# Supplementary material for: Nutrient restriction synergizes with retinoic acid to induce mammalian meiotic initiation in vitro
Source: Nat Commun. 2021 Mar 19;12:1758. doi: 10.1038/s41467-021-22021-6 (PMC7979727; doi:10.1038/s41467-021-22021-6)
Supplement: Supplementary file 3 — Supplementary Data 1 [file 41467_2021_22021_MOESM3_ESM.xlsx]

## Sheet: diff.exp.analysis.genes
.	.	.	.	.	.	.	.	.	.	.	.	.	.	.	RA vs. Veh						EBSS vs. Veh						RA_EBSS vs. Veh						EBSS vs. RA						RA_EBSS vs. RA						RA_EBSS vs. EBSS
.	.	.	.	.	.	.	.	.	.	.	.	.	.	.	.	|FC|	.	Pvalue	.	FDR	.	|FC|	.	Pvalue	.	FDR	.	|FC|	.	Pvalue	.	FDR	.	|FC|	.	Pvalue	.	FDR	.	|FC|	.	Pvalue	.	FDR	.	|FC|	.	Pvalue	.
.	.	.	.	.	.	.	.	.	.	.	.	.	.	.	.	≥	.	≤	.	≤	.	≥	.	≤	.	≤	.	≥	.	≤	.	≤	.	≥	.	≤	.	≤	.	≥	.	≤	.	≤	.	≥	.	≤	.
#	gene_id	gene_name	gene_biotype	seqname	start_pos	end_pos	strand	source	feature	human_symbol	Entrez.Gene.Name	Location	Type(s)	Drug(s)	FC	2	PValue	0.05	FDR	0.05	FC	2	PValue	0.05	FDR	0.05	FC	2	PValue	0.05	FDR	0.05	FC	2	PValue	0.05	FDR	0.05	FC	2	PValue	0.05	FDR	0.05	FC	2	PValue	0.05	FDR
7546	ENSMUSG00000029848	Stra8	protein_coding	6	34920163	34939344	+	ensembl_havana	gene	STRA8	stimulated by retinoic acid 8	Nucleus	other	---	490.684	1	0	1	0	1	11.0354	1	1.15646e-59	1	6.65464e-58	1	709.647	1	0	1	0	1	-44.4646	-1	0	1	0	1	1.44624	0	1.62127e-29	1	3.75517e-28	1	64.3065	1	0	1	0
4800	ENSMUSG00000024987	Cyp26a1	protein_coding	19	37697798	37701536	+	ensembl_havana	gene	CYP26A1	cytochrome P450 family 26 subfamily A member 1	Cytoplasm	enzyme	---	260.948	1	1.24923e-118	1	5.75076e-116	1	-1.52189	0	0.242345	0	0.35547	0	191.943	1	4.40567e-106	1	2.92342e-104	1	-397.135	-1	9.17654e-108	1	6.93229e-106	1	-1.35951	0	2.93178e-10	1	2.62541e-09	1	292.116	1	3.65577e-97	1	6.56747e-95
13463	ENSMUSG00000045539	Sprr3	protein_coding	3	92456502	92458720	-	ensembl_havana	gene	SPRR3	small proline rich protein 3	Cytoplasm	other	---	5.3501	1	0.0317393	1	0.0690011	0	9.87973	1	0.00253607	1	0.00745836	1	184.118	1	9.75128e-13	1	5.50158e-12	1	1.84665	0	0.116541	0	0.187687	0	34.4139	1	3.27732e-26	1	6.98672e-25	1	18.6359	1	7.61458e-26	1	2.02474e-24
10457	ENSMUSG00000036800	Fam135b	protein_coding	15	71431609	71727838	-	ensembl_havana	gene	FAM135B	family with sequence similarity 135 member B	Other	enzyme	---	61.3292	1	0.0001523	1	0.000638819	1	6.95412	1	0.110312	0	0.190437	0	132.614	1	5.56379e-06	1	1.64019e-05	1	-8.81912	-1	0.00235404	1	0.00614629	1	2.16233	1	0.0807112	0	0.158824	0	19.0699	1	2.476e-05	1	0.00011557
14697	ENSMUSG00000050092	Sprr2b	protein_coding	3	92316620	92318085	+	ensembl_havana	gene	Sprr2b	small proline-rich protein 2B	Cytoplasm	other	---	5.69174	1	0.11238	0	0.195083	0	32.3737	1	0.000824606	1	0.00275448	1	115.908	1	3.92762e-06	1	1.1827e-05	1	5.68785	1	0.000384496	1	0.00119569	1	20.3643	1	1.21211e-10	1	1.12088e-09	1	3.58031	1	5.67612e-05	1	0.000245421
3078	ENSMUSG00000021390	Ogn	protein_coding	13	49608046	49624501	+	ensembl_havana	gene	OGN	osteoglycin	Extracellular Space	growth factor	---	4.53889	1	1.34516e-40	1	9.17387e-39	1	27.7952	1	1.78275e-212	1	6.25277e-210	1	114.19	1	0	1	0	1	6.12379	1	2.39101e-194	1	3.78731e-192	1	25.158	1	0	1	0	1	4.10824	1	1.80679e-214	1	1.15721e-211
21299	ENSMUSG00000075707	Dio3	protein_coding	12	110279068	110281097	+	ensembl_havana	gene	DIO3	iodothyronine deiodinase 3	Plasma Membrane	enzyme	---	10.197	1	6.39757e-13	1	9.55908e-12	1	67.5895	1	2.74716e-41	1	1.06777e-39	1	113.713	1	5.78301e-52	1	1.48414e-50	1	6.62838	1	1.06643e-55	1	3.57848e-54	1	11.1516	1	2.84551e-93	1	2.27811e-91	1	1.68241	0	2.51212e-09	1	2.07782e-08
1811	ENSMUSG00000017491	Rarb	protein_coding	14	16430839	16819156	-	ensembl_havana	gene	RARB	retinoic acid receptor beta	Nucleus	ligand-dependent nuclear receptor	etretinate, idarubicin/mitoxantrone/tretinoin, daunorubicin/tretinoin, idarubicin/tretinoin, doxorubicin/tretinoin, adapalene, theophylline/tretinoin/valproic acid, isotretinoin, AGN 190299, tazarotene, acitretin, tretinoin, tamibarotene, alitretinoin, fenretinide	95.607	1	1.12665e-73	1	2.1554e-71	1	1.29161	0	0.420879	0	0.543618	0	111.506	1	8.36267e-79	1	3.79048e-77	1	-74.0217	-1	3.15652e-96	1	2.0484e-94	1	1.1663	0	0.0233782	1	0.056829	0	86.3314	1	1.74728e-103	1	3.47827e-101
823	ENSMUSG00000005268	Prlr	protein_coding	15	10177238	10349180	+	ensembl_havana	gene	PRLR	prolactin receptor	Plasma Membrane	transmembrane receptor	fluoxymesterone	12.7063	1	1.84135e-06	1	1.12087e-05	1	38.4591	1	2.90409e-12	1	3.06888e-11	1	102.9	1	4.28169e-19	1	3.65432e-18	1	3.02677	1	2.5637e-08	1	1.46949e-07	1	8.09837	1	1.55196e-28	1	3.49571e-27	1	2.67558	1	4.22604e-10	1	3.79596e-09
12430	ENSMUSG00000042002	Foxn4	protein_coding	5	114254164	114273807	-	ensembl_havana	gene	FOXN4	forkhead box N4	Nucleus	transcription regulator	---	16.1801	1	1.81066e-10	1	2.02665e-09	1	1.96784	0	0.178922	0	0.280425	0	101.347	1	3.68572e-27	1	4.56255e-26	1	-8.22223	-1	9.45182e-12	1	7.24803e-11	1	6.2637	1	4.12527e-31	1	1.00114e-29	1	51.5016	1	3.00494e-40	1	1.48046e-38
5720	ENSMUSG00000026735	Ptf1a	protein_coding	2	19445663	19447501	+	ensembl_havana	gene	PTF1A	pancreas associated transcription factor 1a	Nucleus	transcription regulator	---	27.3288	1	0.00422245	1	0.0120872	1	-1.1756	0	0.91418	0	0.942327	0	91.7381	1	6.20656e-05	1	0.000159813	1	-32.1276	-1	0.00269142	1	0.00694958	1	3.35683	1	0.0425639	1	0.0940325	0	107.847	1	3.35161e-05	1	0.000152066
40344	ENSMUSG00000102439	Flg	protein_coding	3	93273523	93293686	+	ensembl_havana	gene	Flg	filaggrin	Cytoplasm	other	---	24.6405	1	2.28297e-05	1	0.000113654	1	1.6923	0	0.557739	0	0.670206	0	69.3435	1	1.48322e-08	1	5.82339e-08	1	-14.5603	-1	2.39851e-06	1	1.07984e-05	1	2.81421	1	0.000197377	1	0.000829073	1	40.9758	1	2.62773e-11	1	2.69187e-10
9173	ENSMUSG00000032894	1700031F05Rik	protein_coding	X	102859186	102867971	-	ensembl_havana	gene	1700031F05Rik	RIKEN cDNA 1700031F05 gene	Other	other	---	34.1848	1	0.000821989	1	0.00286529	1	-3.19725	-1	0.421415	0	0.544073	0	66.3774	1	6.33553e-05	1	0.000162991	1	-109.298	-1	9.94531e-06	1	4.0673e-05	1	1.94172	0	0.074837	0	0.149238	0	212.225	1	3.86057e-07	1	2.38249e-06
6582	ENSMUSG00000028259	Fhl5	protein_coding	4	25199908	25242876	-	ensembl_havana	gene	FHL5	four and a half LIM domains 5	Nucleus	transcription regulator	---	1.64634	0	0.698139	0	0.78494	0	7.34448	1	0.0766114	0	0.14056	0	62.4678	1	0.000126221	1	0.000309223	1	4.46109	1	0.0909047	0	0.15238	0	37.9434	1	9.97552e-06	1	5.2557e-05	1	8.5054	1	7.66702e-05	1	0.000321775
879	ENSMUSG00000005672	Kit	protein_coding	5	75574916	75656722	+	ensembl_havana	gene	KIT	KIT proto-oncogene, receptor tyrosine kinase	Plasma Membrane	transmembrane receptor	nilotinib, dasatinib, sunitinib, pazopanib, axitinib, lenvatinib, tivozanib, motesanib, OSI-930, telatinib, tandutinib, masitinib, cabozantinib, amuvatinib, quizartinib, regorafenib, flumatinib, ponatinib, bortezomib/sorafenib, lapatinib/pazopanib, dexamethasone/lenalidomide/sorafenib, bevacizumab/sorafenib, imatinib/sirolimus, pexidartinib, cabozantinib/erlotinib, famitinib, imatinib/nilotinib/p…	33.0555	1	0	1	0	1	3.7879	1	1.73703e-65	1	1.14233e-63	1	56.6188	1	0	1	0	1	-8.72658	-1	0	1	0	1	1.71284	0	3.49782e-50	1	1.36675e-48	1	14.9473	1	0	1	0
15027	ENSMUSG00000051314	Ffar2	protein_coding	7	30818348	30823775	-	ensembl_havana	gene	FFAR2	free fatty acid receptor 2	Plasma Membrane	G-protein coupled receptor	---	205.677	1	5.60256e-07	1	3.72977e-06	1	6.77862	1	0.113356	0	0.194484	0	53.7516	1	0.000209821	1	0.000499576	1	-30.342	-1	6.83719e-07	1	3.30876e-06	1	-3.82643	-1	0.00100674	1	0.0036251	1	7.92958	1	0.00324323	1	0.00939918
8307	ENSMUSG00000031364	Grpr	protein_coding	X	163513904	163549677	-	ensembl_havana	gene	GRPR	gastrin releasing peptide receptor	Plasma Membrane	G-protein coupled receptor	68Ga-NOTA-BBN-RGD, 68Ga-NOTA-RM26, 68Ga-BBN-IRDye800CW	2.75559	1	0.145851	0	0.240327	0	11.4837	1	0.000139062	1	0.000550974	1	53.232	1	1.95311e-10	1	9.12792e-10	1	4.16741	1	0.00069083	1	0.00203777	1	19.3178	1	7.02435e-14	1	8.16698e-13	1	4.63545	1	7.23794e-08	1	4.99401e-07
5390	ENSMUSG00000026166	Ccl20	protein_coding	1	83116766	83119167	+	ensembl_havana	gene	CCL20	C-C motif chemokine ligand 20	Extracellular Space	cytokine	---	2.8628	1	0.0136446	1	0.033483	1	17.1105	1	3.21401e-13	1	3.63079e-12	1	48.3983	1	5.31867e-24	1	5.7483e-23	1	5.97682	1	1.00829e-12	1	8.28971e-12	1	16.9059	1	1.22937e-31	1	3.0591e-30	1	2.82858	1	7.1652e-10	1	6.26013e-09
22551	ENSMUSG00000078815	Cacng6	protein_coding	7	3424195	3435667	+	ensembl_havana	gene	CACNG6	calcium voltage-gated channel auxiliary subunit gamma 6	Plasma Membrane	ion channel	---	80.1279	1	3.15917e-09	1	2.98893e-08	1	2.10805	1	0.386917	0	0.510118	0	44.0855	1	3.30633e-07	1	1.13058e-06	1	-38.0104	-1	3.01608e-13	1	2.55491e-12	1	-1.81756	0	0.0114768	1	0.0307558	1	20.9129	1	1.29668e-09	1	1.1099e-08
14564	ENSMUSG00000049583	Grm5	protein_coding	7	87584168	88134907	+	ensembl_havana	gene	GRM5	glutamate metabotropic receptor 5	Plasma Membrane	G-protein coupled receptor	fasoracetam, acamprosate	22.6209	1	0.00445898	1	0.0126732	1	4.0949	1	0.228945	0	0.340596	0	39.7348	1	0.000708596	1	0.00156239	1	-5.52416	-1	0.00863054	1	0.0197111	1	1.75655	0	0.243069	0	0.379356	0	9.70349	1	0.000344433	1	0.00125497
9349	ENSMUSG00000033453	Adamts15	protein_coding	9	30899155	30922452	-	ensembl_havana	gene	ADAMTS15	ADAM metallopeptidase with thrombospondin type 1 motif 15	Extracellular Space	peptidase	---	8.67603	1	2.94497e-18	1	6.9301e-17	1	6.75673	1	2.48553e-14	1	3.08201e-13	1	38.9578	1	2.44801e-52	1	6.36007e-51	1	-1.28406	0	0.0900242	0	0.151214	0	4.49027	1	4.87711e-31	1	1.17972e-29	1	5.76577	1	1.13132e-38	1	5.11211e-37
7982	ENSMUSG00000030724	Cd19	protein_coding	7	126408450	126414889	-	ensembl_havana	gene	CD19	CD19 molecule	Plasma Membrane	transmembrane receptor	combotox, HD37-dgRTA, blinatumomab, MEDI-551, MDX-1342 antibody, MOR-208, SAR3419, DT2219ARL, anti-CD19/CD3 tetravalent antibody AFM11, SGN-CD19A, DI-B4, XmAb5871, loncastuximab tesirine, AMG 562	42.154	1	0.000450722	1	0.00167118	1	-3.19243	-1	0.425005	0	0.547585	0	37.9166	1	0.000643194	1	0.00142845	1	-134.574	-1	4.87109e-06	1	2.10059e-05	1	-1.11176	0	0.796108	0	0.868693	0	121.046	1	7.59928e-06	1	3.86551e-05
3494	ENSMUSG00000022123	Scel	protein_coding	14	103513342	103612797	+	ensembl_havana	gene	SCEL	sciellin	Cytoplasm	other	---	-1.22306	0	0.786901	0	0.852384	0	12.7239	1	6.76313e-06	1	3.45948e-05	1	37.7265	1	5.66319e-11	1	2.76606e-10	1	15.5621	1	1.26348e-06	1	5.89186e-06	1	46.1416	1	5.26878e-12	1	5.4049e-11	1	2.965	1	5.83122e-05	1	0.000251095
14144	ENSMUSG00000047992	Dipk1c	protein_coding	18	84719236	84740436	+	ensembl_havana	gene	DIPK1C	divergent protein kinase domain 1C	Other	other	---	13.9289	1	0.000924853	1	0.00318318	1	2.54319	1	0.287092	0	0.405402	0	35.248	1	5.23804e-06	1	1.55005e-05	1	-5.47695	-1	0.00187046	1	0.00500432	1	2.53056	1	0.0136723	1	0.0358694	1	13.8598	1	6.25435e-07	1	3.76667e-06
3040	ENSMUSG00000021319	Sfrp4	protein_coding	13	19623104	19632994	+	ensembl_havana	gene	SFRP4	secreted frizzled related protein 4	Plasma Membrane	transmembrane receptor	---	-1.97879	0	0.142758	0	0.236156	0	24.5816	1	2.11717e-25	1	4.85039e-24	1	29.4458	1	2.03366e-28	1	2.63714e-27	1	48.6417	1	8.21685e-25	1	1.22886e-23	1	58.267	1	3.50043e-27	1	7.61668e-26	1	1.19788	0	0.194663	0	0.302296
10472	ENSMUSG00000036834	Plch1	protein_coding	3	63696234	63899472	-	ensembl_havana	gene	PLCH1	phospholipase C eta 1	Cytoplasm	enzyme	---	7.47008	1	0.0139597	1	0.0341539	1	15.3102	1	0.000655551	1	0.00223851	1	25.3119	1	4.46011e-05	1	0.000116907	1	2.04953	1	0.107114	0	0.174681	0	3.38844	1	0.00441015	1	0.0133895	1	1.65327	0	0.202687	0	0.312321
46394	ENSMUSG00000108929	Cc2d2b	protein_coding	19	40748753	40827743	+	havana	gene	Cc2d2b	coiled-coil and C2 domain containing 2B	Other	other	---	12.0073	1	1.16401e-06	1	7.30593e-06	1	4.57723	1	0.00434834	1	0.0119796	1	25.2946	1	1.30322e-10	1	6.16892e-10	1	-2.62328	-1	0.00213025	1	0.005625	1	2.1066	1	0.00393267	1	0.0120919	1	5.52619	1	1.18806e-08	1	9.09158e-08
14672	ENSMUSG00000050014	Apol10b	protein_coding	15	77583819	77596125	-	ensembl_havana	gene	Apol11b (includes others)	apolipoprotein L 11b	Other	other	---	2.44893	1	0.31646	0	0.442042	0	18.1719	1	0.000333662	1	0.00121783	1	25.1422	1	5.79511e-05	1	0.000149926	1	7.42034	1	0.000407199	1	0.00125886	1	10.2666	1	2.97715e-05	1	0.000145509	1	1.38357	0	0.42425	0	0.552185
7219	ENSMUSG00000029306	Ibsp	protein_coding	5	104299171	104311469	+	ensembl_havana	gene	IBSP	integrin binding sialoprotein	Extracellular Space	other	---	104.395	1	2.83977e-05	1	0.000139072	1	22.8458	1	0.00630955	1	0.0166064	1	23.1694	1	0.0056417	1	0.0106086	1	-4.56955	-1	0.00859059	1	0.0196326	1	-4.50572	-1	0.00697231	1	0.0200057	1	1.01417	0	0.982041	0	0.987336
1744	ENSMUSG00000016756	Cmah	protein_coding	13	24327404	24477377	+	ensembl_havana	gene	Cmah	cytidine monophospho-N-acetylneuraminic acid hydroxylase	Cytoplasm	enzyme	---	3.17991	1	0.00199938	1	0.00629872	1	10.9925	1	8.93403e-12	1	9.05762e-11	1	22.7801	1	1.31652e-19	1	1.15439e-18	1	3.45686	1	1.71976e-07	1	9.00274e-07	1	7.16376	1	5.53749e-18	1	8.18182e-17	1	2.07233	1	0.000103615	1	0.000424459
6370	ENSMUSG00000027895	Kcnc4	protein_coding	3	107438303	107459552	-	ensembl_havana	gene	KCNC4	potassium voltage-gated channel subfamily C member 4	Plasma Membrane	ion channel	---	13.2995	1	4.69843e-07	1	3.17635e-06	1	2.70146	1	0.0761211	0	0.139801	0	22.7537	1	7.12451e-10	1	3.1813e-09	1	-4.92307	-1	7.53527e-06	1	3.15616e-05	1	1.71087	0	0.0420817	1	0.0932329	0	8.42274	1	7.59639e-10	1	6.62144e-09
11165	ENSMUSG00000038530	Rgs4	protein_coding	1	169741477	169747642	-	ensembl_havana	gene	RGS4	regulator of G protein signaling 4	Cytoplasm	other	---	1.81725	0	0.00224721	1	0.00698831	1	19.6804	1	2.28374e-68	1	1.5944e-66	1	22.3724	1	5.68477e-75	1	2.44861e-73	1	10.8297	1	1.04986e-74	1	4.94104e-73	1	12.3111	1	3.23956e-84	1	2.2617e-82	1	1.13679	0	0.139539	0	0.233598
9141	ENSMUSG00000032807	Alox12b	protein_coding	11	69156989	69169792	+	ensembl_havana	gene	ALOX12B	arachidonate 12-lipoxygenase, 12R type	Cytoplasm	enzyme	---	19.6982	1	8.10242e-17	1	1.7051e-15	1	1.52466	0	0.319242	0	0.440167	0	22.1536	1	3.28772e-18	1	2.65523e-17	1	-12.9198	-1	8.73533e-19	1	1.00531e-17	1	1.12465	0	0.504955	0	0.643505	0	14.5302	1	1.08629e-20	1	2.24433e-19
3946	ENSMUSG00000022875	Kng1	protein_coding	16	23057865	23082078	+	ensembl_havana	gene	KNG1	kininogen 1	Extracellular Space	other	---	1.50852	0	0.197515	0	0.306983	0	12.7865	1	1.39766e-20	1	2.50779e-19	1	21.9788	1	2.8861e-30	1	4.06455e-29	1	8.47614	1	1.15131e-21	1	1.52381e-20	1	14.5697	1	2.00258e-34	1	5.39305e-33	1	1.71891	0	0.000201063	1	0.000770115
4590	ENSMUSG00000024619	Cdx1	protein_coding	18	61018862	61036199	-	ensembl_havana	gene	CDX1	caudal type homeobox 1	Nucleus	transcription regulator	---	13.7212	1	1.2877e-05	1	6.69338e-05	1	-4.68286	-1	0.173392	0	0.273298	0	21.5919	1	2.30876e-07	1	8.01186e-07	1	-64.2546	-1	4.87261e-05	1	0.000177845	1	1.57361	0	0.185245	0	0.307996	0	101.112	1	6.16889e-06	1	3.17297e-05
1093	ENSMUSG00000007279	Scube2	protein_coding	7	109798676	109865679	-	ensembl_havana	gene	SCUBE2	signal peptide, CUB domain and EGF like domain containing 2	Extracellular Space	other	---	10.8644	1	7.67175e-09	1	6.91208e-08	1	3.09065	1	0.0106655	1	0.0262997	1	21.3666	1	4.65294e-14	1	2.87752e-13	1	-3.51523	-1	8.73558e-06	1	3.60459e-05	1	1.96667	0	0.0023668	1	0.00770485	1	6.9133	1	1.25829e-12	1	1.45723e-11
11318	ENSMUSG00000038883	Prl3a1	protein_coding	13	27259436	27276667	+	ensembl_havana	gene	Prl3a1	prolactin family 3, subfamily a, member 1	Extracellular Space	other	---	1.26137	0	0.817244	0	0.874366	0	10.9572	1	0.00477561	1	0.0130108	1	21.3039	1	0.000246853	1	0.000581172	1	8.68674	1	0.00345511	1	0.00870038	1	16.8895	1	9.31231e-05	1	0.00041734	1	1.94429	0	0.168752	0	0.270323
11188	ENSMUSG00000038572	Bpifb5	protein_coding	2	154223742	154240902	+	ensembl_havana	gene	Bpifb5	BPI fold containing family B, member 5	Other	other	---	10.7084	1	0.0048501	1	0.0136557	1	2.84473	1	0.247863	0	0.361476	0	20.8557	1	0.000243072	1	0.000572911	1	-3.7643	-1	0.0266871	1	0.0533634	0	1.9476	0	0.159495	0	0.274188	0	7.33134	1	0.000572664	1	0.00198445
8295	ENSMUSG00000031344	Gabrq	protein_coding	X	72825178	72842602	+	ensembl_havana	gene	GABRQ	gamma-aminobutyric acid type A receptor theta subunit	Plasma Membrane	ion channel	nitrazepam, metyrapone/oxazepam, diazepam, temazepam, triazolam, flurazepam, midazolam, oxazepam, diphenhydramine/midazolam	14.9975	1	2.74043e-06	1	1.62977e-05	1	2.7659	1	0.106001	0	0.184247	0	20.0055	1	1.66652e-07	1	5.86887e-07	1	-5.42231	-1	2.3977e-05	1	9.23412e-05	1	1.33392	0	0.341613	0	0.48565	0	7.23291	1	4.79454e-07	1	2.92578e-06
8922	ENSMUSG00000032372	Plscr2	protein_coding	9	92275602	92297752	+	ensembl_havana	gene	Plscr2	phospholipid scramblase 2	Cytoplasm	other	---	2.94318	1	7.43621e-07	1	4.85993e-06	1	13.2996	1	4.06002e-37	1	1.40066e-35	1	18.9828	1	1.88414e-48	1	4.43375e-47	1	4.51879	1	1.49688e-25	1	2.28978e-24	1	6.44977	1	1.17965e-39	1	3.59782e-38	1	1.42732	0	0.00242846	1	0.00725338
13570	ENSMUSG00000045954	Cavin2	protein_coding	1	51289126	51302960	+	ensembl_havana	gene	CAVIN2	caveolae associated protein 2	Plasma Membrane	other	---	1.94667	0	1.4632e-22	1	4.53777e-21	1	10.633	1	0	1	0	1	18.747	1	0	1	0	1	5.46213	1	2.27998e-247	1	5.16714e-245	1	9.63029	1	0	1	0	1	1.7631	0	6.08853e-44	1	3.29743e-42
17467	ENSMUSG00000062432	Cyp26c1	protein_coding	19	37685581	37693398	+	ensembl_havana	gene	CYP26C1	cytochrome P450 family 26 subfamily C member 1	Cytoplasm	enzyme	---	16.8854	1	8.08348e-24	1	2.69407e-22	1	1.08867	0	0.807555	0	0.867758	0	18.6083	1	1.27341e-25	1	1.48407e-24	1	-15.5101	-1	1.21529e-26	1	1.9375e-25	1	1.10203	0	0.51497	0	0.652281	0	17.0927	1	8.75742e-29	1	2.7159e-27
119	ENSMUSG00000000706	Btn1a1	protein_coding	13	23456992	23465901	-	ensembl_havana	gene	BTN1A1	butyrophilin subfamily 1 member A1	Plasma Membrane	other	---	121.113	1	6.45145e-05	1	0.000291433	1	1.60898	0	0.70423	0	0.789439	0	18.3071	1	0.015704	1	0.027098	1	-75.2732	-1	0.000175233	1	0.000578132	1	-6.61564	-1	0.0851988	0	0.166014	0	11.3781	1	0.0352172	1	0.0749798
3540	ENSMUSG00000022206	Npr3	protein_coding	15	11839896	11907287	-	ensembl_havana	gene	NPR3	natriuretic peptide receptor 3	Plasma Membrane	G-protein coupled receptor	nesiritide	4.73446	1	4.88706e-12	1	6.49155e-11	1	7.01776	1	1.16168e-18	1	1.90777e-17	1	18.0928	1	1.57021e-41	1	3.09235e-40	1	1.48227	0	0.00710755	1	0.0165982	1	3.82152	1	7.58458e-23	1	1.41071e-21	1	2.57815	1	2.45693e-13	1	3.01357e-12
285	ENSMUSG00000001622	Csn3	protein_coding	5	87925579	87932665	+	ensembl_havana	gene	CSN3	casein kappa	Extracellular Space	other	---	41.6285	1	2.67354e-29	1	1.20073e-27	1	-35.1627	-1	0.000720532	1	0.00243835	1	17.9906	1	5.1785e-18	1	4.15041e-17	1	-1463.77	-1	5.21387e-13	1	4.36891e-12	1	-2.3139	-1	2.44113e-08	1	1.79801e-07	1	632.599	1	1.72681e-10	1	1.61611e-09
75	ENSMUSG00000000392	Fap	protein_coding	2	62500943	62574075	-	ensembl_havana	gene	FAP	fibroblast activation protein alpha	Cytoplasm	peptidase	RO6874281, RO6874813	8.1217	1	8.41279e-86	1	2.1367e-83	1	1.97476	0	6.22839e-09	1	4.80872e-08	1	17.9544	1	2.98571e-168	1	3.72733e-166	1	-4.11275	-1	2.14941e-61	1	8.01594e-60	1	2.21067	1	3.49144e-32	1	8.88297e-31	1	9.09194	1	6.96755e-157	1	2.85108e-154
11803	ENSMUSG00000040170	Fmo2	protein_coding	1	162874317	162898726	-	ensembl_havana	gene	FMO2	flavin containing monooxygenase 2	Cytoplasm	enzyme	---	10.4116	1	1.21088e-12	1	1.73524e-11	1	2.00689	1	0.0580373	0	0.111496	0	17.6957	1	8.91988e-19	1	7.44469e-18	1	-5.18794	-1	8.64558e-11	1	6.18844e-10	1	1.6996	0	0.00444702	1	0.0134848	1	8.81745	1	1.26696e-18	1	2.31558e-17
1754	ENSMUSG00000016942	Tmprss6	protein_coding	15	78439667	78468634	-	ensembl_havana	gene	TMPRSS6	transmembrane serine protease 6	Plasma Membrane	peptidase	---	22.1215	1	3.99307e-08	1	3.22136e-07	1	3.17898	1	0.0590359	0	0.113119	0	17.6245	1	3.60652e-07	1	1.22598e-06	1	-6.95866	-1	1.22069e-07	1	6.51523e-07	1	-1.25515	0	0.41316	0	0.557146	0	5.54407	1	2.98763e-06	1	1.62222e-05
14813	ENSMUSG00000050541	Adra1b	protein_coding	11	43774606	43901210	-	ensembl_havana	gene	ADRA1B	adrenoceptor alpha 1B	Plasma Membrane	G-protein coupled receptor	paliperidone, risperidone, antazoline/naphazoline, acetaminophen/clemastine/pseudoephedrine, articaine/epinephrine, bupivacaine/epinephrine, caffeine/ergotamine, acetaminophen/dexbrompheniramine/pseudoephedrine, dapiprazole, dexbrompheniramine/pseudoephedrine, chlorpheniramine/ibuprofen/pseudoephedrine, dipivefrin, cetirizine/pseudoephedrine, asenapine, epinephrine/prilocaine, epinephrine/lidocai…	2.4581	1	0.171092	0	0.273596	0	4.81694	1	0.0119903	1	0.0291227	1	17.5834	1	1.59732e-06	1	5.01708e-06	1	1.95962	0	0.157428	0	0.240394	0	7.15325	1	7.04399e-06	1	3.79674e-05	1	3.65032	1	0.000882238	1	0.00293237
5696	ENSMUSG00000026691	Fmo3	protein_coding	1	162953800	162984528	-	ensembl_havana	gene	FMO3	flavin containing monooxygenase 3	Cytoplasm	enzyme	---	16.7502	1	1.08433e-11	1	1.37345e-10	1	-2.37748	-1	0.179817	0	0.281377	0	17.3954	1	4.64326e-12	1	2.48185e-11	1	-39.8231	-1	1.51836e-11	1	1.14526e-10	1	1.03852	0	0.868299	0	0.91845	0	41.3572	1	8.34574e-12	1	8.9738e-11
10855	ENSMUSG00000037820	Tgm2	protein_coding	2	158116402	158146436	-	ensembl_havana	gene	TGM2	transglutaminase 2	Cytoplasm	enzyme	---	3.02508	1	3.64593e-83	1	8.3919e-81	1	1.64063	0	1.03312e-16	1	1.52341e-15	1	17.0305	1	0	1	0	1	-1.84385	0	1.28481e-31	1	2.36878e-30	1	5.62976	1	1.00136e-298	1	5.08654e-296	1	10.3804	1	0	1	0
3077	ENSMUSG00000021388	Aspn	protein_coding	13	49544443	49567565	+	ensembl_havana	gene	ASPN	asporin	Extracellular Space	other	---	-1.99152	0	0.00185176	1	0.00589036	1	81.4435	1	7.28808e-208	1	2.38579e-205	1	16.8284	1	1.1326e-84	1	5.69432e-83	1	162.196	1	3.43849e-180	1	4.96592e-178	1	33.514	1	1.66682e-85	1	1.18048e-83	1	-4.83965	-1	2.829e-152	1	1.09669e-149
6077	ENSMUSG00000027375	Mal	protein_coding	2	127633226	127656695	-	ensembl_havana	gene	MAL	mal, T cell differentiation protein	Plasma Membrane	other	---	12.4239	1	1.76099e-05	1	8.94212e-05	1	2.5254	1	0.148647	0	0.241301	0	16.4473	1	1.44415e-06	1	4.56074e-06	1	-4.91958	-1	0.00016439	1	0.000545257	1	1.32384	0	0.386674	0	0.531105	0	6.51275	1	6.23869e-06	1	3.20776e-05
22600	ENSMUSG00000078922	Tgtp1	protein_coding	11	48985327	48994172	-	ensembl_havana	gene	Tgtp1/Tgtp2	T cell specific GTPase 1	Other	enzyme	---	1.54237	0	0.00809001	1	0.0213918	1	5.55954	1	6.45773e-31	1	1.80168e-29	1	16.1765	1	1.174e-83	1	5.84261e-82	1	3.60456	1	1.0654e-23	1	1.52919e-22	1	10.4881	1	2.16528e-82	1	1.46315e-80	1	2.90968	1	3.58678e-26	1	9.69484e-25
578	ENSMUSG00000003410	Elavl3	protein_coding	9	22015005	22052023	-	ensembl_havana	gene	ELAVL3	ELAV like RNA binding protein 3	Nucleus	other	---	7.31639	1	6.92441e-13	1	1.03034e-11	1	2.63503	1	0.00103384	1	0.00336488	1	16.0207	1	1.11216e-24	1	1.24398e-23	1	-2.77659	-1	8.2289e-07	1	3.94468e-06	1	2.1897	1	3.96706e-06	1	2.22201e-05	1	6.0799	1	8.23308e-20	1	1.63673e-18
10367	ENSMUSG00000036510	Cdh8	protein_coding	8	99024471	99416471	-	ensembl_havana	gene	CDH8	cadherin 8	Plasma Membrane	other	---	-1.24194	0	0.839683	0	0.891101	0	23.3637	1	9.76852e-05	1	0.000400056	1	15.7992	1	0.000661188	1	0.00146532	1	29.0162	1	3.65045e-05	1	0.000136427	1	19.6216	1	0.000271333	1	0.00111182	1	-1.47879	0	0.35	0	0.47819
6636	ENSMUSG00000028362	Tnfsf8	protein_coding	4	63831308	63861347	-	ensembl_havana	gene	TNFSF8	TNF superfamily member 8	Plasma Membrane	cytokine	---	7.45408	1	0.00526403	1	0.0146686	1	1.97923	0	0.38751	0	0.510774	0	15.5475	1	9.59801e-05	1	0.000239804	1	-3.76616	-1	0.0203834	1	0.0422437	1	2.08577	1	0.0981931	0	0.186571	0	7.85532	1	0.000183238	1	0.000706804
31319	ENSMUSG00000091002	Tcerg1l	protein_coding	7	138208974	138397730	-	ensembl_havana	gene	TCERG1L	transcription elongation regulator 1 like	Other	other	---	11.2564	1	9.98302e-23	1	3.1356e-21	1	1.80289	0	0.0341069	1	0.0712298	0	15.3188	1	5.03983e-29	1	6.7309e-28	1	-6.24356	-1	1.4251e-20	1	1.77757e-19	1	1.36089	0	0.0334455	1	0.076934	0	8.49682	1	2.19881e-28	1	6.70615e-27
15733	ENSMUSG00000054459	Vsnl1	protein_coding	12	11325242	11436613	-	ensembl_havana	gene	VSNL1	visinin like 1	Cytoplasm	other	---	3.52183	1	0.00190701	1	0.00604263	1	2.28256	1	0.0496222	1	0.0976338	0	14.7657	1	2.19511e-12	1	1.20612e-11	1	-1.54293	0	0.185965	0	0.275432	0	4.19261	1	2.77576e-07	1	1.82789e-06	1	6.46889	1	4.93899e-10	1	4.40947e-09
47014	ENSMUSG00000109572	Cfap99	protein_coding	5	34288600	34327327	+	havana	gene	CFAP99	cilia and flagella associated protein 99	Other	other	---	5.09912	1	7.77353e-08	1	5.97038e-07	1	1.92932	0	0.0448178	1	0.0897025	0	14.5892	1	4.56102e-20	1	4.11189e-19	1	-2.64297	-1	8.12527e-05	1	0.00028546	1	2.86112	1	9.84514e-08	1	6.83131e-07	1	7.56187	1	3.71752e-18	1	6.56627e-17
18909	ENSMUSG00000066026	Dhrs3	protein_coding	4	144892827	144928209	+	ensembl_havana	gene	DHRS3	dehydrogenase/reductase 3	Cytoplasm	enzyme	---	9.53785	1	3.60256e-278	1	1.06139e-274	1	1.22831	0	0.00425058	1	0.0117455	1	14.5116	1	0	1	0	1	-7.76503	-1	4.26177e-270	1	1.20731e-267	1	1.52148	0	1.57872e-19	1	2.50604e-18	1	11.8143	1	0	1	0
14361	ENSMUSG00000048794	Cfap100	protein_coding	6	90403479	90428797	-	ensembl_havana	gene	CFAP100	cilia and flagella associated protein 100	Cytoplasm	other	---	3.58071	1	0.00328198	1	0.00975324	1	5.58136	1	4.88686e-05	1	0.00021248	1	14.437	1	6.79592e-11	1	3.29312e-10	1	1.55873	0	0.147295	0	0.227777	0	4.03189	1	1.11523e-06	1	6.78301e-06	1	2.58665	1	0.000435425	1	0.00154896
401	ENSMUSG00000002266	Zim1	protein_coding	7	6671269	6696450	-	ensembl_havana	gene	Zim1	zinc finger, imprinted 1	Nucleus	other	---	3.12295	1	1.81465e-10	1	2.02665e-09	1	2.9376	1	1.96412e-09	1	1.6003e-08	1	14.0591	1	1.53297e-55	1	4.30136e-54	1	-1.06309	0	0.668928	0	0.750036	0	4.50186	1	1.49057e-31	1	3.678e-30	1	4.7859	1	2.32134e-33	1	8.5489e-32
17039	ENSMUSG00000060459	Kng2	protein_coding	16	22985854	23029482	-	ensembl_havana	gene	KNG1	kininogen 1	Extracellular Space	other	---	2.61505	1	0.000957997	1	0.00328345	1	7.17777	1	6.68571e-13	1	7.37179e-12	1	14.0111	1	6.97574e-23	1	7.21627e-22	1	2.74479	1	1.06786e-06	1	5.04024e-06	1	5.35787	1	2.88266e-17	1	4.07529e-16	1	1.95201	0	0.000111542	1	0.000453902
17907	ENSMUSG00000064325	Hhip	protein_coding	8	79965851	80058006	-	ensembl_havana	gene	HHIP	hedgehog interacting protein	Plasma Membrane	other	---	9.94936	1	0.000800394	1	0.00279929	1	6.67084	1	0.00637807	1	0.0167508	1	13.8235	1	0.000103287	1	0.000256667	1	-1.49147	0	0.343991	0	0.452966	0	1.38939	0	0.398875	0	0.542822	0	2.07224	1	0.0740669	0	0.139111
14446	ENSMUSG00000049122	Frmd3	protein_coding	4	74013442	74202214	+	ensembl_havana	gene	FRMD3	FERM domain containing 3	Other	other	---	1.65239	0	0.593056	0	0.702332	0	21.5858	1	0.000143642	1	0.000567138	1	13.5849	1	0.00129538	1	0.00273697	1	13.0634	1	5.15792e-05	1	0.000187284	1	8.22136	1	0.000968981	1	0.003508	1	-1.58896	0	0.271702	0	0.393283
18930	ENSMUSG00000066113	Adamtsl1	protein_coding	4	85514172	86428385	+	ensembl_havana	gene	ADAMTSL1	ADAMTS like 1	Extracellular Space	other	---	3.52315	1	1.0315e-49	1	9.93143e-48	1	4.84056	1	2.17632e-79	1	1.78108e-77	1	13.3065	1	1.52791e-225	1	3.04156e-223	1	1.37393	0	7.96227e-07	1	3.82807e-06	1	3.77687	1	1.2639e-106	1	1.20899e-104	1	2.74895	1	1.36792e-66	1	1.30005e-64
9885	ENSMUSG00000035000	Dpp4	protein_coding	2	62330073	62412231	-	ensembl_havana	gene	DPP4	dipeptidyl peptidase 4	Plasma Membrane	peptidase	saxagliptin, talabostat, alogliptin, sitagliptin, vildagliptin, linagliptin, simvastatin/sitagliptin, alogliptin/pioglitazone, empagliflozin/linagliptin, dapagliflozin/saxagliptin, begelomab, DPP-4 inhibitor, ertugliflozin/sitagliptin	5.66338	1	4.21391e-05	1	0.000198767	1	1.68218	0	0.266252	0	0.381978	0	13.1692	1	3.36888e-10	1	1.54354e-09	1	-3.36668	-1	0.000573398	1	0.00172066	1	2.32532	1	0.00190148	1	0.00637042	1	7.82861	1	9.97845e-10	1	8.60612e-09
10458	ENSMUSG00000036805	Noxa1	protein_coding	2	25085667	25095149	-	ensembl_havana	gene	NOXA1	NADPH oxidase activator 1	Plasma Membrane	other	---	10.5397	1	0.000684357	1	0.00243862	1	3.6158	1	0.0782791	0	0.143015	0	12.8982	1	0.000196593	1	0.000469979	1	-2.9149	-1	0.0243264	1	0.0492512	1	1.22378	0	0.618537	0	0.739643	0	3.56718	1	0.00625082	1	0.0167664
20779	ENSMUSG00000074365	Crxos	protein_coding	7	15882617	15904020	+	ensembl_havana	gene	Crxos	cone-rod homeobox, opposite strand	Other	other	---	10.156	1	4.02128e-20	1	1.07509e-18	1	1.13305	0	0.67939	0	0.769913	0	12.8115	1	1.76134e-24	1	1.94938e-23	1	-8.96342	-1	1.88682e-21	1	2.47065e-20	1	1.26146	0	0.135373	0	0.241663	0	11.307	1	1.7889e-26	1	4.88004e-25
7541	ENSMUSG00000029838	Ptn	protein_coding	6	36714929	36810220	-	ensembl_havana	gene	PTN	pleiotrophin	Extracellular Space	growth factor	---	-1.24502	0	0.177729	0	0.282102	0	8.68236	1	1.2839e-60	1	7.59562e-59	1	12.7848	1	9.87847e-86	1	5.01792e-84	1	10.8097	1	5.86386e-72	1	2.66606e-70	1	15.9174	1	4.38711e-99	1	3.89316e-97	1	1.4725	0	1.57826e-05	1	7.60279e-05
9384	ENSMUSG00000033579	Fa2h	protein_coding	8	111345135	111393824	-	ensembl_havana	gene	FA2H	fatty acid 2-hydroxylase	Cytoplasm	enzyme	---	5.84397	1	1.3315e-07	1	9.81698e-07	1	1.99586	0	0.0560601	0	0.10828	0	12.5285	1	8.18797e-15	1	5.35362e-14	1	-2.92804	-1	7.59828e-05	1	0.000268032	1	2.14384	1	0.000562782	1	0.00214443	1	6.27725	1	1.66323e-12	1	1.90521e-11
14173	ENSMUSG00000048096	Lmod1	protein_coding	1	135324807	135368065	+	ensembl_havana	gene	LMOD1	leiomodin 1	Cytoplasm	other	---	1.13242	0	0.520174	0	0.639335	0	6.84069	1	3.95103e-31	1	1.11074e-29	1	12.4906	1	1.13549e-54	1	3.1207e-53	1	6.04075	1	2.30546e-32	1	4.34849e-31	1	11.03	1	3.32837e-59	1	1.51797e-57	1	1.82593	0	3.65476e-08	1	2.63268e-07
11709	ENSMUSG00000039913	Pak7	protein_coding	2	136081104	136387967	-	ensembl_havana	gene	PAK5	p21 (RAC1) activated kinase 5	Nucleus	kinase	---	2.18923	1	0.341361	0	0.466907	0	1.73733	0	0.513462	0	0.631001	0	12.3663	1	0.00085126	1	0.0018531	1	-1.26011	0	0.745333	0	0.812154	0	5.64871	1	0.00393972	1	0.0121061	1	7.11799	1	0.00184068	1	0.00566432
10050	ENSMUSG00000035486	Plk5	protein_coding	10	80356459	80365489	+	ensembl_havana	gene	PLK5	polo like kinase 5	Cytoplasm	other	---	3.44683	1	0.000600316	1	0.00216428	1	2.00168	1	0.066524	0	0.1249	0	11.8596	1	4.5274e-13	1	2.61132e-12	1	-1.72197	0	0.0683469	0	0.119916	0	3.44073	1	7.82515e-07	1	4.87203e-06	1	5.92482	1	9.7026e-11	1	9.29922e-10
6201	ENSMUSG00000027579	Srms	protein_coding	2	181205562	181213185	-	ensembl_havana	gene	SRMS	src-related kinase lacking C-terminal regulatory tyrosine and N-terminal myristylation sites	Cytoplasm	kinase	vemurafenib, cobimetinib/vemurafenib, dabrafenib/trametinib/vemurafenib, cetuximab/vemurafenib, trametinib/vemurafenib, irinotecan/panitumumab/vemurafenib, cetuximab/irinotecan/vemurafenib, crizotinib/vemurafenib, ipilimumab/vemurafenib	20.2782	1	5.67158e-16	1	1.10367e-14	1	1.28128	0	0.579559	0	0.689062	0	11.8477	1	3.70545e-11	1	1.83849e-10	1	-15.8265	-1	1.22235e-17	1	1.32497e-16	1	-1.71157	0	0.0102421	1	0.0278936	1	9.24677	1	7.98012e-12	1	8.5995e-11
11702	ENSMUSG00000039899	Fgl2	protein_coding	5	21372642	21378374	+	ensembl_havana	gene	FGL2	fibrinogen like 2	Extracellular Space	peptidase	---	3.40748	1	1.53527e-09	1	1.51379e-08	1	10.3926	1	5.73249e-34	1	1.80439e-32	1	11.8395	1	2.69924e-38	1	4.83141e-37	1	3.04994	1	1.46238e-16	1	1.49289e-15	1	3.47455	1	5.8572e-21	1	9.92892e-20	1	1.13922	0	0.262269	0	0.382031
14322	ENSMUSG00000048636	A730049H05Rik	protein_coding	6	92816478	92847174	+	havana	gene	A730049H05Rik	RIKEN cDNA A730049H05 gene	Other	other	---	1.16264	0	0.470833	0	0.593991	0	1.83367	0	0.00219732	1	0.00656833	1	11.8028	1	2.21204e-43	1	4.53206e-42	1	1.57716	0	0.0136149	1	0.0295508	1	10.1517	1	1.97808e-45	1	6.97106e-44	1	6.43669	1	1.45614e-35	1	5.89296e-34
5806	ENSMUSG00000026866	Kynu	protein_coding	2	43555329	43682715	+	ensembl_havana	gene	KYNU	kynureninase	Cytoplasm	enzyme	---	1.57096	0	0.595878	0	0.704563	0	3.11877	1	0.155266	0	0.249725	0	11.598	1	0.00116063	1	0.00247167	1	1.98527	0	0.324632	0	0.43168	0	7.38273	1	0.00187493	1	0.00629335	1	3.71876	1	0.0219439	1	0.0503435
22599	ENSMUSG00000078921	Tgtp2	protein_coding	11	49057194	49064206	-	ensembl_havana	gene	Tgtp1/Tgtp2	T cell specific GTPase 1	Other	enzyme	---	1.2638	0	0.0664556	0	0.127618	0	4.84215	1	1.33093e-43	1	5.40107e-42	1	11.1438	1	8.68938e-106	1	5.71443e-104	1	3.83143	1	8.24151e-39	1	1.9119e-37	1	8.81772	1	7.80422e-107	1	7.51398e-105	1	2.30142	1	6.28889e-25	1	1.60558e-23
400	ENSMUSG00000002265	Peg3	protein_coding	7	6703892	6730431	-	ensembl_havana	gene	PEG3	paternally expressed 3	Nucleus	kinase	---	1.98077	0	4.57433e-54	1	4.81318e-52	1	3.45064	1	2.98207e-183	1	7.57395e-181	1	11.074	1	0	1	0	1	1.74207	0	5.98072e-47	1	1.6686e-45	1	5.59076	1	0	1	0	1	3.20925	1	1.00834e-235	1	8.73759e-233
5507	ENSMUSG00000026365	Cfh	protein_coding	1	140084708	140183764	-	ensembl_havana	gene	CFH	complement factor H	Extracellular Space	other	---	4.11633	1	2.02952e-62	1	2.8747e-60	1	3.04601	1	3.75253e-38	1	1.32881e-36	1	11.0087	1	1.96195e-187	1	2.94913e-185	1	-1.35138	0	1.8085e-05	1	7.10616e-05	1	2.6744	1	1.5467e-51	1	6.16983e-50	1	3.61413	1	4.01079e-82	1	5.22858e-80
10143	ENSMUSG00000035783	Acta2	protein_coding	19	34241090	34255590	-	ensembl_havana	gene	ACTA2	actin alpha 2, smooth muscle	Cytoplasm	other	---	-1.44462	0	1.40522e-21	1	4.07668e-20	1	6.42594	1	0	1	0	1	10.9679	1	0	1	0	1	9.28305	1	0	1	0	1	15.8445	1	0	1	0	1	1.70683	0	2.64812e-75	1	3.02399e-73
3232	ENSMUSG00000021684	Pde8b	protein_coding	13	95024454	95250336	-	ensembl_havana	gene	PDE8B	phosphodiesterase 8B	Cytoplasm	enzyme	ketotifen	6.3972	1	1.33985e-41	1	9.35416e-40	1	1.41433	0	0.0252897	1	0.0554956	0	10.8647	1	2.34856e-70	1	9.08046e-69	1	-4.52312	-1	4.25409e-36	1	8.96524e-35	1	1.69835	0	1.02737e-08	1	7.92782e-08	1	7.68184	1	6.22448e-68	1	6.07237e-66
9945	ENSMUSG00000035189	Ano4	protein_coding	10	88948994	89344762	-	ensembl_havana	gene	ANO4	anoctamin 4	Plasma Membrane	ion channel	---	2.16858	1	0.0526409	0	0.105232	0	-1.0246	0	0.956311	0	0.971613	0	10.8262	1	8.61709e-11	1	4.14019e-10	1	-2.22193	-1	0.0389345	1	0.0742451	0	4.9923	1	5.37949e-08	1	3.84499e-07	1	11.0925	1	9.41938e-12	1	1.00841e-10
13167	ENSMUSG00000044519	Zfp488	protein_coding	14	33967070	33978764	-	ensembl_havana	gene	ZNF488	zinc finger protein 488	Nucleus	transcription regulator	---	5.38747	1	0.000764348	1	0.00268597	1	-1.38681	0	0.603371	0	0.709698	0	10.7185	1	1.10451e-06	1	3.53786e-06	1	-7.47139	-1	0.000127119	1	0.000430183	1	1.98953	0	0.0437046	1	0.096034	0	14.8645	1	1.3465e-07	1	8.94691e-07
19389	ENSMUSG00000068536	Doxl2	protein_coding	6	48974963	48978746	+	ensembl_havana	gene	Doxl2	diamine oxidase-like protein 2	Other	other	---	1.28496	0	0.717351	0	0.7992	0	1.4915	0	0.557394	0	0.669955	0	10.6678	1	8.47783e-05	1	0.000213828	1	1.16074	0	0.812175	0	0.863651	0	8.30203	1	8.9597e-05	1	0.000402886	1	7.15235	1	0.000183001	1	0.000706444
8261	ENSMUSG00000031283	Chrdl1	protein_coding	X	143285674	143394262	-	ensembl_havana	gene	CHRDL1	chordin like 1	Extracellular Space	other	---	4.14261	1	1.46326e-07	1	1.07454e-06	1	3.98456	1	3.43281e-07	1	2.13731e-06	1	10.5609	1	1.34319e-19	1	1.17498e-18	1	-1.03967	0	0.850955	0	0.892709	0	2.54933	1	1.16825e-06	1	7.07921e-06	1	2.65046	1	4.81976e-07	1	2.93995e-06
411	ENSMUSG00000002324	Rec8	protein_coding	14	55618037	55625395	+	ensembl_havana	gene	REC8	REC8 meiotic recombination protein	Nucleus	other	---	10.7426	1	1.9908e-51	1	1.995e-49	1	1.42706	0	0.0291582	1	0.0626095	0	10.463	1	1.95539e-50	1	4.83302e-49	1	-7.52779	-1	8.24059e-40	1	1.97707e-38	1	-1.02672	0	0.85729	0	0.911225	0	7.33187	1	6.60489e-39	1	3.03105e-37
14093	ENSMUSG00000047810	Ccdc88b	protein_coding	19	6844623	6858211	-	ensembl_havana	gene	CCDC88B	coiled-coil domain containing 88B	Nucleus	enzyme	---	16.4121	1	2.31163e-158	1	1.89181e-155	1	1.19571	0	0.15231	0	0.246125	0	10.45	1	4.31535e-111	1	3.08589e-109	1	-13.7258	-1	2.25003e-171	1	2.9594e-169	1	-1.57053	0	3.19851e-12	1	3.32749e-11	1	8.73961	1	7.1336e-117	1	1.69492e-114
4545	ENSMUSG00000024534	Sncaip	protein_coding	18	52767709	52915935	+	ensembl_havana	gene	SNCAIP	synuclein alpha interacting protein	Cytoplasm	transcription regulator	---	5.60884	1	4.93422e-07	1	3.32051e-06	1	4.07254	1	5.73934e-05	1	0.000245346	1	10.4198	1	2.22021e-12	1	1.219e-11	1	-1.37724	0	0.195273	0	0.286624	0	1.85775	0	0.00595593	1	0.017437	1	2.55856	1	6.15264e-05	1	0.000263654
11470	ENSMUSG00000039239	Tgfb2	protein_coding	1	186622792	186705989	-	ensembl_havana	gene	TGFB2	transforming growth factor beta 2	Extracellular Space	growth factor	trabedersen, dalantercept, fresolimumab	1.12509	0	0.153168	0	0.25009	0	3.55672	1	3.48357e-65	1	2.28073e-63	1	10.3527	1	2.63069e-235	1	5.45812e-233	1	3.16126	1	4.54676e-61	1	1.69137e-59	1	9.20165	1	6.15281e-244	1	1.88827e-241	1	2.91075	1	1.24547e-80	1	1.56812e-78
11526	ENSMUSG00000039405	Prss23	protein_coding	7	89507783	89527187	-	ensembl_havana	gene	PRSS23	serine protease 23	Extracellular Space	peptidase	---	2.21012	1	2.27321e-100	1	7.61061e-98	1	6.9273	1	0	1	0	1	10.2602	1	0	1	0	1	3.13435	1	4.76038e-249	1	1.1131e-246	1	4.64236	1	0	1	0	1	1.48112	0	1.78189e-33	1	6.59523e-32
27386	ENSMUSG00000085601	Gm4969	protein_coding	7	19099046	19118368	-	havana	gene	Gm4969	predicted gene 4969	Other	other	---	3.2765	1	3.72478e-08	1	3.02813e-07	1	3.03833	1	3.05186e-07	1	1.91225e-06	1	10.1552	1	9.55298e-30	1	1.31151e-28	1	-1.07839	0	0.657267	0	0.740427	0	3.09941	1	2.00086e-13	1	2.26903e-12	1	3.34237	1	9.88984e-15	1	1.36029e-13
14293	ENSMUSG00000048520	Fbxl13	protein_coding	5	21483847	21645634	-	ensembl_havana	gene	FBXL13	F-box and leucine rich repeat protein 13	Cytoplasm	enzyme	---	1.16291	0	0.714512	0	0.796902	0	19.7437	1	1.25357e-18	1	2.05182e-17	1	10.1193	1	1.2008e-11	1	6.20668e-11	1	16.9778	1	4.67068e-21	1	5.97256e-20	1	8.70172	1	1.07957e-12	1	1.1566e-11	1	-1.95109	0	0.000488894	1	0.00172006
5038	ENSMUSG00000025425	St8sia5	protein_coding	18	77185839	77258771	+	ensembl_havana	gene	ST8SIA5	ST8 alpha-N-acetyl-neuraminide alpha-2,8-sialyltransferase 5	Cytoplasm	enzyme	---	6.37932	1	3.25047e-06	1	1.90312e-05	1	1.6264	0	0.269719	0	0.385976	0	10.0368	1	3.52897e-09	1	1.47059e-08	1	-3.92236	-1	5.50931e-05	1	0.000199258	1	1.57334	0	0.0939242	0	0.179875	0	6.17119	1	3.47816e-08	1	2.51161e-07
8892	ENSMUSG00000032327	Stra6	protein_coding	9	58063788	58153996	+	ensembl_havana	gene	STRA6	stimulated by retinoic acid 6	Plasma Membrane	transporter	---	26.8084	1	1.50243e-98	1	4.709e-96	1	-3.50149	-1	5.97646e-06	1	3.08801e-05	1	10.0181	1	3.89562e-48	1	9.08012e-47	1	-93.8693	-1	1.40698e-77	1	6.90873e-76	1	-2.676	-1	3.59998e-29	1	8.28614e-28	1	35.0782	1	8.13866e-48	1	4.95415e-46
4509	ENSMUSG00000024479	Mal2	protein_coding	15	54571192	54602847	+	ensembl_havana	gene	MAL2	mal, T cell differentiation protein 2 (gene/pseudogene)	Plasma Membrane	transporter	---	4.66189	1	0.00410021	1	0.0117808	1	3.29443	1	0.0297075	1	0.0636355	0	9.9705	1	9.1839e-06	1	2.63104e-05	1	-1.41508	0	0.390952	0	0.49988	0	2.13873	1	0.0362731	1	0.0821176	0	3.02647	1	0.00362831	1	0.0103643
3960	ENSMUSG00000022894	Adamts5	protein_coding	16	85856173	85901828	-	ensembl_havana	gene	ADAMTS5	ADAM metallopeptidase with thrombospondin type 1 motif 5	Extracellular Space	peptidase	M6495	-1.42755	0	3.06242e-07	1	2.14413e-06	1	15.4995	1	0	1	0	1	9.7852	1	0	1	0	1	22.1264	1	0	1	0	1	13.9689	1	0	1	0	1	-1.58397	0	1.39169e-29	1	4.43746e-28
2969	ENSMUSG00000021208	Ifi27l2b	protein_coding	12	103450898	103457223	-	ensembl_havana	gene	Ifi27l2a/Ifi27l2b	interferon, alpha-inducible protein 27 like 2A	Cytoplasm	other	---	1.43587	0	0.599175	0	0.707531	0	3.38908	1	0.0560494	0	0.10828	0	9.63991	1	0.000201471	1	0.00048086	1	2.3603	1	0.131268	0	0.207324	0	6.71364	1	0.000381936	1	0.00151326	1	2.84441	1	0.0263896	1	0.0588829
6330	ENSMUSG00000027832	Ptx3	protein_coding	3	66219910	66225805	+	ensembl_havana	gene	PTX3	pentraxin 3	Extracellular Space	other	---	-3.41803	-1	3.0625e-23	1	9.85016e-22	1	31.4218	1	0	1	0	1	9.52736	1	1.28179e-200	1	2.17035e-198	1	107.401	1	0	1	0	1	32.5648	1	9.83379e-222	1	2.58681e-219	1	-3.29806	-1	2.30577e-149	1	8.28445e-147
15181	ENSMUSG00000051951	Xkr4	protein_coding	1	3205901	3671498	-	ensembl_havana	gene	XKR4	XK related 4	Other	other	---	2.21574	1	0.296674	0	0.420247	0	14.4102	1	0.000110123	1	0.000445174	1	9.352	1	0.0012517	1	0.00265229	1	6.50356	1	0.000291809	1	0.000924639	1	4.22072	1	0.00568822	1	0.0167319	1	-1.54087	0	0.288574	0	0.412877
3559	ENSMUSG00000022229	Atp12a	protein_coding	14	56365068	56388550	+	ensembl_havana	gene	ATP12A	ATPase H+/K+ transporting non-gastric alpha2 subunit	Plasma Membrane	transporter	---	3.16235	1	0.0126948	1	0.0314668	1	2.44837	1	0.0577315	0	0.110951	0	9.34775	1	3.36386e-07	1	1.14786e-06	1	-1.29161	0	0.495342	0	0.598939	0	2.95595	1	0.00109242	1	0.0039012	1	3.81795	1	0.000105512	1	0.000431033
18990	ENSMUSG00000066392	Nrxn3	protein_coding	12	88722876	90334935	+	ensembl_havana	gene	Nrxn3	neurexin III	Plasma Membrane	other	---	4.70423	1	0.0180252	1	0.0424915	1	4.59602	1	0.0200905	1	0.0456436	1	9.32614	1	0.000428952	1	0.000978157	1	-1.02354	0	0.960871	0	0.973823	0	1.9825	0	0.12266	0	0.223489	0	2.02918	1	0.112084	0	0.195605
13213	ENSMUSG00000044681	Cnpy1	protein_coding	5	28200819	28245806	-	ensembl_havana	gene	CNPY1	canopy FGF signaling regulator 1	Other	other	---	2.5571	1	0.00780911	1	0.0207309	1	2.11238	1	0.0375588	1	0.0773346	0	9.29632	1	1.34074e-11	1	6.89611e-11	1	-1.21053	0	0.517748	0	0.618819	0	3.6355	1	5.68334e-07	1	3.61023e-06	1	4.40088	1	2.89204e-08	1	2.10383e-07
31296	ENSMUSG00000090942	F830016B08Rik	protein_coding	18	60293380	60303016	+	ensembl_havana	gene	F830016B08Rik	RIKEN cDNA F830016B08 gene	Other	other	---	1.61442	0	0.000201111	1	0.000818164	1	7.58563	1	1.63428e-65	1	1.07957e-63	1	9.25252	1	5.02414e-80	1	2.33472e-78	1	4.69868	1	3.28943e-49	1	9.67196e-48	1	5.73119	1	1.35273e-63	1	6.64237e-62	1	1.21974	0	0.0283214	1	0.0624368
11890	ENSMUSG00000040412	5330417C22Rik	protein_coding	3	108455694	108536536	-	ensembl_havana	gene	KIAA1324	KIAA1324	Plasma Membrane	other	---	6.64259	1	1.08635e-07	1	8.17735e-07	1	2.73894	1	0.00733709	1	0.0189154	1	9.09846	1	3.04897e-10	1	1.40314e-09	1	-2.42525	-1	0.00113229	1	0.00318135	1	1.36971	0	0.183028	0	0.304964	0	3.3219	1	5.66674e-06	1	2.93313e-05
9380	ENSMUSG00000033569	Adgrb3	protein_coding	1	25067476	25829707	-	ensembl_havana	gene	ADGRB3	adhesion G protein-coupled receptor B3	Plasma Membrane	G-protein coupled receptor	---	5.84298	1	0.000327884	1	0.00126243	1	2.81279	1	0.0441921	1	0.0886793	0	9.08599	1	4.49872e-06	1	1.34478e-05	1	-2.07729	-1	0.0522981	0	0.0956786	0	1.55502	0	0.181599	0	0.302892	0	3.23023	1	0.0012429	1	0.00399139
9190	ENSMUSG00000032940	Rbm11	protein_coding	16	75592844	75602829	+	ensembl_havana	gene	RBM11	RNA binding motif protein 11	Nucleus	other	---	5.69807	1	4.09457e-07	1	2.80284e-06	1	1.9287	0	0.0766297	0	0.14056	0	8.98418	1	6.74437e-11	1	3.27136e-10	1	-2.95436	-1	0.000137286	1	0.000462147	1	1.57671	0	0.0548933	0	0.115635	0	4.65816	1	2.30328e-08	1	1.6914e-07
30814	ENSMUSG00000089997	1810020O05Rik	protein_coding	6	87675590	87722801	-	havana	gene	1810020O05Rik	Riken cDNA 1810020O05 gene	Other	other	---	16.9512	1	1.09063e-16	1	2.27244e-15	1	2.38847	1	0.0208208	1	0.0470127	1	8.81531	1	2.61573e-10	1	1.21019e-09	1	-7.09711	-1	5.08041e-15	1	4.75776e-14	1	-1.92293	0	0.000989235	1	0.00357226	1	3.69078	1	2.94999e-07	1	1.86188e-06
8856	ENSMUSG00000032278	Paqr5	protein_coding	9	61953481	62026856	-	ensembl_havana	gene	PAQR5	progestin and adipoQ receptor family member 5	Other	other	---	6.89716	1	6.99597e-08	1	5.42408e-07	1	1.76326	0	0.151019	0	0.244334	0	8.71896	1	8.80421e-10	1	3.89942e-09	1	-3.91159	-1	4.47008e-06	1	1.93502e-05	1	1.26414	0	0.32693	0	0.470277	0	4.94478	1	4.10459e-08	1	2.93376e-07
4451	ENSMUSG00000024366	Gfra3	protein_coding	18	34689898	34720387	-	ensembl_havana	gene	GFRA3	GDNF family receptor alpha 3	Plasma Membrane	transmembrane receptor	---	6.28392	1	2.48456e-22	1	7.60917e-21	1	4.20778	1	9.06536e-14	1	1.07608e-12	1	8.67625	1	3.40672e-31	1	4.95757e-30	1	-1.49341	0	0.00403148	1	0.00996105	1	1.38071	0	0.0130352	1	0.034357	1	2.06195	1	8.73073e-08	1	5.95152e-07
17135	ENSMUSG00000060882	Kcnd2	protein_coding	6	21215503	21729805	+	ensembl_havana	gene	KCND2	potassium voltage-gated channel subfamily D member 2	Plasma Membrane	ion channel	dalfampridine	2.31066	1	0.0329616	1	0.0712057	0	3.98603	1	0.000254406	1	0.000952389	1	8.59561	1	3.39377e-09	1	1.41705e-08	1	1.72506	0	0.0749114	0	0.129552	0	3.71999	1	5.28753e-06	1	2.90745e-05	1	2.15643	1	0.00416581	1	0.0117224
4685	ENSMUSG00000024798	Htr7	protein_coding	19	35958734	36057507	-	ensembl_havana	gene	HTR7	5-hydroxytryptamine receptor 7	Plasma Membrane	G-protein coupled receptor	iloperidone, asenapine, sultopride, lurasidone, vortioxetine, brexpiprazole, eletriptan, almotriptan, amoxapine, fenfluramine, methysergide, ergotamine	4.15847	1	0.0098186	1	0.0252466	1	2.11783	1	0.196752	0	0.302851	0	8.58547	1	5.46722e-05	1	0.000141917	1	-1.96355	0	0.136007	0	0.213412	0	2.06458	1	0.0620223	0	0.127998	0	4.05389	1	0.00110958	1	0.00360108
8294	ENSMUSG00000031343	Gabra3	protein_coding	X	72432681	72656848	-	ensembl_havana	gene	GABRA3	gamma-aminobutyric acid type A receptor alpha3 subunit	Plasma Membrane	ion channel	methohexital, primidone, meprobamate, aspirin/butalbital/caffeine, aspirin/meprobamate, aspirin/butalbital/caffeine/codeine, hexobarbital, pagoclone, alphadolone, SEP 174559, heptabarbital, zopiclone, nitrazepam, adinazolam, butobarbital, metyrapone/oxazepam, acetaminophen/butalbital/caffeine, sevoflurane, isoflurane, gaboxadol, isoniazid, dexamethasone/olanzapine, felbamate, etomidate, muscimol,…	1.86803	0	0.300634	0	0.424606	0	3.47038	1	0.0305903	1	0.0652324	0	8.54493	1	9.79333e-05	1	0.000244228	1	1.85777	0	0.205208	0	0.298354	0	4.5743	1	0.00093806	1	0.00340862	1	2.46225	1	0.0326207	1	0.0703773
657	ENSMUSG00000004031	Brinp2	protein_coding	1	158245269	158356326	-	ensembl_havana	gene	BRINP2	BMP/retinoic acid inducible neural specific 2	Cytoplasm	other	---	6.92676	1	5.00416e-05	1	0.000232397	1	1.28214	0	0.647429	0	0.745158	0	8.4993	1	5.67585e-06	1	1.67189e-05	1	-5.40249	-1	8.98968e-05	1	0.000313362	1	1.22702	0	0.541997	0	0.675593	0	6.62898	1	8.32989e-06	1	4.19995e-05
13981	ENSMUSG00000047428	Dlk2	protein_coding	17	46297421	46303271	+	ensembl_havana	gene	DLK2	delta like non-canonical Notch ligand 2	Extracellular Space	other	---	1.38557	0	0.453018	0	0.576985	0	2.6058	1	0.0193988	1	0.0442563	1	8.39497	1	3.49319e-08	1	1.32283e-07	1	1.88067	0	0.0881265	0	0.148739	0	6.05886	1	1.60413e-07	1	1.08846e-06	1	3.22164	1	0.000174643	1	0.000677019
1356	ENSMUSG00000011171	Vipr2	protein_coding	12	116077726	116146261	+	ensembl_havana	gene	VIPR2	vasoactive intestinal peptide receptor 2	Plasma Membrane	G-protein coupled receptor	---	3.95777	1	9.28119e-07	1	5.94698e-06	1	4.79011	1	1.70265e-08	1	1.24909e-07	1	8.38742	1	3.32419e-15	1	2.22483e-14	1	1.21031	0	0.356583	0	0.465469	0	2.11923	1	0.000131646	1	0.00057426	1	1.75099	0	0.00364493	1	0.0104057
15966	ENSMUSG00000055567	Unc80	protein_coding	1	66468367	66699148	+	ensembl_havana	gene	UNC80	unc-80 homolog, NALCN channel complex subunit	Plasma Membrane	enzyme	---	5.59242	1	0.000695611	1	0.00247095	1	1.3526	0	0.596845	0	0.704385	0	8.37087	1	1.94979e-05	1	5.36867e-05	1	-4.13458	-1	0.00168801	1	0.00455841	1	1.49682	0	0.255456	0	0.39398	0	6.18874	1	3.5298e-05	1	0.000159355
3310	ENSMUSG00000021803	Cdhr1	protein_coding	14	37077857	37098347	-	ensembl_havana	gene	CDHR1	cadherin related family member 1	Plasma Membrane	other	---	2.55803	1	0.0120035	1	0.0299853	1	1.39824	0	0.399818	0	0.52288	0	8.366	1	1.45772e-09	1	6.33629e-09	1	-1.82946	0	0.0731379	0	0.127036	0	3.27049	1	2.32119e-05	1	0.000115635	1	5.98323	1	9.46898e-09	1	7.35306e-08
2970	ENSMUSG00000021209	Ppp4r4	protein_coding	12	103532283	103613831	+	ensembl_havana	gene	PPP4R4	protein phosphatase 4 regulatory subunit 4	Cytoplasm	other	---	4.72566	1	1.81004e-11	1	2.23501e-10	1	1.83124	0	0.0145863	1	0.0345231	1	8.3622	1	3.95225e-21	1	3.7465e-20	1	-2.58058	-1	1.36477e-06	1	6.3301e-06	1	1.76953	0	0.000626292	1	0.00236077	1	4.56643	1	1.00248e-15	1	1.50383e-14
19946	ENSMUSG00000071042	Rasgrp3	protein_coding	17	75435896	75529054	+	ensembl_havana	gene	RASGRP3	RAS guanyl releasing protein 3	Cytoplasm	other	---	1.00802	0	0.974123	0	0.983455	0	4.45038	1	2.75857e-12	1	2.92138e-11	1	8.34181	1	1.40555e-24	1	1.5662e-23	1	4.41497	1	2.90782e-13	1	2.46746e-12	1	8.27544	1	6.82972e-27	1	1.46874e-25	1	1.87441	0	4.51659e-05	1	0.000199084
6430	ENSMUSG00000028005	Gucy1b1	protein_coding	3	82032006	82074689	-	ensembl_havana	gene	GUCY1B1	guanylate cyclase 1 soluble subunit beta 1	Cytoplasm	enzyme	nitroglycerin, isosorbide-5-mononitrate, isosorbide dinitrate, nitroprusside	3.92175	1	3.56174e-06	1	2.06567e-05	1	1.99156	0	0.0266592	1	0.0580254	0	8.21424	1	1.31118e-13	1	7.83251e-13	1	-1.96919	0	0.00600401	1	0.0142538	1	2.09454	1	0.000498213	1	0.00192228	1	4.12453	1	1.41767e-09	1	1.20715e-08
4009	ENSMUSG00000022996	Wnt10b	protein_coding	15	98770712	98778150	-	ensembl_havana	gene	WNT10B	Wnt family member 10B	Extracellular Space	other	---	3.22199	1	0.000325246	1	0.00125293	1	2.3979	1	0.00865331	1	0.0218461	1	8.19374	1	1.29053e-11	1	6.64948e-11	1	-1.34367	0	0.270637	0	0.373222	0	2.54307	1	9.89527e-05	1	0.000441853	1	3.41705	1	8.85303e-07	1	5.25651e-06
12238	ENSMUSG00000041423	Paqr6	protein_coding	3	88364584	88368541	+	ensembl_havana	gene	PAQR6	progestin and adipoQ receptor family member 6	Plasma Membrane	other	---	4.15984	1	0.000189012	1	0.000774073	1	2.35696	1	0.0310156	1	0.0659865	0	8.10901	1	1.49479e-08	1	5.86722e-08	1	-1.76492	0	0.0678164	0	0.11917	0	1.94936	0	0.015058	1	0.0389842	1	3.44045	1	2.98733e-05	1	0.000136793
7288	ENSMUSG00000029417	Cxcl9	protein_coding	5	92321347	92328079	-	ensembl_havana	gene	Cxcl9	chemokine (C-X-C motif) ligand 9	Extracellular Space	cytokine	---	-1.48752	0	0.0134165	1	0.0330058	1	12.1287	1	3.22528e-90	1	3.08517e-88	1	8.0843	1	2.14156e-63	1	7.18619e-62	1	18.0417	1	1.65231e-106	1	1.23554e-104	1	12.0256	1	9.45761e-79	1	6.05739e-77	1	-1.50027	0	1.42737e-06	1	8.15615e-06
236	ENSMUSG00000001334	Fndc5	protein_coding	4	129136999	129144593	+	ensembl_havana	gene	FNDC5	fibronectin type III domain containing 5	Extracellular Space	other	---	9.51047	1	1.14893e-20	1	3.18138e-19	1	1.262	0	0.408306	0	0.531472	0	8.01607	1	6.23916e-18	1	4.96806e-17	1	-7.53602	-1	9.11759e-21	1	1.1519e-19	1	-1.18643	0	0.286304	0	0.427786	0	6.35187	1	1.0132e-17	1	1.72549e-16
5133	ENSMUSG00000025610	Map3k7cl	protein_coding	16	87553330	87595336	+	ensembl_havana	gene	Map3k7cl	Map3k7 C-terminal like	Other	other	---	1.09788	0	0.806304	0	0.86654	0	5.75075	1	1.20593e-07	1	7.93414e-07	1	8.01283	1	1.45711e-10	1	6.87531e-10	1	5.23807	1	7.55264e-08	1	4.12067e-07	1	7.29848	1	4.41508e-11	1	4.21234e-10	1	1.39335	0	0.158012	0	0.256861
15674	ENSMUSG00000054203	Ifi205	protein_coding	1	174011998	174031810	-	ensembl_havana	gene	IFI16	interferon gamma inducible protein 16	Nucleus	transcription regulator	---	1.15405	0	0.299975	0	0.423919	0	6.04584	1	4.75093e-49	1	2.23597e-47	1	7.98058	1	1.50425e-66	1	5.36541e-65	1	5.23879	1	4.78261e-48	1	1.37603e-46	1	6.91526	1	6.1339e-67	1	3.2156e-65	1	1.32001	0	0.00237591	1	0.00711661
14784	ENSMUSG00000050395	Tnfsf15	protein_coding	4	63727084	63745113	-	ensembl_havana	gene	TNFSF15	TNF superfamily member 15	Extracellular Space	cytokine	---	7.3051	1	1.21101e-21	1	3.53958e-20	1	2.63098	1	1.06015e-05	1	5.20397e-05	1	7.97402	1	7.8098e-24	1	8.4098e-23	1	-2.77657	-1	6.07363e-10	1	4.06131e-09	1	1.09157	0	0.550495	0	0.682835	0	3.03081	1	9.47865e-12	1	1.01402e-10
11794	ENSMUSG00000040148	Hmx3	protein_coding	7	131542867	131544925	+	ensembl_havana	gene	HMX3	H6 family homeobox 3	Nucleus	transcription regulator	---	9.49506	1	7.54625e-05	1	0.000334932	1	-1.17297	0	0.822296	0	0.879129	0	7.97141	1	0.000255716	1	0.00060079	1	-11.1374	-1	2.16716e-05	1	8.40561e-05	1	-1.19114	0	0.639981	0	0.756443	0	9.35018	1	7.98261e-05	1	0.000333973
27736	ENSMUSG00000086022	Rad51ap2	protein_coding	12	11456079	11462928	+	ensembl_havana	gene	RAD51AP2	RAD51 associated protein 2	Other	other	---	4.8928	1	2.61638e-05	1	0.00012886	1	1.49633	0	0.332729	0	0.453416	0	7.95766	1	1.82756e-08	1	7.10337e-08	1	-3.26986	-1	0.000338734	1	0.00106213	1	1.6264	0	0.0699302	0	0.141057	0	5.31811	1	1.79835e-07	1	1.17479e-06
6085	ENSMUSG00000027386	Fbln7	protein_coding	2	128862981	128897034	+	ensembl_havana	gene	FBLN7	fibulin 7	Extracellular Space	other	---	3.26499	1	6.67824e-05	1	0.000300572	1	-1.30413	0	0.447333	0	0.568761	0	7.86731	1	4.45633e-13	1	2.57133e-12	1	-4.25796	-1	1.85885e-06	1	8.48286e-06	1	2.4096	1	0.00010416	1	0.00046398	1	10.26	1	1.63357e-15	1	2.40882e-14
34908	ENSMUSG00000096225	Lhx8	protein_coding	3	154306294	154330659	-	ensembl_havana	gene	LHX8	LIM homeobox 8	Nucleus	transcription regulator	---	2.2067	1	0.00360028	1	0.0105439	1	4.4578	1	8.24826e-09	1	6.26961e-08	1	7.86356	1	2.69723e-16	1	1.93725e-15	1	2.02013	1	0.00092678	1	0.00266232	1	3.5635	1	3.99633e-10	1	3.53149e-09	1	1.764	0	0.00228583	1	0.00686775
12358	ENSMUSG00000041771	Slc24a4	protein_coding	12	102128733	102267091	+	ensembl_havana	gene	SLC24A4	solute carrier family 24 member 4	Plasma Membrane	transporter	---	2.47823	1	0.0923672	0	0.166667	0	3.98516	1	0.00815745	1	0.0207435	1	7.79624	1	4.72509e-05	1	0.000123414	1	1.60806	0	0.260355	0	0.36182	0	3.14589	1	0.0041362	1	0.0126359	1	1.95632	0	0.0750433	0	0.140626
11698	ENSMUSG00000039883	Lrrc17	protein_coding	5	21543559	21575904	+	ensembl_havana	gene	LRRC17	leucine rich repeat containing 17	Extracellular Space	other	---	-2.80106	-1	7.23827e-13	1	1.07055e-11	1	18.6399	1	7.50499e-222	1	2.988e-219	1	7.73086	1	8.70451e-107	1	5.96401e-105	1	52.2116	1	8.8297e-222	1	1.62588e-219	1	21.6546	1	4.8857e-133	1	6.25836e-131	1	-2.41111	-1	2.51426e-49	1	1.5828e-47
6584	ENSMUSG00000028262	Clca3a2	protein_coding	3	144796559	144819494	-	ensembl_havana	gene	Clca3a1/Clca3a2	chloride channel accessory 3A1	Plasma Membrane	ion channel	---	5.91942	1	4.00094e-11	1	4.7878e-10	1	4.07089	1	3.12285e-07	1	1.95365e-06	1	7.70794	1	1.27816e-14	1	8.23286e-14	1	-1.45409	0	0.0600148	0	0.107382	0	1.30215	0	0.155346	0	0.268971	0	1.89343	0	0.000951626	1	0.00313481
2280	ENSMUSG00000020053	Igf1	protein_coding	10	87858265	87937042	+	ensembl_havana	gene	IGF1	insulin like growth factor 1	Extracellular Space	growth factor	MEDI-573, BI 836845	1.10603	0	0.524521	0	0.643517	0	6.43976	1	1.90884e-41	1	7.49842e-40	1	7.69805	1	1.47988e-50	1	3.67005e-49	1	5.82238	1	2.00042e-42	1	5.09829e-41	1	6.96004	1	1.94783e-52	1	7.97039e-51	1	1.19539	0	0.0772812	0	0.144069
20467	ENSMUSG00000073555	Gm4951	protein_coding	18	60212080	60247820	+	ensembl_havana	gene	Gm4951	predicted gene 4951	Other	other	---	1.08424	0	0.565302	0	0.678242	0	7.3507	1	5.80224e-59	1	3.28742e-57	1	7.68836	1	2.13509e-62	1	6.94306e-61	1	6.7796	1	7.88696e-61	1	2.91209e-59	1	7.09102	1	1.34282e-64	1	6.72824e-63	1	1.04594	0	0.630454	0	0.736029
16247	ENSMUSG00000056870	Gulp1	protein_coding	1	44551511	44796838	+	ensembl_havana	gene	GULP1	GULP PTB domain containing engulfment adaptor 1	Cytoplasm	other	---	1.77316	0	6.13461e-05	1	0.000278745	1	3.08152	1	2.22146e-16	1	3.18021e-15	1	7.67924	1	1.74026e-54	1	4.74737e-53	1	1.73787	0	3.94577e-06	1	1.72478e-05	1	4.33083	1	1.57955e-38	1	4.63512e-37	1	2.49203	1	4.7326e-18	1	8.2798e-17
13797	ENSMUSG00000046782	Ttc6	protein_coding	12	57564113	57737928	+	ensembl_havana	gene	Ttc6	tetratricopeptide repeat domain 6	Other	other	---	6.49616	1	0.00172124	1	0.00552047	1	1.84846	0	0.344266	0	0.465958	0	7.51445	1	0.000631957	1	0.0014054	1	-3.51435	-1	0.0117873	1	0.026021	1	1.15675	0	0.728049	0	0.819595	0	4.06524	1	0.00427591	1	0.0120001
19900	ENSMUSG00000070866	Zfp804a	protein_coding	2	82053222	82259879	+	ensembl_havana	gene	ZNF804A	zinc finger protein 804A	Plasma Membrane	other	---	1.89328	0	0.102968	0	0.182048	0	1.88427	0	0.106372	0	0.184762	0	7.51175	1	2.16171e-08	1	8.35367e-08	1	-1.00478	0	0.98886	0	0.992686	0	3.96759	1	5.78415e-06	1	3.16282e-05	1	3.98655	1	5.83036e-06	1	3.01041e-05
11831	ENSMUSG00000040254	Sema3d	protein_coding	5	12383385	12588948	+	ensembl_havana	gene	SEMA3D	semaphorin 3D	Extracellular Space	other	---	2.2674	1	0.0264445	1	0.0589163	0	8.96626	1	1.33431e-10	1	1.21331e-09	1	7.46887	1	3.66187e-09	1	1.52295e-08	1	3.95443	1	2.69955e-07	1	1.37936e-06	1	3.29402	1	7.71606e-06	1	4.12279e-05	1	-1.20048	0	0.421262	0	0.549512
8171	ENSMUSG00000031112	Stk26	protein_coding	X	50841047	50893097	+	ensembl_havana	gene	STK26	serine/threonine kinase 26	Nucleus	kinase	---	7.51553	1	3.93332e-05	1	0.00018715	1	2.02887	1	0.184625	0	0.287374	0	7.46645	1	3.69549e-05	1	9.79107e-05	1	-3.70429	-1	0.000981545	1	0.00280053	1	-1.00657	0	0.984304	0	0.99076	0	3.6801	1	0.000922069	1	0.00304825
10687	ENSMUSG00000037362	Ccn3	protein_coding	15	54745702	54754039	+	ensembl_havana	gene	CCN3	cellular communication network factor 3	Extracellular Space	growth factor	---	-1.36193	0	0.00641082	1	0.01744	1	4.71115	1	7.58162e-59	1	4.26278e-57	1	7.4373	1	3.58231e-101	1	2.24558e-99	1	6.41626	1	1.43534e-79	1	7.31627e-78	1	10.1291	1	6.02665e-127	1	6.88206e-125	1	1.57866	0	1.34918e-09	1	1.1515e-08
1423	ENSMUSG00000013338	Fer1l4	protein_coding	2	156019139	156052947	-	ensembl_havana	gene	Fer1l4	fer-1-like 4 (C. elegans)	Other	other	---	6.30787	1	1.00704e-05	1	5.36516e-05	1	1.43971	0	0.436755	0	0.558402	0	7.3858	1	1.20871e-06	1	3.85401e-06	1	-4.38134	-1	5.08113e-05	1	0.000184769	1	1.17089	0	0.58399	0	0.710678	0	5.13005	1	5.144e-06	1	2.68376e-05
14762	ENSMUSG00000050315	Synpo2	protein_coding	3	123076519	123236149	-	ensembl_havana	gene	SYNPO2	synaptopodin 2	Cytoplasm	other	---	1.69863	0	5.33035e-06	1	2.99929e-05	1	4.02997	1	2.70209e-37	1	9.36578e-36	1	7.38224	1	2.04481e-79	1	9.44266e-78	1	2.37248	1	7.34796e-20	1	8.90155e-19	1	4.34599	1	9.36583e-59	1	4.20634e-57	1	1.83184	0	1.10683e-13	1	1.40195e-12
10339	ENSMUSG00000036412	Arsi	protein_coding	18	60911780	60918561	+	ensembl_havana	gene	ARSI	arylsulfatase family member I	Extracellular Space	enzyme	---	1.03637	0	0.756572	0	0.830111	0	2.04528	1	2.43373e-11	1	2.38849e-10	1	7.34749	1	9.19645e-89	1	4.85566e-87	1	1.97351	0	3.73804e-11	1	2.7382e-10	1	7.08966	1	3.48572e-94	1	2.85268e-92	1	3.59241	1	5.88315e-51	1	3.88631e-49
2818	ENSMUSG00000020912	Krt12	protein_coding	11	99415666	99422259	-	ensembl_havana	gene	KRT12	keratin 12	Cytoplasm	other	---	5.9217	1	0.000341013	1	0.00130649	1	3.93709	1	0.00688594	1	0.0179122	1	7.32762	1	4.67431e-05	1	0.000122152	1	-1.50408	0	0.266085	0	0.368189	0	1.23742	0	0.533115	0	0.668282	0	1.86118	0	0.0818502	0	0.151017
19378	ENSMUSG00000068452	Duox2	protein_coding	2	122279247	122298449	-	ensembl_havana	gene	DUOX2	dual oxidase 2	Plasma Membrane	enzyme	---	4.23419	1	0.0643666	0	0.124499	0	1.49574	0	0.619059	0	0.722233	0	7.31585	1	0.00988413	1	0.0177197	1	-2.83083	-1	0.162264	0	0.246195	0	1.7278	0	0.436389	0	0.58008	0	4.89113	1	0.0308561	1	0.0671404
4272	ENSMUSG00000024064	Galnt14	protein_coding	17	73493228	73710453	-	ensembl_havana	gene	GALNT14	polypeptide N-acetylgalactosaminyltransferase 14	Cytoplasm	enzyme	---	4.0288	1	0.00299921	1	0.00900924	1	1.31	0	0.602988	0	0.709577	0	7.28285	1	1.30346e-05	1	3.65459e-05	1	-3.07541	-1	0.00831206	1	0.0190784	1	1.8077	0	0.0862321	0	0.167606	0	5.55941	1	2.87582e-05	1	0.00013218
1689	ENSMUSG00000016024	Lbp	protein_coding	2	158306493	158332852	+	ensembl_havana	gene	LBP	lipopolysaccharide binding protein	Plasma Membrane	transporter	---	1.12369	0	0.283714	0	0.406628	0	5.00819	1	1.89782e-61	1	1.13185e-59	1	7.25473	1	3.48731e-95	1	1.99115e-93	1	4.4569	1	1.29541e-59	1	4.68864e-58	1	6.45615	1	2.17551e-95	1	1.81059e-93	1	1.44857	0	1.03132e-06	1	6.04791e-06
2599	ENSMUSG00000020583	Matn3	protein_coding	12	8947929	8972028	+	ensembl_havana	gene	MATN3	matrilin 3	Extracellular Space	other	---	8.09078	1	7.93428e-08	1	6.08432e-07	1	1.53979	0	0.325061	0	0.445813	0	7.22124	1	3.4958e-07	1	1.19067e-06	1	-5.25446	-1	6.22207e-07	1	3.024e-06	1	-1.12041	0	0.665157	0	0.77473	0	4.68975	1	3.08537e-06	1	1.67074e-05
2508	ENSMUSG00000020427	Igfbp3	protein_coding	11	7206086	7213923	-	ensembl_havana	gene	IGFBP3	insulin like growth factor binding protein 3	Extracellular Space	other	---	1.55941	0	5.28885e-21	1	1.48683e-19	1	3.85295	1	1.70811e-196	1	4.93375e-194	1	7.05393	1	0	1	0	1	2.47077	1	5.84097e-104	1	4.15668e-102	1	4.52345	1	2.27906e-299	1	1.19903e-296	1	1.83078	0	3.83168e-56	1	2.90951e-54
313	ENSMUSG00000001773	Folh1	protein_coding	7	86718977	86775943	-	ensembl_havana	gene	Folh1	folate hydrolase 1	Plasma Membrane	peptidase	---	1.27578	0	0.66761	0	0.761356	0	4.00241	1	0.00726171	1	0.0187506	1	7.04763	1	0.000100668	1	0.000250667	1	3.13723	1	0.0155927	1	0.0333183	1	5.52419	1	0.000183449	1	0.000777891	1	1.76085	0	0.149324	0	0.246029
1896	ENSMUSG00000018217	Pmp22	protein_coding	11	63128982	63159547	+	ensembl_havana	gene	PMP22	peripheral myelin protein 22	Plasma Membrane	other	---	-1.3476	0	1.40264e-08	1	1.21115e-07	1	3.89679	1	3.07791e-193	1	8.39643e-191	1	7.03786	1	0	1	0	1	5.25131	1	1.0372e-274	1	2.99588e-272	1	9.48421	1	0	1	0	1	1.80607	0	1.07997e-54	1	7.76054e-53
27364	ENSMUSG00000085576	Dpy19l2	protein_coding	9	24557047	24696293	-	ensembl_havana	gene	DPY19L2	dpy-19 like 2	Nucleus	other	---	3.53635	1	0.0202089	1	0.0467052	1	1.80925	0	0.301227	0	0.421284	0	6.95365	1	0.00022115	1	0.000523841	1	-1.9546	0	0.153374	0	0.235325	0	1.96634	0	0.0980897	0	0.186422	0	3.8434	1	0.00262257	1	0.00777013
8140	ENSMUSG00000031027	Stk33	protein_coding	7	109279223	109439081	-	ensembl_havana	gene	STK33	serine/threonine kinase 33	Cytoplasm	kinase	---	2.46743	1	0.0694169	0	0.132321	0	1.82816	0	0.238078	0	0.350677	0	6.92317	1	3.76303e-05	1	9.95566e-05	1	-1.34968	0	0.48902	0	0.593194	0	2.80582	1	0.0070773	1	0.0202517	1	3.78697	1	0.000898297	1	0.00297902
30876	ENSMUSG00000090084	Srpx	protein_coding	X	10037977	10117709	-	ensembl_havana	gene	SRPX	sushi repeat containing protein X-linked	Cytoplasm	other	---	-1.04462	0	0.668948	0	0.762478	0	5.79778	1	2.01972e-87	1	1.83658e-85	1	6.8327	1	1.72015e-106	1	1.16237e-104	1	6.05645	1	2.14547e-97	1	1.43008e-95	1	7.13755	1	2.27394e-118	1	2.46305e-116	1	1.1785	0	0.0161537	1	0.0385674
7927	ENSMUSG00000030621	Me3	protein_coding	7	89632392	89854359	+	ensembl_havana	gene	ME3	malic enzyme 3	Cytoplasm	enzyme	---	1.00119	0	0.996488	0	0.998105	0	4.75182	1	2.83501e-11	1	2.7639e-10	1	6.68659	1	1.20938e-16	1	8.89882e-16	1	4.74618	1	3.44167e-12	1	2.74198e-11	1	6.67865	1	4.01298e-18	1	5.99923e-17	1	1.40716	0	0.0481232	1	0.097551
14338	ENSMUSG00000048706	Lurap1l	protein_coding	4	80910646	80955628	+	ensembl_havana	gene	LURAP1L	leucine rich adaptor protein 1 like	Other	other	---	-1.5913	0	0.0145307	1	0.035357	1	9.27661	1	1.61429e-51	1	8.00677e-50	1	6.62669	1	1.85809e-37	1	3.25077e-36	1	14.7618	1	7.4881e-64	1	2.92592e-62	1	10.545	1	3.967e-49	1	1.52182e-47	1	-1.39989	0	0.00147446	1	0.00463613
870	ENSMUSG00000005611	Mrvi1	protein_coding	7	110868266	110982461	-	ensembl_havana	gene	MRVI1	murine retrovirus integration site 1 homolog	Cytoplasm	other	---	1.06371	0	0.789339	0	0.853853	0	3.25338	1	1.6427e-08	1	1.20812e-07	1	6.56364	1	1.02636e-20	1	9.53294e-20	1	3.05853	1	1.90196e-08	1	1.10393e-07	1	6.17055	1	1.73713e-21	1	3.01765e-20	1	2.01748	1	1.78703e-05	1	8.51931e-05
4866	ENSMUSG00000025127	Gcgr	protein_coding	11	120530699	120538986	+	ensembl_havana	gene	GCGR	glucagon receptor	Plasma Membrane	G-protein coupled receptor	glucagon, MEDI0382	2.1125	1	0.000102898	1	0.000445164	1	4.01644	1	4.80886e-14	1	5.8352e-13	1	6.56004	1	1.01826e-25	1	1.19332e-24	1	1.90127	0	3.3001e-05	1	0.000124367	1	3.10535	1	2.51693e-14	1	2.99975e-13	1	1.6333	0	0.000379401	1	0.00136917
17295	ENSMUSG00000061718	Ppp1r1b	protein_coding	11	98348404	98357796	+	ensembl_havana	gene	PPP1R1B	protein phosphatase 1 regulatory inhibitor subunit 1B	Cytoplasm	phosphatase	---	2.02303	1	0.0014782	1	0.00482395	1	-1.16286	0	0.539934	0	0.653878	0	6.53485	1	1.26488e-19	1	1.11241e-18	1	-2.35251	-1	0.000108916	1	0.000373386	1	3.23023	1	3.08746e-11	1	2.98826e-10	1	7.59915	1	9.11197e-23	1	2.1072e-21
17693	ENSMUSG00000063434	Sorcs3	protein_coding	19	48206025	48805505	+	ensembl_havana	gene	SORCS3	sortilin related VPS10 domain containing receptor 3	Nucleus	transporter	---	3.05611	1	0.00386022	1	0.0111863	1	2.32152	1	0.0330288	1	0.0694473	0	6.5223	1	4.14066e-07	1	1.39739e-06	1	-1.31642	0	0.39451	0	0.503347	0	2.13418	1	0.00947009	1	0.0260646	1	2.80949	1	0.000658715	1	0.00225192
15983	ENSMUSG00000055675	Kbtbd11	protein_coding	8	15011025	15033333	+	ensembl_havana	gene	KBTBD11	kelch repeat and BTB domain containing 11	Other	other	---	5.65704	1	2.88943e-29	1	1.29375e-27	1	-1.07394	0	0.694549	0	0.781758	0	6.50096	1	1.21761e-34	1	1.97758e-33	1	-6.07533	-1	5.44709e-33	1	1.0489e-31	1	1.14918	0	0.222505	0	0.354639	0	6.98165	1	6.56815e-39	1	3.02361e-37
7888	ENSMUSG00000030549	Rhcg	protein_coding	7	79593363	79617657	-	ensembl_havana	gene	RHCG	Rh family C glycoprotein	Plasma Membrane	transporter	---	2.90251	1	0.0784169	0	0.146001	0	1.39806	0	0.60496	0	0.711056	0	6.46944	1	0.00127137	1	0.00268972	1	-2.0761	-1	0.183344	0	0.27207	0	2.22891	1	0.0857061	0	0.166826	0	4.62745	1	0.00322696	1	0.0093557
5819	ENSMUSG00000026885	Ttll11	protein_coding	2	35751241	35979913	-	ensembl_havana	gene	TTLL11	tubulin tyrosine ligase like 11	Cytoplasm	enzyme	---	3.62519	1	1.48871e-13	1	2.36317e-12	1	1.04709	0	0.814146	0	0.87312	0	6.41221	1	4.76671e-28	1	6.10064e-27	1	-3.46216	-1	9.49047e-14	1	8.27243e-13	1	1.76879	0	2.28547e-05	1	0.000114049	1	6.12385	1	3.02518e-29	1	9.56306e-28
12747	ENSMUSG00000042942	Greb1l	protein_coding	18	10325177	10562940	+	ensembl_havana	gene	GREB1L	GREB1 like retinoic acid receptor coactivator	Extracellular Space	other	---	4.41763	1	1.71802e-24	1	5.8856e-23	1	2.17639	1	3.47542e-07	1	2.1611e-06	1	6.40129	1	6.42843e-39	1	1.17783e-37	1	-2.0298	-1	5.10564e-09	1	3.12209e-08	1	1.44903	0	0.000582042	1	0.00220725	1	2.94124	1	3.69941e-20	1	7.46521e-19
11493	ENSMUSG00000039313	Minar1	protein_coding	9	89587216	89623125	-	ensembl_havana	gene	MINAR1	membrane integral NOTCH2 associated receptor 1	Plasma Membrane	other	---	4.8361	1	0.000751903	1	0.0026473	1	-1.18443	0	0.761493	0	0.833096	0	6.37793	1	5.50399e-05	1	0.000142821	1	-5.728	-1	0.000193441	1	0.00063338	1	1.31882	0	0.423095	0	0.566704	0	7.55418	1	1.10164e-05	1	5.45487e-05
16688	ENSMUSG00000058914	C1qtnf3	protein_coding	15	10952332	10980150	+	ensembl_havana	gene	C1QTNF3	C1q and TNF related 3	Extracellular Space	other	---	-1.36985	0	0.0356457	1	0.0760183	0	13.2607	1	2.81406e-109	1	3.70125e-107	1	6.37353	1	1.09269e-55	1	3.08952e-54	1	18.1652	1	6.55402e-127	1	5.8161e-125	1	8.73078	1	3.67656e-70	1	2.05929e-68	1	-2.0806	-1	5.78719e-21	1	1.20924e-19
2262	ENSMUSG00000020019	Ntn4	protein_coding	10	93640681	93747207	+	ensembl_havana	gene	NTN4	netrin 4	Extracellular Space	other	---	1.79051	0	3.25888e-05	1	0.000157347	1	1.73893	0	8.49437e-05	1	0.000352084	1	6.35925	1	1.29069e-45	1	2.82095e-44	1	-1.02966	0	0.816991	0	0.867581	0	3.55163	1	2.31298e-28	1	5.19397e-27	1	3.65699	1	2.85843e-29	1	9.0554e-28
42828	ENSMUSG00000105096	Gbp10	protein_coding	5	105215699	105239533	-	ensembl_havana	gene	GBP6	guanylate binding protein family member 6	Cytoplasm	enzyme	---	-1.16361	0	0.503647	0	0.623569	0	4.0228	1	1.00175e-12	1	1.09309e-11	1	6.35593	1	2.57619e-22	1	2.57637e-21	1	4.68097	1	1.58504e-15	1	1.52809e-14	1	7.39584	1	2.9411e-26	1	6.27904e-25	1	1.57998	0	0.00223979	1	0.00675006
15021	ENSMUSG00000051279	Gdf6	protein_coding	4	9844372	9862345	+	ensembl_havana	gene	GDF6	growth differentiation factor 6	Extracellular Space	growth factor	---	1.9215	0	0.0111837	1	0.028244	1	10.9511	1	1.09624e-24	1	2.4211e-23	1	6.25794	1	6.63231e-15	1	4.36163e-14	1	5.69924	1	2.63922e-20	1	3.25615e-19	1	3.2568	1	6.34432e-10	1	5.50401e-09	1	-1.74995	0	0.000365431	1	0.00132199
17267	ENSMUSG00000061576	Dpp6	protein_coding	5	26817203	27727505	+	ensembl_havana	gene	DPP6	dipeptidyl peptidase like 6	Plasma Membrane	other	---	3.17596	1	0.00823211	1	0.0217325	1	1.8978	0	0.160048	0	0.256352	0	6.25745	1	1.30741e-05	1	3.66359e-05	1	-1.67349	0	0.170607	0	0.256503	0	1.97025	0	0.0410874	1	0.0913735	0	3.29721	1	0.000811984	1	0.00271642
3639	ENSMUSG00000022371	Col14a1	protein_coding	15	55307750	55520803	+	ensembl_havana	gene	COL14A1	collagen type XIV alpha 1 chain	Extracellular Space	other	collagenase clostridium histolyticum	1.22973	0	0.0521459	0	0.104412	0	3.97892	1	2.44445e-45	1	1.04375e-43	1	6.25204	1	5.72837e-82	1	2.74868e-80	1	3.23561	1	5.77732e-38	1	1.31134e-36	1	5.08407	1	8.00395e-75	1	4.73519e-73	1	1.57129	0	7.31751e-09	1	5.73985e-08
9973	ENSMUSG00000035258	Abi3bp	protein_coding	16	56477878	56690135	+	ensembl_havana	gene	Abi3bp	ABI gene family, member 3 (NESH) binding protein	Extracellular Space	other	---	-1.7388	0	0.0117816	1	0.0295367	1	9.14953	1	1.58064e-40	1	6.04788e-39	1	6.25156	1	4.0629e-28	1	5.21802e-27	1	15.9092	1	1.75767e-50	1	5.3058e-49	1	10.8702	1	8.96976e-38	1	2.58578e-36	1	-1.46356	0	0.00120467	1	0.00388572
14441	ENSMUSG00000049107	Ntf3	protein_coding	6	126101412	126166910	-	ensembl_havana	gene	NTF3	neurotrophin 3	Extracellular Space	growth factor	---	-4.08744	-1	0.054063	0	0.107535	0	2.7094	1	0.0374907	1	0.0772305	0	6.24822	1	6.07804e-05	1	0.000156723	1	11.0745	1	0.000425949	1	0.00131187	1	25.5392	1	1.19096e-06	1	7.21085e-06	1	2.30612	1	0.0257424	1	0.057666
16145	ENSMUSG00000056380	Gpr50	protein_coding	X	71663667	71669257	+	ensembl_havana	gene	GPR50	G protein-coupled receptor 50	Plasma Membrane	G-protein coupled receptor	---	3.38498	1	4.69436e-07	1	3.17505e-06	1	1.29074	0	0.334644	0	0.455688	0	6.22828	1	5.13288e-15	1	3.39478e-14	1	-2.62252	-1	1.34638e-05	1	5.39836e-05	1	1.83997	0	0.00090409	1	0.00330721	1	4.82537	1	1.29883e-13	1	1.6381e-12
42449	ENSMUSG00000104713	Gbp6	protein_coding	5	105270702	105293698	-	ensembl_havana	gene	GBP6	guanylate binding protein family member 6	Cytoplasm	enzyme	---	1.09455	0	0.561415	0	0.674763	0	4.23237	1	2.31429e-25	1	5.28554e-24	1	6.21013	1	2.34773e-41	1	4.58071e-40	1	3.86676	1	4.1778e-25	1	6.27991e-24	1	5.67367	1	2.87642e-42	1	9.23148e-41	1	1.46729	0	0.000300735	1	0.0011092
12340	ENSMUSG00000041729	Coro2b	protein_coding	9	62419492	62537044	-	ensembl_havana	gene	CORO2B	coronin 2B	Plasma Membrane	other	---	2.52488	1	5.48453e-13	1	8.23574e-12	1	2.67029	1	1.72094e-14	1	2.15389e-13	1	6.20712	1	1.26064e-50	1	3.14222e-49	1	1.05759	0	0.603436	0	0.694633	0	2.45838	1	3.62908e-19	1	5.65715e-18	1	2.32451	1	3.49618e-17	1	5.69086e-16
6131	ENSMUSG00000027460	Angpt4	protein_coding	2	151911210	151945337	+	ensembl_havana	gene	ANGPT4	angiopoietin 4	Extracellular Space	growth factor	---	1.67991	0	0.000464541	1	0.00171895	1	1.06335	0	0.694384	0	0.781684	0	6.18844	1	2.09194e-40	1	3.98144e-39	1	-1.57983	0	0.00133303	1	0.00367525	1	3.68379	1	4.32561e-27	1	9.38447e-26	1	5.81977	1	2.52699e-41	1	1.27483e-39
10138	ENSMUSG00000035775	Krt20	protein_coding	11	99428403	99438150	-	ensembl_havana	gene	KRT20	keratin 20	Cytoplasm	other	rituximab, methotrexate/rituximab, rituximab/temozolomide, methotrexate/rituximab/temozolomide, rituximab/thalidomide, bortezomib/rituximab, bendamustine/rituximab, cyclophosphamide/pentostatin/rituximab, alemtuzumab/rituximab, lenalidomide/rituximab, chlorambucil/rituximab, cyclophosphamide/rituximab, pentostatin/rituximab, bendamustine/ibrutinib/rituximab, idelalisib/rituximab, brentuximab vedo…	7.82715	1	2.66588e-11	1	3.22422e-10	1	-1.89412	0	0.125905	0	0.211267	0	6.17204	1	3.77216e-09	1	1.56705e-08	1	-14.8256	-1	4.00268e-14	1	3.56275e-13	1	-1.26816	0	0.279908	0	0.42092	0	11.6906	1	5.41777e-12	1	5.90305e-11
14056	ENSMUSG00000047686	Rtl3	protein_coding	X	106837082	106840644	-	ensembl_havana	gene	RTL3	retrotransposon Gag like 3	Other	other	---	-2.7514	-1	0.00635906	1	0.0173216	1	16.9984	1	3.07447e-33	1	9.31893e-32	1	6.15487	1	4.02879e-14	1	2.49887e-13	1	46.7692	1	2.93915e-33	1	5.72707e-32	1	16.9345	1	2.13639e-18	1	3.2245e-17	1	-2.76178	-1	1.42086e-11	1	1.49718e-10
10847	ENSMUSG00000037798	Mat1a	protein_coding	14	41105035	41124412	+	ensembl_havana	gene	MAT1A	methionine adenosyltransferase 1A	Cytoplasm	enzyme	---	5.71498	1	0.00046875	1	0.00173279	1	1.36712	0	0.572636	0	0.682981	0	6.15391	1	0.000230892	1	0.000545513	1	-4.18031	-1	0.00143179	1	0.00392403	1	1.0768	0	0.841855	0	0.900215	0	4.50138	1	0.000688408	1	0.00234418
11563	ENSMUSG00000039519	Cyp7b1	protein_coding	3	18071950	18243338	-	ensembl_havana	gene	CYP7B1	cytochrome P450 family 7 subfamily B member 1	Cytoplasm	enzyme	---	-1.26513	0	0.0273607	1	0.0606274	0	5.17136	1	2.86634e-75	1	2.22232e-73	1	6.15295	1	4.41056e-94	1	2.48934e-92	1	6.54245	1	1.32003e-95	1	8.38165e-94	1	7.78428	1	9.5366e-117	1	1.00345e-114	1	1.18981	0	0.0106614	1	0.026778
7638	ENSMUSG00000030093	Wnt7a	protein_coding	6	91363981	91411363	-	ensembl_havana	gene	WNT7A	Wnt family member 7A	Extracellular Space	cytokine	---	5.84009	1	5.70235e-05	1	0.000260874	1	-1.32185	0	0.604397	0	0.710621	0	6.13576	1	2.96494e-05	1	7.976e-05	1	-7.71973	-1	6.15139e-06	1	2.60541e-05	1	1.05063	0	0.877694	0	0.924777	0	8.11055	1	2.99609e-06	1	1.62621e-05
2477	ENSMUSG00000020377	Ltc4s	protein_coding	11	50236461	50238616	-	ensembl_havana	gene	LTC4S	leukotriene C4 synthase	Cytoplasm	enzyme	---	1.24627	0	0.274122	0	0.396008	0	3.4166	1	2.48325e-11	1	2.43547e-10	1	6.05484	1	4.56155e-24	1	4.94089e-23	1	2.74146	1	2.47736e-09	1	1.55824e-08	1	4.85838	1	2.24012e-22	1	4.0942e-21	1	1.77219	0	4.67441e-05	1	0.000205426
20712	ENSMUSG00000074194	Zfp791	protein_coding	8	85108553	85123095	-	ensembl_havana	gene	ZNF791	zinc finger protein 791	Other	other	---	5.3839	1	1.42276e-12	1	2.01526e-11	1	1.26017	0	0.383828	0	0.507012	0	6.02553	1	2.17954e-14	1	1.37975e-13	1	-4.27236	-1	2.94439e-11	1	2.1774e-10	1	1.11917	0	0.531979	0	0.667682	0	4.78152	1	3.88106e-13	1	4.69391e-12
16067	ENSMUSG00000056025	Clca3a1	protein_coding	3	144729677	144760977	-	ensembl_havana	gene	Clca3a1/Clca3a2	chloride channel accessory 3A1	Plasma Membrane	ion channel	---	-1.17629	0	0.239687	0	0.357295	0	5.10037	1	4.36613e-34	1	1.38317e-32	1	6.01984	1	3.50328e-41	1	6.79036e-40	1	5.99954	1	7.07545e-41	1	1.74004e-39	1	7.0811	1	1.17171e-48	1	4.42575e-47	1	1.18027	0	0.199311	0	0.30815
3562	ENSMUSG00000022235	Cmbl	protein_coding	15	31565389	31590119	+	ensembl_havana	gene	CMBL	carboxymethylenebutenolidase homolog	Cytoplasm	enzyme	---	3.56967	1	0.000589354	1	0.00212789	1	1.1886	0	0.670747	0	0.763111	0	5.97209	1	7.08127e-07	1	2.31861e-06	1	-3.00326	-1	0.00153099	1	0.00417492	1	1.67301	0	0.0777673	0	0.154018	0	5.02447	1	1.60072e-06	1	9.08327e-06
768	ENSMUSG00000004885	Crabp2	protein_coding	3	87948666	87953376	+	ensembl_havana	gene	CRABP2	cellular retinoic acid binding protein 2	Cytoplasm	transporter	---	2.38931	1	8.60761e-28	1	3.43628e-26	1	-1.08215	0	0.369358	0	0.492177	0	5.93367	1	1.99975e-121	1	1.56693e-119	1	-2.58558	-1	9.96461e-34	1	1.95718e-32	1	2.48343	1	9.14536e-45	1	3.18488e-43	1	6.4211	1	8.05251e-137	1	2.42085e-134
6602	ENSMUSG00000028294	Cfap206	protein_coding	4	34688559	34730206	-	ensembl_havana	gene	CFAP206	cilia and flagella associated protein 206	Cytoplasm	other	---	2.95516	1	0.00306528	1	0.00917778	1	1.63873	0	0.200104	0	0.306799	0	5.92061	1	4.05598e-07	1	1.37007e-06	1	-1.80333	0	0.0672692	0	0.118378	0	2.00348	1	0.0131009	1	0.0345054	1	3.61293	1	2.56846e-05	1	0.000119394
7230	ENSMUSG00000029322	Plac8	protein_coding	5	100553725	100572245	-	ensembl_havana	gene	PLAC8	placenta specific 8	Nucleus	other	---	2.05743	1	1.9663e-09	1	1.91066e-08	1	5.16798	1	2.15524e-47	1	9.85991e-46	1	5.88923	1	2.36986e-56	1	6.87213e-55	1	2.51186	1	3.91854e-22	1	5.27642e-21	1	2.86242	1	2.18616e-29	1	5.04771e-28	1	1.13956	0	0.123042	0	0.211004
14304	ENSMUSG00000048572	Tmem252	protein_coding	19	24674008	24682233	+	ensembl_havana	gene	TMEM252	transmembrane protein 252	Other	other	---	1.80247	0	0.001795	1	0.00572589	1	2.01098	1	0.000189563	1	0.00072872	1	5.88247	1	4.11425e-24	1	4.46625e-23	1	1.11568	0	0.508196	0	0.610026	0	3.26356	1	5.75832e-15	1	7.16434e-14	1	2.92518	1	7.1306e-13	1	8.43702e-12
17	ENSMUSG00000000126	Wnt9a	protein_coding	11	59306928	59333552	+	ensembl_havana	gene	WNT9A	Wnt family member 9A	Extracellular Space	other	---	1.4799	0	1.31249e-05	1	6.80306e-05	1	1.09501	0	0.327754	0	0.448451	0	5.85531	1	3.79949e-99	1	2.29386e-97	1	-1.3515	0	0.000526934	1	0.00159422	1	3.95655	1	3.18977e-71	1	1.83549e-69	1	5.34726	1	9.57712e-97	1	1.69977e-94
12724	ENSMUSG00000042842	Serpinb6b	protein_coding	13	32965209	32979067	+	ensembl_havana	gene	Serpinb6b	serine (or cysteine) peptidase inhibitor, clade B, member 6b	Other	other	---	2.26895	1	6.75106e-12	1	8.81648e-11	1	2.20623	1	3.96321e-11	1	3.79615e-10	1	5.84145	1	5.8718e-55	1	1.62284e-53	1	-1.02843	0	0.786405	0	0.84466	0	2.57452	1	4.30506e-23	1	8.06843e-22	1	2.64771	1	3.82301e-24	1	9.24741e-23
9834	ENSMUSG00000034855	Cxcl10	protein_coding	5	92346638	92348889	-	ensembl_havana	gene	CXCL10	C-X-C motif chemokine ligand 10	Extracellular Space	cytokine	MDX-1100	-1.00189	0	0.987641	0	0.992332	0	4.83555	1	1.15975e-39	1	4.34713e-38	1	5.80274	1	4.15159e-49	1	9.99298e-48	1	4.84468	1	4.38883e-40	1	1.0564e-38	1	5.8137	1	1.26479e-49	1	4.87737e-48	1	1.20002	0	0.117658	0	0.203644
10696	ENSMUSG00000037379	Spon2	protein_coding	5	33198184	33218455	-	ensembl_havana	gene	SPON2	spondin 2	Extracellular Space	other	---	9.75215	1	4.71487e-20	1	1.2537e-18	1	-1.28306	0	0.421574	0	0.544229	0	5.75006	1	2.82872e-12	1	1.53707e-11	1	-12.5125	-1	2.97636e-23	1	4.20775e-22	1	-1.69601	0	0.00279125	1	0.00894063	1	7.37765	1	6.40355e-15	1	8.9668e-14
13220	ENSMUSG00000044703	Phf11a	protein_coding	14	59276913	59297522	-	ensembl_havana	gene	PHF11	PHD finger protein 11	Nucleus	other	---	1.31514	0	0.57869	0	0.690257	0	2.20354	1	0.0927223	0	0.164824	0	5.69465	1	8.62804e-05	1	0.000217301	1	1.67552	0	0.23322	0	0.331359	0	4.33008	1	0.000282084	1	0.00115203	1	2.58432	1	0.0112721	1	0.0280964
7989	ENSMUSG00000030732	Chrdl2	protein_coding	7	100006172	100034728	+	ensembl_havana	gene	CHRDL2	chordin like 2	Cytoplasm	other	---	2.74043	1	0.00506421	1	0.0141854	1	2.00271	1	0.0596379	0	0.114139	0	5.6893	1	4.598e-07	1	1.54149e-06	1	-1.36836	0	0.315087	0	0.421676	0	2.07606	1	0.00997598	1	0.0272343	1	2.8408	1	0.000399768	1	0.00143389
12325	ENSMUSG00000041695	Kcnj2	protein_coding	11	111066164	111076821	+	ensembl_havana	gene	KCNJ2	potassium voltage-gated channel subfamily J member 2	Plasma Membrane	ion channel	nicorandil, amiodarone	3.41679	1	0.00113186	1	0.00381195	1	2.84648	1	0.00623873	1	0.0164406	1	5.6643	1	2.04288e-06	1	6.35155e-06	1	-1.20036	0	0.547959	0	0.64553	0	1.65779	0	0.0728854	0	0.145872	0	1.98993	0	0.0171051	1	0.040478
6334	ENSMUSG00000027840	Wnt2b	protein_coding	3	104945272	104961921	-	ensembl_havana	gene	WNT2B	Wnt family member 2B	Extracellular Space	other	---	3.74979	1	2.24563e-22	1	6.89674e-21	1	-1.23831	0	0.175242	0	0.275624	0	5.5821	1	2.42388e-38	1	4.35441e-37	1	-4.64341	-1	4.90484e-29	1	8.48043e-28	1	1.48865	0	0.000223956	1	0.000930372	1	6.91239	1	5.51819e-47	1	3.3179e-45
15857	ENSMUSG00000055030	Sprr2e	protein_coding	3	92352143	92353449	+	ensembl_havana	gene	Sprr2e	small proline-rich protein 2E	Cytoplasm	other	---	15.5708	1	6.11121e-08	1	4.78598e-07	1	-3.52174	-1	0.144278	0	0.235875	0	5.57146	1	0.000904601	1	0.00196226	1	-54.8362	-1	1.69315e-07	1	8.86976e-07	1	-2.79474	-1	0.00199456	1	0.00664597	1	19.6212	1	0.000117048	1	0.00047343
16274	ENSMUSG00000056972	Magel2	protein_coding	7	62377010	62381640	+	ensembl_havana	gene	MAGEL2	MAGE family member L2	Cytoplasm	enzyme	---	2.97619	1	0.0192349	1	0.0449047	1	-1.08068	0	0.882412	0	0.919944	0	5.56152	1	0.000135841	1	0.00033114	1	-3.21632	-1	0.0107069	1	0.0239	1	1.86868	0	0.0906597	0	0.17469	0	6.01025	1	4.81347e-05	1	0.000211033
5958	ENSMUSG00000027188	Pamr1	protein_coding	2	102550012	102643041	+	ensembl_havana	gene	PAMR1	peptidase domain containing associated with muscle regeneration 1	Extracellular Space	peptidase	---	1.16841	0	0.432958	0	0.557607	0	3.98466	1	4.78896e-13	1	5.33632e-12	1	5.53736	1	1.91629e-19	1	1.66542e-18	1	3.41033	1	5.42069e-11	1	3.93167e-10	1	4.73922	1	5.20972e-17	1	7.30899e-16	1	1.38967	0	0.0641803	0	0.124155
7378	ENSMUSG00000029563	Foxp2	protein_coding	6	14901349	15441977	+	ensembl_havana	gene	Foxp2	forkhead box P2	Nucleus	transcription regulator	---	1.3555	0	0.144006	0	0.237846	0	4.33545	1	1.09368e-14	1	1.38173e-13	1	5.5173	1	4.78713e-20	1	4.3052e-19	1	3.19841	1	1.06596e-11	1	8.12765e-11	1	4.0703	1	4.47278e-17	1	6.28707e-16	1	1.2726	0	0.0931374	0	0.167912
11883	ENSMUSG00000040387	Klhl32	protein_coding	4	24612554	24851124	-	ensembl_havana	gene	KLHL32	kelch like family member 32	Other	other	---	3.90889	1	3.60021e-06	1	2.08552e-05	1	2.02719	1	0.0219425	1	0.0492344	1	5.50579	1	2.97905e-09	1	1.24956e-08	1	-1.92823	0	0.00857381	1	0.0196028	1	1.40853	0	0.125375	0	0.22776	0	2.71597	1	3.60751e-05	1	0.000162465
3062	ENSMUSG00000021364	Elovl2	protein_coding	13	41182381	41220405	-	ensembl_havana	gene	ELOVL2	ELOVL fatty acid elongase 2	Cytoplasm	enzyme	---	3.5686	1	5.65021e-10	1	5.92407e-09	1	2.15009	1	0.000308408	1	0.00113352	1	5.49903	1	1.60449e-17	1	1.24781e-16	1	-1.65975	0	0.00410202	1	0.0101167	1	1.54095	0	0.00753296	1	0.0213729	1	2.55759	1	3.67441e-08	1	2.64554e-07
13436	ENSMUSG00000045441	Gprin3	protein_coding	6	59347226	59426294	-	ensembl_havana	gene	GPRIN3	GPRIN family member 3	Other	other	---	2.51754	1	0.00423364	1	0.0121146	1	8.94732	1	4.72439e-13	1	5.26836e-12	1	5.49362	1	2.38201e-08	1	9.1689e-08	1	3.554	1	9.93005e-08	1	5.34648e-07	1	2.18214	1	0.00119624	1	0.00422789	1	-1.62868	0	0.0223563	1	0.0511401
2537	ENSMUSG00000020467	Efemp1	protein_coding	11	28853204	28926743	+	ensembl_havana	gene	EFEMP1	EGF containing fibulin extracellular matrix protein 1	Extracellular Space	enzyme	---	1.59557	0	1.99555e-15	1	3.73525e-14	1	3.44672	1	1.00122e-106	1	1.27146e-104	1	5.49002	1	1.25079e-208	1	2.30317e-206	1	2.16018	1	1.06212e-49	1	3.16721e-48	1	3.44079	1	4.19152e-131	1	5.27737e-129	1	1.59282	0	2.35515e-22	1	5.31298e-21
8454	ENSMUSG00000031595	Pdgfrl	protein_coding	8	40926212	40990785	+	ensembl_havana	gene	PDGFRL	platelet derived growth factor receptor like	Plasma Membrane	kinase	---	1.14053	0	0.089315	0	0.162232	0	3.35067	1	5.62419e-65	1	3.63377e-63	1	5.4877	1	7.86332e-134	1	7.3313e-132	1	2.93782	1	6.56289e-58	1	2.27477e-56	1	4.81154	1	2.52269e-128	1	2.97294e-126	1	1.63779	0	9.44558e-18	1	1.61232e-16
3105	ENSMUSG00000021453	Gadd45g	protein_coding	13	51846678	51848468	+	ensembl_havana	gene	GADD45G	growth arrest and DNA damage inducible gamma	Nucleus	other	---	1.92063	0	2.48114e-18	1	5.88563e-17	1	4.14272	1	9.19314e-88	1	8.46401e-86	1	5.48601	1	3.00623e-129	1	2.5747e-127	1	2.15696	1	4.46652e-34	1	8.91548e-33	1	2.85636	1	1.10654e-64	1	5.56328e-63	1	1.32425	0	1.25057e-06	1	7.22436e-06
16738	ENSMUSG00000059146	Ntrk3	protein_coding	7	78175959	78738012	-	ensembl_havana	gene	NTRK3	neurotrophic receptor tyrosine kinase 3	Plasma Membrane	kinase	belizatinib, entrectinib, lorlatinib, PLX7486, larotrectinib, DS-6051b, repotrectinib, LOXO-195, ONO-7579	2.18333	1	0.027979	1	0.0617744	0	2.71602	1	0.00432408	1	0.0119195	1	5.4777	1	3.99155e-07	1	1.35032e-06	1	1.24398	0	0.46752	0	0.572441	0	2.50887	1	0.0011651	1	0.00412674	1	2.01681	1	0.0112501	1	0.0280594
10446	ENSMUSG00000036766	Dner	protein_coding	1	84369839	84696221	-	ensembl_havana	gene	DNER	delta/notch like EGF repeat containing	Plasma Membrane	transmembrane receptor	---	1.67737	0	0.0419519	1	0.0872996	0	2.76663	1	3.22204e-05	1	0.000145998	1	5.44806	1	5.6017e-13	1	3.20585e-12	1	1.64938	0	0.0215267	1	0.0443014	1	3.24798	1	1.21877e-08	1	9.32176e-08	1	1.96921	0	0.000509904	1	0.00178885
10493	ENSMUSG00000036885	Arhgef26	protein_coding	3	62338344	62462221	+	ensembl_havana	gene	ARHGEF26	Rho guanine nucleotide exchange factor 26	Plasma Membrane	other	---	3.69182	1	6.56868e-18	1	1.50253e-16	1	1.5479	0	0.00694453	1	0.0180391	1	5.44329	1	2.26486e-30	1	3.20496e-29	1	-2.38504	-1	1.47782e-10	1	1.03616e-09	1	1.47442	0	0.00107352	1	0.00383928	1	3.51655	1	1.30588e-21	1	2.84571e-20
6639	ENSMUSG00000028369	Svep1	protein_coding	4	58042442	58206859	-	ensembl_havana	gene	SVEP1	sushi, von Willebrand factor type A, EGF and pentraxin domain containing 1	Cytoplasm	other	---	-1.41649	0	1.28055e-11	1	1.60816e-10	1	5.6612	1	0	1	0	1	5.44092	1	3.36671e-297	1	1.15337e-294	1	8.01905	1	0	1	0	1	7.70703	1	0	1	0	1	-1.04049	0	0.334256	0	0.461776
14221	ENSMUSG00000048281	Dleu7	protein_coding	14	62276231	62293047	-	ensembl_havana	gene	DLEU7	deleted in lymphocytic leukemia 7	Other	other	---	2.30288	1	0.0290926	1	0.063898	0	1.26412	0	0.564432	0	0.676263	0	5.43903	1	2.89605e-06	1	8.86386e-06	1	-1.82173	0	0.0906133	0	0.151961	0	2.36183	1	0.00444674	1	0.0134848	1	4.30261	1	1.14329e-05	1	5.63837e-05
6409	ENSMUSG00000027966	Col11a1	protein_coding	3	114030540	114220718	+	ensembl_havana	gene	COL11A1	collagen type XI alpha 1 chain	Extracellular Space	other	collagenase clostridium histolyticum	1.40105	0	5.77129e-10	1	6.04243e-09	1	8.30098	1	0	1	0	1	5.42259	1	5.95554e-245	1	1.43821e-242	1	5.92483	1	0	1	0	1	3.87037	1	1.10973e-181	1	2.30247e-179	1	-1.53082	0	9.57007e-24	1	2.28858e-22
22852	ENSMUSG00000079484	Phyhd1	protein_coding	2	30266203	30282149	+	ensembl_havana	gene	PHYHD1	phytanoyl-CoA dioxygenase domain containing 1	Other	other	---	1.79104	0	0.200025	0	0.309937	0	4.24256	1	0.000724561	1	0.0024503	1	5.41546	1	5.58429e-05	1	0.000144726	1	2.36877	1	0.0185896	1	0.0389093	1	3.02364	1	0.00191785	1	0.00642089	1	1.27646	0	0.447244	0	0.574499
10229	ENSMUSG00000036062	Phf24	protein_coding	4	42916660	42944752	+	ensembl_havana	gene	PHF24	PHD finger protein 24	Other	other	---	2.17696	1	0.0100885	1	0.0258189	1	1.94353	0	0.0297566	1	0.0637035	0	5.39691	1	3.44441e-09	1	1.43616e-08	1	-1.1201	0	0.66772	0	0.74908	0	2.47911	1	0.000157471	1	0.000675907	1	2.77686	1	2.95159e-05	1	0.000135409
14353	ENSMUSG00000048764	Tmprss11f	protein_coding	5	86521898	86632424	-	ensembl_havana	gene	TMPRSS11F	transmembrane serine protease 11F	Other	peptidase	---	24.1621	1	0.000131607	1	0.000558381	1	-1.19703	0	0.868785	0	0.910701	0	5.37692	1	0.0503049	0	0.0776448	0	-28.9227	-1	5.82491e-05	1	0.000209745	1	-4.49367	-1	0.0028703	1	0.00917188	1	6.43631	1	0.031023	1	0.0674339
12368	ENSMUSG00000041794	Myrip	protein_coding	9	120301513	120474841	+	ensembl_havana	gene	MYRIP	myosin VIIA and Rab interacting protein	Cytoplasm	other	---	3.34577	1	7.35538e-18	1	1.67468e-16	1	2.00685	1	1.62475e-06	1	9.14913e-06	1	5.36642	1	8.2064e-35	1	1.33874e-33	1	-1.66718	0	2.90596e-05	1	0.000110557	1	1.60394	0	2.34796e-05	1	0.00011689	1	2.67406	1	7.3349e-17	1	1.17959e-15
22790	ENSMUSG00000079363	Gbp4	protein_coding	5	105115767	105139586	-	ensembl_havana	gene	GBP6	guanylate binding protein family member 6	Cytoplasm	enzyme	---	-1.29498	0	0.0387803	1	0.0817505	0	3.43963	1	1.80223e-29	1	4.75783e-28	1	5.36339	1	1.94552e-55	1	5.43822e-54	1	4.45424	1	3.42197e-41	1	8.48636e-40	1	6.94546	1	3.72049e-71	1	2.13255e-69	1	1.55929	0	8.91587e-07	1	5.28743e-06
8521	ENSMUSG00000031712	Il15	protein_coding	8	82331632	82403222	-	ensembl_havana	gene	IL15	interleukin 15	Extracellular Space	cytokine	ALT-803	2.32036	1	0.00372387	1	0.0108454	1	2.19265	1	0.00714849	1	0.0184939	1	5.35701	1	1.06989e-09	1	4.70465e-09	1	-1.05824	0	0.820557	0	0.870177	0	2.3087	1	0.000272737	1	0.00111726	1	2.44317	1	0.000117926	1	0.000476195
6640	ENSMUSG00000028370	Pappa	protein_coding	4	65124174	65357509	+	ensembl_havana	gene	PAPPA	pappalysin 1	Extracellular Space	peptidase	---	-1.08062	0	0.24756	0	0.366476	0	8.12151	1	1.35802e-274	1	7.40926e-272	1	5.33699	1	4.42299e-175	1	5.97753e-173	1	8.77627	1	7.64743e-306	1	2.68224e-303	1	5.76726	1	2.41548e-198	1	5.7391e-196	1	-1.52174	0	1.09514e-17	1	1.85432e-16
22655	ENSMUSG00000079022	Col22a1	protein_coding	15	71795795	72034227	-	ensembl_havana	gene	COL22A1	collagen type XXII alpha 1 chain	Extracellular Space	other	collagenase clostridium histolyticum	2.89243	1	2.18236e-27	1	8.57287e-26	1	1.76201	0	2.5009e-08	1	1.79536e-07	1	5.31048	1	1.45074e-69	1	5.46569e-68	1	-1.64156	0	1.39343e-08	1	8.19753e-08	1	1.83599	0	1.67188e-14	1	2.01213e-13	1	3.01389	1	1.0912e-39	1	5.18532e-38
15777	ENSMUSG00000054675	Tmem119	protein_coding	5	113793729	113800516	-	ensembl_havana	gene	TMEM119	transmembrane protein 119	Cytoplasm	other	---	1.1255	0	0.0819951	0	0.151362	0	1.64283	0	5.20397e-14	1	6.29907e-13	1	5.28423	1	1.82314e-157	1	2.08191e-155	1	1.45965	0	2.69963e-09	1	1.69011e-08	1	4.69501	1	9.19813e-148	1	1.36866e-145	1	3.21654	1	5.2804e-92	1	8.54787e-90
10345	ENSMUSG00000036437	Npy1r	protein_coding	8	66697192	66706792	+	ensembl_havana	gene	NPY1R	neuropeptide Y receptor Y1	Plasma Membrane	G-protein coupled receptor	---	-1.30868	0	0.252025	0	0.371629	0	2.90519	1	1.52609e-07	1	9.94287e-07	1	5.2729	1	2.07236e-17	1	1.60083e-16	1	3.80196	1	1.06701e-10	1	7.57499e-10	1	6.90054	1	3.82085e-22	1	6.82241e-21	1	1.81499	0	0.000216577	1	0.000823752
5613	ENSMUSG00000026564	Dusp27	protein_coding	1	166098148	166127922	-	ensembl_havana	gene	DUSP27	dual specificity phosphatase 27, atypical	Other	phosphatase	---	1.85718	0	0.00363732	1	0.0106333	1	3.02751	1	6.94604e-08	1	4.73933e-07	1	5.25555	1	5.92586e-17	1	4.47202e-16	1	1.63016	0	0.00629876	1	0.0148697	1	2.82986	1	1.09851e-09	1	9.34841e-09	1	1.73593	0	0.000626927	1	0.00215274
21009	ENSMUSG00000074971	Fibin	protein_coding	2	110360917	110363183	-	ensembl_havana	gene	FIBIN	fin bud initiation factor homolog	Cytoplasm	other	---	-1.13954	0	0.0495363	1	0.10014	0	3.64316	1	1.87979e-99	1	2.13009e-97	1	5.24002	1	1.59334e-166	1	1.95596e-164	1	4.15154	1	1.41455e-121	1	1.19073e-119	1	5.97122	1	7.2758e-196	1	1.70127e-193	1	1.43832	0	1.35258e-11	1	1.42933e-10
33006	ENSMUSG00000093910	Zfp853	protein_coding	5	143287038	143293623	-	ensembl_havana	gene	Zfp853	zinc finger protein 853	Other	other	---	1.34334	0	0.634151	0	0.735218	0	2.28341	1	0.162435	0	0.259134	0	5.23032	1	0.00316757	1	0.0062507	1	1.6998	0	0.328881	0	0.436305	0	3.89353	1	0.00770384	1	0.0217948	1	2.29058	1	0.0805156	0	0.149004
17625	ENSMUSG00000063142	Kcnma1	protein_coding	14	23289431	24014491	-	ensembl_havana	gene	KCNMA1	potassium calcium-activated channel subfamily M alpha 1	Plasma Membrane	ion channel	tedisamil, cromolyn	-1.00427	0	0.990925	0	0.994503	0	5.21378	1	3.47929e-07	1	2.16259e-06	1	5.22989	1	2.58e-07	1	8.9216e-07	1	5.23604	1	9.49026e-08	1	5.12279e-07	1	5.25222	1	6.67327e-08	1	4.72615e-07	1	1.00309	0	0.989877	0	0.992369
43230	ENSMUSG00000105504	Gbp5	protein_coding	3	142493978	142522344	+	ensembl_havana	gene	GBP5	guanylate binding protein 5	Plasma Membrane	enzyme	---	-1.36618	0	0.0152408	1	0.0367752	1	6.06112	1	1.56158e-61	1	9.35107e-60	1	5.1997	1	4.67108e-52	1	1.20507e-50	1	8.28059	1	8.46198e-80	1	4.32824e-78	1	7.10373	1	3.14286e-69	1	1.73399e-67	1	-1.16567	0	0.0815789	0	0.15065
13689	ENSMUSG00000046402	Rbp1	protein_coding	9	98422961	98446575	+	ensembl_havana	gene	RBP1	retinol binding protein 1	Extracellular Space	transporter	---	3.14165	1	7.35807e-56	1	8.27418e-54	1	1.65843	0	2.24874e-11	1	2.21284e-10	1	5.18291	1	7.50109e-119	1	5.72531e-117	1	-1.89435	0	7.80184e-22	1	1.03726e-20	1	1.64974	0	2.84931e-16	1	3.84369e-15	1	3.12519	1	1.58811e-69	1	1.62462e-67
20687	ENSMUSG00000074115	Saa1	protein_coding	7	46740497	46742980	-	ensembl_havana	gene	SAA1	serum amyloid A1	Extracellular Space	transporter	---	-2.12501	-1	0.0511128	0	0.102647	0	6.43067	1	7.89476e-11	1	7.3374e-10	1	5.17909	1	8.81172e-09	1	3.53597e-08	1	13.6652	1	7.90437e-15	1	7.31403e-14	1	11.0056	1	9.94803e-13	1	1.06967e-11	1	-1.24166	0	0.311232	0	0.437769
3065	ENSMUSG00000021367	Edn1	protein_coding	13	42301476	42307990	+	ensembl_havana	gene	EDN1	endothelin 1	Extracellular Space	cytokine	---	1.37726	0	0.366582	0	0.493206	0	5.46335	1	1.06803e-07	1	7.08698e-07	1	5.12219	1	2.63851e-07	1	9.1132e-07	1	3.96683	1	1.32345e-06	1	6.15009e-06	1	3.71912	1	3.33082e-06	1	1.89153e-05	1	-1.0666	0	0.785648	0	0.853756
6048	ENSMUSG00000027335	Adra1d	protein_coding	2	131545850	131562283	-	ensembl_havana	gene	ADRA1D	adrenoceptor alpha 1D	Plasma Membrane	G-protein coupled receptor	paliperidone, risperidone, antazoline/naphazoline, acetaminophen/clemastine/pseudoephedrine, articaine/epinephrine, caffeine/ergotamine, acetaminophen/dexbrompheniramine/pseudoephedrine, dapiprazole, dexbrompheniramine/pseudoephedrine, chlorpheniramine/ibuprofen/pseudoephedrine, dipivefrin, cetirizine/pseudoephedrine, asenapine, epinephrine/prilocaine, epinephrine/lidocaine, DL 017, myogane, UK-2…	1.24118	0	0.184952	0	0.2913	0	2.93589	1	1.5176e-12	1	1.6414e-11	1	5.11849	1	1.82047e-28	1	2.36485e-27	1	2.3654	1	1.50316e-09	1	9.63581e-09	1	4.12388	1	6.16789e-25	1	1.25844e-23	1	1.74342	0	7.99955e-06	1	4.04814e-05
7216	ENSMUSG00000029298	Gbp9	protein_coding	5	105077630	105139539	-	ensembl_havana	gene	GBP6	guanylate binding protein family member 6	Cytoplasm	enzyme	---	1.16873	0	0.0138077	1	0.0338439	1	3.64271	1	2.65068e-105	1	3.25393e-103	1	5.10793	1	1.66893e-171	1	2.15658e-169	1	3.11681	1	5.22625e-89	1	3.01914e-87	1	4.3705	1	1.91514e-153	1	3.03354e-151	1	1.40223	0	4.43222e-11	1	4.43854e-10
4095	ENSMUSG00000023224	Serping1	protein_coding	2	84765387	84775444	-	ensembl_havana	gene	SERPING1	serpin family G member 1	Extracellular Space	other	---	1.00866	0	0.865782	0	0.909716	0	4.5402	1	1.45824e-228	1	5.96703e-226	1	5.0791	1	9.4635e-268	1	2.6809e-265	1	4.50121	1	1.44415e-237	1	2.9547e-235	1	5.03548	1	9.05618e-279	1	3.92372e-276	1	1.11869	0	0.0056932	1	0.0154275
4522	ENSMUSG00000024502	Jakmip2	protein_coding	18	43531407	43687773	-	ensembl_havana	gene	JAKMIP2	janus kinase and microtubule interacting protein 2	Extracellular Space	other	---	3.832	1	7.36568e-10	1	7.59831e-09	1	1.72695	0	0.0183525	1	0.0421764	1	5.06951	1	3.00456e-14	1	1.88341e-13	1	-2.21895	-1	2.8775e-05	1	0.000109531	1	1.32294	0	0.0960866	0	0.183372	0	2.93553	1	6.25451e-09	1	4.96151e-08
8028	ENSMUSG00000030790	Adm	protein_coding	7	110627661	110629820	+	ensembl_havana	gene	ADM	adrenomedullin	Extracellular Space	other	---	2.94286	1	5.88091e-71	1	1.0192e-68	1	2.06784	1	9.31364e-32	1	2.67967e-30	1	5.05462	1	1.693e-166	1	2.06112e-164	1	-1.42316	0	5.78888e-11	1	4.18224e-10	1	1.71759	0	6.55219e-27	1	1.41112e-25	1	2.4444	1	2.84588e-66	1	2.67023e-64
16827	ENSMUSG00000059493	Nhs	protein_coding	X	161833296	162159730	-	ensembl_havana	gene	NHS	NHS actin remodeling regulator	Nucleus	other	---	1.03433	0	0.783481	0	0.850425	0	3.10707	1	5.44243e-24	1	1.14369e-22	1	5.04742	1	1.02788e-49	1	2.49041e-48	1	3.00394	1	2.55028e-24	1	3.74186e-23	1	4.87988	1	1.54968e-51	1	6.16983e-50	1	1.62449	0	1.46816e-07	1	9.70715e-07
6796	ENSMUSG00000028626	Col9a2	protein_coding	4	121039385	121055322	+	ensembl_havana	gene	COL9A2	collagen type IX alpha 2 chain	Extracellular Space	other	collagenase clostridium histolyticum	2.57738	1	0.0366124	1	0.0777704	0	2.21458	1	0.0831993	0	0.150412	0	5.03291	1	0.000191227	1	0.000457969	1	-1.16382	0	0.694402	0	0.771029	0	1.95273	0	0.0595367	0	0.123735	0	2.27262	1	0.0236215	1	0.0536187
7676	ENSMUSG00000030156	Cd69	protein_coding	6	129267325	129275436	-	ensembl_havana	gene	CD69	CD69 molecule	Plasma Membrane	transmembrane receptor	---	2.68941	1	0.105656	0	0.185736	0	3.02666	1	0.0682387	0	0.12768	0	5.02961	1	0.00589348	1	0.0110581	1	1.1254	0	0.814836	0	0.865731	0	1.87015	0	0.191502	0	0.315939	0	1.66177	0	0.284019	0	0.40727
2314	ENSMUSG00000020101	Vsir	protein_coding	10	60346851	60372684	+	ensembl_havana	gene	VSIR	V-set immunoregulatory receptor	Plasma Membrane	other	CA-170	1.47869	0	2.07352e-06	1	1.25442e-05	1	1.60441	0	7.92771e-09	1	6.03842e-08	1	5.02797	1	1.25381e-99	1	7.66388e-98	1	1.08502	0	0.280957	0	0.38486	0	3.40029	1	1.79026e-69	1	9.95182e-68	1	3.13383	1	9.7241e-62	1	8.52653e-60
4725	ENSMUSG00000024867	Pip5k1b	protein_coding	19	24294794	24555872	-	ensembl_havana	gene	PIP5K1B	phosphatidylinositol-4-phosphate 5-kinase type 1 beta	Cytoplasm	kinase	---	5.30394	1	2.67893e-08	1	2.23715e-07	1	1.25165	0	0.500217	0	0.619257	0	5.02187	1	6.2805e-08	1	2.31643e-07	1	-4.23757	-1	2.007e-07	1	1.04397e-06	1	-1.05617	0	0.816165	0	0.882375	0	4.01221	1	4.74798e-07	1	2.89977e-06
3170	ENSMUSG00000021573	Tppp	protein_coding	13	74009407	74035753	+	ensembl_havana	gene	TPPP	tubulin polymerization promoting protein	Cytoplasm	other	---	2.51004	1	0.0111879	1	0.0282497	1	-1.16473	0	0.70825	0	0.792734	0	5.00766	1	3.64818e-06	1	1.10194e-05	1	-2.92352	-1	0.00304078	1	0.00776053	1	1.99505	0	0.0185253	1	0.046609	1	5.83258	1	3.75729e-07	1	2.32362e-06
9487	ENSMUSG00000033910	Gucy1a1	protein_coding	3	82092427	82145789	-	ensembl_havana	gene	GUCY1A1	guanylate cyclase 1 soluble subunit alpha 1	Cytoplasm	enzyme	nitroglycerin, isosorbide-5-mononitrate, isosorbide dinitrate, nitroprusside	-1.57223	0	0.449678	0	0.573706	0	1.4036	0	0.532574	0	0.647419	0	4.9969	1	0.00136495	1	0.00287039	1	2.20678	1	0.163588	0	0.247923	0	7.85628	1	9.84097e-05	1	0.000439561	1	3.56006	1	0.00641246	1	0.0171562
3245	ENSMUSG00000021702	Thbs4	protein_coding	13	92751590	92794818	-	ensembl_havana	gene	THBS4	thrombospondin 4	Extracellular Space	other	---	3.50903	1	2.92732e-05	1	0.000142931	1	1.23303	0	0.525689	0	0.641744	0	4.97656	1	4.32978e-08	1	1.62626e-07	1	-2.84586	-1	0.000168525	1	0.000557623	1	1.41822	0	0.133329	0	0.238869	0	4.03604	1	2.37247e-07	1	1.51819e-06
16808	ENSMUSG00000059430	Actg2	protein_coding	6	83512905	83536265	-	ensembl_havana	gene	ACTG2	actin gamma 2, smooth muscle	Cytoplasm	other	---	-1.19706	0	0.49952	0	0.620023	0	4.37661	1	9.29065e-11	1	8.58598e-10	1	4.94656	1	1.12669e-12	1	6.33001e-12	1	5.23905	1	3.36984e-13	1	2.84803e-12	1	5.92132	1	2.24109e-15	1	2.85584e-14	1	1.13023	0	0.489084	0	0.612124
12723	ENSMUSG00000042834	Nrep	protein_coding	18	33437019	33464029	-	ensembl_havana	gene	NREP	neuronal regeneration related protein	Cytoplasm	other	---	2.28699	1	2.11754e-18	1	5.06388e-17	1	3.54734	1	6.42962e-43	1	2.5668e-41	1	4.93737	1	4.02045e-70	1	1.53832e-68	1	1.5511	0	3.31065e-08	1	1.87214e-07	1	2.1589	1	1.92343e-23	1	3.67022e-22	1	1.39185	0	8.49685e-06	1	4.27775e-05
10802	ENSMUSG00000037681	Esyt3	protein_coding	9	99309963	99358557	-	ensembl_havana	gene	ESYT3	extended synaptotagmin 3	Plasma Membrane	other	---	4.22494	1	1.03534e-22	1	3.24501e-21	1	1.52395	0	0.00801411	1	0.020432	1	4.89681	1	4.91859e-28	1	6.28411e-27	1	-2.77236	-1	5.96566e-15	1	5.55852e-14	1	1.15903	0	0.191482	0	0.315939	0	3.21323	1	8.481e-20	1	1.68013e-18
6294	ENSMUSG00000027765	P2ry1	protein_coding	3	61002795	61008982	+	ensembl_havana	gene	P2RY1	purinergic receptor P2Y1	Plasma Membrane	G-protein coupled receptor	clopidogrel/telmisartan, clopidogrel	3.58866	1	1.11681e-05	1	5.90301e-05	1	1.6122	0	0.12296	0	0.207388	0	4.89387	1	2.33379e-08	1	8.988e-08	1	-2.22594	-1	0.00190633	1	0.00508919	1	1.3637	0	0.17123	0	0.289166	0	3.03552	1	9.1976e-06	1	4.60693e-05
6254	ENSMUSG00000027674	Pex5l	protein_coding	3	32949408	33143247	-	ensembl_havana	gene	PEX5L	peroxisomal biogenesis factor 5 like	Cytoplasm	ion channel	---	3.49737	1	0.0162017	1	0.0387743	1	1.4797	0	0.483725	0	0.603366	0	4.87413	1	0.00182705	1	0.00376002	1	-2.36356	-1	0.065347	0	0.115548	0	1.39366	0	0.411033	0	0.554989	0	3.29399	1	0.00845436	1	0.0218595
956	ENSMUSG00000006205	Htra1	protein_coding	7	130936111	130985660	+	ensembl_havana	gene	HTRA1	HtrA serine peptidase 1	Extracellular Space	peptidase	---	3.29741	1	1.05506e-128	1	5.55073e-126	1	1.05729	0	0.300265	0	0.420098	0	4.86158	1	1.0387e-233	1	2.12515e-231	1	-3.11873	-1	3.43244e-125	1	3.00972e-123	1	1.47436	0	1.26651e-20	1	2.11424e-19	1	4.59814	1	2.09637e-233	1	1.71565e-230
2908	ENSMUSG00000021090	Lrrc9	protein_coding	12	72441866	72530750	+	ensembl_havana	gene	Lrrc9	leucine rich repeat containing 9	Other	other	---	3.81458	1	1.6436e-16	1	3.36745e-15	1	1.97581	0	6.13133e-05	1	0.000260591	1	4.85464	1	3.46624e-23	1	3.64723e-22	1	-1.93064	0	2.58292e-06	1	1.15756e-05	1	1.27265	0	0.0572686	0	0.119918	0	2.45703	1	4.30294e-11	1	4.31495e-10
19366	ENSMUSG00000068373	D430041D05Rik	protein_coding	2	104143073	104411013	-	ensembl_havana	gene	KIAA1549L	KIAA1549 like	Cytoplasm	other	---	2.058	1	0.0042913	1	0.0122534	1	2.25213	1	0.00123148	1	0.00393087	1	4.85186	1	3.42526e-11	1	1.70234e-10	1	1.09433	0	0.679251	0	0.758494	0	2.35756	1	2.38769e-05	1	0.000118748	1	2.15434	1	0.000135801	1	0.000539798
7626	ENSMUSG00000030075	Cntn3	protein_coding	6	102162655	102573101	-	ensembl_havana	gene	CNTN3	contactin 3	Plasma Membrane	other	---	3.4433	1	6.83997e-10	1	7.08577e-09	1	1.13947	0	0.554487	0	0.667496	0	4.83488	1	8.37012e-16	1	5.82705e-15	1	-3.02185	-1	5.03912e-09	1	3.0827e-08	1	1.40414	0	0.0329286	1	0.0759466	0	4.2431	1	4.39979e-15	1	6.25611e-14
13550	ENSMUSG00000045868	Gvin1	protein_coding	7	106156556	106215326	-	ensembl_havana	gene	Gvin1 (includes others)	GTPase, very large interferon inducible 1	Nucleus	other	---	1.89237	0	1.03477e-05	1	5.49698e-05	1	2.60527	1	1.2503e-11	1	1.25721e-10	1	4.83119	1	4.01939e-31	1	5.83346e-30	1	1.37672	0	0.0100078	1	0.0224972	1	2.55298	1	1.70068e-15	1	2.18419e-14	1	1.85439	0	5.52542e-08	1	3.87964e-07
13313	ENSMUSG00000045034	Ankrd34b	protein_coding	13	92425896	92441658	+	ensembl_havana	gene	ANKRD34B	ankyrin repeat domain 34B	Nucleus	transcription regulator	---	3.47311	1	2.87877e-16	1	5.75403e-15	1	1.15848	0	0.376392	0	0.499201	0	4.82634	1	4.6649e-26	1	5.51957e-25	1	-2.998	-1	2.50712e-14	1	2.26024e-13	1	1.38963	0	0.0078593	1	0.022158	1	4.1661	1	3.66797e-24	1	8.91631e-23
17697	ENSMUSG00000063446	Plppr1	protein_coding	4	49059273	49340259	+	ensembl_havana	gene	PLPPR1	phospholipid phosphatase related 1	Nucleus	other	---	4.2284	1	6.93302e-05	1	0.000310521	1	2.65053	1	0.00906139	1	0.0227593	1	4.80497	1	1.08965e-05	1	3.08449e-05	1	-1.5953	0	0.111349	0	0.180544	0	1.13636	0	0.638174	0	0.755217	0	1.81283	0	0.0378405	1	0.0796327
78	ENSMUSG00000000402	Egfl6	protein_coding	X	166523007	166585720	-	ensembl_havana	gene	EGFL6	EGF like domain multiple 6	Extracellular Space	other	---	1.05842	0	0.850806	0	0.899083	0	17.2998	1	2.02951e-30	1	5.55701e-29	1	4.80449	1	8.4428e-10	1	3.74611e-09	1	16.345	1	7.89869e-34	1	1.56602e-32	1	4.5393	1	2.09662e-10	1	1.89946e-09	1	-3.60077	-1	1.00499e-14	1	1.38102e-13
6889	ENSMUSG00000028776	Tinagl1	protein_coding	4	130164454	130175122	-	ensembl_havana	gene	TINAGL1	tubulointerstitial nephritis antigen like 1	Extracellular Space	transporter	---	4.57263	1	6.79631e-175	1	7.15117e-172	1	-1.79683	0	7.34878e-19	1	1.2246e-17	1	4.79859	1	3.1665e-189	1	4.96231e-187	1	-8.21623	-1	2.53622e-279	1	7.47223e-277	1	1.04941	0	0.27714	0	0.417834	0	8.62222	1	2.36414e-296	1	2.67893e-293
17690	ENSMUSG00000063415	Cyp26b1	protein_coding	6	84571414	84593908	-	ensembl_havana	gene	CYP26B1	cytochrome P450 family 26 subfamily B member 1	Cytoplasm	enzyme	---	5.61341	1	0	1	0	1	-3.37648	-1	3.65352e-160	1	7.91472e-158	1	4.78623	1	0	1	0	1	-18.9536	-1	0	1	0	1	-1.17283	0	9.16358e-06	1	4.84706e-05	1	16.1606	1	0	1	0
19247	ENSMUSG00000067818	Myl9	protein_coding	2	156775420	156781658	+	ensembl_havana	gene	MYL9	myosin light chain 9	Cytoplasm	other	---	-1.30775	0	3.08303e-06	1	1.81592e-05	1	3.7702	1	5.23598e-151	1	1.0017e-148	1	4.77708	1	5.0534e-215	1	9.79496e-213	1	4.93047	1	4.226e-211	1	7.50038e-209	1	6.24722	1	1.18278e-285	1	5.62049e-283	1	1.26706	0	3.32175e-08	1	2.4022e-07
35451	ENSMUSG00000096883	Shisa8	protein_coding	15	82206168	82212815	-	ensembl_havana	gene	SHISA8	shisa family member 8	Other	other	---	7.95875	1	2.55661e-18	1	6.05489e-17	1	1.40076	0	0.20795	0	0.316098	0	4.76809	1	7.29827e-11	1	3.52842e-10	1	-5.68175	-1	1.83229e-16	1	1.85636e-15	1	-1.66917	0	0.00329448	1	0.0103434	1	3.40394	1	9.53053e-09	1	7.38917e-08
16590	ENSMUSG00000058470	Gm8369	protein_coding	19	11485938	11512577	+	ensembl_havana	gene	Gm8369	predicted gene 8369	Other	other	---	1.47283	0	0.371947	0	0.49883	0	5.20042	1	3.20596e-05	1	0.000145314	1	4.76678	1	7.42533e-05	1	0.000188982	1	3.5309	1	0.000336601	1	0.00105589	1	3.23648	1	0.000770241	1	0.00285516	1	-1.09097	0	0.772976	0	0.844837
12277	ENSMUSG00000041556	Fbxo2	protein_coding	4	148160621	148166424	+	ensembl_havana	gene	FBXO2	F-box protein 2	Cytoplasm	enzyme	---	3.25073	1	5.62855e-22	1	1.68868e-20	1	-1.3242	0	0.0471248	1	0.0935572	0	4.75649	1	6.18808e-39	1	1.13803e-37	1	-4.3046	-1	2.22495e-31	1	4.06646e-30	1	1.46321	0	0.000136719	1	0.000594452	1	6.29853	1	4.99536e-51	1	3.31471e-49
10822	ENSMUSG00000037731	Themis2	protein_coding	4	132781843	132796387	-	ensembl_havana	gene	THEMIS2	thymocyte selection associated family member 2	Other	other	---	4.89368	1	7.64171e-68	1	1.18495e-65	1	3.66885	1	8.33735e-45	1	3.51913e-43	1	4.75108	1	2.17628e-66	1	7.72502e-65	1	-1.33385	0	7.02459e-05	1	0.000249408	1	-1.03001	0	0.672119	0	0.778945	0	1.29498	0	0.00030491	1	0.0011229
2590	ENSMUSG00000020566	Atp6v1c2	protein_coding	12	17284721	17329359	-	ensembl_havana	gene	ATP6V1C2	ATPase H+ transporting V1 subunit C2	Cytoplasm	transporter	---	3.53905	1	0.00083587	1	0.00290955	1	2.4966	1	0.0180224	1	0.0415149	1	4.73848	1	2.64476e-05	1	7.15519e-05	1	-1.41755	0	0.27416	0	0.377408	0	1.33891	0	0.328574	0	0.471797	0	1.89798	0	0.0383741	1	0.0805803
17431	ENSMUSG00000062257	Opcml	protein_coding	9	27790775	28925410	+	ensembl_havana	gene	OPCML	opioid binding protein/cell adhesion molecule like	Plasma Membrane	other	---	1.3515	0	0.569818	0	0.682217	0	2.23744	1	0.112293	0	0.193134	0	4.73762	1	0.00127504	1	0.00269632	1	1.65553	0	0.281223	0	0.385152	0	3.50546	1	0.0044854	1	0.0135816	1	2.11743	1	0.0697339	0	0.132651
11835	ENSMUSG00000040264	Gbp2b	protein_coding	3	142594847	142619179	+	ensembl_havana	gene	GBP3	guanylate binding protein 3	Cytoplasm	enzyme	---	-1.35459	0	0.276588	0	0.39871	0	4.33869	1	4.17138e-10	1	3.63387e-09	1	4.7265	1	2.16002e-11	1	1.08933e-10	1	5.87714	1	2.11076e-13	1	1.80882e-12	1	6.40246	1	6.81718e-15	1	8.43189e-14	1	1.08938	0	0.643452	0	0.745943
10643	ENSMUSG00000037254	Itih2	protein_coding	2	10094593	10131396	-	ensembl_havana	gene	ITIH2	inter-alpha-trypsin inhibitor heavy chain 2	Extracellular Space	other	---	3.05934	1	7.62896e-14	1	1.2473e-12	1	1.34967	0	0.0607445	0	0.115925	0	4.71903	1	1.49431e-26	1	1.81323e-25	1	-2.26673	-1	3.02334e-09	1	1.88635e-08	1	1.5425	0	0.00034162	1	0.00136862	1	3.49643	1	7.17569e-21	1	1.49512e-19
5793	ENSMUSG00000026841	Fibcd1	protein_coding	2	31813290	31846005	-	ensembl_havana	gene	FIBCD1	fibrinogen C domain containing 1	Other	other	---	2.5023	1	0.00732378	1	0.0195837	1	1.86919	0	0.0741914	0	0.136968	0	4.71502	1	2.29934e-06	1	7.1099e-06	1	-1.3387	0	0.333317	0	0.441198	0	1.88428	0	0.0214553	1	0.0527908	0	2.52249	1	0.00120312	1	0.00388155
6307	ENSMUSG00000027793	Ccna1	protein_coding	3	55045469	55055501	-	ensembl_havana	gene	CCNA1	cyclin A1	Nucleus	other	---	3.29352	1	0.00995816	1	0.0255297	1	1.28368	0	0.618071	0	0.721458	0	4.71074	1	0.000592671	1	0.00132282	1	-2.56569	-1	0.0277192	1	0.0551874	0	1.43031	0	0.331687	0	0.475254	0	3.66973	1	0.00176836	1	0.0054623
5360	ENSMUSG00000026109	Tmeff2	protein_coding	1	50900647	51187270	+	ensembl_havana	gene	TMEFF2	transmembrane protein with EGF like and two follistatin like domains 2	Cytoplasm	other	---	2.97242	1	1.97985e-05	1	9.99491e-05	1	3.62914	1	3.38197e-07	1	2.10922e-06	1	4.68672	1	4.37468e-10	1	1.99022e-09	1	1.22093	0	0.340818	0	0.4495	0	1.57673	0	0.0251155	1	0.0603684	0	1.29142	0	0.20113	0	0.310383
16004	ENSMUSG00000055761	Nkain3	protein_coding	4	20118874	20778866	-	ensembl_havana	gene	NKAIN3	sodium/potassium transporting ATPase interacting 3	Other	other	---	1.39219	0	0.455636	0	0.579468	0	1.46631	0	0.386537	0	0.50972	0	4.68542	1	0.000150679	1	0.000365134	1	1.05324	0	0.899485	0	0.929259	0	3.36549	1	0.00114846	1	0.00407759	1	3.19538	1	0.00176443	1	0.00545245
15064	ENSMUSG00000051435	Fhad1	protein_coding	4	141890438	142015082	-	ensembl_havana	gene	FHAD1	forkhead associated phosphopeptide binding domain 1	Other	other	---	1.70548	0	0.0392352	1	0.082556	0	1.99641	0	0.00687015	1	0.0178806	1	4.67825	1	1.55682e-10	1	7.32934e-10	1	1.17059	0	0.491096	0	0.595026	0	2.74307	1	1.98407e-06	1	1.16166e-05	1	2.34333	1	4.36005e-05	1	0.000193167
6853	ENSMUSG00000028707	Dmbx1	protein_coding	4	115915119	115939926	-	ensembl_havana	gene	DMBX1	diencephalon/mesencephalon homeobox 1	Nucleus	transcription regulator	---	2.2096	1	0.00995074	1	0.0255151	1	1.1454	0	0.679589	0	0.769993	0	4.65751	1	1.5211e-07	1	5.38121e-07	1	-1.9291	0	0.0242733	1	0.0491505	1	2.10786	1	0.00294993	1	0.00940237	1	4.06628	1	3.83386e-07	1	2.367e-06
22459	ENSMUSG00000078606	Gm4070	protein_coding	7	105895139	105953967	-	ensembl_havana	gene	Gvin1 (includes others)	GTPase, very large interferon inducible 1	Nucleus	other	---	2.17219	1	2.76604e-09	1	2.64245e-08	1	2.71328	1	1.06026e-14	1	1.34297e-13	1	4.61644	1	5.0483e-34	1	8.00501e-33	1	1.2491	0	0.0567412	0	0.102446	0	2.12525	1	2.60035e-11	1	2.5301e-10	1	1.70142	0	1.85919e-06	1	1.04017e-05
16412	ENSMUSG00000057606	Colq	protein_coding	14	31523082	31591343	-	ensembl_havana	gene	COLQ	collagen like tail subunit of asymmetric acetylcholinesterase	Extracellular Space	other	---	-1.1433	0	0.813322	0	0.871475	0	2.58121	1	0.0625798	0	0.118812	0	4.60828	1	0.00184352	1	0.00378969	1	2.9511	1	0.0318976	1	0.0624264	0	5.26866	1	0.000620174	1	0.00234191	1	1.78532	0	0.163982	0	0.264254
11517	ENSMUSG00000039375	Wdr17	protein_coding	8	54629055	54887184	-	ensembl_havana	gene	WDR17	WD repeat domain 17	Other	other	---	2.85521	1	0.000995052	1	0.00339445	1	1.46181	0	0.260972	0	0.376456	0	4.60253	1	7.4069e-07	1	2.422e-06	1	-1.9532	0	0.020436	1	0.0423347	1	1.61198	0	0.0599298	0	0.124377	0	3.14851	1	3.54457e-05	1	0.000159972
15050	ENSMUSG00000051379	Flrt3	protein_coding	2	140650914	140671469	-	ensembl_havana	gene	FLRT3	fibronectin leucine rich transmembrane protein 3	Plasma Membrane	other	---	1.00192	0	0.988894	0	0.993141	0	2.31114	1	4.21709e-11	1	4.02332e-10	1	4.59496	1	3.47306e-36	1	5.8739e-35	1	2.30671	1	9.98353e-12	1	7.6359e-11	1	4.58615	1	9.69193e-39	1	2.87267e-37	1	1.98818	0	3.8914e-11	1	3.9317e-10
19305	ENSMUSG00000068105	Tnfrsf13c	protein_coding	15	82221743	82224369	-	ensembl_havana	gene	TNFRSF13C	TNF receptor superfamily member 13C	Plasma Membrane	transmembrane receptor	VAY736	8.04436	1	1.16166e-08	1	1.01497e-07	1	1.56913	0	0.26397	0	0.379605	0	4.58661	1	3.68454e-05	1	9.7638e-05	1	-5.12663	-1	3.54064e-07	1	1.78315e-06	1	-1.75388	0	0.0423765	1	0.0937028	0	2.92302	1	0.000970853	1	0.00319233
1712	ENSMUSG00000016349	Eef1a2	protein_coding	2	181147653	181157014	-	ensembl_havana	gene	EEF1A2	eukaryotic translation elongation factor 1 alpha 2	Cytoplasm	translation regulator	---	4.37083	1	3.0395e-06	1	1.79459e-05	1	-1.3169	0	0.464818	0	0.584983	0	4.57755	1	1.13597e-06	1	3.63387e-06	1	-5.75593	-1	6.77066e-08	1	3.70638e-07	1	1.04729	0	0.851623	0	0.907019	0	6.02816	1	2.18696e-08	1	1.61603e-07
3450	ENSMUSG00000022044	Stmn4	protein_coding	14	66344296	66361680	+	ensembl_havana	gene	STMN4	stathmin 4	Cytoplasm	other	---	4.43271	1	0.00438668	1	0.0124942	1	-1.6026	0	0.466583	0	0.586253	0	4.55894	1	0.00336707	1	0.0066028	1	-7.10388	-1	0.000508848	1	0.00154585	1	1.02848	0	0.94509	0	0.967428	0	7.30618	1	0.00037589	1	0.0013575
22833	ENSMUSG00000079445	B3gnt7	protein_coding	1	86302832	86307305	+	ensembl_havana	gene	B3GNT7	UDP-GlcNAc:betaGal beta-1,3-N-acetylglucosaminyltransferase 7	Cytoplasm	enzyme	---	7.9522	1	7.06258e-120	1	3.35609e-117	1	1.09424	0	0.377381	0	0.500243	0	4.55534	1	7.81457e-64	1	2.64028e-62	1	-7.26735	-1	2.13708e-122	1	1.81973e-120	1	-1.74569	0	7.69725e-16	1	1.01059e-14	1	4.16303	1	6.22266e-63	1	5.55551e-61
13343	ENSMUSG00000045114	Prrt2	protein_coding	7	127017531	127021211	-	ensembl_havana	gene	PRRT2	proline rich transmembrane protein 2	Plasma Membrane	other	---	2.04583	1	0.208633	0	0.320177	0	1.6888	0	0.365941	0	0.488773	0	4.55439	1	0.00496487	1	0.00944319	1	-1.21141	0	0.707956	0	0.782304	0	2.22618	1	0.0861013	0	0.167462	0	2.69682	1	0.0382643	1	0.0803867
7652	ENSMUSG00000030111	A2m	protein_coding	6	121635376	121679227	+	ensembl_havana	gene	A2M	alpha-2-macroglobulin	Extracellular Space	transporter	---	1.27505	0	0.166625	0	0.267789	0	1.38993	0	0.0591021	0	0.113216	0	4.54858	1	3.54865e-21	1	3.36824e-20	1	1.0901	0	0.599192	0	0.690827	0	3.56737	1	1.46855e-17	1	2.11675e-16	1	3.27252	1	9.79179e-16	1	1.47036e-14
7171	ENSMUSG00000029212	Gabrb1	protein_coding	5	71658113	72149037	+	ensembl_havana	gene	GABRB1	gamma-aminobutyric acid type A receptor beta1 subunit	Plasma Membrane	ion channel	methohexital, aspirin/butalbital/caffeine, aspirin/butalbital/caffeine/codeine, pagoclone, alphadolone, SEP 174559, nitrazepam, adinazolam, metyrapone/oxazepam, acetaminophen/butalbital/caffeine, sevoflurane, 4-hydroxybutanoic acid, isoflurane, gaboxadol, lindane, isoniazid, dexamethasone/olanzapine, felbamate, etomidate, muscimol, halothane, fluoxetine/olanzapine, amobarbital, estazolam, atropin…	-1.01279	0	0.969896	0	0.981141	0	4.43487	1	5.40489e-07	1	3.29278e-06	1	4.54519	1	2.66653e-07	1	9.19922e-07	1	4.49158	1	1.62666e-07	1	8.53057e-07	1	4.60332	1	7.39724e-08	1	5.21631e-07	1	1.02488	0	0.916891	0	0.947042
6243	ENSMUSG00000027656	Ccn5	protein_coding	2	163820861	163833146	+	ensembl_havana	gene	CCN5	cellular communication network factor 5	Extracellular Space	growth factor	---	-2.62819	-1	4.53691e-33	1	2.35328e-31	1	9.96435	1	0	1	0	1	4.54338	1	1.51483e-146	1	1.6054e-144	1	26.1882	1	0	1	0	1	11.9409	1	2.33072e-258	1	8.17472e-256	1	-2.19316	-1	6.97185e-67	1	6.66898e-65
16435	ENSMUSG00000057722	Lepr	protein_coding	4	101717404	101815352	+	ensembl_havana	gene	LEPR	leptin receptor	Plasma Membrane	transmembrane receptor	recombinant-methionyl human leptin	2.9091	1	0.0360173	1	0.0766912	0	1.50284	0	0.449567	0	0.571158	0	4.53519	1	0.00219222	1	0.00445061	1	-1.93573	0	0.150562	0	0.231759	0	1.55897	0	0.273631	0	0.41457	0	3.01774	1	0.0124601	1	0.0306787
5389	ENSMUSG00000026163	Sphkap	protein_coding	1	83254139	83408200	-	ensembl_havana	gene	SPHKAP	SPHK1 interactor, AKAP domain containing	Cytoplasm	other	---	4.9556	1	0.00170708	1	0.00547984	1	-1.3481	0	0.629139	0	0.729464	0	4.51523	1	0.00297365	1	0.00589964	1	-6.68065	-1	0.00031825	1	0.00100281	1	-1.09753	0	0.812139	0	0.879588	0	6.08699	1	0.000580038	1	0.0020067
16118	ENSMUSG00000056258	Kcnq3	protein_coding	15	65986387	66286642	-	ensembl_havana	gene	KCNQ3	potassium voltage-gated channel subfamily Q member 3	Plasma Membrane	ion channel	ezogabine	2.26255	1	0.00170861	1	0.00548357	1	2.37796	1	0.000850453	1	0.00283055	1	4.50563	1	1.38728e-09	1	6.039e-09	1	1.05101	0	0.824732	0	0.872783	0	1.99139	0	0.00113631	1	0.00404231	1	1.89474	0	0.00244267	1	0.00729287
1954	ENSMUSG00000018566	Slc2a4	protein_coding	11	69942539	69948188	-	ensembl_havana	gene	SLC2A4	solute carrier family 2 member 4	Plasma Membrane	transporter	---	2.62219	1	0.000206765	1	0.000838156	1	1.13523	0	0.651992	0	0.749122	0	4.49228	1	2.06705e-09	1	8.83368e-09	1	-2.30984	-1	0.00067879	1	0.00200587	1	1.71318	0	0.0106774	1	0.0288816	1	3.95716	1	6.26242e-09	1	4.96511e-08
10824	ENSMUSG00000037736	Limch1	protein_coding	5	66745827	67057158	+	ensembl_havana	gene	LIMCH1	LIM and calponin homology domains 1	Cytoplasm	other	---	1.11542	0	0.482037	0	0.604219	0	2.02343	1	1.71447e-06	1	9.61027e-06	1	4.48066	1	1.08165e-26	1	1.31576e-25	1	1.81405	0	2.33487e-05	1	9.01098e-05	1	4.01701	1	1.88851e-25	1	3.90725e-24	1	2.21439	1	1.38897e-10	1	1.31328e-09
14438	ENSMUSG00000049100	Pcdh10	protein_coding	3	45378398	45435623	+	ensembl_havana	gene	PCDH10	protocadherin 10	Plasma Membrane	other	---	-1.38779	0	0.158842	0	0.25767	0	-1.09253	0	0.694394	0	0.781684	0	4.48039	1	3.32231e-14	1	2.07377e-13	1	1.27025	0	0.298916	0	0.404421	0	6.21785	1	2.64592e-19	1	4.14649e-18	1	4.89498	1	3.80988e-16	1	5.88913e-15
11128	ENSMUSG00000038453	Srcin1	protein_coding	11	97509340	97576186	-	ensembl_havana	gene	SRCIN1	SRC kinase signaling inhibitor 1	Cytoplasm	other	---	4.19564	1	1.33172e-50	1	1.31662e-48	1	1.47659	0	0.000164246	1	0.000639912	1	4.47219	1	2.86844e-56	1	8.30158e-55	1	-2.84143	-1	1.52187e-33	1	2.98122e-32	1	1.06591	0	0.400801	0	0.544819	0	3.02872	1	1.42567e-38	1	6.38343e-37
11205	ENSMUSG00000038608	Dock10	protein_coding	1	80501073	80758527	-	ensembl_havana	gene	DOCK10	dedicator of cytokinesis 10	Cytoplasm	other	---	2.16784	1	2.09912e-05	1	0.000105392	1	2.4614	1	5.96314e-07	1	3.60456e-06	1	4.4649	1	5.41493e-18	1	4.33183e-17	1	1.13542	0	0.416893	0	0.525117	0	2.05961	1	1.03806e-06	1	6.36358e-06	1	1.81397	0	4.59597e-05	1	0.000202246
19401	ENSMUSG00000068606	Gm4841	protein_coding	18	60268305	60273272	-	ensembl_havana	gene	Gm4841	predicted gene 4841	Other	other	---	1.26898	0	0.35803	0	0.484399	0	3.96992	1	5.45026e-09	1	4.23906e-08	1	4.45685	1	1.37235e-10	1	6.48994e-10	1	3.12843	1	1.46237e-07	1	7.72123e-07	1	3.51214	1	3.72195e-09	1	3.01419e-08	1	1.12265	0	0.530947	0	0.650643
20426	ENSMUSG00000073418	C4b	protein_coding	17	34728380	34743882	-	ensembl_havana	gene	C4A/C4B	complement C4B (Chido blood group)	Extracellular Space	other	IgG	1.26751	0	0.274208	0	0.396038	0	4.15227	1	8.1889e-13	1	8.96882e-12	1	4.44655	1	3.18804e-14	1	1.99418e-13	1	3.27594	1	1.1811e-10	1	8.34476e-10	1	3.5081	1	4.94519e-12	1	5.09068e-11	1	1.07087	0	0.668528	0	0.765316
15888	ENSMUSG00000055172	C1ra	protein_coding	6	124512405	124523443	+	ensembl_havana	gene	C1R	complement C1r	Extracellular Space	peptidase	SERPING1	-1.18284	0	0.0274534	1	0.0608053	0	4.85309	1	1.44099e-126	1	2.16605e-124	1	4.44531	1	2.65849e-114	1	1.95811e-112	1	5.74045	1	1.69163e-155	1	1.97773e-153	1	5.25811	1	5.73912e-142	1	8.12913e-140	1	-1.09173	0	0.0994665	0	0.177115
19860	ENSMUSG00000070720	Tmem200b	protein_coding	4	131921200	131923140	+	ensembl_havana	gene	TMEM200B	transmembrane protein 200B	Other	other	---	2.289	1	2.40378e-07	1	1.70487e-06	1	1.18829	0	0.312359	0	0.432903	0	4.44172	1	2.66997e-22	1	2.66472e-21	1	-1.9263	0	1.47121e-05	1	5.86849e-05	1	1.94047	0	4.6632e-07	1	2.99058e-06	1	3.73792	1	5.58457e-20	1	1.12079e-18
2367	ENSMUSG00000020183	Cpm	protein_coding	10	117629500	117687352	+	ensembl_havana	gene	CPM	carboxypeptidase M	Plasma Membrane	peptidase	---	5.59469	1	6.44553e-27	1	2.46621e-25	1	1.54887	0	0.0119963	1	0.0291326	1	4.42672	1	1.67245e-20	1	1.54173e-19	1	-3.61211	-1	2.64605e-19	1	3.12082e-18	1	-1.26385	0	0.0624986	0	0.128729	0	2.85803	1	2.05997e-13	1	2.54789e-12
10888	ENSMUSG00000037921	Ddx60	protein_coding	8	61928087	62038244	+	ensembl_havana	gene	DDX60	DExD/H-box helicase 60	Cytoplasm	enzyme	---	1.13413	0	0.177075	0	0.28136	0	4.14111	1	6.87788e-63	1	4.25706e-61	1	4.42452	1	3.46407e-70	1	1.32889e-68	1	3.65136	1	2.18392e-58	1	7.67813e-57	1	3.90125	1	7.34334e-66	1	3.79561e-64	1	1.06844	0	0.340296	0	0.468014
9828	ENSMUSG00000034842	Art3	protein_coding	5	92331827	92414628	+	ensembl_havana	gene	ART3	ADP-ribosyltransferase 3	Plasma Membrane	enzyme	---	-1.13523	0	0.425231	0	0.550388	0	3.51239	1	1.18579e-18	1	1.9452e-17	1	4.42243	1	2.8123e-26	1	3.35721e-25	1	3.98738	1	1.14017e-22	1	1.57412e-21	1	5.02049	1	3.12135e-31	1	7.58757e-30	1	1.25909	0	0.0537989	0	0.107067
5330	ENSMUSG00000026058	Khdrbs2	protein_coding	1	32172714	32658568	+	ensembl_havana	gene	KHDRBS2	KH RNA binding domain containing, signal transduction associated 2	Nucleus	other	---	3.0245	1	0.00242817	1	0.00746907	1	-1.0917	0	0.830216	0	0.883664	0	4.38373	1	3.2735e-05	1	8.76604e-05	1	-3.30186	-1	0.000898647	1	0.00259263	1	1.44941	0	0.212378	0	0.342853	0	4.78574	1	7.89346e-06	1	4.00133e-05
10288	ENSMUSG00000036242	Armh4	protein_coding	14	49675952	49783383	-	ensembl_havana	gene	ARMH4	armadillo-like helical domain containing 4	Extracellular Space	other	---	2.13647	1	1.55048e-09	1	1.52471e-08	1	3.20574	1	1.93959e-21	1	3.6584e-20	1	4.38274	1	4.36515e-35	1	7.17667e-34	1	1.50049	0	0.00012504	1	0.000423828	1	2.0514	1	2.21106e-12	1	2.32319e-11	1	1.36715	0	0.00148278	1	0.00465932
6630	ENSMUSG00000028354	Fmn2	protein_coding	1	174501825	174822729	+	ensembl_havana	gene	FMN2	formin 2	Cytoplasm	other	---	3.06002	1	3.0272e-08	1	2.50667e-07	1	1.07673	0	0.735551	0	0.812859	0	4.37716	1	7.94953e-14	1	4.82706e-13	1	-2.84195	-1	7.90762e-08	1	4.30477e-07	1	1.43044	0	0.0354851	1	0.080631	0	4.06523	1	1.61003e-13	1	2.01165e-12
9626	ENSMUSG00000034295	Fhod3	protein_coding	18	24708623	25133501	+	ensembl_havana	gene	FHOD3	formin homology 2 domain containing 3	Nucleus	other	---	-1.07885	0	0.590563	0	0.70045	0	1.69825	0	6.58335e-05	1	0.000278436	1	4.36137	1	4.33749e-32	1	6.51332e-31	1	1.83216	0	3.48756e-06	1	1.53542e-05	1	4.70527	1	1.34222e-36	1	3.78054e-35	1	2.56816	1	6.32524e-17	1	1.02056e-15
2512	ENSMUSG00000020431	Adcy1	protein_coding	11	7063489	7178506	+	ensembl_havana	gene	ADCY1	adenylate cyclase 1	Plasma Membrane	enzyme	---	2.37427	1	1.75119e-11	1	2.16598e-10	1	1.46915	0	0.00406236	1	0.0113039	1	4.34997	1	1.37179e-32	1	2.09191e-31	1	-1.61609	0	4.77249e-05	1	0.000174667	1	1.83213	0	1.234e-08	1	9.42357e-08	1	2.96088	1	5.79816e-22	1	1.27863e-20
8834	ENSMUSG00000032243	Itga11	protein_coding	9	62677826	62783982	+	ensembl_havana	gene	ITGA11	integrin subunit alpha 11	Plasma Membrane	other	---	-1.91698	0	1.70246e-22	1	5.2687e-21	1	8.62104	1	0	1	0	1	4.34751	1	1.44221e-168	1	1.83148e-166	1	16.5264	1	0	1	0	1	8.33409	1	2.47965e-282	1	1.1069e-279	1	-1.98298	0	1.27781e-58	1	1.03426e-56
7732	ENSMUSG00000030249	Abcc9	protein_coding	6	142587862	142702315	-	ensembl_havana	gene	ABCC9	ATP binding cassette subfamily C member 9	Plasma Membrane	ion channel	---	2.30636	1	0.0274176	1	0.0607352	0	1.16025	0	0.713612	0	0.796742	0	4.31499	1	5.7072e-05	1	0.000147729	1	-1.98781	0	0.0555327	0	0.100609	0	1.87091	0	0.0439709	1	0.0964677	0	3.71901	1	0.000124458	1	0.000499832
6337	ENSMUSG00000027848	Olfml3	protein_coding	3	103722222	103738001	-	ensembl_havana	gene	OLFML3	olfactomedin like 3	Extracellular Space	other	---	-1.4223	0	7.46262e-08	1	5.75955e-07	1	4.19528	1	2.53554e-138	1	4.29322e-136	1	4.31257	1	8.06601e-146	1	8.48717e-144	1	5.96695	1	6.41188e-202	1	1.07333e-199	1	6.13378	1	3.63343e-211	1	8.77443e-209	1	1.02796	0	0.574583	0	0.690105
2338	ENSMUSG00000020140	Lgr5	protein_coding	10	115450311	115587780	-	ensembl_havana	gene	LGR5	leucine rich repeat containing G protein-coupled receptor 5	Plasma Membrane	transmembrane receptor	BNC101, MCLA-158	1.52883	0	0.359522	0	0.485926	0	61.1412	1	1.70998e-26	1	4.06285e-25	1	4.30485	1	0.000349632	1	0.000808038	1	39.9921	1	3.61788e-34	1	7.23134e-33	1	2.81577	1	0.00172946	1	0.00587291	1	-14.2029	-1	5.81474e-37	1	2.44734e-35
2800	ENSMUSG00000020891	Alox8	protein_coding	11	69183932	69197843	-	ensembl_havana	gene	ALOX15B	arachidonate 15-lipoxygenase type B	Cytoplasm	enzyme	---	5.87977	1	1.14297e-06	1	7.18611e-06	1	-1.18906	0	0.69131	0	0.779464	0	4.2838	1	6.80097e-05	1	0.000174053	1	-6.99141	-1	9.86514e-08	1	5.31347e-07	1	-1.37256	0	0.251877	0	0.38983	0	5.09371	1	8.68475e-06	1	4.36489e-05
3708	ENSMUSG00000022479	Vdr	protein_coding	15	97854425	97910630	-	ensembl_havana	gene	VDR	vitamin D receptor	Nucleus	transcription regulator	calcipotriene, ergocalciferol, inecalcitol, ILX-23-7553, alendronate/cholecalciferol, 2-(3-hydroxypropoxy)calcitriol, betamethasone dipropionate/calcipotriene, alfacalcidol, calcium carbonate/cholecalciferol, 1,25-dihydroxyergocalciferol, paricalcitol, doxercalciferol, cholecalciferol, calcitriol, calcifediol, seocalcitol	1.29164	0	0.00425657	1	0.0121707	1	4.53506	1	2.96268e-75	1	2.28499e-73	1	4.27981	1	1.26969e-70	1	4.9744e-69	1	3.51109	1	9.2695e-61	1	3.41372e-59	1	3.31348	1	2.91539e-56	1	1.25943e-54	1	-1.05964	0	0.388606	0	0.518294
11423	ENSMUSG00000039155	Cdh26	protein_coding	2	178430531	178487366	+	ensembl_havana	gene	CDH26	cadherin 26	Plasma Membrane	other	---	1.06346	0	0.868272	0	0.911264	0	4.81384	1	1.62097e-06	1	9.13485e-06	1	4.25414	1	9.00464e-06	1	2.5832e-05	1	4.52659	1	1.16209e-06	1	5.46229e-06	1	4.00028	1	7.19119e-06	1	3.86337e-05	1	-1.13157	0	0.628286	0	0.734255
15644	ENSMUSG00000054072	Iigp1	protein_coding	18	60376027	60392634	+	ensembl_havana	gene	Iigp1	interferon inducible GTPase 1	Extracellular Space	enzyme	---	1.13104	0	0.202221	0	0.312517	0	3.82635	1	6.11651e-46	1	2.67366e-44	1	4.25413	1	1.6531e-53	1	4.40359e-52	1	3.38305	1	4.56243e-39	1	1.07363e-37	1	3.76127	1	4.05032e-46	1	1.44819e-44	1	1.1118	0	0.242029	0	0.359113
12257	ENSMUSG00000041482	Piezo2	protein_coding	18	63010213	63387183	-	ensembl_havana	gene	PIEZO2	piezo type mechanosensitive ion channel component 2	Other	ion channel	---	4.39597	1	7.82473e-116	1	3.39018e-113	1	-1.20421	0	0.0125624	1	0.0303371	1	4.24563	1	4.97641e-112	1	3.57598e-110	1	-5.29366	-1	6.40747e-145	1	6.88967e-143	1	-1.03541	0	0.512017	0	0.649377	0	5.11262	1	7.15397e-141	1	2.45082e-138
15730	ENSMUSG00000054453	Sytl5	protein_coding	X	9885622	9994543	+	ensembl_havana	gene	SYTL5	synaptotagmin like 5	Other	other	---	3.04919	1	3.35942e-05	1	0.00016183	1	2.08387	1	0.00790779	1	0.0201783	1	4.24168	1	3.42084e-08	1	1.2971e-07	1	-1.46323	0	0.100653	0	0.165931	0	1.39108	0	0.123399	0	0.224669	0	2.03548	1	0.00149182	1	0.00468373
1515	ENSMUSG00000014704	Hoxa2	protein_coding	6	52162417	52164831	-	ensembl_havana	gene	HOXA2	homeobox A2	Nucleus	transcription regulator	---	2.34983	1	0.013245	1	0.0326329	1	1.74284	0	0.116467	0	0.198735	0	4.21479	1	1.37596e-05	1	3.84762e-05	1	-1.34828	0	0.331146	0	0.438876	0	1.79365	0	0.0374196	1	0.0843501	0	2.41835	1	0.00246724	1	0.00735877
4291	ENSMUSG00000024087	Cyp1b1	protein_coding	17	79701537	79715061	-	ensembl_havana	gene	CYP1B1	cytochrome P450 family 1 subfamily B member 1	Cytoplasm	enzyme	---	-1.56616	0	1.34098e-29	1	6.0969e-28	1	5.88973	1	0	1	0	1	4.21053	1	0	1	0	1	9.22425	1	0	1	0	1	6.59435	1	0	1	0	1	-1.39881	0	2.29124e-22	1	5.18468e-21
3873	ENSMUSG00000022762	Ncam2	protein_coding	16	81200697	81626828	+	ensembl_havana	gene	NCAM2	neural cell adhesion molecule 2	Plasma Membrane	other	---	1.58757	0	0.494367	0	0.615754	0	9.58519	1	0.000203721	1	0.000778473	1	4.20636	1	0.0204635	1	0.0344158	1	6.03765	1	0.000606587	1	0.00180847	1	2.64956	1	0.0698593	0	0.140953	0	-2.27874	-1	0.066697	0	0.128115
7766	ENSMUSG00000030310	Slc6a1	protein_coding	6	114282635	114317532	+	ensembl_havana	gene	SLC6A1	solute carrier family 6 member 1	Plasma Membrane	transporter	tiagabine	3.25346	1	0.00036524	1	0.00138919	1	1.20357	0	0.605852	0	0.711708	0	4.20061	1	9.69378e-06	1	2.7685e-05	1	-2.70318	-1	0.00139845	1	0.00384268	1	1.29112	0	0.344906	0	0.489198	0	3.49013	1	3.98368e-05	1	0.000178099
15264	ENSMUSG00000052353	Cemip	protein_coding	7	83932857	84086502	-	ensembl_havana	gene	CEMIP	cell migration inducing hyaluronidase 1	Cytoplasm	enzyme	---	2.80217	1	5.1478e-142	1	3.29705e-139	1	1.79552	0	2.03924e-45	1	8.75803e-44	1	4.19713	1	4.74997e-282	1	1.48876e-279	1	-1.56064	0	2.21551e-31	1	4.05424e-30	1	1.49782	0	3.05633e-28	1	6.84237e-27	1	2.33756	1	1.94302e-113	1	4.40349e-111
6473	ENSMUSG00000028068	Iqgap3	protein_coding	3	88081971	88121048	+	ensembl_havana	gene	IQGAP3	IQ motif containing GTPase activating protein 3	Plasma Membrane	other	---	3.63105	1	1.18427e-56	1	1.36293e-54	1	-1.10446	0	0.277722	0	0.395124	0	4.19625	1	1.42963e-71	1	5.73837e-70	1	-4.01036	-1	6.11219e-67	1	2.59477e-65	1	1.15566	0	0.0311265	1	0.0723338	0	4.6346	1	1.63349e-83	1	2.18754e-81
2080	ENSMUSG00000019326	Aoc3	protein_coding	11	101330605	101341938	+	ensembl_havana	gene	AOC3	amine oxidase copper containing 3	Plasma Membrane	enzyme	ASP8232, hydralazine, hydralazine/hydrochlorothiazide/reserpine, hydralazine/hydrochlorothiazide, hydralazine/isosorbide dinitrate	-1.08397	0	0.851126	0	0.899293	0	5.81526	1	1.57696e-06	1	8.91069e-06	1	4.19131	1	9.76883e-05	1	0.000243658	1	6.30358	1	2.58516e-07	1	1.32367e-06	1	4.54327	1	2.42555e-05	1	0.000120346	1	-1.38745	0	0.242258	0	0.35935
9009	ENSMUSG00000032511	Scn5a	protein_coding	9	119483408	119579016	-	ensembl_havana	gene	SCN5A	sodium voltage-gated channel alpha subunit 5	Plasma Membrane	ion channel	bupivacaine/lidocaine, ranolazine, epinephrine/prilocaine, epinephrine/lidocaine, aprindine, fosphenytoin, encainide, dextromethorphan/quinidine, ajmaline, amiodarone, flecainide, procainamide, mexiletine, carbamazepine, phenytoin, dibucaine, mephenytoin, prilocaine, disopyramide, lidocaine, riluzole, quinidine, tocainide, propafenone, moricizine, oxcarbazepine, zonisamide, lidocaine/prilocaine, …	1.1954	0	0.0961817	0	0.172283	0	4.41492	1	1.29989e-52	1	6.58032e-51	1	4.18951	1	8.58788e-50	1	2.08415e-48	1	3.69325	1	5.17465e-47	1	1.45196e-45	1	3.50469	1	3.59985e-44	1	1.23612e-42	1	-1.0538	0	0.500358	0	0.622163
10283	ENSMUSG00000036218	Pdzrn4	protein_coding	15	92396881	92771819	+	ensembl_havana	gene	PDZRN4	PDZ domain containing ring finger 4	Other	other	---	5.91025	1	2.25137e-20	1	6.08531e-19	1	1.07883	0	0.728547	0	0.80781	0	4.18676	1	1.1144e-13	1	6.70049e-13	1	-5.47837	-1	1.15742e-20	1	1.45353e-19	1	-1.41165	0	0.0220382	1	0.0540624	0	3.88082	1	1.36119e-13	1	1.7109e-12
2434	ENSMUSG00000020299	4930524B15Rik	protein_coding	11	31965592	31979651	+	ensembl_havana	gene	C5orf47	chromosome 5 open reading frame 47	Other	other	---	3.52591	1	4.32263e-06	1	2.47e-05	1	-1.06016	0	0.850368	0	0.897848	0	4.17699	1	1.15336e-07	1	4.14901e-07	1	-3.73802	-1	9.07093e-07	1	4.3202e-06	1	1.18465	0	0.443702	0	0.587838	0	4.42826	1	1.70927e-08	1	1.27684e-07
6428	ENSMUSG00000028003	Lrat	protein_coding	3	82892579	82903973	-	ensembl_havana	gene	LRAT	lecithin retinol acyltransferase	Cytoplasm	enzyme	---	1.44062	0	0.479731	0	0.602112	0	-1.00867	0	0.987259	0	0.991161	0	4.17244	1	0.00281397	1	0.00560625	1	-1.4531	0	0.458291	0	0.564094	0	2.89628	1	0.0148416	1	0.0384914	1	4.2086	1	0.00197265	1	0.00603011
9622	ENSMUSG00000034282	Evpl	protein_coding	11	116220559	116238077	-	ensembl_havana	gene	EVPL	envoplakin	Plasma Membrane	other	---	2.05	1	9.62968e-07	1	6.14622e-06	1	1.00016	0	0.999195	0	0.999466	0	4.16882	1	1.59574e-24	1	1.77143e-23	1	-2.04968	-1	4.68559e-07	1	2.31312e-06	1	2.03356	1	5.74548e-09	1	4.55526e-08	1	4.16815	1	5.37808e-26	1	1.43783e-24
14757	ENSMUSG00000050296	Abca12	protein_coding	1	71242276	71414910	-	ensembl_havana	gene	ABCA12	ATP binding cassette subfamily A member 12	Plasma Membrane	transporter	---	2.8025	1	0.0411656	1	0.0857724	0	2.8603	1	0.0372622	1	0.0768136	0	4.16711	1	0.00352776	1	0.0068895	1	1.02062	0	0.961296	0	0.973928	0	1.48692	0	0.323829	0	0.467521	0	1.45688	0	0.34914	0	0.477294
11529	ENSMUSG00000039419	Cntnap2	protein_coding	6	45059357	47304213	+	ensembl_havana	gene	CNTNAP2	contactin associated protein like 2	Plasma Membrane	other	---	2.20741	1	0.0320285	1	0.0695068	0	1.23803	0	0.582802	0	0.692117	0	4.16346	1	5.80058e-05	1	0.000150035	1	-1.78301	0	0.0969731	0	0.161104	0	1.88613	0	0.0407274	1	0.0907235	0	3.36299	1	0.000269911	1	0.00100532
16196	ENSMUSG00000056643	Chst13	protein_coding	6	90308349	90325185	-	ensembl_havana	gene	CHST13	carbohydrate sulfotransferase 13	Cytoplasm	enzyme	---	4.8972	1	0.000157772	1	0.000658771	1	-1.76958	0	0.287086	0	0.405402	0	4.16225	1	0.0006711	1	0.0014855	1	-8.666	-1	3.83279e-06	1	1.67789e-05	1	-1.17657	0	0.618782	0	0.739877	0	7.36545	1	1.85326e-05	1	8.80942e-05
15949	ENSMUSG00000055489	Ano5	protein_coding	7	51511029	51598709	+	ensembl_havana	gene	ANO5	anoctamin 5	Plasma Membrane	ion channel	---	2.99303	1	0.0181153	1	0.0426766	1	2.33237	1	0.072841	0	0.134937	0	4.15819	1	0.00161604	1	0.00335389	1	-1.28326	0	0.529774	0	0.629918	0	1.38929	0	0.377722	0	0.52261	0	1.78282	0	0.131057	0	0.221813
6716	ENSMUSG00000028488	Sh3gl2	protein_coding	4	85205126	85639195	+	ensembl_havana	gene	SH3GL2	SH3 domain containing GRB2 like 2, endophilin A1	Plasma Membrane	enzyme	---	2.51421	1	1.05238e-09	1	1.05748e-08	1	1.26139	0	0.149276	0	0.242152	0	4.14444	1	1.84083e-22	1	1.85862e-21	1	-1.9932	0	9.92719e-07	1	4.70217e-06	1	1.6484	0	5.0457e-05	1	0.000238003	1	3.2856	1	1.44957e-18	1	2.63625e-17
5555	ENSMUSG00000026452	Syt2	protein_coding	1	134646677	134762593	+	ensembl_havana	gene	SYT2	synaptotagmin 2	Cytoplasm	transporter	---	2.56448	1	0.00654067	1	0.0177539	1	1.61909	0	0.180372	0	0.282066	0	4.13942	1	2.19255e-05	1	5.99228e-05	1	-1.5839	0	0.140461	0	0.219187	0	1.61414	0	0.090429	0	0.174337	0	2.55664	1	0.00169496	1	0.00526426
8711	ENSMUSG00000032006	Pdgfd	protein_coding	9	6168584	6378850	+	ensembl_havana	gene	PDGFD	platelet derived growth factor D	Extracellular Space	growth factor	---	1.2514	0	0.107765	0	0.188673	0	2.65915	1	9.43675e-14	1	1.11657e-12	1	4.12427	1	9.79665e-29	1	1.28852e-27	1	2.12494	1	8.85441e-10	1	5.80482e-09	1	3.29573	1	1.03085e-23	1	1.99284e-22	1	1.55097	0	5.78738e-05	1	0.000249353
13337	ENSMUSG00000045103	Dmd	protein_coding	X	82948870	85206141	+	ensembl_havana	gene	DMD	dystrophin	Plasma Membrane	other	---	1.95268	0	5.60821e-10	1	5.88531e-09	1	1.98808	0	1.91305e-10	1	1.71522e-09	1	4.11018	1	2.94483e-43	1	6.00834e-42	1	1.01813	0	0.85148	0	0.893133	0	2.10489	1	1.17301e-16	1	1.6119e-15	1	2.06741	1	6.11511e-16	1	9.29635e-15
9381	ENSMUSG00000033576	Apol6	protein_coding	15	77044729	77057106	+	ensembl_havana	gene	APOL6	apolipoprotein L6	Extracellular Space	transporter	---	-2.64755	-1	0.00387197	1	0.0112169	1	5.27466	1	7.04157e-12	1	7.18348e-11	1	4.08779	1	6.47541e-09	1	2.63288e-08	1	13.9649	1	2.25379e-18	1	2.54216e-17	1	10.8226	1	2.85906e-15	1	3.6214e-14	1	-1.29034	0	0.180007	0	0.28407
17272	ENSMUSG00000061601	Pclo	protein_coding	5	14514918	14863459	+	ensembl_havana	gene	PCLO	piccolo presynaptic cytomatrix protein	Cytoplasm	transporter	---	2.61394	1	5.75048e-12	1	7.58373e-11	1	1.89471	0	7.81347e-06	1	3.93505e-05	1	4.08164	1	2.44712e-25	1	2.81409e-24	1	-1.3796	0	0.00935411	1	0.0211862	1	1.56149	0	0.000103726	1	0.000462326	1	2.15423	1	1.09908e-10	1	1.04523e-09
14752	ENSMUSG00000050272	Dscam	protein_coding	16	96590840	97170752	-	ensembl_havana	gene	DSCAM	DS cell adhesion molecule	Plasma Membrane	other	---	1.17411	0	0.694912	0	0.782865	0	2.58	1	0.0128784	1	0.0309834	1	4.07679	1	0.000134165	1	0.000327477	1	2.19741	1	0.0278735	1	0.0554645	0	3.47224	1	0.000296926	1	0.00120662	1	1.58015	0	0.139999	0	0.234089
5185	ENSMUSG00000025780	Itih5	protein_coding	2	10153571	10256529	+	ensembl_havana	gene	ITIH5	inter-alpha-trypsin inhibitor heavy chain family member 5	Plasma Membrane	other	---	3.3649	1	7.61108e-17	1	1.6109e-15	1	3.00339	1	6.02185e-14	1	7.24146e-13	1	4.06622	1	1.11614e-22	1	1.13942e-21	1	-1.12037	0	0.359319	0	0.468377	0	1.20842	0	0.114655	0	0.212024	0	1.35388	0	0.0123849	1	0.0305241
19041	ENSMUSG00000066677	Ifi208	protein_coding	1	173673675	173698395	+	ensembl_havana	gene	IFI16	interferon gamma inducible protein 16	Nucleus	transcription regulator	---	-1.035	0	0.891178	0	0.928229	0	4.94678	1	2.3437e-13	1	2.68052e-12	1	4.063	1	1.20763e-10	1	5.7275e-10	1	5.1199	1	9.18432e-15	1	8.48239e-14	1	4.20519	1	8.44865e-12	1	8.55375e-11	1	-1.21752	0	0.244561	0	0.362147
16099	ENSMUSG00000056174	Col8a2	protein_coding	4	126286793	126314330	+	ensembl_havana	gene	COL8A2	collagen type VIII alpha 2 chain	Extracellular Space	other	collagenase clostridium histolyticum	2.66351	1	4.27968e-07	1	2.91331e-06	1	5.22072	1	1.1328e-18	1	1.86242e-17	1	4.0423	1	9.11223e-14	1	5.50132e-13	1	1.96009	0	1.41782e-05	1	5.67243e-05	1	1.51766	0	0.00715359	1	0.0204382	1	-1.29152	0	0.0818594	0	0.151017
7090	ENSMUSG00000029095	Ablim2	protein_coding	5	35757880	35884973	+	ensembl_havana	gene	ABLIM2	actin binding LIM protein family member 2	Cytoplasm	other	---	2.33099	1	0.0128243	1	0.0317397	1	1.76124	0	0.103762	0	0.180933	0	4.03306	1	2.04112e-05	1	5.60547e-05	1	-1.3235	0	0.35825	0	0.467314	0	1.73019	0	0.0513648	0	0.109549	0	2.2899	1	0.00438607	1	0.0122625
6751	ENSMUSG00000028555	Ttc39a	protein_coding	4	109406623	109444745	+	ensembl_havana	gene	TTC39A	tetratricopeptide repeat domain 39A	Other	other	---	2.71514	1	6.17343e-05	1	0.000280249	1	1.25596	0	0.394398	0	0.517593	0	4.02276	1	8.6372e-09	1	3.46783e-08	1	-2.16181	-1	0.000895523	1	0.00258514	1	1.4816	0	0.0515126	0	0.109789	0	3.20294	1	2.04182e-07	1	1.32269e-06
7760	ENSMUSG00000030302	Atp2b2	protein_coding	6	113743831	114042613	-	ensembl_havana	gene	ATP2B2	ATPase plasma membrane Ca2+ transporting 2	Plasma Membrane	transporter	---	2.26544	1	0.0994169	0	0.176873	0	1.4307	0	0.488047	0	0.607215	0	4.0197	1	0.00355038	1	0.00693182	1	-1.58345	0	0.315181	0	0.421715	0	1.77436	0	0.16463	0	0.280529	0	2.8096	1	0.0180136	1	0.0424099
11976	ENSMUSG00000040612	Ildr2	protein_coding	1	166254139	166316823	+	ensembl_havana	gene	ILDR2	immunoglobulin like domain containing receptor 2	Other	other	---	2.56529	1	2.75198e-11	1	3.32562e-10	1	1.61826	0	0.00105712	1	0.00343612	1	4.01363	1	3.13187e-24	1	3.41745e-23	1	-1.58522	0	0.00029736	1	0.000940001	1	1.56459	0	0.000106443	1	0.00047329	1	2.48021	1	1.05782e-13	1	1.34334e-12
8266	ENSMUSG00000031290	Lrch2	protein_coding	X	147470375	147554081	-	ensembl_havana	gene	LRCH2	leucine rich repeats and calponin homology domain containing 2	Other	other	---	2.41511	1	1.06095e-22	1	3.31823e-21	1	1.39168	0	0.000423306	1	0.00150585	1	4.00684	1	4.45454e-57	1	1.3124e-55	1	-1.7354	0	5.1611e-11	1	3.74892e-10	1	1.65907	0	3.70665e-11	1	3.57114e-10	1	2.87915	1	5.96785e-39	1	2.75588e-37
3902	ENSMUSG00000022805	Maats1	protein_coding	16	38297754	38342143	-	ensembl_havana	gene	MAATS1	MYCBP associated and testis expressed 1	Cytoplasm	other	---	4.42761	1	0.000177881	1	0.000733789	1	2.10398	1	0.0746045	0	0.137581	0	4.00441	1	0.000438941	1	0.000999389	1	-2.10439	-1	0.0260043	1	0.0521945	0	-1.10568	0	0.742355	0	0.830911	0	1.90325	0	0.0522322	0	0.104429
11195	ENSMUSG00000038591	Colec10	protein_coding	15	54410774	54466358	+	ensembl_havana	gene	COLEC10	collectin subfamily member 10	Cytoplasm	other	---	1.1742	0	0.710172	0	0.793624	0	3.44758	1	0.00171751	1	0.0052864	1	3.99351	1	0.000357448	1	0.000825065	1	2.93611	1	0.00354052	1	0.0088881	1	3.40105	1	0.000720142	1	0.00268228	1	1.15835	0	0.642257	0	0.744902
5511	ENSMUSG00000026380	Tfcp2l1	protein_coding	1	118627945	118685168	+	ensembl_havana	gene	TFCP2L1	transcription factor CP2 like 1	Nucleus	transcription regulator	---	2.33182	1	5.44686e-28	1	2.21651e-26	1	1.68533	0	4.48471e-11	1	4.27048e-10	1	3.9924	1	2.65142e-77	1	1.17645e-75	1	-1.3836	0	3.26534e-06	1	1.4445e-05	1	1.71214	0	5.54112e-17	1	7.75915e-16	1	2.36891	1	2.74662e-38	1	1.21139e-36
19876	ENSMUSG00000070803	Cited4	protein_coding	4	120666572	120667820	+	ensembl_havana	gene	CITED4	Cbp/p300 interacting transactivator with Glu/Asp rich carboxy-terminal domain 4	Nucleus	transcription regulator	---	2.59299	1	0.00137764	1	0.00453498	1	1.47208	0	0.217045	0	0.326788	0	3.98964	1	1.54341e-06	1	4.85604e-06	1	-1.76145	0	0.0362054	1	0.0698273	0	1.53863	0	0.07319	0	0.14637	0	2.71021	1	0.000120923	1	0.000486964
831	ENSMUSG00000005357	Slc1a6	protein_coding	10	78780496	78814765	+	ensembl_havana	gene	SLC1A6	solute carrier family 1 member 6	Plasma Membrane	transporter	riluzole	-1.36735	0	0.0763225	0	0.143031	0	2.29744	1	1.07401e-07	1	7.12024e-07	1	3.98068	1	5.0911e-20	1	4.56186e-19	1	3.1414	1	9.24923e-13	1	7.63307e-12	1	5.44296	1	6.33645e-28	1	1.40576e-26	1	1.73266	0	2.87853e-05	1	0.000132264
2551	ENSMUSG00000020486	Sept4	protein_coding	11	87566653	87590539	+	ensembl_havana	gene	SEPT4	septin 4	Cytoplasm	enzyme	---	1.52198	0	0.139104	0	0.231384	0	1.2852	0	0.385456	0	0.508612	0	3.98027	1	1.99603e-07	1	6.96931e-07	1	-1.18424	0	0.527845	0	0.628199	0	2.61519	1	7.29447e-05	1	0.0003334	1	3.09701	1	5.33232e-06	1	2.77465e-05
11861	ENSMUSG00000040328	Olfr56	protein_coding	11	48978889	49135387	+	ensembl_havana	gene	OR2V1	olfactory receptor family 2 subfamily V member 1	Plasma Membrane	G-protein coupled receptor	---	1.41678	0	0.396228	0	0.521938	0	4.34922	1	9.85227e-05	1	0.000403149	1	3.97549	1	0.000232564	1	0.000549286	1	3.0698	1	0.000942115	1	0.00270269	1	2.80601	1	0.0021571	1	0.00713272	1	-1.09401	0	0.760631	0	0.836059
2213	ENSMUSG00000019913	Sim1	protein_coding	10	50894754	50989152	+	ensembl_havana	gene	SIM1	SIM bHLH transcription factor 1	Nucleus	transcription regulator	---	1.85337	0	0.189966	0	0.297259	0	3.4558	1	0.0059347	1	0.0157351	1	3.96628	1	0.00185794	1	0.00381611	1	1.8646	0	0.111681	0	0.180947	0	2.14004	1	0.0466894	1	0.101413	0	1.14772	0	0.699978	0	0.789658
20859	ENSMUSG00000074577	Ripor3	protein_coding	2	167980164	168010618	-	ensembl_havana	gene	RIPOR3	RIPOR family member 3	Other	other	---	1.20302	0	0.193415	0	0.301757	0	4.18549	1	1.03383e-28	1	2.67181e-27	1	3.96351	1	4.27245e-27	1	5.26232e-26	1	3.47915	1	1.89991e-25	1	2.89427e-24	1	3.29462	1	8.06323e-24	1	1.5669e-22	1	-1.05601	0	0.59349	0	0.705376
6329	ENSMUSG00000027831	Veph1	protein_coding	3	66053558	66296837	-	ensembl_havana	gene	VEPH1	ventricular zone expressed PH domain containing 1	Nucleus	other	---	2.66875	1	0.000238488	1	0.000950788	1	3.9118	1	1.8903e-07	1	1.21758e-06	1	3.95129	1	1.12961e-07	1	4.06554e-07	1	1.46578	0	0.0822405	0	0.140218	0	1.48058	0	0.0701748	0	0.141435	0	1.0101	0	0.961865	0	0.974923
6306	ENSMUSG00000027792	Bche	protein_coding	3	73635808	73708415	-	ensembl_havana	gene	BCHE	butyrylcholinesterase	Plasma Membrane	enzyme	dipivefrin, malathion, hexafluorenium, atropine/edrophonium, echothiophate, tacrine, edrophonium, isoflurophate, pyridostigmine, atropine/pralidoxime, pralidoxime, rivastigmine	2.53219	1	7.35108e-07	1	4.81031e-06	1	1.62256	0	0.0128896	1	0.0310054	1	3.94493	1	4.0156e-14	1	2.49173e-13	1	-1.56061	0	0.00850592	1	0.0194778	1	1.55792	0	0.00396485	1	0.0121705	1	2.4313	1	4.44987e-08	1	3.16978e-07
3006	ENSMUSG00000021259	Cyp46a1	protein_coding	12	108334381	108362234	+	ensembl_havana	gene	CYP46A1	cytochrome P450 family 46 subfamily A member 1	Cytoplasm	enzyme	---	2.59983	1	1.9089e-08	1	1.61981e-07	1	1.28534	0	0.165416	0	0.263383	0	3.90797	1	1.35594e-16	1	9.93872e-16	1	-2.02268	-1	8.59184e-06	1	3.55309e-05	1	1.50316	0	0.00350041	1	0.0109154	1	3.04042	1	3.33501e-13	1	4.06017e-12
9699	ENSMUSG00000034486	Gbx2	protein_coding	1	89927956	89931179	-	ensembl_havana	gene	GBX2	gastrulation brain homeobox 2	Nucleus	transcription regulator	---	7.90695	1	2.52502e-21	1	7.20855e-20	1	-1.63759	0	0.0803275	0	0.146051	0	3.90658	1	7.9707e-10	1	3.54304e-09	1	-12.9483	-1	9.80262e-27	1	1.57301e-25	1	-2.02401	-1	1.69652e-05	1	8.64156e-05	1	6.39737	1	2.00099e-14	1	2.67968e-13
15814	ENSMUSG00000054855	Rnd1	protein_coding	15	98663421	98677461	-	ensembl_havana	gene	RND1	Rho family GTPase 1	Cytoplasm	enzyme	---	1.81524	0	4.17535e-09	1	3.89532e-08	1	1.49141	0	0.000109065	1	0.000441627	1	3.9014	1	2.43361e-45	1	5.26424e-44	1	-1.21713	0	0.0361974	1	0.0698273	0	2.14925	1	6.16787e-19	1	9.50407e-18	1	2.61592	1	1.2003e-27	1	3.51522e-26
2515	ENSMUSG00000020435	Osbp2	protein_coding	11	3703731	3863903	-	ensembl_havana	gene	OSBP2	oxysterol binding protein 2	Cytoplasm	other	---	2.66607	1	2.22215e-06	1	1.33993e-05	1	-1.32893	0	0.230591	0	0.342457	0	3.8904	1	1.55005e-11	1	7.92564e-11	1	-3.54302	-1	2.52044e-09	1	1.58264e-08	1	1.45923	0	0.0274361	1	0.0650195	0	5.17007	1	1.84756e-15	1	2.71349e-14
4036	ENSMUSG00000023039	Krt7	protein_coding	15	101411043	101430313	+	ensembl_havana	gene	KRT7	keratin 7	Cytoplasm	other	---	2.33765	1	0.0641828	0	0.124256	0	3.13874	1	0.0110484	1	0.0270895	1	3.87911	1	0.0020603	1	0.00419957	1	1.34269	0	0.437745	0	0.544722	0	1.65941	0	0.168285	0	0.285534	0	1.23588	0	0.55274	0	0.669947
6261	ENSMUSG00000027690	Slc2a2	protein_coding	3	28697903	28731359	+	ensembl_havana	gene	SLC2A2	solute carrier family 2 member 2	Plasma Membrane	transporter	---	2.76508	1	0.0180918	1	0.0426418	1	3.44801	1	0.00357326	1	0.0101071	1	3.85996	1	0.0012147	1	0.00257834	1	1.24698	0	0.527973	0	0.628241	0	1.39596	0	0.327589	0	0.470847	0	1.11947	0	0.735323	0	0.815973
15193	ENSMUSG00000051998	Lax1	protein_coding	1	133679091	133690108	-	ensembl_havana	gene	LAX1	lymphocyte transmembrane adaptor 1	Cytoplasm	other	---	-3.87878	-1	0.00955021	1	0.0246512	1	4.91623	1	2.54268e-06	1	1.38881e-05	1	3.85696	1	6.65055e-05	1	0.000170559	1	19.069	1	7.94431e-10	1	5.24082e-09	1	14.9603	1	1.69461e-08	1	1.2704e-07	1	-1.27464	0	0.362708	0	0.491405
10513	ENSMUSG00000036923	Stox1	protein_coding	10	62659043	62726128	-	ensembl_havana	gene	STOX1	storkhead box 1	Cytoplasm	other	---	2.39575	1	1.02504e-06	1	6.49264e-06	1	1.8161	0	0.00111146	1	0.00359214	1	3.85603	1	4.80772e-15	1	3.18447e-14	1	-1.31917	0	0.0807304	0	0.137947	0	1.60953	0	0.00112935	1	0.00402137	1	2.12324	1	6.45989e-07	1	3.88728e-06
9823	ENSMUSG00000034829	Nxnl1	protein_coding	8	71560555	71566601	-	ensembl_havana	gene	NXNL1	nucleoredoxin like 1	Cytoplasm	enzyme	---	3.91334	1	0.00665668	1	0.0180373	1	1.19973	0	0.742605	0	0.818444	0	3.85339	1	0.0067732	1	0.0125752	1	-3.26184	-1	0.0118131	1	0.0260663	1	-1.01556	0	0.969329	0	0.98213	0	3.21187	1	0.012027	1	0.0297515
9843	ENSMUSG00000034881	Tbxa2r	protein_coding	10	81328731	81335172	+	ensembl_havana	gene	TBXA2R	thromboxane A2 receptor	Plasma Membrane	G-protein coupled receptor	S-18886, ifetroban, ridogrel, torsemide	-1.89955	0	0.00473634	1	0.0133738	1	5.592	1	1.52094e-22	1	2.99532e-21	1	3.84355	1	2.8565e-14	1	1.79518e-13	1	10.6223	1	9.70962e-33	1	1.85756e-31	1	7.30101	1	1.73111e-23	1	3.31182e-22	1	-1.45491	0	0.00661354	1	0.0176142
1032	ENSMUSG00000006586	Runx1t1	protein_coding	4	13743436	13893649	+	ensembl_havana	gene	RUNX1T1	RUNX1 translocation partner 1	Nucleus	transcription regulator	---	1.49352	0	0.000103057	1	0.000445721	1	3.49868	1	6.74141e-38	1	2.35885e-36	1	3.83005	1	1.65075e-44	1	3.48883e-43	1	2.34258	1	5.39162e-22	1	7.2138e-21	1	2.56445	1	1.96395e-27	1	4.29242e-26	1	1.09471	0	0.255469	0	0.374243
15441	ENSMUSG00000053153	Spag16	protein_coding	1	69826970	70725132	+	ensembl_havana	gene	SPAG16	sperm associated antigen 16	Cytoplasm	other	---	2.00486	1	0.00693557	1	0.0187052	1	1.48409	0	0.135402	0	0.223811	0	3.82581	1	5.28449e-08	1	1.96481e-07	1	-1.3509	0	0.206336	0	0.299432	0	1.90827	0	0.00303872	1	0.00964319	1	2.57788	1	2.78946e-05	1	0.000128451
13284	ENSMUSG00000044938	Klhl31	protein_coding	9	77636500	77660127	+	ensembl_havana	gene	KLHL31	kelch like family member 31	Other	other	---	1.27917	0	0.660439	0	0.756115	0	3.3689	1	0.0193807	1	0.0442219	1	3.80882	1	0.00887664	1	0.0160898	1	2.63367	1	0.0440253	1	0.0826266	0	2.97758	1	0.0207304	1	0.0512382	0	1.13058	0	0.77131	0	0.843767
17461	ENSMUSG00000062393	Dgkk	protein_coding	X	6779306	6948363	+	ensembl_havana	gene	DGKK	diacylglycerol kinase kappa	Cytoplasm	kinase	---	3.26809	1	1.68033e-23	1	5.47631e-22	1	-1.06288	0	0.646275	0	0.743945	0	3.80046	1	2.31591e-30	1	3.27406e-29	1	-3.4736	-1	8.82699e-27	1	1.41955e-25	1	1.1629	0	0.12048	0	0.220334	0	4.03944	1	2.42628e-34	1	9.23555e-33
7843	ENSMUSG00000030468	Siglecg	protein_coding	7	43408204	43418358	+	ensembl_havana	gene	SIGLEC10	sialic acid binding Ig like lectin 10	Plasma Membrane	other	---	1.30272	0	0.232882	0	0.349205	0	2.27475	1	0.000104062	1	0.000423465	1	3.79768	1	6.18392e-11	1	3.00843e-10	1	1.74616	0	0.00480173	1	0.0116646	1	2.9152	1	1.60648e-08	1	1.21111e-07	1	1.66949	0	0.00392067	1	0.0111068
12856	ENSMUSG00000043410	Hfm1	protein_coding	5	106840192	106926321	-	ensembl_havana	gene	HFM1	helicase for meiosis 1	Other	other	---	2.63919	1	2.17292e-05	1	0.000108653	1	2.70798	1	1.29061e-05	1	6.25803e-05	1	3.79157	1	1.83093e-09	1	7.87028e-09	1	1.02606	0	0.894031	0	0.925247	0	1.43664	0	0.0503901	0	0.107939	0	1.40015	0	0.0688436	0	0.131399
17180	ENSMUSG00000061126	Cyp4f39	protein_coding	17	32452723	32493320	+	ensembl_havana	gene	CYP4F22	cytochrome P450 family 4 subfamily F member 22	Extracellular Space	enzyme	---	3.1653	1	7.77379e-06	1	4.22411e-05	1	1.1002	0	0.734697	0	0.812219	0	3.79039	1	1.42012e-07	1	5.04091e-07	1	-2.87703	-1	1.76103e-05	1	6.93259e-05	1	1.19748	0	0.397117	0	0.541158	0	3.44519	1	2.99763e-07	1	1.88871e-06
15999	ENSMUSG00000055737	Ghr	protein_coding	15	3317760	3583492	-	ensembl_havana	gene	GHR	growth hormone receptor	Plasma Membrane	transmembrane receptor	GH1, prednisone/somatotropin, pegvisomant, somatrem	1.62591	0	8.68115e-17	1	1.82168e-15	1	3.45278	1	2.2739e-107	1	2.91276e-105	1	3.78404	1	4.90801e-126	1	4.0391e-124	1	2.1236	1	5.15919e-47	1	1.45038e-45	1	2.32734	1	4.77812e-60	1	2.19958e-58	1	1.09594	0	0.0630462	0	0.122282
8181	ENSMUSG00000031137	Fgf13	protein_coding	X	59062145	59568071	-	ensembl_havana	gene	FGF13	fibroblast growth factor 13	Extracellular Space	growth factor	---	1.97077	0	0.000164518	1	0.000683645	1	1.69483	0	0.00382231	1	0.010723	1	3.78228	1	1.11629e-14	1	7.20918e-14	1	-1.16282	0	0.357779	0	0.466783	0	1.91919	0	1.94157e-05	1	9.79159e-05	1	2.23166	1	2.38906e-07	1	1.52815e-06
31609	ENSMUSG00000091649	Phf11b	protein_coding	14	59320964	59341351	-	ensembl_havana	gene	PHF11	PHD finger protein 11	Nucleus	other	---	1.23964	0	0.302062	0	0.426214	0	2.77565	1	1.64081e-07	1	1.06573e-06	1	3.77767	1	2.67829e-12	1	1.46125e-11	1	2.23908	1	9.90781e-06	1	4.0531e-05	1	3.04741	1	3.15391e-10	1	2.81236e-09	1	1.36101	0	0.0562204	0	0.111046
826	ENSMUSG00000005320	Fgfr4	protein_coding	13	55152640	55168759	+	ensembl_havana	gene	FGFR4	fibroblast growth factor receptor 4	Plasma Membrane	kinase	lenvatinib, FGF401, erdafitinib, ASP5878, BLU-554, PRN1371, U3-1784, everolimus/lenvatinib, H3B-6527, INCB062079, LY2874455	2.97154	1	0.00193965	1	0.00613944	1	1.24114	0	0.567365	0	0.678562	0	3.75405	1	0.000121304	1	0.000298005	1	-2.39421	-1	0.00802866	1	0.0185231	1	1.26333	0	0.420654	0	0.564513	0	3.02468	1	0.000579182	1	0.00200421
22598	ENSMUSG00000078920	Ifi47	protein_coding	11	49076587	49096974	+	ensembl_havana	gene	Ifi47	interferon gamma inducible protein 47	Cytoplasm	other	---	-1.24587	0	0.0335062	1	0.0721398	0	3.69952	1	6.14727e-47	1	2.76083e-45	1	3.7509	1	8.41212e-49	1	1.99869e-47	1	4.60911	1	1.4547e-62	1	5.50879e-61	1	4.67312	1	7.29308e-65	1	3.67926e-63	1	1.01389	0	0.856214	0	0.904409
20799	ENSMUSG00000074419	Gm15448	protein_coding	7	3816781	3825687	-	ensembl_havana	gene	LILRB3	leukocyte immunoglobulin like receptor B3	Plasma Membrane	transmembrane receptor	---	1.71474	0	0.393661	0	0.519533	0	3.17352	1	0.0571477	0	0.110039	0	3.74664	1	0.0267837	1	0.0439416	1	1.85073	0	0.257897	0	0.359066	0	2.18496	1	0.141889	0	0.250464	0	1.18059	0	0.740901	0	0.82068
2139	ENSMUSG00000019789	Hey2	protein_coding	10	30832359	30842801	-	ensembl_havana	gene	HEY2	hes related family bHLH transcription factor with YRPW motif 2	Nucleus	transcription regulator	---	2.43118	1	0.00235083	1	0.00726758	1	2.11658	1	0.0111459	1	0.0272923	1	3.74618	1	2.82893e-06	1	8.66922e-06	1	-1.14864	0	0.585913	0	0.678918	0	1.54089	0	0.0700922	0	0.141326	0	1.76992	0	0.0187077	1	0.0438128
19203	ENSMUSG00000067586	S1pr3	protein_coding	13	51408639	51422797	+	ensembl_havana	gene	S1PR3	sphingosine-1-phosphate receptor 3	Plasma Membrane	G-protein coupled receptor	fingolimod phosphate	-1.35216	0	1.48957e-08	1	1.28021e-07	1	3.72971	1	5.54707e-167	1	1.25714e-164	1	3.74362	1	3.15968e-170	1	4.04741e-168	1	5.04318	1	7.92549e-243	1	1.69204e-240	1	5.06199	1	3.4467e-247	1	1.08028e-244	1	1.00373	0	0.929672	0	0.955776
15505	ENSMUSG00000053441	Adamts19	protein_coding	18	58836667	59054060	+	ensembl_havana	gene	ADAMTS19	ADAM metallopeptidase with thrombospondin type 1 motif 19	Extracellular Space	peptidase	---	2.303	1	0.00161767	1	0.00523641	1	1.72657	0	0.0440965	1	0.0884993	0	3.74155	1	2.20676e-07	1	7.67962e-07	1	-1.33385	0	0.223262	0	0.32024	0	1.62464	0	0.025524	1	0.0611372	0	2.16703	1	0.000600443	1	0.00207097
9360	ENSMUSG00000033491	Prss35	protein_coding	9	86743649	86758443	+	ensembl_havana	gene	PRSS35	serine protease 35	Extracellular Space	peptidase	---	-1.45655	0	3.75904e-05	1	0.000179321	1	-2.02003	-1	2.82074e-13	1	3.2062e-12	1	3.73343	1	3.32592e-61	1	1.05819e-59	1	-1.38686	0	0.000884567	1	0.00255551	1	5.43793	1	4.69664e-94	1	3.82244e-92	1	7.54165	1	5.22626e-117	1	1.2621e-114
8972	ENSMUSG00000032452	Clstn2	protein_coding	9	97444395	98033181	-	ensembl_havana	gene	CLSTN2	calsyntenin 2	Plasma Membrane	transporter	---	1.74883	0	4.46969e-12	1	5.96404e-11	1	3.15031	1	2.57362e-49	1	1.22297e-47	1	3.73071	1	1.27063e-66	1	4.55419e-65	1	1.80138	0	2.71415e-17	1	2.88263e-16	1	2.13326	1	8.47895e-29	1	1.9305e-27	1	1.18423	0	0.00867386	1	0.0223499
11157	ENSMUSG00000038521	C1s1	protein_coding	6	124530345	124542359	-	ensembl_havana	gene	C1S	complement C1s	Extracellular Space	peptidase	SERPING1, sutimlimab	-1.3604	0	6.15846e-06	1	3.42212e-05	1	4.04505	1	2.99709e-118	1	4.24521e-116	1	3.7276	1	5.04907e-106	1	3.33533e-104	1	5.50289	1	1.52521e-168	1	1.95373e-166	1	5.07104	1	2.42291e-154	1	3.96577e-152	1	-1.08516	0	0.121291	0	0.208609
8218	ENSMUSG00000031196	F8	protein_coding	X	75172715	75382615	-	ensembl_havana	gene	F8	coagulation factor VIII	Extracellular Space	other	drotrecogin alfa, F9	1.60738	0	0.00626305	1	0.0170791	1	2.13583	1	7.75166e-06	1	3.91061e-05	1	3.72247	1	5.65594e-16	1	3.98458e-15	1	1.32877	0	0.0634828	0	0.11282	0	2.31587	1	6.94015e-09	1	5.45255e-08	1	1.74287	0	7.47442e-05	1	0.000314768
5377	ENSMUSG00000026141	Col19a1	protein_coding	1	24261890	24587472	-	ensembl_havana	gene	COL19A1	collagen type XIX alpha 1 chain	Extracellular Space	other	collagenase clostridium histolyticum	2.10319	1	0.0668091	0	0.128163	0	3.31042	1	0.002417	1	0.00715342	1	3.71317	1	0.000730552	1	0.00160695	1	1.574	0	0.186884	0	0.276405	0	1.7655	0	0.0911859	0	0.17559	0	1.12166	0	0.722398	0	0.806185
1618	ENSMUSG00000015568	Lpl	protein_coding	8	68880491	68907448	+	ensembl_havana	gene	LPL	lipoprotein lipase	Cytoplasm	enzyme	atorvastatin/niacin, nicotinic acid/pioglitazone, nicotinic acid, tyloxapol, lovastatin/niacin	1.01644	0	0.913031	0	0.942329	0	6.46827	1	1.92808e-45	1	8.30483e-44	1	3.71159	1	7.29653e-23	1	7.53225e-22	1	6.36368	1	4.46263e-48	1	1.28648e-46	1	3.65157	1	6.05528e-24	1	1.18934e-22	1	-1.74272	0	2.52368e-07	1	1.60867e-06
20718	ENSMUSG00000074207	Adh1	protein_coding	3	138260991	138290698	+	ensembl_havana	gene	ADH1C	alcohol dehydrogenase 1C (class I), gamma polypeptide	Cytoplasm	enzyme	fomepizole	1.09906	0	0.667705	0	0.761356	0	1.77705	0	0.00618249	1	0.0163099	1	3.70837	1	4.22715e-11	1	2.091e-10	1	1.61689	0	0.0167942	1	0.0355811	1	3.37413	1	1.269e-10	1	1.17128e-09	1	2.08681	1	3.35458e-05	1	0.000152144
15457	ENSMUSG00000053199	Arhgap20	protein_coding	9	51765337	51853856	+	ensembl_havana	gene	ARHGAP20	Rho GTPase activating protein 20	Cytoplasm	other	---	2.0515	1	1.31182e-09	1	1.30747e-08	1	1.39345	0	0.00685805	1	0.0178556	1	3.70127	1	8.80289e-31	1	1.26513e-29	1	-1.47225	0	0.000426942	1	0.0013141	1	1.80417	0	2.84132e-09	1	2.32401e-08	1	2.65619	1	8.00709e-21	1	1.66365e-19
36648	ENSMUSG00000098470	C1rb	protein_coding	6	124570294	124581171	+	havana	gene	C1R	complement C1r	Extracellular Space	peptidase	SERPING1	-1.53137	0	0.270988	0	0.392475	0	3.80838	1	3.50468e-05	1	0.000157498	1	3.69403	1	4.4899e-05	1	0.000117584	1	5.83205	1	2.29295e-07	1	1.18227e-06	1	5.65693	1	2.95446e-07	1	1.9326e-06	1	-1.03096	0	0.907484	0	0.939831
10411	ENSMUSG00000036634	Mag	protein_coding	7	30899176	30914873	-	ensembl_havana	gene	MAG	myelin associated glycoprotein	Plasma Membrane	other	---	2.85511	1	0.0159226	1	0.0381888	1	-1.24763	0	0.654207	0	0.750997	0	3.68265	1	0.00220176	1	0.00446869	1	-3.56212	-1	0.00389211	1	0.00965881	1	1.28984	0	0.481917	0	0.623715	0	4.59457	1	0.00040041	1	0.00143584
10330	ENSMUSG00000036381	P2ry14	protein_coding	3	59113855	59153618	-	ensembl_havana	gene	P2RY14	purinergic receptor P2Y14	Plasma Membrane	G-protein coupled receptor	---	-1.03078	0	0.896071	0	0.931153	0	2.59201	1	7.46681e-06	1	3.78766e-05	1	3.67759	1	3.05623e-10	1	1.40604e-09	1	2.67179	1	2.08376e-06	1	9.44488e-06	1	3.79079	1	3.51054e-11	1	3.38662e-10	1	1.41882	0	0.0498368	1	0.100377
12369	ENSMUSG00000041797	Abca9	protein_coding	11	110100749	110168196	-	ensembl_havana	gene	ABCA9	ATP binding cassette subfamily A member 9	Cytoplasm	transporter	---	-1.19362	0	0.354526	0	0.480983	0	3.69327	1	4.10473e-15	1	5.36528e-14	1	3.66903	1	2.91983e-15	1	1.95776e-14	1	4.40836	1	4.21464e-19	1	4.93528e-18	1	4.37942	1	2.57783e-19	1	4.04841e-18	1	-1.00661	0	0.961028	0	0.974669
9821	ENSMUSG00000034825	Nrip3	protein_coding	7	109758055	109782025	-	ensembl_havana	gene	NRIP3	nuclear receptor interacting protein 3	Other	other	---	2.38499	1	7.20117e-09	1	6.512e-08	1	1.35149	0	0.0558292	0	0.107901	0	3.66826	1	4.3152e-19	1	3.68079e-18	1	-1.76471	0	4.91599e-05	1	0.000179296	1	1.53806	0	0.00065427	1	0.00245556	1	2.71424	1	1.34663e-13	1	1.69404e-12
14243	ENSMUSG00000048368	Omd	protein_coding	13	49582462	49592822	+	ensembl_havana	gene	OMD	osteomodulin	Extracellular Space	other	---	1.08387	0	0.870268	0	0.912905	0	2.88686	1	0.0188849	1	0.0432581	1	3.65624	1	0.00328821	1	0.0064697	1	2.66347	1	0.0226244	1	0.046244	1	3.37332	1	0.00368117	1	0.0114043	1	1.26651	0	0.521744	0	0.641982
2907	ENSMUSG00000021087	Rtn1	protein_coding	12	72211752	72409054	-	ensembl_havana	gene	RTN1	reticulon 1	Cytoplasm	other	---	1.78004	0	0.0158454	1	0.0380408	1	2.02648	1	0.00285254	1	0.00828977	1	3.64943	1	9.54885e-09	1	3.82032e-08	1	1.13845	0	0.538912	0	0.63775	0	2.0502	1	0.000296388	1	0.00120477	1	1.80087	0	0.00264401	1	0.00782504
1319	ENSMUSG00000010461	Eya4	protein_coding	10	23102963	23350786	-	ensembl_havana	gene	EYA4	EYA transcriptional coactivator and phosphatase 4	Cytoplasm	phosphatase	---	1.4555	0	0.0515219	0	0.103317	0	5.63443	1	7.73347e-23	1	1.54785e-21	1	3.63801	1	3.03513e-13	1	1.77282e-12	1	3.87112	1	5.31699e-18	1	5.88023e-17	1	2.49949	1	6.78825e-09	1	5.34461e-08	1	-1.54877	0	0.00138022	1	0.00437154
16883	ENSMUSG00000059772	Slx1b	protein_coding	7	126689468	126695784	-	ensembl_havana	gene	SLX1A/SLX1B	SLX1 homolog B, structure-specific endonuclease subunit	Nucleus	enzyme	---	3.7436	1	1.45345e-34	1	8.04917e-33	1	1.52884	0	0.000191381	1	0.000735518	1	3.63641	1	1.32082e-33	1	2.06769e-32	1	-2.44866	-1	1.31625e-19	1	1.57511e-18	1	-1.02948	0	0.748922	0	0.835165	0	2.37855	1	9.3099e-19	1	1.71216e-17
10480	ENSMUSG00000036856	Wnt4	protein_coding	4	137277489	137299726	+	ensembl_havana	gene	WNT4	Wnt family member 4	Extracellular Space	cytokine	---	-1.22941	0	0.549053	0	0.66432	0	3.76826	1	8.00629e-06	1	4.02391e-05	1	3.63474	1	1.16105e-05	1	3.27519e-05	1	4.63274	1	2.78719e-07	1	1.4202e-06	1	4.46859	1	4.11527e-07	1	2.65188e-06	1	-1.03673	0	0.879762	0	0.921027
2891	ENSMUSG00000021057	Akap5	protein_coding	12	76324891	76334153	+	ensembl_havana	gene	AKAP5	A-kinase anchoring protein 5	Plasma Membrane	other	---	2.95348	1	1.12376e-11	1	1.41973e-10	1	1.64791	0	0.00271797	1	0.00793941	1	3.63296	1	1.54155e-16	1	1.1253e-15	1	-1.79226	0	4.81732e-05	1	0.000176177	1	1.23006	0	0.115222	0	0.212778	0	2.20459	1	1.63579e-08	1	1.22912e-07
16994	ENSMUSG00000060224	Pyroxd2	protein_coding	19	42725858	42752775	-	ensembl_havana	gene	PYROXD2	pyridine nucleotide-disulphide oxidoreductase domain 2	Other	other	---	-1.01115	0	0.95487	0	0.971087	0	3.06845	1	2.63407e-10	1	2.32351e-09	1	3.63184	1	1.30545e-13	1	7.80462e-13	1	3.10265	1	4.51704e-11	1	3.29899e-10	1	3.67232	1	1.17838e-14	1	1.43224e-13	1	1.18361	0	0.250563	0	0.368626
28759	ENSMUSG00000087303	Lipo2	protein_coding	19	33719670	33751359	-	havana	gene	Lipo2 (includes others)	lipase, member O3	Other	other	---	3.53967	1	0.00501565	1	0.0140654	1	2.40781	1	0.0572145	0	0.110145	0	3.63171	1	0.00375413	1	0.00729675	1	-1.47008	0	0.310125	0	0.416526	0	1.026	0	0.942946	0	0.966153	0	1.50831	0	0.27072	0	0.392324
2283	ENSMUSG00000020059	Sycp3	protein_coding	10	88459569	88473236	+	ensembl_havana	gene	SYCP3	synaptonemal complex protein 3	Nucleus	other	---	2.00937	1	4.4675e-15	1	8.1651e-14	1	2.01211	1	4.19622e-15	1	5.47031e-14	1	3.62977	1	2.58438e-51	1	6.53011e-50	1	1.00136	0	0.98648	0	0.991123	0	1.80642	0	9.26587e-15	1	1.13557e-13	1	1.80397	0	1.15237e-14	1	1.57036e-13
45855	ENSMUSG00000108348	Gm42372	protein_coding	7	16983086	16988152	+	havana	gene	Gm42372	predicted gene, 42372	Other	other	---	2.51055	1	0.0619393	0	0.120373	0	-1.09579	0	0.866796	0	0.909327	0	3.62192	1	0.00721718	1	0.0133305	1	-2.75105	-1	0.037598	1	0.072051	0	1.44268	0	0.372531	0	0.517586	0	3.96888	1	0.00352587	1	0.0101081
14197	ENSMUSG00000048191	Muc6	protein_coding	7	141633456	141655319	-	ensembl_havana	gene	MUC6	mucin 6, oligomeric mucus/gel-forming	Extracellular Space	other	---	2.62009	1	0.000943908	1	0.00323968	1	2.8046	1	0.000381216	1	0.00137035	1	3.62017	1	5.27609e-06	1	1.56007e-05	1	1.07042	0	0.779459	0	0.839834	0	1.38169	0	0.166565	0	0.283203	0	1.2908	0	0.272149	0	0.393633
3063	ENSMUSG00000021365	Nedd9	protein_coding	13	41309581	41487362	-	ensembl_havana	gene	NEDD9	neural precursor cell expressed, developmentally down-regulated 9	Nucleus	other	---	-1.04155	0	0.656536	0	0.753214	0	2.74286	1	3.42861e-33	1	1.03498e-31	1	3.61978	1	4.09194e-55	1	1.13305e-53	1	2.85682	1	2.46479e-37	1	5.4436e-36	1	3.77017	1	3.04426e-61	1	1.42818e-59	1	1.31971	0	0.000110422	1	0.000449468
10923	ENSMUSG00000037996	Slc24a2	protein_coding	4	86983124	87230477	-	ensembl_havana	gene	SLC24A2	solute carrier family 24 member 2	Plasma Membrane	transporter	---	3.30322	1	7.09375e-06	1	3.89192e-05	1	1.79399	0	0.0357466	1	0.0742084	0	3.61582	1	9.35746e-07	1	3.02158e-06	1	-1.84127	0	0.00914938	1	0.0207545	1	1.09463	0	0.673528	0	0.779779	0	2.01551	1	0.00227285	1	0.00683433
16522	ENSMUSG00000058163	Gm5431	protein_coding	11	48887422	48902214	-	ensembl_havana	gene	Gm5431	predicted gene 5431	Other	other	---	1.02419	0	0.939838	0	0.960455	0	3.28896	1	2.93508e-05	1	0.00013386	1	3.60767	1	4.73976e-06	1	1.41282e-05	1	3.21129	1	1.96856e-05	1	7.68386e-05	1	3.52247	1	2.75784e-06	1	1.58447e-05	1	1.0969	0	0.688062	0	0.780581
10340	ENSMUSG00000036422	Pcdh8	protein_coding	14	79766775	79771312	-	ensembl_havana	gene	PCDH8	protocadherin 8	Plasma Membrane	other	---	2.84456	1	0.026702	1	0.0593821	0	1.37027	0	0.530397	0	0.645591	0	3.60393	1	0.00542825	1	0.0102412	1	-2.0759	-1	0.0922485	0	0.154247	0	1.26696	0	0.539477	0	0.673534	0	2.63008	1	0.0219821	1	0.0504234
8837	ENSMUSG00000032246	Calml4	protein_coding	9	62858080	62875921	+	ensembl_havana	gene	CALML4	calmodulin like 4	Other	other	---	-1.02894	0	0.930156	0	0.953656	0	1.57243	0	0.145887	0	0.237965	0	3.60392	1	1.32863e-05	1	3.72022e-05	1	1.61795	0	0.114315	0	0.184594	0	3.70823	1	5.12492e-06	1	2.8233e-05	1	2.29194	1	0.00222098	1	0.00670023
1686	ENSMUSG00000015981	Stk32c	protein_coding	7	139103638	139213307	-	ensembl_havana	gene	STK32C	serine/threonine kinase 32C	Other	kinase	---	2.76443	1	1.28348e-05	1	6.67617e-05	1	-1.19718	0	0.493856	0	0.612889	0	3.60313	1	1.80464e-08	1	7.01798e-08	1	-3.30953	-1	3.07929e-07	1	1.55987e-06	1	1.30339	0	0.170189	0	0.287902	0	4.3136	1	1.56914e-10	1	1.47605e-09
2256	ENSMUSG00000020009	Ifngr1	protein_coding	10	19591949	19610229	+	ensembl_havana	gene	IFNGR1	interferon gamma receptor 1	Plasma Membrane	transmembrane receptor	interferon gamma-1b	1.88042	0	1.88773e-31	1	9.36301e-30	1	1.62216	0	9.48236e-19	1	1.56949e-17	1	3.60258	1	1.50081e-133	1	1.39047e-131	1	-1.15921	0	0.00338968	1	0.00855315	1	1.91583	0	1.6968e-42	1	5.46948e-41	1	2.22085	1	2.05252e-61	1	1.75789e-59
13236	ENSMUSG00000044749	Abca6	protein_coding	11	110176820	110251776	-	ensembl_havana	gene	ABCA6	ATP binding cassette subfamily A member 6	Plasma Membrane	transporter	---	-1.17046	0	0.735145	0	0.813413	0	2.67674	1	0.0178552	1	0.0411942	1	3.59543	1	0.00157406	1	0.0032746	1	3.13302	1	0.0057536	1	0.0137035	1	4.20831	1	0.000358549	1	0.0014306	1	1.34321	0	0.391282	0	0.520967
13212	ENSMUSG00000044678	Ly6k	protein_coding	15	74796874	74799986	-	ensembl_havana	gene	Ly6k	lymphocyte antigen 6 complex, locus K	Nucleus	other	---	5.04679	1	7.2591e-10	1	7.50412e-09	1	-1.40729	0	0.285225	0	0.403384	0	3.59414	1	1.25102e-06	1	3.98288e-06	1	-7.10233	-1	9.07343e-13	1	7.4964e-12	1	-1.40417	0	0.100595	0	0.190397	0	5.05801	1	4.01992e-09	1	3.25728e-08
9421	ENSMUSG00000033717	Adra2a	protein_coding	19	54044151	54048982	+	ensembl_havana	gene	ADRA2A	adrenoceptor alpha 2A	Plasma Membrane	G-protein coupled receptor	paliperidone, risperidone, antazoline/naphazoline, acetaminophen/clemastine/pseudoephedrine, articaine/epinephrine, bupivacaine/epinephrine, caffeine/ergotamine, acetaminophen/dexbrompheniramine/pseudoephedrine, dapiprazole, dexbrompheniramine/pseudoephedrine, chlorpheniramine/ibuprofen/pseudoephedrine, dipivefrin, cetirizine/pseudoephedrine, asenapine, epinephrine/prilocaine, epinephrine/lidocai…	-1.53397	0	0.00102001	1	0.00346614	1	1.52052	0	0.000420145	1	0.00149605	1	3.59168	1	5.32156e-30	1	7.3885e-29	1	2.33242	1	6.6395e-12	1	5.15857e-11	1	5.50952	1	4.75577e-48	1	1.7736e-46	1	2.36214	1	1.71244e-16	1	2.70374e-15
12521	ENSMUSG00000042284	Itga1	protein_coding	13	114953096	115101964	-	ensembl_havana	gene	ITGA1	integrin subunit alpha 1	Plasma Membrane	other	---	1.27956	0	0.00407471	1	0.0117229	1	2.61302	1	5.13939e-32	1	1.48448e-30	1	3.5878	1	6.91809e-58	1	2.0798e-56	1	2.04213	1	1.43719e-20	1	1.79114e-19	1	2.80394	1	2.95341e-43	1	9.7113e-42	1	1.37305	0	5.62694e-06	1	2.91554e-05
2157	ENSMUSG00000019817	Plagl1	protein_coding	10	13060504	13131694	+	ensembl_havana	gene	PLAGL1	PLAG1 like zinc finger 1	Nucleus	transcription regulator	---	1.95488	0	2.23232e-20	1	6.0449e-19	1	2.08602	1	2.43852e-24	1	5.27487e-23	1	3.58056	1	6.32465e-75	1	2.70839e-73	1	1.06708	0	0.320856	0	0.427594	0	1.8316	0	3.80233e-22	1	6.80526e-21	1	1.71646	0	4.09089e-18	1	7.19128e-17
2024	ENSMUSG00000018919	Tm4sf5	protein_coding	11	70505244	70511178	+	ensembl_havana	gene	TM4SF5	transmembrane 4 L six family member 5	Plasma Membrane	other	---	6.6093	1	1.53159e-10	1	1.7302e-09	1	-1.36349	0	0.389851	0	0.513033	0	3.57545	1	2.04877e-05	1	5.62333e-05	1	-9.01174	-1	6.58152e-13	1	5.48373e-12	1	-1.84852	0	0.00762203	1	0.0215965	1	4.87511	1	3.1815e-07	1	1.99348e-06
10851	ENSMUSG00000037813	D630003M21Rik	protein_coding	2	158182533	158229222	-	ensembl_havana	gene	KIAA1755	KIAA1755	Other	other	---	-1.52551	0	0.0685252	0	0.130927	0	2.73676	1	4.94318e-07	1	3.02401e-06	1	3.57424	1	7.56901e-11	1	3.65331e-10	1	4.17497	1	9.10898e-12	1	6.99241e-11	1	5.45255	1	1.407e-16	1	1.92268e-15	1	1.30601	0	0.113464	0	0.197569
10672	ENSMUSG00000037336	Mfsd2b	protein_coding	12	4862440	4874359	-	ensembl_havana	gene	MFSD2B	major facilitator superfamily domain containing 2B	Plasma Membrane	transporter	---	3.07079	1	0.0211092	1	0.0484965	1	1.77473	0	0.256377	0	0.370841	0	3.55877	1	0.00796314	1	0.0145993	1	-1.73028	0	0.207697	0	0.301051	0	1.15891	0	0.714697	0	0.810859	0	2.00524	1	0.102447	0	0.181388
8390	ENSMUSG00000031497	Tnfsf13b	protein_coding	8	10006467	10039072	+	ensembl_havana	gene	TNFSF13B	TNF superfamily member 13b	Extracellular Space	cytokine	belimumab, tabalumab	-1.01641	0	0.960097	0	0.974989	0	1.39324	0	0.290881	0	0.409457	0	3.55769	1	1.45373e-05	1	4.0574e-05	1	1.41609	0	0.256388	0	0.357353	0	3.61607	1	6.3394e-06	1	3.44724e-05	1	2.55355	1	0.000560863	1	0.00194814
12342	ENSMUSG00000041731	Pgm5	protein_coding	19	24683016	24861855	-	ensembl_havana	gene	PGM5	phosphoglucomutase 5	Cytoplasm	enzyme	---	1.31626	0	0.00613601	1	0.0167792	1	1.20707	0	0.0632691	0	0.119827	0	3.55589	1	3.36853e-42	1	6.75126e-41	1	-1.09046	0	0.365391	0	0.474864	0	2.70151	1	3.26145e-30	1	7.72419e-29	1	2.94588	1	1.75986e-34	1	6.73365e-33
12311	ENSMUSG00000041653	Pnpla3	protein_coding	15	84167837	84187236	+	ensembl_havana	gene	PNPLA3	patatin like phospholipase domain containing 3	Cytoplasm	enzyme	---	2.53517	1	0.0947958	0	0.170256	0	1.51273	0	0.474875	0	0.594593	0	3.5502	1	0.0195052	1	0.0329433	1	-1.67589	0	0.313034	0	0.419553	0	1.40038	0	0.473445	0	0.615942	0	2.34688	1	0.0855114	0	0.156626
12029	ENSMUSG00000040724	Kcna2	protein_coding	3	107101146	107115005	+	ensembl_havana	gene	KCNA2	potassium voltage-gated channel subfamily A member 2	Plasma Membrane	ion channel	dalfampridine	4.20964	1	7.0014e-05	1	0.000313203	1	1.97218	0	0.0738351	0	0.136487	0	3.54903	1	0.000442247	1	0.00100629	1	-2.13451	-1	0.0150073	1	0.0322215	1	-1.18614	0	0.553096	0	0.685071	0	1.79955	0	0.058557	0	0.114815
8056	ENSMUSG00000030844	Rgs10	protein_coding	7	128373621	128418758	-	ensembl_havana	gene	RGS10	regulator of G protein signaling 10	Cytoplasm	other	---	2.49973	1	3.50795e-14	1	5.90578e-13	1	-1.08589	0	0.534682	0	0.649333	0	3.54807	1	5.48983e-27	1	6.73922e-26	1	-2.71443	-1	5.63084e-17	1	5.90377e-16	1	1.41938	0	0.000620763	1	0.00234353	1	3.85281	1	3.1626e-31	1	1.05882e-29
1622	ENSMUSG00000015599	Ttbk1	protein_coding	17	46442448	46487675	-	ensembl_havana	gene	TTBK1	tau tubulin kinase 1	Other	kinase	---	2.45102	1	5.72759e-13	1	8.58322e-12	1	1.08344	0	0.550487	0	0.663439	0	3.53916	1	1.25978e-25	1	1.4705e-24	1	-2.26226	-1	7.81063e-12	1	6.03981e-11	1	1.44395	0	0.000409147	1	0.00160724	1	3.2666	1	1.24406e-24	1	3.11141e-23
16697	ENSMUSG00000058952	Cfi	protein_coding	3	129835884	129875332	+	ensembl_havana	gene	CFI	complement factor I	Extracellular Space	peptidase	---	1.53083	0	0.357605	0	0.484135	0	1.1245	0	0.806409	0	0.866966	0	3.53571	1	0.00363987	1	0.00709256	1	-1.36135	0	0.486853	0	0.591297	0	2.30967	1	0.0341699	1	0.0782555	0	3.14426	1	0.00562918	1	0.0152721
5098	ENSMUSG00000025529	Zfp711	protein_coding	X	112600526	112635070	+	ensembl_havana	gene	ZNF711	zinc finger protein 711	Nucleus	transcription regulator	---	2.36314	1	1.99196e-15	1	3.73329e-14	1	1.47095	0	0.000585426	1	0.00202202	1	3.53072	1	4.13658e-33	1	6.42106e-32	1	-1.60654	0	2.34203e-06	1	1.05506e-05	1	1.49408	0	1.42596e-05	1	7.33698e-05	1	2.4003	1	1.94782e-19	1	3.76554e-18
1867	ENSMUSG00000017897	Eya2	protein_coding	2	165595032	165771727	+	ensembl_havana	gene	EYA2	EYA transcriptional coactivator and phosphatase 2	Nucleus	phosphatase	---	1.72538	0	0.0268872	1	0.0597147	0	2.71078	1	2.85489e-05	1	0.000130364	1	3.52845	1	5.56313e-08	1	2.06268e-07	1	1.57112	0	0.0328067	1	0.0640014	0	2.04502	1	0.000473042	1	0.00183523	1	1.30163	0	0.175886	0	0.27911
2957	ENSMUSG00000021187	Tc2n	protein_coding	12	101645443	101718523	-	ensembl_havana	gene	TC2N	tandem C2 domains, nuclear	Nucleus	transporter	---	2.34196	1	4.56185e-05	1	0.000213182	1	1.36628	0	0.15388	0	0.248064	0	3.52462	1	4.45789e-10	1	2.0262e-09	1	-1.71411	0	0.00531733	1	0.0127407	1	1.50499	0	0.0188114	1	0.0472081	1	2.57972	1	3.5093e-07	1	2.18308e-06
12285	ENSMUSG00000041577	Prelp	protein_coding	1	133910304	133921414	-	ensembl_havana	gene	PRELP	proline and arginine rich end leucine rich repeat protein	Extracellular Space	other	---	-2.79321	-1	2.1167e-47	1	1.88977e-45	1	8.92842	1	0	1	0	1	3.5204	1	6.50626e-114	1	4.76835e-112	1	24.9389	1	0	1	0	1	9.83321	1	1.71883e-266	1	6.66317e-264	1	-2.5362	-1	5.33446e-86	1	7.62932e-84
2327	ENSMUSG00000020123	Avpr1a	protein_coding	10	122448499	122453452	+	ensembl_havana	gene	AVPR1A	arginine vasopressin receptor 1A	Plasma Membrane	G-protein coupled receptor	conivaptan, AVP, SRX246, lypressin	2.17111	1	1.7796e-08	1	1.51533e-07	1	7.1201	1	6.18326e-52	1	3.08765e-50	1	3.5193	1	1.20478e-21	1	1.16991e-20	1	3.27948	1	4.33602e-28	1	7.28324e-27	1	1.62097	0	1.28234e-05	1	6.6351e-05	1	-2.02316	-1	2.173e-12	1	2.46994e-11
6780	ENSMUSG00000028600	Podn	protein_coding	4	108014791	108096445	-	ensembl_havana	gene	PODN	podocan	Cytoplasm	other	---	-1.20964	0	0.114876	0	0.19876	0	4.14702	1	7.85698e-42	1	3.09468e-40	1	3.50919	1	3.64388e-33	1	5.66821e-32	1	5.01639	1	3.75013e-53	1	1.19574e-51	1	4.24485	1	2.51181e-43	1	8.31493e-42	1	-1.18176	0	0.0525352	0	0.104949
1216	ENSMUSG00000009097	Tbx1	protein_coding	16	18580979	18590671	-	ensembl_havana	gene	TBX1	T-box 1	Nucleus	transcription regulator	---	1.49117	0	0.114638	0	0.198463	0	1.24597	0	0.394797	0	0.517994	0	3.50571	1	1.17902e-07	1	4.232e-07	1	-1.19679	0	0.452758	0	0.559153	0	2.35099	1	7.42308e-05	1	0.000339068	1	2.81364	1	3.10002e-06	1	1.67706e-05
3445	ENSMUSG00000022037	Clu	protein_coding	14	65968483	65981547	+	ensembl_havana	gene	CLU	clusterin	Cytoplasm	other	clusterin antisense oligonucleotide	9.18736	1	4.55417e-165	1	4.19297e-162	1	-1.2912	0	0.00860777	1	0.0217497	1	3.50159	1	7.88366e-52	1	2.01973e-50	1	-11.8627	-1	1.46239e-196	1	2.3936e-194	1	-2.62377	-1	7.16221e-50	1	2.77649e-48	1	4.52126	1	1.77648e-71	1	1.85598e-69
7965	ENSMUSG00000030693	Klk10	protein_coding	7	43781035	43785410	+	ensembl_havana	gene	KLK10	kallikrein related peptidase 10	Extracellular Space	peptidase	---	2.66486	1	0.0207585	1	0.0478101	1	1.95219	0	0.123191	0	0.207706	0	3.50156	1	0.00242581	1	0.00489046	1	-1.36506	0	0.404672	0	0.5135	0	1.31397	0	0.434236	0	0.578001	0	1.79365	0	0.105919	0	0.186548
3409	ENSMUSG00000021983	Atp8a2	protein_coding	14	59638540	60197179	-	ensembl_havana	gene	ATP8A2	ATPase phospholipid transporting 8A2	Plasma Membrane	transporter	---	2.41466	1	4.28742e-10	1	4.57005e-09	1	1.6902	0	0.000306546	1	0.00112752	1	3.49907	1	5.61042e-20	1	5.01499e-19	1	-1.42862	0	0.00495882	1	0.0119948	1	1.44909	0	0.00153401	1	0.00528721	1	2.07021	1	2.53817e-09	1	2.09701e-08
14284	ENSMUSG00000048490	Nrip1	protein_coding	16	76287400	76373827	-	ensembl_havana	gene	NRIP1	nuclear receptor interacting protein 1	Nucleus	transcription regulator	---	4.10845	1	5.22576e-115	1	2.19945e-112	1	1.86202	0	3.56114e-22	1	6.95744e-21	1	3.49885	1	3.75229e-91	1	2.0625e-89	1	-2.20645	-1	6.91182e-44	1	1.81818e-42	1	-1.17423	0	0.00310007	1	0.00982299	1	1.87906	0	1.21925e-28	1	3.76535e-27
31641	ENSMUSG00000091712	Sec14l5	protein_coding	16	5147109	5187271	+	ensembl_havana	gene	SEC14L5	SEC14 like lipid binding 5	Other	other	---	2.00999	1	0.000300846	1	0.00117012	1	1.87669	0	0.00120924	1	0.00387151	1	3.49261	1	1.28213e-11	1	6.6131e-11	1	-1.07103	0	0.690001	0	0.767414	0	1.73762	0	0.000595731	1	0.00225423	1	1.86105	0	0.000132567	1	0.000528369
8424	ENSMUSG00000031548	Sfrp1	protein_coding	8	23411502	23449632	+	ensembl_havana	gene	SFRP1	secreted frizzled related protein 1	Plasma Membrane	transmembrane receptor	---	-1.01499	0	0.846245	0	0.896128	0	2.66787	1	1.30949e-43	1	5.32874e-42	1	3.48908	1	1.43875e-72	1	5.87097e-71	1	2.70785	1	3.83287e-47	1	1.08372e-45	1	3.54136	1	3.19692e-78	1	2.00399e-76	1	1.30781	0	1.02034e-05	1	5.07447e-05
16633	ENSMUSG00000058656	Samd12	protein_coding	15	53453810	53902537	-	ensembl_havana	gene	SAMD12	sterile alpha motif domain containing 12	Other	other	---	2.0401	1	4.00416e-08	1	3.22744e-07	1	1.42405	0	0.0081111	1	0.0206471	1	3.48882	1	2.11284e-23	1	2.24239e-22	1	-1.4326	0	0.00310224	1	0.00790317	1	1.71012	0	1.85558e-06	1	1.09251e-05	1	2.44992	1	1.64772e-14	1	2.22276e-13
8607	ENSMUSG00000031845	Bco1	protein_coding	8	117095854	117133720	+	ensembl_havana	gene	BCO1	beta-carotene oxygenase 1	Cytoplasm	enzyme	---	4.51032	1	0.00158491	1	0.00514145	1	3.0408	1	0.02258	1	0.0504284	0	3.48131	1	0.00899116	1	0.0162794	1	-1.48327	0	0.304934	0	0.41094	0	-1.29558	0	0.485516	0	0.627105	0	1.14486	0	0.725315	0	0.808277
6326	ENSMUSG00000027827	Kcnab1	protein_coding	3	64949196	65378223	+	ensembl_havana	gene	KCNAB1	potassium voltage-gated channel subfamily A member regulatory beta subunit 1	Plasma Membrane	ion channel	---	-1.09041	0	0.54681	0	0.662586	0	1.61929	0	0.000387056	1	0.00138853	1	3.47355	1	3.5813e-22	1	3.54782e-21	1	1.7657	0	2.17749e-05	1	8.44342e-05	1	3.78761	1	6.91909e-26	1	1.45816e-24	1	2.14511	1	8.64208e-11	1	8.36442e-10
3737	ENSMUSG00000022525	Plaat1	protein_coding	16	29209695	29230531	+	ensembl_havana	gene	HRASLS	HRAS like suppressor	Cytoplasm	enzyme	---	2.94484	1	0.00130387	1	0.00432111	1	-1.67396	0	0.19266	0	0.297523	0	3.46824	1	0.000168256	1	0.000405393	1	-4.92954	-1	8.9378e-06	1	3.68081e-05	1	1.17773	0	0.567507	0	0.697184	0	5.80569	1	6.81855e-07	1	4.09474e-06
20468	ENSMUSG00000073557	Ppp1r12b	protein_coding	1	134754658	134955942	-	ensembl_havana	gene	Ppp1r12b	protein phosphatase 1, regulatory subunit 12B	Cytoplasm	other	---	1.74461	0	4.25751e-24	1	1.43847e-22	1	1.31179	0	1.37135e-06	1	7.82395e-06	1	3.45927	1	2.5403e-122	1	2.01189e-120	1	-1.32994	0	4.94534e-08	1	2.74801e-07	1	1.98283	0	4.28685e-45	1	1.50715e-43	1	2.63705	1	7.13294e-84	1	9.63994e-82
22779	ENSMUSG00000079343	C1s2	protein_coding	6	124624625	124636085	-	ensembl_havana	gene	C1S	complement C1s	Extracellular Space	peptidase	SERPING1, sutimlimab	-1.02186	0	0.937986	0	0.95918	0	4.29707	1	5.14866e-08	1	3.56582e-07	1	3.45667	1	3.57239e-06	1	1.08104e-05	1	4.39099	1	2.51931e-08	1	1.44573e-07	1	3.53222	1	1.99332e-06	1	1.16661e-05	1	-1.24312	0	0.392938	0	0.522673
10086	ENSMUSG00000035594	Chrna5	protein_coding	9	54980880	55007779	+	ensembl_havana	gene	CHRNA5	cholinergic receptor nicotinic alpha 5 subunit	Plasma Membrane	transmembrane receptor	ABT-089, isoflurane, mecamylamine, succinylcholine, rocuronium, doxacurium, amobarbital, mivacurium, pipecuronium, rapacuronium, metocurine, atracurium, cisatracurium, acetylcholine, nicotine, D-tubocurarine, arecoline, enflurane, pancuronium, vecuronium	2.3379	1	0.000555162	1	0.00201878	1	1.62643	0	0.0553363	0	0.107106	0	3.45149	1	1.89993e-07	1	6.6527e-07	1	-1.43745	0	0.10165	0	0.167289	0	1.47632	0	0.0551856	0	0.116134	0	2.12213	1	0.000401515	1	0.00143911
2668	ENSMUSG00000020684	Rasl10b	protein_coding	11	83409137	83421039	+	ensembl_havana	gene	RASL10B	RAS like family 10 member B	Other	enzyme	---	2.6576	1	7.85083e-21	1	2.19451e-19	1	1.35092	0	0.00642763	1	0.0168659	1	3.44682	1	6.9384e-34	1	1.09549e-32	1	-1.96724	0	2.88367e-12	1	2.30992e-11	1	1.29697	0	0.00286601	1	0.00916017	1	2.55145	1	2.90764e-23	1	6.8752e-22
4553	ENSMUSG00000024548	Setbp1	protein_coding	18	78750380	79109391	-	ensembl_havana	gene	SETBP1	SET binding protein 1	Nucleus	transcription regulator	---	-1.36711	0	0.000875891	1	0.00303451	1	3.70524	1	1.18431e-57	1	6.50972e-56	1	3.44317	1	3.18725e-52	1	8.23708e-51	1	5.06547	1	1.57346e-83	1	8.36776e-82	1	4.70719	1	3.05267e-77	1	1.8737e-75	1	-1.07611	0	0.289724	0	0.414121
19500	ENSMUSG00000069170	Adgrv1	protein_coding	13	81095068	81633154	-	ensembl_havana	gene	ADGRV1	adhesion G protein-coupled receptor V1	Plasma Membrane	G-protein coupled receptor	---	2.39255	1	2.56631e-16	1	5.15046e-15	1	1.44984	0	0.000792501	1	0.00265507	1	3.44067	1	8.3059e-33	1	1.27452e-31	1	-1.65022	0	3.85944e-07	1	1.93116e-06	1	1.43807	0	6.10002e-05	1	0.000283647	1	2.37314	1	1.49178e-19	1	2.9068e-18
4589	ENSMUSG00000024617	Camk2a	protein_coding	18	60925618	60988152	+	ensembl_havana	gene	CAMK2A	calcium/calmodulin dependent protein kinase II alpha	Cytoplasm	kinase	---	2.1707	1	4.34782e-07	1	2.95015e-06	1	1.26265	0	0.148116	0	0.24069	0	3.43477	1	7.16278e-17	1	5.3673e-16	1	-1.71916	0	0.00016662	1	0.000551817	1	1.58233	0	0.00036491	1	0.0014527	1	2.72028	1	4.17694e-13	1	5.02289e-12
12069	ENSMUSG00000040838	Gm11639	protein_coding	11	104685707	105117394	+	havana	gene	Gm11639	predicted gene 11639	Other	other	---	2.58951	1	3.95923e-05	1	0.000188019	1	1.98012	0	0.00380087	1	0.0106791	1	3.43462	1	4.64696e-08	1	1.73919e-07	1	-1.30775	0	0.191498	0	0.282068	0	1.32636	0	0.144557	0	0.254265	0	1.73456	0	0.00564168	1	0.0152996
9275	ENSMUSG00000033209	Ttc28	protein_coding	5	110879803	111289780	+	ensembl_havana	gene	TTC28	tetratricopeptide repeat domain 28	Cytoplasm	other	---	1.06826	0	0.162137	0	0.262034	0	1.73443	0	5.91148e-33	1	1.76637e-31	1	3.42262	1	6.93263e-166	1	8.37086e-164	1	1.62359	0	7.58626e-27	1	1.22536e-25	1	3.20391	1	7.93669e-155	1	1.31366e-152	1	1.97335	0	3.43201e-57	1	2.66089e-55
15143	ENSMUSG00000051747	Ttn	protein_coding	2	76703980	76982547	-	ensembl_havana	gene	TTN	titin	Cytoplasm	kinase	---	3.10797	1	7.8248e-27	1	2.96316e-25	1	1.72195	0	7.9957e-07	1	4.73031e-06	1	3.419	1	4.10242e-32	1	6.16661e-31	1	-1.80491	0	5.37984e-10	1	3.6105e-09	1	1.10007	0	0.279738	0	0.420792	0	1.98554	0	2.12395e-13	1	2.62483e-12
2245	ENSMUSG00000019987	Arg1	protein_coding	10	24915221	24927484	-	ensembl_havana	gene	ARG1	arginase 1	Cytoplasm	enzyme	---	8.12448	1	8.73768e-69	1	1.43016e-66	1	-1.81492	0	0.000123394	1	0.000495291	1	3.41712	1	7.97374e-24	1	8.58007e-23	1	-14.7452	-1	1.24275e-89	1	7.26465e-88	1	-2.37758	-1	2.34529e-20	1	3.84727e-19	1	6.20179	1	7.63189e-41	1	3.81103e-39
7543	ENSMUSG00000029843	Slc13a4	protein_coding	6	35267957	35308131	-	ensembl_havana	gene	SLC13A4	solute carrier family 13 member 4	Plasma Membrane	transporter	---	4.45715	1	0.000230949	1	0.000924487	1	1.49971	0	0.35723	0	0.47964	0	3.41378	1	0.00252166	1	0.00506705	1	-2.97201	-1	0.00265871	1	0.00687355	1	-1.30564	0	0.405654	0	0.549398	0	2.27629	1	0.0235351	1	0.0534695
22838	ENSMUSG00000079460	4933403O08Rik	protein_coding	X	112239049	112243852	+	ensembl_havana	gene	4933403O08Rik	RIKEN cDNA 4933403O08 gene	Other	other	---	2.08751	1	0.0158656	1	0.0380832	1	1.72216	0	0.0795097	0	0.144814	0	3.40468	1	3.08938e-05	1	8.29862e-05	1	-1.21215	0	0.487526	0	0.591821	0	1.63098	0	0.0590704	0	0.122974	0	1.97698	0	0.0100697	1	0.0254831
12060	ENSMUSG00000040812	Agbl2	protein_coding	2	90782727	90834437	+	ensembl_havana	gene	AGBL2	ATP/GTP binding protein like 2	Cytoplasm	enzyme	---	2.764	1	0.000224337	1	0.00090071	1	1.46801	0	0.184752	0	0.287481	0	3.40011	1	5.76926e-06	1	1.6977e-05	1	-1.88281	0	0.0123183	1	0.0270393	1	1.23014	0	0.36808	0	0.512882	0	2.31613	1	0.00066087	1	0.00225876
5633	ENSMUSG00000026587	Astn1	protein_coding	1	158362273	158691781	+	ensembl_havana	gene	ASTN1	astrotactin 1	Other	other	---	3.27684	1	0.000440497	1	0.00163945	1	-1.2379	0	0.58194	0	0.691502	0	3.38839	1	0.000254515	1	0.000598254	1	-4.05641	-1	4.04821e-05	1	0.000149684	1	1.03404	0	0.904249	0	0.941019	0	4.19449	1	2.10961e-05	1	9.94455e-05
3645	ENSMUSG00000022382	Wnt7b	protein_coding	15	85535437	85582473	-	ensembl_havana	gene	WNT7B	Wnt family member 7B	Extracellular Space	other	---	2.64337	1	3.56341e-05	1	0.000170874	1	-2.40726	-1	0.00324921	1	0.0092922	1	3.3845	1	1.15607e-07	1	4.15772e-07	1	-6.36328	-1	1.75341e-11	1	1.31649e-10	1	1.28037	0	0.213848	0	0.344577	0	8.14738	1	9.49554e-15	1	1.31342e-13
15099	ENSMUSG00000051582	Otud6a	protein_coding	X	100429013	100429885	+	ensembl_havana	gene	OTUD6A	OTU deubiquitinase 6A	Other	peptidase	---	3.40339	1	3.29027e-08	1	2.70625e-07	1	-2.62846	-1	0.00111732	1	0.00360871	1	3.38423	1	2.76718e-08	1	1.05686e-07	1	-8.9457	-1	5.4915e-16	1	5.44383e-15	1	-1.00566	0	0.975357	0	0.985583	0	8.89533	1	4.15409e-16	1	6.38101e-15
15351	ENSMUSG00000052726	Kcnt2	protein_coding	1	140246158	140612067	+	ensembl_havana	gene	KCNT2	potassium sodium-activated channel subfamily T member 2	Plasma Membrane	ion channel	---	3.74337	1	1.05263e-05	1	5.58383e-05	1	2.03359	1	0.0228099	1	0.050834	0	3.38022	1	4.32284e-05	1	0.000113567	1	-1.84077	0	0.0187668	1	0.0392466	1	-1.10743	0	0.674144	0	0.780295	0	1.66219	0	0.0485445	1	0.0982832
14982	ENSMUSG00000051159	Cited1	protein_coding	X	102247381	102252181	-	ensembl_havana	gene	CITED1	Cbp/p300 interacting transactivator with Glu/Asp rich carboxy-terminal domain 1	Nucleus	transcription regulator	---	1.3008	0	0.346719	0	0.4727	0	1.64109	0	0.0707652	0	0.131737	0	3.37848	1	2.77719e-06	1	8.51492e-06	1	1.2616	0	0.36801	0	0.477131	0	2.59723	1	8.47428e-05	1	0.000382693	1	2.05867	1	0.00228065	1	0.00685357
5295	ENSMUSG00000025991	Cps1	protein_coding	1	67123026	67231259	+	ensembl_havana	gene	CPS1	carbamoyl-phosphate synthase 1	Cytoplasm	enzyme	N-carbamyl-L-glutamate	4.38135	1	0.00090868	1	0.00313557	1	1.5942	0	0.330184	0	0.451075	0	3.37066	1	0.00643265	1	0.0119903	1	-2.7483	-1	0.0104491	1	0.0233787	1	-1.29985	0	0.458858	0	0.602231	0	2.11432	1	0.0583344	0	0.114455
6198	ENSMUSG00000027574	Nkain4	protein_coding	2	180934772	180954699	-	ensembl_havana	gene	NKAIN4	sodium/potassium transporting ATPase interacting 4	Other	other	---	1.50321	0	0.319175	0	0.444527	0	1.96822	0	0.0910747	0	0.162345	0	3.36994	1	0.00156403	1	0.00325465	1	1.30934	0	0.46495	0	0.570147	0	2.24183	1	0.021365	1	0.0526037	0	1.71218	0	0.114657	0	0.199247
9958	ENSMUSG00000035226	Rims4	protein_coding	2	163859751	163918683	-	ensembl_havana	gene	RIMS4	regulating synaptic membrane exocytosis 4	Plasma Membrane	other	---	2.66855	1	1.80399e-07	1	1.30716e-06	1	1.03933	0	0.850839	0	0.898281	0	3.36883	1	3.98792e-11	1	1.97599e-10	1	-2.56756	-1	2.04953e-07	1	1.06458e-06	1	1.26242	0	0.138003	0	0.245079	0	3.24134	1	3.19204e-11	1	3.24962e-10
20747	ENSMUSG00000074264	Amy1	protein_coding	3	113555710	113606699	-	ensembl_havana	gene	AMY2A	amylase alpha 2A (pancreatic)	Extracellular Space	enzyme	ascorbic acid, acarbose	1.47994	0	0.371657	0	0.498623	0	3.84083	1	0.00102697	1	0.00334474	1	3.36787	1	0.00290305	1	0.00577046	1	2.59526	1	0.00990673	1	0.022311	1	2.27568	1	0.0252269	1	0.0605832	0	-1.14043	0	0.692591	0	0.784107
13544	ENSMUSG00000045827	Serpinb9	protein_coding	13	33003250	33017957	+	ensembl_havana	gene	SERPINB9	serpin family B member 9	Cytoplasm	other	---	1.2261	0	0.00972231	1	0.0250252	1	2.04693	1	3.79427e-21	1	7.02178e-20	1	3.36313	1	2.4514e-61	1	7.81635e-60	1	1.66946	0	1.30082e-12	1	1.06339e-11	1	2.74295	1	1.2999e-47	1	4.82338e-46	1	1.64301	0	6.72254e-14	1	8.64888e-13
10004	ENSMUSG00000035355	Kcnh4	protein_coding	11	100740376	100759942	-	ensembl_havana	gene	KCNH4	potassium voltage-gated channel subfamily H member 4	Plasma Membrane	ion channel	---	1.70722	0	0.174508	0	0.278017	0	1.66701	0	0.19615	0	0.302058	0	3.36266	1	0.00113933	1	0.00243034	1	-1.02412	0	0.946876	0	0.963555	0	1.96967	0	0.0414943	1	0.0921532	0	2.01718	1	0.0357813	1	0.0759721
237	ENSMUSG00000001348	Acp5	protein_coding	9	22126727	22135711	-	ensembl_havana	gene	Acp5	acid phosphatase 5, tartrate resistant	Cytoplasm	phosphatase	---	2.39954	1	8.30675e-27	1	3.13761e-25	1	1.51324	0	8.30178e-07	1	4.8937e-06	1	3.3472	1	1.17799e-51	1	3.00224e-50	1	-1.5857	0	1.66394e-09	1	1.06295e-08	1	1.39494	0	3.65497e-06	1	2.05815e-05	1	2.21195	1	1.91401e-26	1	5.20208e-25
3600	ENSMUSG00000022309	Angpt1	protein_coding	15	42424723	42676977	-	ensembl_havana	gene	ANGPT1	angiopoietin 1	Extracellular Space	growth factor	trebananib	-1.30675	0	0.0105153	1	0.0268013	1	2.94492	1	8.27645e-31	1	2.30039e-29	1	3.34395	1	4.11549e-39	1	7.60669e-38	1	3.84829	1	8.82841e-46	1	2.39947e-44	1	4.36973	1	5.97759e-56	1	2.55976e-54	1	1.1355	0	0.117249	0	0.203129
2179	ENSMUSG00000019852	Arfgef3	protein_coding	10	18581839	18743949	-	ensembl_havana	gene	ARFGEF3	ARFGEF family member 3	Other	other	---	3.0741	1	1.00305e-32	1	5.16642e-31	1	1.38357	0	0.00119918	1	0.00384193	1	3.34266	1	1.43414e-38	1	2.60497e-37	1	-2.22186	-1	4.62554e-20	1	5.65468e-19	1	1.08736	0	0.285985	0	0.427483	0	2.41597	1	6.51151e-25	1	1.65953e-23
9827	ENSMUSG00000034839	Larp6	protein_coding	9	60712989	60738801	+	ensembl_havana	gene	LARP6	La ribonucleoprotein domain family member 6	Cytoplasm	other	---	2.32467	1	2.47806e-10	1	2.71004e-09	1	1.78151	0	2.18654e-05	1	0.000101769	1	3.33796	1	1.24646e-20	1	1.15554e-19	1	-1.30489	0	0.0270201	1	0.0539194	0	1.43588	0	0.00134398	1	0.00469596	1	1.87366	0	6.27768e-08	1	4.36543e-07
11538	ENSMUSG00000039457	Ppl	protein_coding	16	5086291	5132421	-	ensembl_havana	gene	PPL	periplakin	Cytoplasm	other	---	2.89842	1	2.0412e-06	1	1.23639e-05	1	1.67764	0	0.0266161	1	0.0579489	0	3.33334	1	4.50552e-08	1	1.68796e-07	1	-1.72768	0	0.0066422	1	0.0156179	1	1.15005	0	0.452101	0	0.595537	0	1.98692	0	0.000492969	1	0.00173316
31973	ENSMUSG00000092349	Smim40	protein_coding	17	33905135	33906675	+	havana	gene	Platr17	pluripotency associated transcript 17	Other	other	---	1.88834	0	0.0777757	0	0.145137	0	1.39338	0	0.370938	0	0.493835	0	3.32873	1	0.000486616	1	0.00110063	1	-1.35522	0	0.364327	0	0.473648	0	1.76278	0	0.0639946	0	0.131204	0	2.38895	1	0.00620052	1	0.0166496
1582	ENSMUSG00000015312	Gadd45b	protein_coding	10	80930073	80932204	+	ensembl_havana	gene	GADD45B	growth arrest and DNA damage inducible beta	Cytoplasm	other	---	1.08733	0	0.399175	0	0.525006	0	3.07911	1	1.57782e-34	1	5.03093e-33	1	3.32299	1	3.75837e-40	1	7.10713e-39	1	2.8318	1	2.68578e-32	1	5.04003e-31	1	3.05609	1	5.39073e-38	1	1.55707e-36	1	1.0792	0	0.328099	0	0.455878
9091	ENSMUSG00000032661	Oas3	protein_coding	5	120753098	120777661	-	ensembl_havana	gene	OAS3	2'-5'-oligoadenylate synthetase 3	Cytoplasm	enzyme	---	1.39178	0	0.00104993	1	0.00355798	1	1.90629	0	6.54168e-11	1	6.12623e-10	1	3.3227	1	2.32452e-36	1	3.94954e-35	1	1.36968	0	0.000737883	1	0.00216745	1	2.38738	1	2.57365e-22	1	4.65754e-21	1	1.74302	0	1.86064e-10	1	1.73695e-09
17009	ENSMUSG00000060301	2610008E11Rik	protein_coding	10	79064374	79097600	-	ensembl_havana	gene	2610008E11Rik	RIKEN cDNA 2610008E11 gene	Other	other	---	1.15631	0	0.107995	0	0.188904	0	2.98546	1	5.4702e-38	1	1.92319e-36	1	3.31975	1	1.60193e-46	1	3.57546e-45	1	2.5819	1	1.72223e-31	1	3.16336e-30	1	2.87099	1	1.34241e-39	1	4.08576e-38	1	1.11197	0	0.150753	0	0.247703
3959	ENSMUSG00000022893	Adamts1	protein_coding	16	85793827	85803113	-	ensembl_havana	gene	ADAMTS1	ADAM metallopeptidase with thrombospondin type 1 motif 1	Extracellular Space	peptidase	---	-1.01824	0	0.753645	0	0.827948	0	6.77794	1	2.07719e-301	1	1.3304e-298	1	3.31724	1	1.15429e-116	1	8.71995e-115	1	6.90157	1	0	1	0	1	3.37775	1	2.41653e-126	1	2.73831e-124	1	-2.04325	-1	2.3061e-59	1	1.89783e-57
19154	ENSMUSG00000067279	Ppp1r3c	protein_coding	19	36731731	36736653	-	ensembl_havana	gene	PPP1R3C	protein phosphatase 1 regulatory subunit 3C	Cytoplasm	phosphatase	---	2.17639	1	6.34764e-05	1	0.000287184	1	2.68039	1	2.78976e-07	1	1.75624e-06	1	3.31663	1	1.59861e-10	1	7.51648e-10	1	1.23157	0	0.21266	0	0.307368	0	1.52391	0	0.0093014	1	0.0256686	1	1.23737	0	0.180276	0	0.2843
20826	ENSMUSG00000074472	Zfp872	protein_coding	9	22188090	22202123	+	ensembl_havana	gene	Zfp872	zinc finger protein 872	Other	other	---	2.5779	1	0.000420365	1	0.00157287	1	1.1131	0	0.71152	0	0.794888	0	3.31089	1	4.95168e-06	1	1.47122e-05	1	-2.31597	-1	0.00105145	1	0.0029752	1	1.28434	0	0.265412	0	0.405621	0	2.97449	1	1.26596e-05	1	6.2101e-05
13246	ENSMUSG00000044788	Fads6	protein_coding	11	115279622	115297663	-	ensembl_havana	gene	FADS6	fatty acid desaturase 6	Other	enzyme	---	3.97778	1	1.41489e-11	1	1.76783e-10	1	-1.04926	0	0.836249	0	0.887757	0	3.30859	1	4.41787e-09	1	1.81888e-08	1	-4.17372	-1	7.86638e-13	1	6.51741e-12	1	-1.20226	0	0.264468	0	0.404473	0	3.47157	1	3.99583e-10	1	3.6112e-09
19309	ENSMUSG00000068117	Mei1	protein_coding	15	82069996	82126814	+	ensembl_havana	gene	MEI1	meiotic double-stranded break formation protein 1	Other	other	---	1.73328	0	0.000101381	1	0.000439118	1	1.35654	0	0.0351857	1	0.0732608	0	3.3082	1	7.04875e-19	1	5.92667e-18	1	-1.27773	0	0.0645845	0	0.114447	0	1.90864	0	1.07826e-07	1	7.44323e-07	1	2.43872	1	1.20172e-12	1	1.3939e-11
21176	ENSMUSG00000075254	Heg1	protein_coding	16	33684370	33771576	+	ensembl_havana	gene	HEG1	heart development protein with EGF like domains 1	Plasma Membrane	other	---	1.06304	0	0.152316	0	0.24892	0	2.58635	1	1.03939e-119	1	1.50111e-117	1	3.30717	1	1.78711e-193	1	2.95797e-191	1	2.43297	1	1.30443e-109	1	1.00605e-107	1	3.11105	1	2.97636e-182	1	6.26353e-180	1	1.2787	0	4.91317e-11	1	4.88366e-10
4303	ENSMUSG00000024109	Nrxn1	protein_coding	17	90033631	91093071	-	ensembl_havana	gene	NRXN1	neurexin 1	Plasma Membrane	transporter	---	2.43484	1	0.00608642	1	0.016659	1	2.24005	1	0.0134838	1	0.0322032	1	3.30457	1	0.000156361	1	0.000378157	1	-1.08696	0	0.771437	0	0.832958	0	1.3572	0	0.267271	0	0.407701	0	1.47522	0	0.161454	0	0.261074
616	ENSMUSG00000003617	Cp	protein_coding	3	19957054	20009145	+	ensembl_havana	gene	CP	ceruloplasmin	Extracellular Space	enzyme	---	1.02567	0	0.692174	0	0.781155	0	3.36585	1	4.64259e-89	1	4.35605e-87	1	3.30382	1	2.64995e-87	1	1.3697e-85	1	3.28162	1	1.33173e-88	1	7.66314e-87	1	3.22115	1	7.83889e-87	1	5.60556e-85	1	-1.01877	0	0.737914	0	0.818288
7518	ENSMUSG00000029798	Herc6	protein_coding	6	57581000	57664632	+	ensembl_havana	gene	HERC6	HECT and RLD domain containing E3 ubiquitin protein ligase family member 6	Cytoplasm	enzyme	---	1.36033	0	0.00162661	1	0.00526164	1	3.7219	1	4.52873e-47	1	2.0464e-45	1	3.29036	1	2.37505e-39	1	4.42312e-38	1	2.73602	1	6.79024e-33	1	1.30413e-31	1	2.41879	1	5.27661e-26	1	1.11841e-24	1	-1.13115	0	0.105497	0	0.185938
10675	ENSMUSG00000037341	Slc9a7	protein_coding	X	20105754	20291807	-	ensembl_havana	gene	SLC9A7	solute carrier family 9 member A7	Cytoplasm	transporter	---	2.40476	1	0.00608482	1	0.016659	1	1.41966	0	0.294201	0	0.41296	0	3.28411	1	0.000133438	1	0.000325929	1	-1.6939	0	0.0747399	0	0.129316	0	1.36567	0	0.247955	0	0.385096	0	2.31331	1	0.00341166	1	0.00982929
11830	ENSMUSG00000040253	Gbp7	protein_coding	3	142530342	142550149	+	ensembl_havana	gene	GBP7	guanylate binding protein 7	Cytoplasm	enzyme	---	1.02937	0	0.661834	0	0.757016	0	3.29802	1	1.50754e-85	1	1.35412e-83	1	3.27619	1	3.74861e-86	1	1.9308e-84	1	3.20392	1	8.43026e-87	1	4.66865e-85	1	3.18271	1	1.7038e-87	1	1.23033e-85	1	-1.00666	0	0.898944	0	0.934205
5236	ENSMUSG00000025889	Snca	protein_coding	6	60731575	60829855	-	ensembl_havana	gene	SNCA	synuclein alpha	Cytoplasm	enzyme	---	1.93154	0	0.0153082	1	0.0369094	1	1.61653	0	0.0816202	0	0.148109	0	3.25976	1	5.69478e-06	1	1.67679e-05	1	-1.19487	0	0.473107	0	0.577889	0	1.68765	0	0.023444	1	0.056961	0	2.01652	1	0.00296219	1	0.00867861
16445	ENSMUSG00000057766	Ankrd29	protein_coding	18	12252362	12305797	-	ensembl_havana	gene	ANKRD29	ankyrin repeat domain 29	Other	other	---	1.59515	0	0.051582	0	0.103424	0	1.71561	0	0.0237714	1	0.0526502	0	3.25529	1	1.9343e-07	1	6.76662e-07	1	1.07552	0	0.739376	0	0.807635	0	2.04074	1	0.000523625	1	0.00201082	1	1.89745	0	0.00172091	1	0.00533587
16652	ENSMUSG00000058740	Kcnt1	protein_coding	2	25863734	25918273	+	ensembl_havana	gene	KCNT1	potassium sodium-activated channel subfamily T member 1	Plasma Membrane	ion channel	---	1.13793	0	0.245112	0	0.363656	0	2.84033	1	5.09004e-24	1	1.07269e-22	1	3.25229	1	3.10517e-31	1	4.52893e-30	1	2.49604	1	1.11911e-20	1	1.40903e-19	1	2.85807	1	9.44924e-28	1	2.08691e-26	1	1.14504	0	0.119278	0	0.205891
10399	ENSMUSG00000036596	Cpz	protein_coding	5	35502218	35525698	-	ensembl_havana	gene	CPZ	carboxypeptidase Z	Extracellular Space	peptidase	---	1.07601	0	0.677937	0	0.77034	0	1.93436	0	8.33176e-05	1	0.000345733	1	3.24943	1	2.73287e-13	1	1.59944e-12	1	1.79772	0	0.000284308	1	0.000902577	1	3.0199	1	9.86743e-13	1	1.06178e-11	1	1.67985	0	0.000345601	1	0.0012583
1573	ENSMUSG00000015222	Map2	protein_coding	1	66175273	66442583	+	ensembl_havana	gene	MAP2	microtubule associated protein 2	Plasma Membrane	other	estramustine	2.00231	1	1.22434e-08	1	1.06469e-07	1	1.48345	0	0.00158778	1	0.00492517	1	3.24338	1	1.48866e-23	1	1.5845e-22	1	-1.34976	0	0.0080937	1	0.0186586	1	1.61982	0	4.56896e-06	1	2.53982e-05	1	2.18638	1	6.10003e-13	1	7.27019e-12
2966	ENSMUSG00000021200	Asb2	protein_coding	12	103321142	103356001	-	ensembl_havana	gene	ASB2	ankyrin repeat and SOCS box containing 2	Nucleus	transcription regulator	---	1.10865	0	0.755006	0	0.828918	0	2.08705	1	0.0186121	1	0.0427197	1	3.24235	1	9.63708e-05	1	0.000240739	1	1.88252	0	0.0344807	1	0.0669039	0	2.9246	1	0.00019106	1	0.000805584	1	1.55355	0	0.098877	0	0.176468
2107	ENSMUSG00000019577	Pdk4	protein_coding	6	5483351	5496309	-	ensembl_havana	gene	PDK4	pyruvate dehydrogenase kinase 4	Cytoplasm	kinase	---	3.2501	1	7.71347e-27	1	2.9361e-25	1	1.88911	0	2.31667e-08	1	1.67124e-07	1	3.24151	1	3.01326e-27	1	3.74497e-26	1	-1.72044	0	2.76052e-08	1	1.57862e-07	1	-1.00265	0	0.976966	0	0.986567	0	1.7159	0	2.12428e-08	1	1.57408e-07
34375	ENSMUSG00000095576	Fmo6	protein_coding	1	162916551	162937515	-	ensembl_havana	gene	Fmo6	flavin containing monooxygenase 6	Other	other	---	6.52315	1	0.000256175	1	0.00101548	1	-3.0921	-1	0.136297	0	0.225053	0	3.23576	1	0.0245391	1	0.0406437	1	-20.1702	-1	1.06344e-05	1	4.32903e-05	1	-2.01596	-1	0.0833031	0	0.162988	0	10.0053	1	0.000832254	1	0.00277877
22564	ENSMUSG00000078866	Zfp970	protein_coding	2	177464733	177478129	+	ensembl_havana	gene	ZNF442	zinc finger protein 442	Nucleus	transcription regulator	---	2.07996	1	0.000182512	1	0.000750582	1	1.90842	0	0.00105321	1	0.0034249	1	3.2339	1	4.66571e-10	1	2.11609e-09	1	-1.08988	0	0.62153	0	0.710024	0	1.55479	0	0.00720008	1	0.0205511	1	1.69454	0	0.0014966	1	0.00469673
7221	ENSMUSG00000029309	Sparcl1	protein_coding	5	104079111	104113733	-	ensembl_havana	gene	SPARCL1	SPARC like 1	Extracellular Space	other	---	3.94757	1	1.62032e-32	1	8.28782e-31	1	-1.72631	0	0.000100946	1	0.000412494	1	3.22767	1	3.4547e-24	1	3.75581e-23	1	-6.81474	-1	7.50071e-53	1	2.38646e-51	1	-1.22304	0	0.0373378	1	0.0842102	0	5.57197	1	8.70826e-43	1	4.54898e-41
12897	ENSMUSG00000043556	Fbxl7	protein_coding	15	26540459	26895580	-	ensembl_havana	gene	FBXL7	F-box and leucine rich repeat protein 7	Cytoplasm	enzyme	---	1.16675	0	0.0875108	0	0.159703	0	2.28867	1	4.54109e-22	1	8.83682e-21	1	3.22764	1	8.77554e-45	1	1.8708e-43	1	1.96158	0	1.79194e-16	1	1.81798e-15	1	2.76635	1	1.42352e-37	1	4.07975e-36	1	1.41027	0	3.6436e-06	1	1.94611e-05
3646	ENSMUSG00000022383	Ppara	protein_coding	15	85734983	85802819	+	ensembl_havana	gene	PPARA	peroxisome proliferator activated receptor alpha	Nucleus	ligand-dependent nuclear receptor	choline fenofibrate, aleglitazar, fenofibric acid/rosuvastatin, atorvastatin/choline fenofibrate, choline fenofibrate/simvastatin, ezetimibe/fenofibrate, fenofibrate/simvastatin, pemafibrate, NS-220, tesaglitazar, TPST-1120, bezafibrate, clofibrate, fenofibrate, docosahexaenoic acid, gemfibrozil	2.52489	1	0.0192819	1	0.0450074	1	-1.01074	0	0.980239	0	0.986371	0	3.22244	1	0.0024893	1	0.00500819	1	-2.552	-1	0.0151685	1	0.0325245	1	1.27627	0	0.467262	0	0.610216	0	3.25704	1	0.00171764	1	0.0053291
19080	ENSMUSG00000066842	Hmcn1	protein_coding	1	150562524	150993435	-	ensembl_havana	gene	HMCN1	hemicentin 1	Extracellular Space	other	---	1.46791	0	0.000162459	1	0.00067604	1	4.11166	1	1.22029e-49	1	5.87452e-48	1	3.21904	1	1.69422e-34	1	2.7276e-33	1	2.80102	1	4.20387e-32	1	7.85879e-31	1	2.19294	1	2.42012e-19	1	3.80478e-18	1	-1.27729	0	0.00217713	1	0.00658278
15992	ENSMUSG00000055717	Slain1	protein_coding	14	103650228	103704907	+	ensembl_havana	gene	SLAIN1	SLAIN motif family member 1	Other	other	---	2.60356	1	3.84279e-11	1	4.60979e-10	1	1.86781	0	2.57401e-05	1	0.000118604	1	3.21554	1	1.52116e-16	1	1.11207e-15	1	-1.39391	0	0.00979361	1	0.0220832	1	1.23506	0	0.079661	0	0.15703	0	1.72155	0	1.36161e-05	1	6.64388e-05
31304	ENSMUSG00000090958	Lrrc32	protein_coding	7	98489283	98502181	+	ensembl_havana	gene	LRRC32	leucine rich repeat containing 32	Plasma Membrane	other	---	2.14297	1	1.97926e-79	1	4.16521e-77	1	1.05067	0	0.2319	0	0.344055	0	3.21198	1	1.63214e-187	1	2.47866e-185	1	-2.03962	-1	3.51074e-71	1	1.57194e-69	1	1.49885	0	7.93817e-26	1	1.67053e-24	1	3.05708	1	6.11014e-176	1	2.81277e-173
20975	ENSMUSG00000074881	Mageb3	protein_coding	2	121953752	121956092	-	ensembl_havana	gene	MAGEB1	MAGE family member B1	Nucleus	other	---	2.08522	1	0.0466087	1	0.0951355	0	2.05489	1	0.0517304	0	0.101066	0	3.20238	1	0.00105256	1	0.00225859	1	-1.01476	0	0.964033	0	0.975742	0	1.53575	0	0.163384	0	0.278953	0	1.55842	0	0.150918	0	0.247928
17118	ENSMUSG00000060791	Gmfg	protein_coding	7	28437447	28448233	+	ensembl_havana	gene	GMFG	glia maturation factor gamma	Cytoplasm	growth factor	---	1.60698	0	0.152052	0	0.248571	0	2.49583	1	0.00428623	1	0.0118307	1	3.20229	1	0.000189259	1	0.000453624	1	1.55312	0	0.127275	0	0.201861	0	1.99274	0	0.0135706	1	0.0356301	1	1.28305	0	0.349182	0	0.477294
12116	ENSMUSG00000040987	Mill2	protein_coding	7	18839966	18865402	+	ensembl_havana	gene	MICB	MHC class I polypeptide-related sequence B	Plasma Membrane	transmembrane receptor	---	-1.0557	0	0.784005	0	0.850591	0	3.29421	1	1.55701e-11	1	1.5529e-10	1	3.20208	1	2.91619e-11	1	1.45573e-10	1	3.47771	1	4.84216e-13	1	4.06438e-12	1	3.38046	1	9.14926e-13	1	9.876e-12	1	-1.02877	0	0.845651	0	0.896841
2637	ENSMUSG00000020641	Rsad2	protein_coding	12	26442746	26456452	-	ensembl_havana	gene	RSAD2	radical S-adenosyl methionine domain containing 2	Cytoplasm	enzyme	---	1.28384	0	0.000106743	1	0.000459774	1	1.7712	0	1.85679e-19	1	3.15847e-18	1	3.20027	1	1.25337e-79	1	5.80609e-78	1	1.37962	0	1.37878e-07	1	7.31658e-07	1	2.49274	1	1.10554e-53	1	4.61352e-52	1	1.80684	0	1.9769e-24	1	4.8862e-23
16128	ENSMUSG00000056296	Synpr	protein_coding	14	13284780	13616340	+	ensembl_havana	gene	SYNPR	synaptoporin	Plasma Membrane	transporter	---	2.71584	1	0.0219793	1	0.0501902	0	1.0181	0	0.969838	0	0.980353	0	3.18845	1	0.00679843	1	0.0126178	1	-2.66755	-1	0.020489	1	0.0424326	1	1.17402	0	0.665423	0	0.774819	0	3.13175	1	0.00599762	1	0.0161383
4620	ENSMUSG00000024678	Ms4a4d	protein_coding	19	11536801	11558467	+	ensembl_havana	gene	Ms4a4b (includes others)	membrane-spanning 4-domains, subfamily A, member 4B	Plasma Membrane	other	---	-1.23024	0	0.0130965	1	0.0323135	1	3.36613	1	1.65769e-60	1	9.72888e-59	1	3.18714	1	3.35251e-56	1	9.66453e-55	1	4.14115	1	1.50101e-81	1	7.84093e-80	1	3.92094	1	1.03072e-76	1	6.27417e-75	1	-1.05616	0	0.383411	0	0.512897
5873	ENSMUSG00000026976	Pax8	protein_coding	2	24420560	24475599	-	ensembl_havana	gene	PAX8	paired box 8	Nucleus	transcription regulator	---	2.00438	1	0.000350619	1	0.00133911	1	1.31001	0	0.182144	0	0.284383	0	3.18543	1	5.93436e-10	1	2.66684e-09	1	-1.53004	0	0.0193924	1	0.0404001	1	1.58924	0	0.00492022	1	0.0147227	1	2.4316	1	3.26391e-07	1	2.03904e-06
125	ENSMUSG00000000732	Icosl	protein_coding	10	78069302	78083913	+	ensembl_havana	gene	ICOSLG/LOC102723996	inducible T cell costimulator ligand	Plasma Membrane	other	---	1.55175	0	0.00445045	1	0.0126539	1	1.75041	0	0.000255085	1	0.000954446	1	3.1852	1	1.71259e-15	1	1.16527e-14	1	1.12802	0	0.390558	0	0.499628	0	2.05265	1	5.12101e-08	1	3.66558e-07	1	1.81969	0	4.40555e-06	1	2.3236e-05
10027	ENSMUSG00000035407	Kank4	protein_coding	4	98754898	98817537	-	ensembl_havana	gene	KANK4	KN motif and ankyrin repeat domains 4	Cytoplasm	other	---	1.75354	0	0.00137267	1	0.00452365	1	-1.37315	0	0.101119	0	0.17712	0	3.18221	1	5.52011e-12	1	2.9388e-11	1	-2.40787	-1	1.05113e-06	1	4.96923e-06	1	1.81473	0	9.14491e-05	1	0.000410587	1	4.36965	1	1.34139e-17	1	2.24546e-16
6464	ENSMUSG00000028051	Hcn3	protein_coding	3	89146074	89160196	-	ensembl_havana	gene	HCN3	hyperpolarization activated cyclic nucleotide gated potassium channel 3	Plasma Membrane	ion channel	---	1.5869	0	0.0863555	0	0.157986	0	1.60897	0	0.0774383	0	0.141752	0	3.18053	1	5.58568e-06	1	1.64631e-05	1	1.01391	0	0.955503	0	0.969789	0	2.00424	1	0.00267878	1	0.00861786	1	1.97675	0	0.00326475	1	0.00945038
14952	ENSMUSG00000051041	Olfml1	protein_coding	7	107567446	107591094	+	ensembl_havana	gene	OLFML1	olfactomedin like 1	Extracellular Space	other	---	-3.25626	-1	0.0319752	1	0.0694116	0	1.84613	0	0.147162	0	0.239593	0	3.17892	1	0.00439263	1	0.00843758	1	6.01147	1	0.000598013	1	0.00178652	1	10.3514	1	4.3917e-06	1	2.44498e-05	1	1.72194	0	0.138982	0	0.232785
12974	ENSMUSG00000043903	Zfp469	protein_coding	8	122258620	122272650	+	ensembl_havana	gene	ZNF469	zinc finger protein 469	Nucleus	transcription regulator	---	2.0186	1	5.27322e-43	1	3.84554e-41	1	1.93609	0	4.51057e-38	1	1.5896e-36	1	3.1788	1	1.83355e-118	1	1.39227e-116	1	-1.04261	0	0.385049	0	0.494177	0	1.57476	0	2.49359e-22	1	4.52377e-21	1	1.64186	0	3.60209e-26	1	9.71838e-25
9912	ENSMUSG00000035095	Fam167a	protein_coding	14	63436394	63465498	+	ensembl_havana	gene	FAM167A	family with sequence similarity 167 member A	Cytoplasm	other	---	1.82842	0	0.00294412	1	0.00885459	1	-1.3437	0	0.187833	0	0.291288	0	3.1787	1	2.78508e-09	1	1.17354e-08	1	-2.45684	-1	1.4862e-05	1	5.9251e-05	1	1.73849	0	0.00157597	1	0.00540401	1	4.2712	1	3.28545e-13	1	4.00314e-12
9392	ENSMUSG00000033597	Caskin1	protein_coding	17	24488601	24508671	+	ensembl_havana	gene	CASKIN1	CASK interacting protein 1	Nucleus	transcription regulator	---	1.54169	0	1.62702e-06	1	9.97823e-06	1	1.46547	0	2.56447e-05	1	0.000118201	1	3.17786	1	1.21353e-41	1	2.39632e-40	1	-1.05201	0	0.547388	0	0.645034	0	2.06128	1	3.36184e-20	1	5.48431e-19	1	2.16849	1	1.40233e-22	1	3.22274e-21
1079	ENSMUSG00000007034	Slc44a4	protein_coding	17	34914466	34930436	+	ensembl_havana	gene	SLC44A4	solute carrier family 44 member 4	Plasma Membrane	transporter	---	2.50422	1	7.30617e-05	1	0.000325354	1	1.23897	0	0.384585	0	0.507869	0	3.16789	1	3.31805e-07	1	1.13406e-06	1	-2.02121	-1	0.00119621	1	0.00334499	1	1.26502	0	0.224577	0	0.357107	0	2.55688	1	8.84864e-06	1	4.44272e-05
10631	ENSMUSG00000037224	Zfyve28	protein_coding	5	34194893	34288449	-	ensembl_havana	gene	ZFYVE28	zinc finger FYVE-type containing 28	Cytoplasm	other	---	2.37918	1	6.49394e-18	1	1.48775e-16	1	-1.1076	0	0.352704	0	0.474748	0	3.15971	1	9.03351e-32	1	1.34011e-30	1	-2.63519	-1	2.1228e-22	1	2.89547e-21	1	1.32807	0	0.000998887	1	0.00359858	1	3.49971	1	4.27604e-38	1	1.85812e-36
8353	ENSMUSG00000031434	Morc4	protein_coding	X	139821632	139871677	-	ensembl_havana	gene	MORC4	MORC family CW-type zinc finger 4	Nucleus	other	---	2.77491	1	6.13995e-34	1	3.32528e-32	1	1.13769	0	0.153496	0	0.247581	0	3.15967	1	4.98483e-44	1	1.03717e-42	1	-2.43907	-1	1.06411e-28	1	1.82273e-27	1	1.13866	0	0.0690193	0	0.139641	0	2.77726	1	1.90004e-38	1	8.40524e-37
6033	ENSMUSG00000027314	Dll4	protein_coding	2	119325784	119335962	+	ensembl_havana	gene	DLL4	delta like canonical Notch ligand 4	Extracellular Space	other	OMP-21M18, REGN421, OMP-305B83	2.65879	1	0.0279268	1	0.0616777	0	1.67529	0	0.263256	0	0.37883	0	3.15678	1	0.00832323	1	0.0151838	1	-1.58706	0	0.248036	0	0.34795	0	1.1873	0	0.642707	0	0.758874	0	1.88432	0	0.10393	0	0.183617
4541	ENSMUSG00000024529	Lox	protein_coding	18	52516067	52529867	-	ensembl_havana	gene	LOX	lysyl oxidase	Extracellular Space	enzyme	---	-1.26229	0	1.09064e-08	1	9.5532e-08	1	3.45118	1	2.94964e-206	1	9.24494e-204	1	3.15426	1	8.34861e-178	1	1.14938e-175	1	4.35639	1	7.77565e-290	1	2.38632e-287	1	3.98159	1	6.34896e-256	1	2.1256e-253	1	-1.09413	0	0.0248684	1	0.0559805
4281	ENSMUSG00000024074	Crim1	protein_coding	17	78200248	78376592	+	ensembl_havana	gene	CRIM1	cysteine rich transmembrane BMP regulator 1	Extracellular Space	kinase	---	1.47932	0	3.44895e-17	1	7.57176e-16	1	1.46265	0	2.87657e-16	1	4.09418e-15	1	3.15238	1	3.70287e-142	1	3.73609e-140	1	-1.0114	0	0.801282	0	0.855774	0	2.13096	1	4.5472e-67	1	2.39231e-65	1	2.15525	1	6.82841e-69	1	6.75096e-67
6322	ENSMUSG00000027820	Mme	protein_coding	3	63241537	63386030	+	ensembl_havana	gene	MME	membrane metalloendopeptidase	Plasma Membrane	peptidase	sacubitril/valsartan, sacubitril	-1.49509	0	0.0181462	1	0.0427287	1	5.47409	1	1.31183e-33	1	4.05979e-32	1	3.15046	1	7.60929e-16	1	5.31748e-15	1	8.18426	1	6.14484e-46	1	1.68252e-44	1	4.71023	1	3.14461e-25	1	6.46973e-24	1	-1.73755	0	1.4146e-06	1	8.09262e-06
12666	ENSMUSG00000042678	Myo15	protein_coding	11	60469339	60528369	+	ensembl_havana	gene	MYO15A	myosin XVA	Cytoplasm	other	---	1.69945	0	0.00726974	1	0.0194524	1	2.04744	1	0.000236691	1	0.000892421	1	3.1504	1	9.70083e-10	1	4.28238e-09	1	1.20476	0	0.290991	0	0.396063	0	1.85377	0	0.000246585	1	0.00101778	1	1.5387	0	0.00912016	1	0.0233569
3493	ENSMUSG00000022122	Ednrb	protein_coding	14	103814625	103844402	-	ensembl_havana	gene	EDNRB	endothelin receptor type B	Plasma Membrane	G-protein coupled receptor	bosentan, sitaxsentan, macitentan, atrasentan	2.22791	1	0.00235975	1	0.00728906	1	4.32161	1	7.52175e-09	1	5.75002e-08	1	3.14684	1	6.44202e-06	1	1.88513e-05	1	1.93976	0	0.00194689	1	0.00518798	1	1.41247	0	0.107979	0	0.201935	0	-1.37332	0	0.116775	0	0.202425
16871	ENSMUSG00000059708	Akap17b	protein_coding	X	36608314	36645395	-	ensembl_havana	gene	Akap17b	A kinase (PRKA) anchor protein 17B	Other	other	---	2.04656	1	1.17955e-17	1	2.65354e-16	1	1.76362	0	2.11847e-11	1	2.08883e-10	1	3.14677	1	1.51776e-45	1	3.30741e-44	1	-1.16043	0	0.0510374	0	0.0937797	0	1.53759	0	2.33764e-09	1	1.93025e-08	1	1.78426	0	2.5597e-15	1	3.72231e-14
22935	ENSMUSG00000079642	Gm6268	protein_coding	X	36401280	36404655	+	havana	gene	Gm6268	predicted gene 6268	Other	other	---	3.39427	1	1.86294e-06	1	1.13307e-05	1	1.13331	0	0.656678	0	0.752856	0	3.13721	1	7.01917e-06	1	2.04387e-05	1	-2.99499	-1	6.24615e-06	1	2.64175e-05	1	-1.08194	0	0.708714	0	0.806619	0	2.76817	1	2.36066e-05	1	0.000110642
11045	ENSMUSG00000038248	Sobp	protein_coding	10	43002500	43174530	-	ensembl_havana	gene	SOBP	sine oculis binding protein homolog	Nucleus	other	---	2.52315	1	7.30826e-10	1	7.54965e-09	1	-1.14655	0	0.412735	0	0.535777	0	3.13615	1	7.26502e-15	1	4.76072e-14	1	-2.89291	-1	1.22151e-12	1	1.00078e-11	1	1.24295	0	0.0862755	0	0.167648	0	3.59575	1	2.06203e-18	1	3.69984e-17
9318	ENSMUSG00000033361	Prrg3	protein_coding	X	71962624	71972722	+	ensembl_havana	gene	PRRG3	proline rich and Gla domain 3	Plasma Membrane	other	---	1.47592	0	0.00525199	1	0.0146418	1	3.36394	1	3.73007e-20	1	6.57268e-19	1	3.13414	1	2.62493e-18	1	2.13398e-17	1	2.27922	1	8.76441e-12	1	6.74548e-11	1	2.12352	1	3.02788e-10	1	2.70653e-09	1	-1.07332	0	0.522674	0	0.642911
2721	ENSMUSG00000020774	Aspa	protein_coding	11	73304992	73329596	-	ensembl_havana	gene	ASPA	aspartoacylase	Cytoplasm	enzyme	---	2.3376	1	0.0205164	1	0.0473414	1	1.97996	0	0.0660316	0	0.124181	0	3.12598	1	0.00136439	1	0.00287004	1	-1.18063	0	0.607297	0	0.697877	0	1.33726	0	0.340589	0	0.484568	0	1.57881	0	0.142058	0	0.236538
1153	ENSMUSG00000008153	Clstn3	protein_coding	6	124430581	124464794	-	ensembl_havana	gene	CLSTN3	calsyntenin 3	Plasma Membrane	other	---	3.14978	1	9.05611e-22	1	2.67346e-20	1	-1.09033	0	0.514045	0	0.631454	0	3.11788	1	8.76162e-22	1	8.56453e-21	1	-3.4343	-1	1.6091e-25	1	2.4538e-24	1	-1.01023	0	0.920704	0	0.951613	0	3.39951	1	1.40633e-25	1	3.68623e-24
10832	ENSMUSG00000037754	Ppp1r16b	protein_coding	2	158665398	158766334	+	ensembl_havana	gene	PPP1R16B	protein phosphatase 1 regulatory subunit 16B	Plasma Membrane	phosphatase	---	2.28722	1	3.59123e-08	1	2.92764e-07	1	1.14142	0	0.4084	0	0.531472	0	3.1163	1	6.91027e-15	1	4.54037e-14	1	-2.00384	-1	1.19935e-06	1	5.61946e-06	1	1.36249	0	0.0150991	1	0.0390425	1	2.7302	1	4.54677e-13	1	5.45872e-12
12077	ENSMUSG00000040855	Reps2	protein_coding	X	162411954	162643649	-	ensembl_havana	gene	REPS2	RALBP1 associated Eps domain containing 2	Cytoplasm	other	---	2.16132	1	5.23373e-08	1	4.15175e-07	1	2.33857	1	1.67781e-09	1	1.37769e-08	1	3.11137	1	1.14594e-16	1	8.4404e-16	1	1.08201	0	0.524066	0	0.624546	0	1.43957	0	0.00222185	1	0.00731234	1	1.33046	0	0.0158634	1	0.0379357
11693	ENSMUSG00000039860	Srrm3	protein_coding	5	135806890	135874772	+	ensembl_havana	gene	Srrm3	serine/arginine repetitive matrix 3	Other	other	---	1.38591	0	0.58076	0	0.691899	0	4.02139	1	0.0111218	1	0.0272377	1	3.10745	1	0.0386908	1	0.0612393	0	2.90163	1	0.0333849	1	0.0650003	0	2.24217	1	0.107054	0	0.20047	0	-1.29411	0	0.566472	0	0.682481
6679	ENSMUSG00000028435	Aqp3	protein_coding	4	41092722	41098183	-	ensembl_havana	gene	AQP3	aquaporin 3 (Gill blood group)	Plasma Membrane	transporter	---	3.23516	1	0.000878173	1	0.00304099	1	-1.2648	0	0.557257	0	0.669899	0	3.10645	1	0.00120389	1	0.00255762	1	-4.09183	-1	8.11166e-05	1	0.00028505	1	-1.04143	0	0.892448	0	0.933711	0	3.92903	1	0.000114407	1	0.000464024
10810	ENSMUSG00000037705	Tecta	protein_coding	9	42329619	42399929	-	ensembl_havana	gene	TECTA	tectorin alpha	Extracellular Space	enzyme	---	1.94902	0	0.0538669	0	0.107232	0	2.32448	1	0.0136418	1	0.0325332	1	3.10052	1	0.000647009	1	0.00143547	1	1.19264	0	0.559157	0	0.655233	0	1.59081	0	0.109348	0	0.204028	0	1.33386	0	0.312046	0	0.43858
7170	ENSMUSG00000029211	Gabra4	protein_coding	5	71569749	71658308	-	ensembl_havana	gene	GABRA4	gamma-aminobutyric acid type A receptor alpha4 subunit	Plasma Membrane	ion channel	methohexital, primidone, meprobamate, aspirin/butalbital/caffeine, aspirin/meprobamate, aspirin/butalbital/caffeine/codeine, hexobarbital, pagoclone, alphadolone, SEP 174559, heptabarbital, nitrazepam, butobarbital, metyrapone/oxazepam, acetaminophen/butalbital/caffeine, sevoflurane, isoflurane, gaboxadol, isoniazid, dexamethasone/olanzapine, felbamate, etomidate, muscimol, halothane, fluoxetine/…	3.39442	1	3.54927e-07	1	2.4616e-06	1	-1.00705	0	0.978776	0	0.98587	0	3.09994	1	2.1286e-06	1	6.60412e-06	1	-3.41835	-1	1.49757e-07	1	7.89575e-07	1	-1.095	0	0.657815	0	0.769586	0	3.12179	1	9.84954e-07	1	5.79216e-06
12610	ENSMUSG00000042515	Pwwp3b	protein_coding	X	139210042	139238335	+	ensembl_havana	gene	PWWP3B	PWWP domain containing 3B	Cytoplasm	other	---	2.32675	1	2.71742e-32	1	1.38035e-30	1	1.81067	0	2.41294e-16	1	3.44429e-15	1	3.09757	1	1.01419e-58	1	3.10602e-57	1	-1.28502	0	0.00015129	1	0.000505168	1	1.33129	0	6.64389e-06	1	3.59953e-05	1	1.71073	0	1.01892e-16	1	1.62619e-15
17881	ENSMUSG00000064225	Paqr9	protein_coding	9	95559657	95568023	+	ensembl_havana	gene	PAQR9	progestin and adipoQ receptor family member 9	Plasma Membrane	other	---	1.03498	0	0.903634	0	0.936238	0	1.26127	0	0.404846	0	0.528048	0	3.09643	1	1.29774e-05	1	3.63994e-05	1	1.21864	0	0.465039	0	0.570193	0	2.99177	1	1.22418e-05	1	6.3453e-05	1	2.455	1	0.000239636	1	0.000902372
12896	ENSMUSG00000043549	Fam90a1b	protein_coding	X	94355053	94366777	-	ensembl_havana	gene	FAM90A1	family with sequence similarity 90 member A1	Other	other	---	1.67866	0	0.0055246	1	0.015286	1	1.83199	0	0.00110461	1	0.00357389	1	3.09581	1	1.74698e-10	1	8.19055e-10	1	1.09134	0	0.60297	0	0.694367	0	1.84421	0	0.000113866	1	0.000503863	1	1.68986	0	0.000851389	1	0.00283751
13365	ENSMUSG00000045215	Asxl3	protein_coding	18	22344883	22530227	+	ensembl_havana	gene	ASXL3	ASXL transcriptional regulator 3	Other	other	---	2.3863	1	9.2883e-09	1	8.22271e-08	1	1.8239	0	0.000101912	1	0.000415979	1	3.09208	1	2.00217e-14	1	1.26965e-13	1	-1.30835	0	0.0474446	1	0.0882012	0	1.29577	0	0.0420147	1	0.0931125	0	1.69531	0	5.75778e-05	1	0.000248369
17796	ENSMUSG00000063873	Slc24a3	protein_coding	2	145167754	145642166	+	ensembl_havana	gene	SLC24A3	solute carrier family 24 member 3	Plasma Membrane	transporter	---	1.0775	0	0.396404	0	0.522076	0	2.52635	1	1.2677e-29	1	3.3527e-28	1	3.09156	1	6.01201e-45	1	1.28538e-43	1	2.34464	1	2.57258e-27	1	4.21074e-26	1	2.86919	1	8.62574e-43	1	2.79265e-41	1	1.22373	0	0.00386821	1	0.0109751
9443	ENSMUSG00000033770	Clcnka	protein_coding	4	141384610	141398724	-	ensembl_havana	gene	CLCNKB	chloride voltage-gated channel Kb	Plasma Membrane	ion channel	---	5.93059	1	0.000607435	1	0.00218727	1	2.69448	1	0.0662702	0	0.124551	0	3.09126	1	0.0325553	1	0.0524179	0	-2.20102	-1	0.0662943	0	0.11697	0	-1.9185	0	0.116227	0	0.214205	0	1.14726	0	0.754938	0	0.831351
9021	ENSMUSG00000032528	Vipr1	protein_coding	9	121642716	121672954	+	ensembl_havana	gene	VIPR1	vasoactive intestinal peptide receptor 1	Plasma Membrane	G-protein coupled receptor	---	2.66243	1	0.00636187	1	0.0173261	1	1.07153	0	0.859169	0	0.904057	0	3.09049	1	0.00135634	1	0.00285554	1	-2.4847	-1	0.00831469	1	0.0190785	1	1.16078	0	0.621833	0	0.742199	0	2.88418	1	0.00171992	1	0.00533391
6169	ENSMUSG00000027520	Zdbf2	protein_coding	1	63273265	63314576	+	ensembl_havana	gene	ZDBF2	zinc finger DBF-type containing 2	Other	other	---	2.41619	1	3.06644e-33	1	1.59617e-31	1	1.99218	0	1.53082e-20	1	2.73671e-19	1	3.07569	1	1.28713e-54	1	3.53085e-53	1	-1.21284	0	0.0044626	1	0.0109236	1	1.27295	0	0.000238164	1	0.000986334	1	1.54388	0	6.56276e-11	1	6.42793e-10
14369	ENSMUSG00000048826	Dact2	protein_coding	17	14195052	14204304	-	ensembl_havana	gene	DACT2	dishevelled binding antagonist of beta catenin 2	Cytoplasm	other	---	2.96138	1	1.31031e-32	1	6.72548e-31	1	-1.01459	0	0.884656	0	0.921656	0	3.07557	1	1.41589e-35	1	2.35146e-34	1	-3.00458	-1	5.53293e-35	1	1.13045e-33	1	1.03856	0	0.628792	0	0.747899	0	3.12044	1	3.47602e-38	1	1.52397e-36
12721	ENSMUSG00000042828	Trim72	protein_coding	7	128003949	128011033	+	ensembl_havana	gene	TRIM72	tripartite motif containing 72	Cytoplasm	enzyme	---	1.81642	0	0.324178	0	0.44971	0	4.73791	1	0.00645763	1	0.0169386	1	3.07021	1	0.0513973	0	0.0791566	0	2.60837	1	0.0544877	0	0.099057	0	1.69025	0	0.297573	0	0.439983	0	-1.54319	0	0.347885	0	0.475963
8467	ENSMUSG00000031618	Nr3c2	protein_coding	8	76899442	77245012	+	ensembl_havana	gene	NR3C2	nuclear receptor subfamily 3 group C member 2	Nucleus	ligand-dependent nuclear receptor	fludrocortisone, aldosterone receptor antagonist, drospirenone/ethinyl estradiol, hydrochlorothiazide/spironolactone, AZD9977, fludrocortisone acetate, beta-estradiol/progesterone, drospirenone, spironolactone, eplerenone, progesterone	2.17703	1	0.0107478	1	0.0272882	1	1.7522	0	0.0704974	0	0.131322	0	3.06917	1	0.000153277	1	0.000371124	1	-1.24245	0	0.433879	0	0.541049	0	1.4098	0	0.189568	0	0.313696	0	1.75161	0	0.0362948	1	0.0769072
11172	ENSMUSG00000038540	Tmc3	protein_coding	7	83584927	83625614	+	ensembl_havana	gene	TMC3	transmembrane channel like 3	Other	other	---	2.74219	1	3.47151e-30	1	1.62345e-28	1	1.02971	0	0.758986	0	0.831026	0	3.06276	1	8.33919e-38	1	1.47296e-36	1	-2.66308	-1	3.89643e-30	1	6.93217e-29	1	1.1169	0	0.14846	0	0.259518	0	2.97439	1	5.11428e-38	1	2.21584e-36
16131	ENSMUSG00000056306	Sertm1	protein_coding	3	54897068	54915887	-	ensembl_havana	gene	SERTM1	serine rich and transmembrane domain containing 1	Other	other	---	3.6785	1	0.000495858	1	0.00182248	1	-1.43961	0	0.413121	0	0.536136	0	3.05531	1	0.00276091	1	0.00550799	1	-5.29561	-1	2.01548e-05	1	7.85244e-05	1	-1.20397	0	0.544656	0	0.677818	0	4.39846	1	0.00014703	1	0.000578806
15393	ENSMUSG00000052920	Prkg1	protein_coding	19	30564489	31765033	-	ensembl_havana	gene	PRKG1	protein kinase cGMP-dependent 1	Cytoplasm	kinase	---	1.09495	0	0.375817	0	0.502693	0	3.39159	1	9.68307e-39	1	3.48756e-37	1	3.05341	1	4.90191e-33	1	7.57713e-32	1	3.09747	1	1.43689e-36	1	3.08105e-35	1	2.78862	1	8.65056e-31	1	2.07543e-29	1	-1.11075	0	0.182667	0	0.287117
12114	ENSMUSG00000040978	Gm11992	protein_coding	11	9048594	9069356	+	ensembl_havana	gene	C7orf57	chromosome 7 open reading frame 57	Other	other	---	2.32371	1	0.0567899	0	0.112036	0	2.4032	1	0.0473306	1	0.0939026	0	3.04893	1	0.00954262	1	0.0171723	1	1.03421	0	0.929912	0	0.951552	0	1.31209	0	0.461029	0	0.60438	0	1.26869	0	0.517625	0	0.638942
12191	ENSMUSG00000041261	Car8	protein_coding	4	8143362	8239041	-	ensembl_havana	gene	CA8	carbonic anhydrase 8	Cytoplasm	enzyme	---	3.01385	1	0.00042762	1	0.00159758	1	-1.01643	0	0.962575	0	0.974951	0	3.04562	1	0.000320124	1	0.000742519	1	-3.06336	-1	0.000238863	1	0.000769282	1	1.01054	0	0.967937	0	0.981268	0	3.09565	1	0.000173174	1	0.000671851
2402	ENSMUSG00000020251	Glt8d2	protein_coding	10	82650433	82690650	-	ensembl_havana	gene	GLT8D2	glycosyltransferase 8 domain containing 2	Other	enzyme	---	1.03897	0	0.840277	0	0.891655	0	2.12168	1	2.75435e-05	1	0.000126243	1	3.04002	1	1.88788e-10	1	8.83729e-10	1	2.04211	1	4.16043e-05	1	0.000153641	1	2.926	1	2.21974e-10	1	2.00731e-09	1	1.43283	0	0.0224816	1	0.0513691
9496	ENSMUSG00000033948	Zswim5	protein_coding	4	116877376	116989264	+	ensembl_havana	gene	ZSWIM5	zinc finger SWIM-type containing 5	Extracellular Space	other	---	1.48833	0	7.12741e-11	1	8.32161e-10	1	1.42447	0	7.83947e-09	1	5.9743e-08	1	3.03987	1	9.10181e-82	1	4.32512e-80	1	-1.04483	0	0.445991	0	0.553207	0	2.04247	1	7.80444e-40	1	2.40015e-38	1	2.13403	1	3.82361e-44	1	2.09389e-42
17482	ENSMUSG00000062488	Ifit3b	protein_coding	19	34607970	34613401	+	ensembl_havana	gene	IFIT3	interferon induced protein with tetratricopeptide repeats 3	Cytoplasm	other	---	-1.1529	0	0.146699	0	0.241373	0	2.56404	1	8.16875e-23	1	1.63054e-21	1	3.03966	1	2.0571e-31	1	3.00626e-30	1	2.95608	1	9.44297e-30	1	1.66592e-28	1	3.50443	1	1.41274e-39	1	4.29093e-38	1	1.1855	0	0.0670581	0	0.12869
12195	ENSMUSG00000041272	Tox	protein_coding	4	6686353	6991557	-	ensembl_havana	gene	TOX	thymocyte selection associated high mobility group box	Nucleus	transcription regulator	---	-1.52213	0	0.184852	0	0.291173	0	4.13551	1	8.24369e-08	1	5.56289e-07	1	3.0378	1	2.84647e-05	1	7.67411e-05	1	6.29478	1	4.03586e-11	1	2.95195e-10	1	4.62391	1	4.19677e-08	1	3.03052e-07	1	-1.36135	0	0.157954	0	0.256795
13605	ENSMUSG00000046093	Hpcal4	protein_coding	4	123183227	123194701	+	ensembl_havana	gene	HPCAL4	hippocalcin like 4	Other	transporter	---	2.72698	1	0.00449269	1	0.0127567	1	-1.97463	0	0.115551	0	0.197423	0	3.03572	1	0.0013873	1	0.00291511	1	-5.38476	-1	1.94912e-05	1	7.61605e-05	1	1.11322	0	0.719384	0	0.813733	0	5.99442	1	4.16709e-06	1	2.20731e-05
13691	ENSMUSG00000046408	1700067K01Rik	protein_coding	8	84001502	84004770	+	ensembl_havana	gene	C19orf67	chromosome 19 open reading frame 67	Other	other	---	1.05834	0	0.871786	0	0.914041	0	2.16988	1	0.0185125	1	0.042511	1	3.03516	1	0.000492679	1	0.00111297	1	2.05027	1	0.0231886	1	0.0471812	1	2.86785	1	0.00056357	1	0.00214576	1	1.39877	0	0.229807	0	0.344889
9849	ENSMUSG00000034898	Filip1	protein_coding	9	79805094	80012851	-	ensembl_havana	gene	FILIP1	filamin A interacting protein 1	Cytoplasm	other	---	2.19281	1	0.0562904	0	0.111223	0	1.25543	0	0.598443	0	0.705841	0	3.03361	1	0.0054743	1	0.0103242	1	-1.74666	0	0.150208	0	0.231358	0	1.38343	0	0.355303	0	0.50014	0	2.41639	1	0.0186479	1	0.0436937
2072	ENSMUSG00000019278	Dpep1	protein_coding	8	123186242	123201812	+	ensembl_havana	gene	DPEP1	dipeptidase 1	Cytoplasm	peptidase	cilastatin	1.56309	0	0.00906463	1	0.0236046	1	1.26662	0	0.176784	0	0.277842	0	3.03264	1	7.37962e-12	1	3.8922e-11	1	-1.23406	0	0.193073	0	0.283961	0	1.94016	0	6.88921e-06	1	3.71876e-05	1	2.39427	1	8.84818e-09	1	6.90008e-08
6288	ENSMUSG00000027750	Postn	protein_coding	3	54361109	54391037	+	ensembl_havana	gene	POSTN	periostin	Extracellular Space	other	---	-1.03557	0	0.629674	0	0.731653	0	3.24516	1	7.00072e-60	1	4.04422e-58	1	3.03159	1	2.14626e-53	1	5.70697e-52	1	3.36058	1	1.6907e-63	1	6.53693e-62	1	3.13941	1	8.37497e-57	1	3.67178e-55	1	-1.07045	0	0.342213	0	0.469992
13293	ENSMUSG00000044976	Wdr72	protein_coding	9	74110356	74283308	+	ensembl_havana	gene	WDR72	WD repeat domain 72	Cytoplasm	other	---	2.69082	1	0.000337965	1	0.00129583	1	1.05747	0	0.851832	0	0.89871	0	3.03018	1	4.47219e-05	1	0.000117161	1	-2.54457	-1	0.000456041	1	0.0013979	1	1.12612	0	0.613335	0	0.735073	0	2.86548	1	5.76276e-05	1	0.000248511
20262	ENSMUSG00000072763	5430403G16Rik	protein_coding	5	109674545	109691041	-	havana	gene	5430403G16Rik	---	Other	other	---	1.45652	0	0.122842	0	0.20988	0	1.79018	0	0.0152587	1	0.0359756	1	3.02901	1	1.46958e-06	1	4.63761e-06	1	1.22908	0	0.355838	0	0.464744	0	2.07961	1	0.000578715	1	0.00219605	1	1.69201	0	0.0116557	1	0.0289203
10333	ENSMUSG00000036395	Glb1l2	protein_coding	9	26763044	26806468	-	ensembl_havana	gene	GLB1L2	galactosidase beta 1 like 2	Other	other	---	2.33511	1	0.000223857	1	0.000899029	1	1.96359	0	0.0037926	1	0.0106579	1	3.02406	1	7.41978e-07	1	2.42513e-06	1	-1.18921	0	0.393515	0	0.502459	0	1.29504	0	0.178273	0	0.298324	0	1.54007	0	0.0275754	1	0.0610297
7545	ENSMUSG00000029847	Slc23a4	protein_coding	6	34945278	34988404	-	ensembl_havana	gene	Slc23a4	solute carrier family 23 member 4	Other	other	---	3.49137	1	0.0135842	1	0.0333515	1	1.66901	0	0.335916	0	0.457146	0	3.0212	1	0.0284363	1	0.0463124	1	-2.09189	-1	0.105573	0	0.172608	0	-1.15562	0	0.732609	0	0.823381	0	1.81018	0	0.190999	0	0.297767
12911	ENSMUSG00000043629	1700019D03Rik	protein_coding	1	52922324	53020179	-	ensembl_havana	gene	C2orf88	chromosome 2 open reading frame 88	Other	other	---	3.21548	1	0.039904	1	0.0836405	0	1.79275	0	0.323684	0	0.444545	0	3.00966	1	0.0507488	0	0.0782569	0	-1.7936	0	0.249439	0	0.349652	0	-1.06839	0	0.889225	0	0.931983	0	1.67879	0	0.302347	0	0.428092
12578	ENSMUSG00000042436	Mfap4	protein_coding	11	61485431	61488900	+	ensembl_havana	gene	MFAP4	microfibril associated protein 4	Extracellular Space	other	---	-1.48188	0	5.64865e-09	1	5.14596e-08	1	4.95952	1	5.09913e-170	1	1.19231e-167	1	3.00879	1	3.95394e-80	1	1.84321e-78	1	7.34942	1	5.98568e-243	1	1.29669e-240	1	4.45866	1	3.19445e-135	1	4.16438e-133	1	-1.64835	0	2.49598e-24	1	6.14855e-23
8216	ENSMUSG00000031189	Aff2	protein_coding	X	69360294	69868037	+	ensembl_havana	gene	Aff2	AF4/FMR2 family, member 2	Nucleus	other	---	2.00228	1	0.00108318	1	0.00366473	1	1.40806	0	0.118778	0	0.201926	0	3.00804	1	7.60714e-08	1	2.78481e-07	1	-1.42201	0	0.0737388	0	0.127914	0	1.5023	0	0.0241789	1	0.0585149	0	2.13629	1	5.72865e-05	1	0.000247257
13961	ENSMUSG00000047363	Cstad	protein_coding	2	30595040	30608943	+	ensembl_havana	gene	Cstad	CSA-conditional, T cell activation-dependent protein	Cytoplasm	other	---	-2.17234	-1	0.203896	0	0.314446	0	3.94914	1	0.00407227	1	0.0113229	1	3.00712	1	0.0214482	1	0.0359529	1	8.57886	1	9.03812e-05	1	0.000314976	1	6.53248	1	0.000636045	1	0.00239325	1	-1.31326	0	0.49253	0	0.61513
5427	ENSMUSG00000026222	Sp100	protein_coding	1	85649988	85709998	+	ensembl_havana	gene	Sp100	nuclear antigen Sp100	Nucleus	transcription regulator	---	-1.26185	0	0.00161148	1	0.00521844	1	2.68537	1	1.15868e-48	1	5.40144e-47	1	3.00254	1	2.18026e-61	1	6.98204e-60	1	3.38854	1	2.75045e-72	1	1.25829e-70	1	3.78876	1	6.09611e-88	1	4.44563e-86	1	1.11811	0	0.0624802	0	0.121456
20522	ENSMUSG00000073733	Cplane2	protein_coding	4	141213956	141226756	+	ensembl_havana	gene	CPLANE2	ciliogenesis and planar polarity effector 2	Cytoplasm	other	---	3.33716	1	5.61499e-05	1	0.000257213	1	-1.22501	0	0.553974	0	0.667042	0	3.00051	1	0.000219907	1	0.000521566	1	-4.08807	-1	3.01972e-06	1	1.34148e-05	1	-1.1122	0	0.668729	0	0.776958	0	3.67567	1	1.41008e-05	1	6.869e-05
7509	ENSMUSG00000029778	Adcyap1r1	protein_coding	6	55451978	55501451	+	ensembl_havana	gene	ADCYAP1R1	ADCYAP receptor type I	Plasma Membrane	G-protein coupled receptor	---	2.01855	1	2.02858e-06	1	1.22925e-05	1	1.2592	0	0.134937	0	0.223328	0	2.99874	1	1.57376e-14	1	1.0049e-13	1	-1.60303	0	0.000722084	1	0.00212528	1	1.4856	0	0.00184164	1	0.00620236	1	2.38146	1	1.06926e-10	1	1.0195e-09
1806	ENSMUSG00000017446	C1qtnf1	protein_coding	11	118428203	118449963	+	ensembl_havana	gene	C1QTNF1	C1q and TNF related 1	Extracellular Space	other	---	-1.36355	0	0.00101827	1	0.00346105	1	2.6446	1	6.42022e-31	1	1.79462e-29	1	2.99291	1	4.79603e-40	1	9.04613e-39	1	3.60606	1	2.13862e-50	1	6.4163e-49	1	4.081	1	4.63156e-62	1	2.20089e-60	1	1.13171	0	0.0899128	0	0.163016
7833	ENSMUSG00000030433	Sbk2	protein_coding	7	4940512	4964406	-	ensembl_havana	gene	SBK2	SH3 domain binding kinase family member 2	Other	other	---	1.94558	0	0.145626	0	0.240065	0	-1.26041	0	0.644886	0	0.742695	0	2.99275	1	0.0130921	1	0.0229159	1	-2.45223	-1	0.0524902	0	0.0960181	0	1.53824	0	0.277103	0	0.417834	0	3.7721	1	0.00298859	1	0.0087455
11328	ENSMUSG00000038903	Ccdc68	protein_coding	18	69925426	69969484	+	ensembl_havana	gene	CCDC68	coiled-coil domain containing 68	Other	other	---	1.0133	0	0.955268	0	0.971232	0	1.71914	0	0.0159502	1	0.0373905	1	2.99165	1	3.66077e-07	1	1.24341e-06	1	1.69657	0	0.0157207	1	0.0335382	1	2.95238	1	2.29069e-07	1	1.52482e-06	1	1.7402	0	0.00492756	1	0.0135983
9858	ENSMUSG00000034917	Tjp3	protein_coding	10	81273207	81291581	-	ensembl_havana	gene	TJP3	tight junction protein 3	Cytoplasm	other	---	2.06374	1	0.0117906	1	0.0295537	1	1.66317	0	0.0825666	0	0.149495	0	2.99164	1	8.15997e-05	1	0.000206431	1	-1.24084	0	0.409343	0	0.517644	0	1.44962	0	0.12924	0	0.232913	0	1.79875	0	0.0193409	1	0.0451256
15528	ENSMUSG00000053552	Ebf4	protein_coding	2	130295169	130370481	+	ensembl_havana	gene	EBF4	EBF family member 4	Nucleus	transcription regulator	---	1.96479	0	6.96411e-06	1	3.82471e-05	1	1.09967	0	0.54924	0	0.662587	0	2.99057	1	4.35053e-14	1	2.69276e-13	1	-1.78671	0	5.92304e-05	1	0.000212914	1	1.52208	0	0.00117925	1	0.00417384	1	2.71951	1	6.46963e-13	1	7.70446e-12
12920	ENSMUSG00000043664	Tmem221	protein_coding	8	71554238	71558871	-	ensembl_havana	gene	TMEM221	transmembrane protein 221	Other	other	---	2.39022	1	0.0526119	0	0.105202	0	1.63107	0	0.291763	0	0.410541	0	2.98801	1	0.0125491	1	0.0220729	1	-1.46543	0	0.347138	0	0.456363	0	1.2501	0	0.553805	0	0.685382	0	1.83194	0	0.124554	0	0.213078
9791	ENSMUSG00000034755	Pcdh11x	protein_coding	X	120290259	120910619	+	ensembl_havana	gene	PCDH11X	protocadherin 11 X-linked	Plasma Membrane	other	---	1.22304	0	0.620041	0	0.723758	0	2.4366	1	0.0199454	1	0.0453628	1	2.98602	1	0.0033895	1	0.0066415	1	1.99225	0	0.0547424	0	0.0994217	0	2.44148	1	0.0105127	1	0.0285303	1	1.22549	0	0.526827	0	0.646777
13499	ENSMUSG00000045667	Smtnl2	protein_coding	11	72389164	72411713	-	ensembl_havana	gene	SMTNL2	smoothelin like 2	Other	other	---	1.5103	0	0.00126268	1	0.00419973	1	2.17133	1	4.63215e-10	1	4.00917e-09	1	2.98474	1	1.3248e-19	1	1.16095e-18	1	1.43768	0	0.00150534	1	0.00411109	1	1.97625	0	6.67196e-10	1	5.77466e-09	1	1.37461	0	0.00276882	1	0.00815749
12333	ENSMUSG00000041708	Mpped1	protein_coding	15	83779467	83858494	+	ensembl_havana	gene	MPPED1	metallophosphoesterase domain containing 1	Other	other	---	1.93312	0	0.0110569	1	0.0279622	1	2.18116	1	0.00245084	1	0.00723657	1	2.98439	1	1.17983e-05	1	3.32632e-05	1	1.12831	0	0.599183	0	0.690827	0	1.54382	0	0.0492439	1	0.105838	0	1.36826	0	0.151309	0	0.248432
5494	ENSMUSG00000026343	Gpr39	protein_coding	1	125676995	125873862	+	ensembl_havana	gene	GPR39	G protein-coupled receptor 39	Plasma Membrane	G-protein coupled receptor	---	5.71743	1	1.34848e-28	1	5.80723e-27	1	-3.48734	-1	8.75769e-08	1	5.88816e-07	1	2.982	1	7.86942e-12	1	4.1372e-11	1	-19.9386	-1	9.08099e-45	1	2.41903e-43	1	-1.91731	0	3.88652e-07	1	2.51217e-06	1	10.3993	1	1.30717e-27	1	3.81305e-26
2728	ENSMUSG00000020782	Llgl2	protein_coding	11	115824049	115855780	+	ensembl_havana	gene	LLGL2	LLGL scribble cell polarity complex component 2	Cytoplasm	other	---	4.15119	1	6.81425e-169	1	6.69205e-166	1	1.13777	0	0.0204461	1	0.0463158	1	2.97619	1	2.46546e-99	1	1.4946e-97	1	-3.64852	-1	4.39829e-152	1	5.06181e-150	1	-1.3948	0	8.11862e-14	1	9.43181e-13	1	2.61579	1	3.18752e-84	1	4.34772e-82
9803	ENSMUSG00000034780	B3galt1	protein_coding	2	67565871	68122689	+	ensembl_havana	gene	B3GALT1	beta-1,3-galactosyltransferase 1	Cytoplasm	enzyme	---	1.89884	0	4.07016e-05	1	0.000192604	1	2.35726	1	2.69756e-08	1	1.93371e-07	1	2.96758	1	5.21665e-13	1	2.99247e-12	1	1.24142	0	0.120218	0	0.192471	0	1.56284	0	0.000959721	1	0.00347875	1	1.25891	0	0.0830787	0	0.15287
12921	ENSMUSG00000043668	Tox3	protein_coding	8	90247040	90348343	-	ensembl_havana	gene	TOX3	TOX high mobility group box family member 3	Nucleus	transcription regulator	---	1.5776	0	0.00087552	1	0.00303394	1	1.91141	0	1.64088e-06	1	9.23291e-06	1	2.96493	1	7.1632e-17	1	5.3673e-16	1	1.21159	0	0.12322	0	0.196382	0	1.87939	0	1.19585e-07	1	8.21265e-07	1	1.55117	0	0.000176482	1	0.000683427
31289	ENSMUSG00000090919	Pabpc4l	protein_coding	3	46442197	46448219	-	ensembl_havana	gene	PABPC4L	poly(A) binding protein cytoplasmic 4 like	Other	other	---	1.54335	0	0.0757888	0	0.142168	0	2.35096	1	0.000303465	1	0.00111814	1	2.96375	1	2.43933e-06	1	7.52541e-06	1	1.52328	0	0.0509003	0	0.0935979	0	1.92034	0	0.00178095	1	0.00602414	1	1.26066	0	0.246104	0	0.363929
14359	ENSMUSG00000048782	Insc	protein_coding	7	114743694	114850383	+	ensembl_havana	gene	INSC	INSC spindle orientation adaptor protein	Plasma Membrane	other	---	3.04476	1	0.012341	1	0.0307087	1	1.38876	0	0.487527	0	0.606743	0	2.96327	1	0.0136718	1	0.0238596	1	-2.19243	-1	0.0557053	0	0.100847	0	-1.0275	0	0.941918	0	0.965648	0	2.13375	1	0.0616123	0	0.120118
5076	ENSMUSG00000025494	Sigirr	protein_coding	7	141091175	141100572	-	ensembl_havana	gene	SIGIRR	single Ig and TIR domain containing	Plasma Membrane	transmembrane receptor	---	4.55635	1	3.07534e-06	1	1.81356e-05	1	-1.41857	0	0.366791	0	0.489642	0	2.9552	1	0.000946228	1	0.00204472	1	-6.46351	-1	3.51062e-08	1	1.97687e-07	1	-1.54181	0	0.106321	0	0.199366	0	4.19216	1	2.64326e-05	1	0.000122408
2203	ENSMUSG00000019892	Lrriq1	protein_coding	10	103046031	103236322	-	ensembl_havana	gene	LRRIQ1	leucine rich repeats and IQ motif containing 1	Other	other	---	1.48594	0	0.364306	0	0.490824	0	2.02004	1	0.0990619	0	0.174118	0	2.94887	1	0.00860416	1	0.0156267	1	1.35943	0	0.434304	0	0.541355	0	1.98451	0	0.0688887	0	0.139472	0	1.45981	0	0.299709	0	0.425133
20157	ENSMUSG00000072066	6720489N17Rik	protein_coding	13	62603013	62624182	-	ensembl_havana	gene	6720489N17Rik	RIKEN cDNA 6720489N17 gene	Other	other	---	2.40983	1	0.000247636	1	0.000984065	1	2.03272	1	0.00350719	1	0.0099412	1	2.94823	1	4.11207e-06	1	1.23572e-05	1	-1.18552	0	0.426388	0	0.533701	0	1.22342	0	0.324255	0	0.467814	0	1.45039	0	0.0739054	0	0.138918
16877	ENSMUSG00000059742	Kcnh7	protein_coding	2	62693414	63184287	-	ensembl_havana	gene	KCNH7	potassium voltage-gated channel subfamily H member 7	Plasma Membrane	ion channel	dextromethorphan/quinidine, procainamide, dofetilide, quinidine	3.75878	1	0.00053999	1	0.00196896	1	2.78831	1	0.00843593	1	0.0213816	1	2.94746	1	0.00475423	1	0.00907536	1	-1.34805	0	0.352436	0	0.461365	0	-1.27526	0	0.437802	0	0.581546	0	1.05708	0	0.862887	0	0.909094
5234	ENSMUSG00000025887	Casp12	protein_coding	9	5345430	5373032	+	ensembl_havana	gene	Casp12	caspase 12	Cytoplasm	peptidase	---	-1.1515	0	0.175966	0	0.279839	0	3.748	1	5.35883e-45	1	2.27496e-43	1	2.94704	1	1.07964e-30	1	1.5456e-29	1	4.31584	1	2.2135e-55	1	7.34395e-54	1	3.39352	1	3.21223e-39	1	9.67675e-38	1	-1.27179	0	0.00317726	1	0.00922795
8097	ENSMUSG00000030921	Trim30a	protein_coding	7	104409025	104465193	-	ensembl_havana	gene	Trim30a/Trim30d	tripartite motif-containing 30A	Cytoplasm	other	---	1.01892	0	0.793756	0	0.857345	0	3.18769	1	6.22769e-66	1	4.17e-64	1	2.94479	1	5.43749e-58	1	1.63803e-56	1	3.12851	1	1.98493e-66	1	8.16758e-65	1	2.89011	1	2.59811e-58	1	1.1528e-56	1	-1.08249	0	0.197117	0	0.305334
12602	ENSMUSG00000042501	Cpa6	protein_coding	1	10324720	10719945	-	ensembl_havana	gene	CPA6	carboxypeptidase A6	Extracellular Space	peptidase	---	1.00132	0	0.994262	0	0.996562	0	2.58347	1	2.19101e-08	1	1.58447e-07	1	2.94197	1	9.03601e-11	1	4.33017e-10	1	2.58005	1	8.331e-09	1	4.99284e-08	1	2.93807	1	2.34099e-11	1	2.2853e-10	1	1.13876	0	0.368579	0	0.497371
8230	ENSMUSG00000031216	Stard8	protein_coding	X	99003248	99074728	+	ensembl_havana	gene	STARD8	StAR related lipid transfer domain containing 8	Cytoplasm	other	---	2.37033	1	2.27912e-07	1	1.62506e-06	1	1.69342	0	0.00209866	1	0.00631442	1	2.94145	1	3.4494e-11	1	1.71318e-10	1	-1.39973	0	0.0257727	1	0.0518232	0	1.24095	0	0.126271	0	0.229077	0	1.73699	0	0.000163173	1	0.000636407
17449	ENSMUSG00000062342	Serpinb9e	protein_coding	13	33249612	33260850	+	ensembl_havana	gene	Serpinb9f (includes others)	serine (or cysteine) peptidase inhibitor, clade B, member 9f	Cytoplasm	other	---	3.56847	1	0.00792075	1	0.0210008	1	1.42236	0	0.491656	0	0.610751	0	2.9383	1	0.024207	1	0.0401253	1	-2.50884	-1	0.0362589	1	0.0698848	0	-1.21447	0	0.626235	0	0.745822	0	2.06579	1	0.0978941	0	0.174988
6587	ENSMUSG00000028268	Gbp3	protein_coding	3	142560026	142573209	+	ensembl_havana	gene	GBP4	guanylate binding protein 4	Cytoplasm	enzyme	---	-1.11705	0	0.0782281	0	0.145815	0	2.87978	1	7.69613e-72	1	5.66858e-70	1	2.9382	1	1.3285e-75	1	5.82446e-74	1	3.21685	1	2.1923e-88	1	1.2469e-86	1	3.28212	1	9.86537e-93	1	7.77149e-91	1	1.02029	0	0.709988	0	0.79656
2041	ENSMUSG00000019027	Dnah1	protein_coding	14	31260375	31323896	-	ensembl_havana	gene	DNAH1	dynein axonemal heavy chain 1	Extracellular Space	other	---	2.23283	1	1.26932e-15	1	2.41893e-14	1	1.21114	0	0.0698492	0	0.130313	0	2.93595	1	4.03882e-28	1	5.19161e-27	1	-1.84358	0	1.45569e-10	1	1.0221e-09	1	1.3149	0	0.00161395	1	0.00551922	1	2.42412	1	1.42451e-21	1	3.08595e-20
3328	ENSMUSG00000021835	Bmp4	protein_coding	14	46383520	46390669	-	ensembl_havana	gene	BMP4	bone morphogenetic protein 4	Extracellular Space	growth factor	---	-1.57597	0	9.71808e-05	1	0.000422542	1	3.46698	1	2.49433e-36	1	8.40823e-35	1	2.9359	1	7.22112e-28	1	9.17019e-27	1	5.46385	1	1.34656e-59	1	4.84992e-58	1	4.62689	1	3.90706e-49	1	1.50274e-47	1	-1.18089	0	0.046042	1	0.0939788
15682	ENSMUSG00000054252	Fgfr3	protein_coding	5	33721674	33737068	+	ensembl_havana	gene	FGFR3	fibroblast growth factor receptor 3	Plasma Membrane	kinase	pazopanib, lenvatinib, masitinib, nintedanib, lapatinib/pazopanib, debio 1347, derazantinib, SAR103168, erdafitinib, B-701, ASP5878, pemigatinib, PRN1371, LY3076226, docetaxel/nintedanib, everolimus/lenvatinib, crizotinib/pazopanib	2.28722	1	3.64631e-13	1	5.54322e-12	1	-1.20378	0	0.141328	0	0.231812	0	2.93272	1	3.34232e-22	1	3.32429e-21	1	-2.75331	-1	7.84459e-19	1	9.06343e-18	1	1.28222	0	0.0107184	1	0.0289712	1	3.53035	1	1.13757e-29	1	3.63505e-28
27660	ENSMUSG00000085925	Rtl1	protein_coding	12	109589193	109600330	-	ensembl_havana	gene	RTL1	retrotransposon Gag like 1	Other	other	---	1.26244	0	0.411944	0	0.537688	0	3.18701	1	1.18443e-05	1	5.77932e-05	1	2.93261	1	4.16508e-05	1	0.00010974	1	2.52448	1	0.000173675	1	0.000573505	1	2.32297	1	0.000564077	1	0.00214714	1	-1.08675	0	0.707283	0	0.794782
12599	ENSMUSG00000042498	Radx	protein_coding	X	139480367	139554582	+	ensembl_havana	gene	RADX	RPA1 related single stranded DNA binding protein, X-linked	Nucleus	other	---	1.45387	0	0.00045633	1	0.00169112	1	3.11312	1	3.54487e-29	1	9.32491e-28	1	2.93184	1	8.87752e-27	1	1.08257e-25	1	2.14126	1	2.68448e-16	1	2.70117e-15	1	2.01657	1	2.54014e-14	1	3.02497e-13	1	-1.06183	0	0.483531	0	0.607238
10738	ENSMUSG00000037492	Zmat4	protein_coding	8	23636019	24156585	+	ensembl_havana	gene	ZMAT4	zinc finger matrin-type 4	Nucleus	other	---	2.47747	1	1.19376e-05	1	6.26035e-05	1	1.99093	0	0.00106844	1	0.00347061	1	2.92904	1	1.20017e-07	1	4.30371e-07	1	-1.24438	0	0.23672	0	0.335172	0	1.18227	0	0.342129	0	0.486243	0	1.47119	0	0.0320488	1	0.0693049
15342	ENSMUSG00000052676	Zmat1	protein_coding	X	134971372	135009209	-	ensembl_havana	gene	ZMAT1	zinc finger matrin-type 1	Nucleus	other	---	2.29981	1	4.42702e-12	1	5.91783e-11	1	1.6327	0	7.16476e-05	1	0.000300695	1	2.92775	1	5.89914e-20	1	5.26413e-19	1	-1.40859	0	0.00185637	1	0.00497022	1	1.27304	0	0.0194307	1	0.0485141	1	1.79319	0	4.75517e-08	1	3.3742e-07
6443	ENSMUSG00000028020	Glrb	protein_coding	3	80843599	80913660	-	ensembl_havana	gene	GLRB	glycine receptor beta	Plasma Membrane	ion channel	---	1.79069	0	0.0175985	1	0.0415987	1	1.94065	0	0.00663139	1	0.0173265	1	2.92187	1	5.24946e-06	1	1.55281e-05	1	1.08375	0	0.716344	0	0.789501	0	1.63171	0	0.0206662	1	0.0511154	0	1.50561	0	0.0515828	0	0.103355
15403	ENSMUSG00000052957	Gas1	protein_coding	13	60174405	60177365	-	ensembl_havana	gene	GAS1	growth arrest specific 1	Plasma Membrane	other	---	-1.19197	0	0.000198889	1	0.000811137	1	1.60377	0	3.33536e-25	1	7.58229e-24	1	2.92102	1	1.42129e-128	1	1.21023e-126	1	1.91164	0	6.40623e-46	1	1.75084e-44	1	3.48176	1	2.26787e-173	1	4.3387e-171	1	1.82135	0	7.87139e-45	1	4.39218e-43
9408	ENSMUSG00000033676	Gabrb3	protein_coding	7	57419692	57828802	+	ensembl_havana	gene	GABRB3	gamma-aminobutyric acid type A receptor beta3 subunit	Plasma Membrane	ion channel	methohexital, aspirin/butalbital/caffeine, aspirin/butalbital/caffeine/codeine, fospropofol, pagoclone, alphadolone, SEP 174559, nitrazepam, adinazolam, piperazine, metyrapone/oxazepam, acetaminophen/butalbital/caffeine, sevoflurane, isoflurane, gaboxadol, isoniazid, dexamethasone/olanzapine, felbamate, etomidate, muscimol, halothane, fluoxetine/olanzapine, amobarbital, estazolam, atropine/hyoscy…	2.023	1	7.58655e-06	1	4.13916e-05	1	1.81066	0	0.000188042	1	0.000723629	1	2.92051	1	1.79291e-12	1	9.92162e-12	1	-1.11727	0	0.433549	0	0.54078	0	1.44366	0	0.00604587	1	0.01765	1	1.61295	0	0.000422743	1	0.00150822
5975	ENSMUSG00000027210	Meis2	protein_coding	2	115863064	116065839	-	ensembl_havana	gene	MEIS2	Meis homeobox 2	Nucleus	transcription regulator	---	1.36823	0	0.000268636	1	0.00106038	1	2.07261	1	2.3433e-18	1	3.79331e-17	1	2.92014	1	4.73348e-40	1	8.9396e-39	1	1.51481	0	1.01765e-07	1	5.46718e-07	1	2.13424	1	8.07327e-24	1	1.5669e-22	1	1.40892	0	2.11983e-06	1	1.17484e-05
17218	ENSMUSG00000061353	Cxcl12	protein_coding	6	117168535	117181367	+	ensembl_havana	gene	CXCL12	C-X-C motif chemokine ligand 12	Extracellular Space	cytokine	NOX-A12	-1.21184	0	7.44631e-05	1	0.000330895	1	3.7817	1	3.33902e-198	1	9.83742e-196	1	2.91999	1	2.87802e-129	1	2.47931e-127	1	4.58283	1	4.99058e-258	1	1.22527e-255	1	3.53857	1	2.3333e-178	1	4.64485e-176	1	-1.29511	0	7.55652e-11	1	7.35724e-10
12035	ENSMUSG00000040732	Erg	protein_coding	16	95359169	95586593	-	ensembl_havana	gene	ERG	ETS transcription factor ERG	Nucleus	transcription regulator	---	1.60104	0	1.54207e-09	1	1.51948e-08	1	3.82473	1	9.61674e-74	1	7.19108e-72	1	2.91659	1	1.61623e-47	1	3.697e-46	1	2.3889	1	8.39266e-39	1	1.9439e-37	1	1.82168	0	3.19049e-19	1	4.99459e-18	1	-1.31137	0	1.2821e-05	1	6.28327e-05
22892	ENSMUSG00000079560	Hoxa3	protein_coding	6	52169062	52213336	-	ensembl_havana	gene	HOXA3	homeobox A3	Nucleus	transcription regulator	---	1.96642	0	1.66897e-06	1	1.02185e-05	1	1.75585	0	7.90117e-05	1	0.000328884	1	2.91386	1	4.13453e-15	1	2.74969e-14	1	-1.11993	0	0.375758	0	0.484871	0	1.48181	0	0.00112231	1	0.00400116	1	1.65952	0	3.4927e-05	1	0.000157825
2619	ENSMUSG00000020614	Fam20a	protein_coding	11	109669749	109722279	-	ensembl_havana	gene	FAM20A	FAM20A golgi associated secretory pathway pseudokinase	Extracellular Space	other	---	1.50376	0	3.8073e-08	1	3.085e-07	1	3.43417	1	6.48547e-69	1	4.57117e-67	1	2.91377	1	1.34163e-52	1	3.49798e-51	1	2.28372	1	1.07841e-37	1	2.42535e-36	1	1.93765	0	5.5191e-25	1	1.12763e-23	1	-1.1786	0	0.00579836	1	0.0156582
3922	ENSMUSG00000022836	Mylk	protein_coding	16	34745210	35002420	+	ensembl_havana	gene	MYLK	myosin light chain kinase	Cytoplasm	kinase	---	1.61925	0	6.35264e-09	1	5.76946e-08	1	1.89801	0	6.05185e-15	1	7.80647e-14	1	2.91266	1	1.89655e-41	1	3.72012e-40	1	1.17215	0	0.0359885	1	0.0694546	0	1.79877	0	6.37828e-16	1	8.41168e-15	1	1.53459	0	2.2702e-09	1	1.89153e-08
9337	ENSMUSG00000033419	Snap91	protein_coding	9	86765923	86880654	-	ensembl_havana	gene	SNAP91	synaptosome associated protein 91	Plasma Membrane	other	---	2.34593	1	5.93734e-07	1	3.94155e-06	1	-1.40845	0	0.0747571	0	0.137803	0	2.90866	1	1.71377e-10	1	8.03998e-10	1	-3.30412	-1	1.12615e-11	1	8.56884e-11	1	1.23988	0	0.14726	0	0.257972	0	4.09671	1	3.07197e-16	1	4.76852e-15
15822	ENSMUSG00000054893	Zfp667	protein_coding	7	6286579	6307883	+	ensembl_havana	gene	ZNF667	zinc finger protein 667	Nucleus	transcription regulator	---	2.45066	1	3.50132e-28	1	1.44882e-26	1	1.39647	0	8.51913e-05	1	0.000353011	1	2.90639	1	1.04616e-40	1	2.00142e-39	1	-1.7549	0	1.28184e-13	1	1.1101e-12	1	1.18596	0	0.015023	1	0.0389072	1	2.08124	1	5.43719e-23	1	1.2754e-21
17421	ENSMUSG00000062209	Erbb4	protein_coding	1	68032186	69108059	-	ensembl_havana	gene	ERBB4	erb-b2 receptor tyrosine kinase 4	Plasma Membrane	kinase	BMS-599626, dacomitinib, afatinib, JNJ-26483327, osimertinib, poziotinib, pirotinib, afatinib/cetuximab, neratinib, pelitinib, afatinib/paclitaxel, afatinib/osimertinib, erlotinib/osimertinib, gefitinib/osimertinib, neratinib/paclitaxel, allitinib	1.89685	0	0.0940559	0	0.169092	0	1.25157	0	0.571885	0	0.682361	0	2.90519	1	0.00382732	1	0.00742627	1	-1.51558	0	0.250377	0	0.350633	0	1.53159	0	0.197163	0	0.323647	0	2.32124	1	0.0153378	1	0.0368523
3431	ENSMUSG00000022018	Rgcc	protein_coding	14	79288756	79301645	-	ensembl_havana	gene	RGCC	regulator of cell cycle	Cytoplasm	other	---	3.6054	1	2.56032e-08	1	2.14296e-07	1	-1.04029	0	0.875484	0	0.915378	0	2.90464	1	3.5909e-06	1	1.08619e-05	1	-3.75066	-1	5.11127e-09	1	3.12424e-08	1	-1.24126	0	0.283394	0	0.424515	0	3.02166	1	1.00005e-06	1	5.87392e-06
6822	ENSMUSG00000028661	Epha8	protein_coding	4	136929419	136956816	-	ensembl_havana	gene	EPHA8	EPH receptor A8	Plasma Membrane	kinase	---	1.11215	0	0.361764	0	0.48842	0	2.13101	1	7.47163e-12	1	7.61166e-11	1	2.9007	1	3.59288e-23	1	3.77509e-22	1	1.91611	0	8.43059e-10	1	5.5393e-09	1	2.60819	1	1.07591e-20	1	1.80721e-19	1	1.36119	0	0.0012915	1	0.00412657
11752	ENSMUSG00000040026	Saa3	protein_coding	7	46711998	46715700	-	ensembl_havana	gene	Saa3	serum amyloid A 3	Extracellular Space	other	---	-1.62174	0	5.78233e-35	1	3.25113e-33	1	4.65297	1	0	1	0	1	2.89924	1	2.8378e-174	1	3.76609e-172	1	7.54589	1	0	1	0	1	4.7018	1	0	1	0	1	-1.60489	0	8.38273e-38	1	3.60018e-36
2326	ENSMUSG00000020122	Egfr	protein_coding	11	16752203	16918158	+	ensembl_havana	gene	EGFR	epidermal growth factor receptor	Plasma Membrane	kinase	cetuximab, AEE 788, panitumumab, BMS-599626, varlitinib, tesevatinib, BMS-690514, dacomitinib, bevacizumab/erlotinib, matuzumab, afatinib, nimotuzumab, necitumumab, BIBX 1382BS, icotinib, transforming growth factor(alpha)-pseudomonas aeruginosa exotoxin (38), MP 412, sapitinib, cetuximab/irinotecan, CUDC 101, zalutumumab, lapatinib/pazopanib, irinotecan/panitumumab, erlotinib/vismodegib, erlotini…	1.72805	0	1.56422e-34	1	8.63016e-33	1	2.28024	1	6.72123e-78	1	5.44013e-76	1	2.8949	1	3.79237e-132	1	3.40643e-130	1	1.31954	0	2.98396e-11	1	2.20445e-10	1	1.67524	0	2.6903e-36	1	7.52009e-35	1	1.26956	0	3.63139e-09	1	2.95221e-08
13177	ENSMUSG00000044548	Dact1	protein_coding	12	71309884	71320107	+	ensembl_havana	gene	DACT1	dishevelled binding antagonist of beta catenin 1	Cytoplasm	other	---	2.04636	1	2.34204e-10	1	2.57084e-09	1	3.1156	1	8.10965e-25	1	1.80186e-23	1	2.89282	1	3.44753e-22	1	3.42452e-21	1	1.52251	0	2.11785e-05	1	8.22516e-05	1	1.41364	0	0.000409024	1	0.00160718	1	-1.07701	0	0.434993	0	0.562853
1293	ENSMUSG00000010064	Slc38a3	protein_coding	9	107650634	107669530	-	ensembl_havana	gene	SLC38A3	solute carrier family 38 member 3	Plasma Membrane	transporter	---	2.65457	1	7.87481e-06	1	4.27427e-05	1	1.61283	0	0.0353197	1	0.0734673	0	2.89001	1	7.86018e-07	1	2.56169e-06	1	-1.64591	0	0.0117833	1	0.0260162	1	1.08869	0	0.643626	0	0.759594	0	1.79188	0	0.00262471	1	0.00777491
9590	ENSMUSG00000034205	Loxl2	protein_coding	14	69609068	69695834	+	ensembl_havana	gene	LOXL2	lysyl oxidase like 2	Extracellular Space	enzyme	simtuzumab	1.38825	0	1.32467e-20	1	3.65426e-19	1	1.99664	0	1.54661e-87	1	1.4151e-85	1	2.8868	1	4.23381e-208	1	7.69979e-206	1	1.43824	0	1.19873e-26	1	1.91316e-25	1	2.07944	1	2.08461e-105	1	1.96849e-103	1	1.44583	0	1.05995e-28	1	3.28029e-27
5572	ENSMUSG00000026482	Rgl1	protein_coding	1	152516760	152766351	-	ensembl_havana	gene	RGL1	ral guanine nucleotide dissociation stimulator like 1	Cytoplasm	other	---	1.12544	0	0.0391986	1	0.082526	0	1.72884	0	8.01651e-23	1	1.60232e-21	1	2.88373	1	6.20843e-86	1	3.17557e-84	1	1.53615	0	1.78658e-15	1	1.71565e-14	1	2.56231	1	8.6608e-73	1	5.06279e-71	1	1.66801	0	2.85411e-24	1	6.98404e-23
1821	ENSMUSG00000017639	Rab11fip4	protein_coding	11	79591212	79698023	+	ensembl_havana	gene	RAB11FIP4	RAB11 family interacting protein 4	Cytoplasm	other	---	1.46526	0	6.1873e-19	1	1.51908e-17	1	1.83979	0	2.00777e-46	1	8.90857e-45	1	2.88266	1	3.00489e-141	1	3.01123e-139	1	1.25561	0	3.29709e-08	1	1.86518e-07	1	1.96733	0	5.67104e-63	1	2.74803e-61	1	1.56684	0	3.12522e-29	1	9.85816e-28
1705	ENSMUSG00000016262	Sertad4	protein_coding	1	192844488	192855756	-	ensembl_havana	gene	SERTAD4	SERTA domain containing 4	Other	other	---	1.24148	0	0.000293601	1	0.0011451	1	3.21567	1	1.76677e-94	1	1.82002e-92	1	2.88165	1	1.24977e-78	1	5.61293e-77	1	2.59019	1	2.35376e-69	1	1.02281e-67	1	2.32114	1	3.07794e-55	1	1.31044e-53	1	-1.11591	0	0.0293187	1	0.0642796
15070	ENSMUSG00000051455	Meioc	protein_coding	11	102663716	102682237	+	ensembl_havana	gene	MEIOC	meiosis specific with coiled-coil domain	Cytoplasm	other	---	3.19118	1	1.89668e-43	1	1.397e-41	1	1.05414	0	0.559728	0	0.671949	0	2.88065	1	9.46983e-37	1	1.62777e-35	1	-3.02728	-1	5.14581e-42	1	1.29357e-40	1	-1.1078	0	0.16593	0	0.282319	0	2.7327	1	2.96687e-35	1	1.18442e-33
9313	ENSMUSG00000033343	Magea4	protein_coding	X	72222017	72222964	+	ensembl_havana	gene	MAGEA11	MAGE family member A11	Nucleus	other	---	3.91354	1	2.98044e-05	1	0.00014538	1	1.08735	0	0.818109	0	0.876095	0	2.87943	1	0.00126112	1	0.00266957	1	-3.59914	-1	3.87094e-05	1	0.000143779	1	-1.35914	0	0.25221	0	0.390058	0	2.64811	1	0.00182708	1	0.00562718
9478	ENSMUSG00000033882	Rbm46	protein_coding	3	82837228	82876483	-	ensembl_havana	gene	RBM46	RNA binding motif protein 46	Nucleus	other	---	1.91533	0	8.21094e-24	1	2.73037e-22	1	1.39713	0	3.92582e-07	1	2.42989e-06	1	2.87866	1	2.39374e-63	1	7.99595e-62	1	-1.37091	0	2.8317e-07	1	1.44189e-06	1	1.50296	0	2.58788e-12	1	2.70754e-11	1	2.06042	1	9.3072e-34	1	3.471e-32
1715	ENSMUSG00000016386	Mpped2	protein_coding	2	106693269	106868356	+	ensembl_havana	gene	MPPED2	metallophosphoesterase domain containing 2	Other	other	---	1.76676	0	5.52821e-09	1	5.0456e-08	1	1.24475	0	0.029518	1	0.063294	0	2.8771	1	2.63194e-29	1	3.55047e-28	1	-1.41937	0	0.000164417	1	0.000545257	1	1.62846	0	1.31745e-08	1	1.00193e-07	1	2.31138	1	5.6313e-21	1	1.18001e-19
10407	ENSMUSG00000036617	Etl4	protein_coding	2	19909780	20810713	+	ensembl_havana	gene	KIAA1217	KIAA1217	Cytoplasm	other	---	1.07927	0	0.326791	0	0.452397	0	2.85933	1	4.89489e-48	1	2.25333e-46	1	2.87701	1	1.12723e-49	1	2.72216e-48	1	2.64931	1	6.64748e-45	1	1.77721e-43	1	2.6657	1	1.46763e-46	1	5.33819e-45	1	1.00619	0	0.920694	0	0.949705
16470	ENSMUSG00000057897	Camk2b	protein_coding	11	5969644	6066362	-	ensembl_havana	gene	CAMK2B	calcium/calmodulin dependent protein kinase II beta	Cytoplasm	kinase	---	1.30898	0	0.0953469	0	0.170954	0	1.24659	0	0.17495	0	0.275281	0	2.87033	1	3.13705e-12	1	1.70021e-11	1	-1.05005	0	0.750457	0	0.816528	0	2.1928	1	2.94506e-08	1	2.1509e-07	1	2.30255	1	5.21908e-09	1	4.17385e-08
1228	ENSMUSG00000009248	Ascl2	protein_coding	7	142966829	142969264	-	ensembl_havana	gene	ASCL2	achaete-scute family bHLH transcription factor 2	Nucleus	transcription regulator	---	1.18	0	0.400718	0	0.526628	0	1.51531	0	0.031133	1	0.0661885	0	2.87026	1	8.63156e-09	1	3.46651e-08	1	1.28416	0	0.174899	0	0.261913	0	2.43242	1	3.37705e-07	1	2.19829e-06	1	1.89417	0	0.000165176	1	0.000643366
12807	ENSMUSG00000043219	Hoxa6	protein_coding	6	52206288	52208722	-	ensembl_havana	gene	HOXA6	homeobox A6	Nucleus	transcription regulator	---	1.59698	0	0.033471	1	0.0720956	0	2.02043	1	0.00114385	1	0.0036847	1	2.86966	1	4.44528e-07	1	1.49369e-06	1	1.26516	0	0.232543	0	0.330567	0	1.79693	0	0.00190961	1	0.00639475	1	1.42032	0	0.0568517	0	0.112038
11906	ENSMUSG00000040447	Spns2	protein_coding	11	72451638	72489904	-	ensembl_havana	gene	SPNS2	sphingolipid transporter 2	Other	transporter	---	1.36559	0	0.0923453	0	0.166667	0	2.3273	1	1.94577e-06	1	1.08163e-05	1	2.86838	1	1.17379e-09	1	5.14003e-09	1	1.70425	0	0.00121267	1	0.0033833	1	2.10047	1	3.56883e-06	1	2.01427e-05	1	1.23249	0	0.166927	0	0.267924
33593	ENSMUSG00000094622	Gm3055	protein_coding	10	81742821	81771161	-	ensembl_havana	gene	ZNF624	zinc finger protein 624	Nucleus	transcription regulator	---	1.62608	0	0.191727	0	0.299441	0	1.68203	0	0.162008	0	0.258648	0	2.86602	1	0.00293308	1	0.00582622	1	1.03441	0	0.920621	0	0.945064	0	1.76254	0	0.0763245	0	0.15161	0	1.70391	0	0.0949379	0	0.170656
9771	ENSMUSG00000034687	Fras1	protein_coding	5	96373955	96784728	+	ensembl_havana	gene	FRAS1	Fraser extracellular matrix complex subunit 1	Extracellular Space	other	---	1.46897	0	0.000201581	1	0.000819621	1	2.10119	1	1.89461e-13	1	2.17703e-12	1	2.86569	1	8.27339e-27	1	1.01057e-25	1	1.43038	0	0.000141279	1	0.000474506	1	1.95081	0	2.24231e-13	1	2.53698e-12	1	1.36384	0	0.00043776	1	0.00155539
13581	ENSMUSG00000045994	B3gat1	protein_coding	9	26733728	26763101	+	ensembl_havana	gene	B3GAT1	beta-1,3-glucuronyltransferase 1	Cytoplasm	enzyme	---	1.40841	0	0.364311	0	0.490824	0	1.22089	0	0.60243	0	0.709214	0	2.86144	1	0.0032211	1	0.00634528	1	-1.15359	0	0.691724	0	0.76881	0	2.03168	1	0.0329025	1	0.0758984	0	2.34373	1	0.0119076	1	0.0294708
11229	ENSMUSG00000038665	Dgki	protein_coding	6	36846022	37300184	-	ensembl_havana	gene	DGKI	diacylglycerol kinase iota	Cytoplasm	kinase	---	1.88657	0	2.11891e-05	1	0.000106241	1	1.2077	0	0.225492	0	0.336533	0	2.86115	1	2.72552e-13	1	1.59577e-12	1	-1.56212	0	0.00163833	1	0.00443725	1	1.51659	0	0.00119309	1	0.00421876	1	2.36909	1	2.21086e-10	1	2.0509e-09
14022	ENSMUSG00000047591	Mafa	protein_coding	15	75745490	75748228	-	ensembl_havana	gene	MAFA	MAF bZIP transcription factor A	Nucleus	transcription regulator	---	1.75884	0	0.00550397	1	0.0152375	1	-1.26567	0	0.28849	0	0.406908	0	2.85307	1	8.04572e-08	1	2.93661e-07	1	-2.22611	-1	0.000101236	1	0.000349251	1	1.62213	0	0.00623297	1	0.0181458	1	3.61103	1	8.71317e-11	1	8.41885e-10
13665	ENSMUSG00000046314	Stxbp6	protein_coding	12	44852484	45074709	-	ensembl_havana	gene	STXBP6	syntaxin binding protein 6	Cytoplasm	other	---	-1.36638	0	0.328118	0	0.453765	0	2.23434	1	0.00486155	1	0.0132035	1	2.85232	1	0.000166705	1	0.00040192	1	3.05296	1	0.000131509	1	0.000443512	1	3.89735	1	1.8121e-06	1	1.06947e-05	1	1.27658	0	0.322089	0	0.449776
7116	ENSMUSG00000029136	Rbks	protein_coding	5	31624439	31697627	-	ensembl_havana	gene	RBKS	ribokinase	Cytoplasm	kinase	---	2.66317	1	1.51355e-06	1	9.33779e-06	1	1.22613	0	0.348169	0	0.469978	0	2.84936	1	1.79194e-07	1	6.28952e-07	1	-2.17201	-1	5.30815e-05	1	0.000192408	1	1.06991	0	0.695715	0	0.796501	0	2.32385	1	7.84044e-06	1	3.97856e-05
10797	ENSMUSG00000037661	Gpr160	protein_coding	3	30855950	30897192	+	ensembl_havana	gene	GPR160	G protein-coupled receptor 160	Plasma Membrane	G-protein coupled receptor	---	1.86905	0	0.00762793	1	0.0203085	1	1.28426	0	0.303288	0	0.423523	0	2.8488	1	3.42196e-06	1	1.03872e-05	1	-1.45535	0	0.088254	0	0.148855	0	1.5242	0	0.0355749	1	0.0807703	0	2.21824	1	0.000154391	1	0.000604553
7572	ENSMUSG00000029919	Hpgds	protein_coding	6	65117293	65144908	-	ensembl_havana	gene	HPGDS	hematopoietic prostaglandin D synthase	Cytoplasm	enzyme	---	1.76081	0	0.0136692	1	0.0335266	1	2.82749	1	2.89378e-06	1	1.56895e-05	1	2.8437	1	1.88351e-06	1	5.87466e-06	1	1.60579	0	0.0171079	1	0.0361625	1	1.61499	0	0.0141716	1	0.0369424	1	1.00573	0	0.975594	0	0.983133
5634	ENSMUSG00000026589	Sec16b	protein_coding	1	157506728	157568425	+	ensembl_havana	gene	SEC16B	SEC16 homolog B, endoplasmic reticulum export factor	Nucleus	other	---	-1.44852	0	0.0108434	1	0.0275071	1	3.98274	1	5.7336e-29	1	1.49755e-27	1	2.84301	1	4.01969e-17	1	3.057e-16	1	5.76908	1	2.32617e-42	1	5.89791e-41	1	4.11815	1	4.96653e-28	1	1.10684e-26	1	-1.40089	0	0.0011686	1	0.00377845
17263	ENSMUSG00000061544	Zfp229	protein_coding	17	21730795	21769342	+	ensembl_havana	gene	Zfp229	zinc finger protein 229	Other	other	---	2.28125	1	1.116e-16	1	2.32201e-15	1	1.47381	0	0.000148476	1	0.000584188	1	2.83894	1	1.17524e-26	1	1.42842e-25	1	-1.54785	0	3.06616e-06	1	1.36047e-05	1	1.24447	0	0.0135416	1	0.0355708	1	1.92626	0	8.63629e-13	1	1.01696e-11
8989	ENSMUSG00000032482	Cspg5	protein_coding	9	110243783	110262576	+	ensembl_havana	gene	CSPG5	chondroitin sulfate proteoglycan 5	Extracellular Space	growth factor	---	1.59521	0	0.000218965	1	0.000881063	1	-1.05358	0	0.695482	0	0.78243	0	2.83127	1	6.15274e-18	1	4.90189e-17	1	-1.68068	0	2.96378e-05	1	0.00011264	1	1.77486	0	2.103e-07	1	1.40623e-06	1	2.98297	1	2.82898e-20	1	5.74019e-19
20984	ENSMUSG00000074896	Ifit3	protein_coding	19	34583531	34588731	+	ensembl_havana	gene	IFIT3	interferon induced protein with tetratricopeptide repeats 3	Cytoplasm	other	---	-1.15974	0	0.0923216	0	0.166645	0	2.29382	1	1.1986e-21	1	2.28416e-20	1	2.82449	1	3.95425e-33	1	6.14452e-32	1	2.66024	1	1.86979e-29	1	3.26737e-28	1	3.27568	1	9.07789e-43	1	2.9326e-41	1	1.23135	0	0.0147593	1	0.035619
20223	ENSMUSG00000072647	Adam1a	protein_coding	5	121518576	121545482	-	ensembl_havana	gene	Adam1a	a disintegrin and metallopeptidase domain 1a	Plasma Membrane	peptidase	---	1.41258	0	0.483283	0	0.605121	0	1.68646	0	0.282566	0	0.40058	0	2.82269	1	0.026055	1	0.0428678	1	1.19389	0	0.697357	0	0.773203	0	1.99825	0	0.110861	0	0.206173	0	1.67374	0	0.227697	0	0.342651
11731	ENSMUSG00000039982	Dtx4	protein_coding	19	12466338	12501454	-	ensembl_havana	gene	DTX4	deltex E3 ubiquitin ligase 4	Cytoplasm	enzyme	---	1.40794	0	2.00825e-05	1	0.000101106	1	1.05195	0	0.539135	0	0.653179	0	2.82228	1	4.54953e-42	1	9.09351e-41	1	-1.33842	0	0.000193362	1	0.000633262	1	2.00454	1	3.11283e-22	1	5.61262e-21	1	2.68291	1	2.2793e-40	1	1.13052e-38
2270	ENSMUSG00000020032	Nuak1	protein_coding	10	84370905	84440597	-	ensembl_havana	gene	NUAK1	NUAK family kinase 1	Nucleus	kinase	---	1.31045	0	1.892e-07	1	1.36556e-06	1	2.72053	1	1.54918e-90	1	1.50138e-88	1	2.81643	1	5.96881e-99	1	3.55978e-97	1	2.07602	1	1.28151e-54	1	4.19511e-53	1	2.14921	1	3.11604e-61	1	1.45722e-59	1	1.03525	0	0.428466	0	0.556344
19890	ENSMUSG00000070837	Aurkc	protein_coding	7	6995300	7003091	+	ensembl_havana	gene	AURKC	aurora kinase C	Nucleus	kinase	tozasertib, danusertib, GSK1070916, TTP607, AMG 900, ilorasertib	2.82545	1	0.000402352	1	0.00151432	1	1.03139	0	0.923327	0	0.948239	0	2.8142	1	0.000363104	1	0.000837333	1	-2.73946	-1	0.000382555	1	0.00119016	1	-1.00399	0	0.987183	0	0.992438	0	2.72856	1	0.000341711	1	0.00124567
4953	ENSMUSG00000025255	Zfhx4	protein_coding	3	5218526	5415857	+	ensembl_havana	gene	ZFHX4	zinc finger homeobox 4	Nucleus	transcription regulator	---	1.30186	0	1.54963e-05	1	7.9373e-05	1	3.40998	1	5.89913e-98	1	6.48508e-96	1	2.81157	1	2.51166e-70	1	9.68568e-69	1	2.6193	1	1.95676e-66	1	8.07422e-65	1	2.15965	1	2.88614e-43	1	9.51134e-42	1	-1.21284	0	0.000266607	1	0.000993773
20332	ENSMUSG00000073007	Tent5d	protein_coding	X	107792590	107872909	+	ensembl_havana	gene	TENT5D	terminal nucleotidyltransferase 5D	Other	other	---	1.84858	0	0.0697441	0	0.132791	0	2.26436	1	0.0145566	1	0.0344583	1	2.8078	1	0.00157546	1	0.0032766	1	1.22492	0	0.502503	0	0.604868	0	1.51889	0	0.154891	0	0.268372	0	1.24	0	0.456525	0	0.582207
17411	ENSMUSG00000062184	Hs6st2	protein_coding	X	51387212	51681856	-	ensembl_havana	gene	HS6ST2	heparan sulfate 6-O-sulfotransferase 2	Plasma Membrane	enzyme	---	1.01128	0	0.881593	0	0.921438	0	3.5458	1	4.15351e-75	1	3.17023e-73	1	2.80576	1	1.4699e-50	1	3.65144e-49	1	3.50627	1	4.19881e-78	1	2.0967e-76	1	2.77448	1	2.37199e-52	1	9.62585e-51	1	-1.26376	0	9.32927e-05	1	0.000384957
12785	ENSMUSG00000043099	Hic1	protein_coding	11	75164565	75169519	-	ensembl_havana	gene	HIC1	HIC ZBTB transcriptional repressor 1	Nucleus	transcription regulator	---	2.27065	1	2.4024e-62	1	3.33865e-60	1	1.27191	0	2.31053e-06	1	1.27049e-05	1	2.80311	1	1.69648e-100	1	1.05893e-98	1	-1.78523	0	1.46821e-34	1	2.96683e-33	1	1.23449	0	2.30446e-06	1	1.33597e-05	1	2.20386	1	6.971e-65	1	6.37825e-63
13795	ENSMUSG00000046768	Rhoj	protein_coding	12	75308322	75401456	+	ensembl_havana	gene	RHOJ	ras homolog family member J	Cytoplasm	enzyme	---	1.37831	0	2.3571e-07	1	1.67499e-06	1	1.99725	0	3.08977e-30	1	8.36679e-29	1	2.8025	1	1.52133e-68	1	5.64501e-67	1	1.44905	0	8.18023e-11	1	5.86389e-10	1	2.03329	1	1.21433e-37	1	3.48699e-36	1	1.40318	0	2.64532e-10	1	2.43247e-09
11743	ENSMUSG00000040009	Gnaz	protein_coding	10	74967177	75016907	+	ensembl_havana	gene	GNAZ	G protein subunit alpha z	Plasma Membrane	enzyme	---	1.47594	0	1.25347e-07	1	9.28818e-07	1	1.94151	0	5.32957e-20	1	9.30211e-19	1	2.80131	1	2.77083e-48	1	6.4892e-47	1	1.31544	0	5.99078e-05	1	0.00021506	1	1.89798	0	4.21459e-22	1	7.4982e-21	1	1.44285	0	1.66306e-08	1	1.24674e-07
14656	ENSMUSG00000049929	Lpar4	protein_coding	X	106920625	106933900	+	ensembl_havana	gene	LPAR4	lysophosphatidic acid receptor 4	Plasma Membrane	transmembrane receptor	---	1.20454	0	0.291675	0	0.414786	0	6.96088	1	3.07375e-35	1	1.00845e-33	1	2.79865	1	1.58355e-10	1	7.44802e-10	1	5.77885	1	8.01081e-34	1	1.58399e-32	1	2.32341	1	1.62884e-08	1	1.22608e-07	1	-2.48723	-1	3.37574e-13	1	4.09959e-12
9099	ENSMUSG00000032690	Oas2	protein_coding	5	120730333	120749853	-	ensembl_havana	gene	OAS2	2'-5'-oligoadenylate synthetase 2	Cytoplasm	enzyme	---	1.12813	0	0.105916	0	0.186076	0	2.47602	1	1.97734e-37	1	6.86984e-36	1	2.7949	1	6.21771e-49	1	1.48932e-47	1	2.19481	1	1.59431e-30	1	2.85715e-29	1	2.47747	1	2.74659e-41	1	8.6824e-40	1	1.12879	0	0.0558289	0	0.110391
7426	ENSMUSG00000029638	Glcci1	protein_coding	6	8509600	8597548	+	ensembl_havana	gene	GLCCI1	glucocorticoid induced 1	Cytoplasm	other	---	2.02533	1	0.00125125	1	0.00416733	1	1.5755	0	0.0417993	1	0.0845146	0	2.79441	1	1.26652e-06	1	4.02874e-06	1	-1.28552	0	0.211443	0	0.305729	0	1.37973	0	0.0876193	0	0.169809	0	1.77367	0	0.00310603	1	0.00904964
13386	ENSMUSG00000045284	Dcaf12l1	protein_coding	X	44786570	44790197	-	ensembl_havana	gene	Dcaf12l1	DDB1 and CUL4 associated factor 12-like 1	Cytoplasm	other	---	1.50079	0	0.0281347	1	0.0620531	0	2.14436	1	2.21608e-05	1	0.000103079	1	2.79207	1	4.1091e-09	1	1.70079e-08	1	1.42882	0	0.0304628	1	0.0598888	0	1.8604	0	9.65197e-05	1	0.000432036	1	1.30205	0	0.0850428	0	0.155913
12989	ENSMUSG00000043953	Ccrl2	protein_coding	9	111054486	111057519	-	ensembl_havana	gene	CCRL2	C-C motif chemokine receptor like 2	Plasma Membrane	G-protein coupled receptor	---	1.73077	0	0.0117704	1	0.0295289	1	1.5672	0	0.0410307	1	0.0832089	0	2.79204	1	8.73771e-07	1	2.83015e-06	1	-1.10438	0	0.620843	0	0.709406	0	1.61317	0	0.011166	1	0.0300433	1	1.78155	0	0.00248568	1	0.00740625
6556	ENSMUSG00000028217	Cdh17	protein_coding	4	11758147	11817895	+	ensembl_havana	gene	CDH17	cadherin 17	Plasma Membrane	transporter	---	3.12073	1	0.000433349	1	0.00161571	1	1.13856	0	0.709799	0	0.793628	0	2.79167	1	0.0014165	1	0.00297158	1	-2.74094	-1	0.00111006	1	0.00312603	1	-1.11787	0	0.688944	0	0.791332	0	2.45192	1	0.00352767	1	0.0101101
1409	ENSMUSG00000012819	Cdh23	protein_coding	10	60302748	60696490	-	ensembl_havana	gene	CDH23	cadherin related 23	Plasma Membrane	transporter	---	1.41771	0	0.0165273	1	0.0393827	1	1.66838	0	0.000372994	1	0.00134328	1	2.79045	1	8.95034e-14	1	5.41024e-13	1	1.17681	0	0.225739	0	0.322976	0	1.96827	0	1.1521e-07	1	7.92696e-07	1	1.67254	0	4.29019e-05	1	0.0001903
1589	ENSMUSG00000015342	Xk	protein_coding	X	9272756	9313250	+	ensembl_havana	gene	XK	X-linked Kx blood group	Plasma Membrane	transporter	zanamivir	2.53182	1	5.65564e-10	1	5.92555e-09	1	1.61127	0	0.00208139	1	0.00626884	1	2.7887	1	3.40356e-12	1	1.8379e-11	1	-1.57132	0	0.000952361	1	0.00272889	1	1.10146	0	0.450574	0	0.594386	0	1.73075	0	4.27141e-05	1	0.000189696
15186	ENSMUSG00000051977	Prdm9	protein_coding	17	15543079	15564354	-	ensembl_havana	gene	PRDM9	PR/SET domain 9	Nucleus	enzyme	---	2.51959	1	5.78143e-08	1	4.54705e-07	1	1.00546	0	0.9764	0	0.984608	0	2.78737	1	9.66309e-10	1	4.26699e-09	1	-2.5059	-1	3.09012e-08	1	1.75417e-07	1	1.10628	0	0.493039	0	0.633324	0	2.77223	1	4.13498e-10	1	3.72325e-09
11002	ENSMUSG00000038168	P3h2	protein_coding	16	25959288	26105784	-	ensembl_havana	gene	P3H2	prolyl 3-hydroxylase 2	Cytoplasm	enzyme	---	1.37831	0	0.0531937	0	0.106149	0	1.98821	0	2.09214e-05	1	9.77278e-05	1	2.78737	1	6.03248e-11	1	2.93864e-10	1	1.4425	0	0.0154683	1	0.0330861	1	2.02232	1	1.44207e-06	1	8.64246e-06	1	1.40195	0	0.0166231	1	0.039496
2187	ENSMUSG00000019865	Nmbr	protein_coding	10	14705591	14770850	+	ensembl_havana	gene	NMBR	neuromedin B receptor	Plasma Membrane	G-protein coupled receptor	---	2.49464	1	0.00393891	1	0.0113884	1	1.96911	0	0.0358484	1	0.0743674	0	2.78684	1	0.00098682	1	0.00212599	1	-1.26689	0	0.399026	0	0.507533	0	1.11713	0	0.678136	0	0.783139	0	1.41528	0	0.204513	0	0.314298
6950	ENSMUSG00000028871	Rspo1	protein_coding	4	124986430	125009099	+	ensembl_havana	gene	RSPO1	R-spondin 1	Plasma Membrane	other	---	1.63834	0	0.134223	0	0.225042	0	2.73439	1	0.00152673	1	0.00475179	1	2.78507	1	0.00105723	1	0.00226763	1	1.66899	0	0.0721165	0	0.125573	0	1.69993	0	0.057825	0	0.120911	0	1.01853	0	0.944773	0	0.965216
524	ENSMUSG00000003051	Elf3	protein_coding	1	135253575	135258568	-	ensembl_havana	gene	ELF3	E74 like ETS transcription factor 3	Nucleus	transcription regulator	---	5.21778	1	8.9227e-07	1	5.72725e-06	1	-1.67491	0	0.218971	0	0.329216	0	2.78405	1	0.00275061	1	0.00548968	1	-8.73929	-1	3.21021e-09	1	2.00126e-08	1	-1.87417	0	0.021777	1	0.0535018	0	4.66302	1	3.39782e-05	1	0.000153963
20955	ENSMUSG00000074829	2010315B03Rik	protein_coding	9	124291804	124312696	-	ensembl_havana	gene	2010315B03Rik	RIKEN cDNA 2010315B03 gene	Other	other	---	2.05582	1	3.30603e-06	1	1.92876e-05	1	1.78102	0	0.0002352	1	0.000887256	1	2.78254	1	9.31123e-12	1	4.86224e-11	1	-1.15429	0	0.303369	0	0.40928	0	1.35349	0	0.021544	1	0.0529735	0	1.56233	0	0.000871214	1	0.00289769
14484	ENSMUSG00000049291	Prss38	protein_coding	11	59372669	59375657	-	ensembl_havana	gene	PRSS38	serine protease 38	Other	other	---	2.95097	1	0.00301753	1	0.00904952	1	1.48486	0	0.304688	0	0.425033	0	2.77943	1	0.00469809	1	0.00897517	1	-1.98737	0	0.0388926	1	0.0741749	0	-1.06172	0	0.844314	0	0.902321	0	1.87184	0	0.0566858	0	0.111786
15998	ENSMUSG00000055733	Nap1l3	protein_coding	X	122394565	122397401	-	ensembl_havana	gene	NAP1L3	nucleosome assembly protein 1 like 3	Nucleus	other	---	2.39363	1	0.00317951	1	0.00948509	1	1.69656	0	0.0823623	0	0.149198	0	2.77493	1	0.000424771	1	0.000968773	1	-1.41088	0	0.196211	0	0.287715	0	1.1593	0	0.553424	0	0.685151	0	1.63562	0	0.0577944	0	0.113531
19220	ENSMUSG00000067653	Ankrd23	protein_coding	1	36530188	36536883	-	ensembl_havana	gene	ANKRD23	ankyrin repeat domain 23	Nucleus	other	---	2.8702	1	0.000343803	1	0.00131513	1	1.29646	0	0.405683	0	0.528858	0	2.77463	1	0.000471265	1	0.0010682	1	-2.21387	-1	0.00408315	1	0.0100769	1	-1.03444	0	0.893748	0	0.93454	0	2.14016	1	0.00547186	1	0.0148939
4340	ENSMUSG00000024172	St6gal2	protein_coding	17	55445382	55514581	+	ensembl_havana	gene	ST6GAL2	ST6 beta-galactoside alpha-2,6-sialyltransferase 2	Cytoplasm	enzyme	---	2.41309	1	0.0654154	0	0.126064	0	-1.42335	0	0.515548	0	0.632773	0	2.77216	1	0.0298356	1	0.0484093	1	-3.43468	-1	0.0126126	1	0.0276358	1	1.1488	0	0.736726	0	0.82685	0	3.94575	1	0.00475505	1	0.0131766
4041	ENSMUSG00000023046	Igfbp6	protein_coding	15	102144362	102149511	+	ensembl_havana	gene	IGFBP6	insulin like growth factor binding protein 6	Extracellular Space	other	---	1.04972	0	0.572181	0	0.6846	0	1.54518	0	1.65281e-07	1	1.07258e-06	1	2.77212	1	1.12062e-37	1	1.96757e-36	1	1.472	0	1.69141e-06	1	7.75722e-06	1	2.64083	1	1.8115e-36	1	5.07324e-35	1	1.79404	0	2.57976e-15	1	3.74778e-14
675	ENSMUSG00000004110	Cacna1e	protein_coding	1	154390731	154884501	-	ensembl_havana	gene	CACNA1E	calcium voltage-gated channel subunit alpha1 E	Plasma Membrane	ion channel	---	1.47508	0	0.18702	0	0.293585	0	2.91204	1	0.000136459	1	0.000541534	1	2.77169	1	0.000237464	1	0.000560501	1	1.97415	0	0.00783104	1	0.0181268	1	1.87901	0	0.0125428	1	0.0332196	1	-1.05064	0	0.834012	0	0.888603
10169	ENSMUSG00000035864	Syt1	protein_coding	10	108497650	109010982	-	ensembl_havana	gene	SYT1	synaptotagmin 1	Cytoplasm	transporter	---	2.88548	1	0.000102856	1	0.000445116	1	-1.68108	0	0.106553	0	0.185033	0	2.76657	1	0.000168207	1	0.000405343	1	-4.85072	-1	6.54554e-08	1	3.58981e-07	1	-1.04298	0	0.857557	0	0.911225	0	4.65083	1	1.1598e-07	1	7.78003e-07
22562	ENSMUSG00000078864	Gm14322	protein_coding	2	177759288	177770472	+	ensembl_havana	gene	AI987944 (includes others)	expressed sequence AI987944	Other	other	---	1.93105	0	0.123002	0	0.21008	0	1.79272	0	0.174292	0	0.274463	0	2.76602	1	0.013588	1	0.0237274	1	-1.07716	0	0.847381	0	0.890228	0	1.43239	0	0.327142	0	0.470435	0	1.54292	0	0.241419	0	0.358574
19289	ENSMUSG00000068048	Rhox9	protein_coding	X	37899097	37901770	-	ensembl_havana	gene	Rhox6/Rhox9	reproductive homeobox 9	Other	other	---	3.46566	1	0.00450077	1	0.0127772	1	1.0203	0	0.967067	0	0.978004	0	2.76476	1	0.0200686	1	0.0338173	1	-3.39671	-1	0.00380717	1	0.00948316	1	-1.25351	0	0.535573	0	0.670308	0	2.70976	1	0.0182839	1	0.042957
11468	ENSMUSG00000039236	Isg20	protein_coding	7	78913424	78920396	+	ensembl_havana	gene	ISG20	interferon stimulated exonuclease gene 20	Nucleus	enzyme	---	-1.00017	0	0.999213	0	0.99951	0	2.52906	1	3.19125e-09	1	2.5411e-08	1	2.75657	1	4.63459e-11	1	2.28106e-10	1	2.52948	1	1.04183e-09	1	6.80588e-09	1	2.75703	1	1.11314e-11	1	1.11929e-10	1	1.08996	0	0.521075	0	0.641607
11143	ENSMUSG00000038496	Slc19a3	protein_coding	1	83012523	83038448	-	ensembl_havana	gene	SLC19A3	solute carrier family 19 member 3	Plasma Membrane	transporter	---	2.32047	1	0.0260933	1	0.0582217	0	1.95483	0	0.080472	0	0.146278	0	2.75145	1	0.00622264	1	0.0116298	1	-1.18705	0	0.610689	0	0.700574	0	1.18573	0	0.595993	0	0.720235	0	1.40752	0	0.296379	0	0.421658
2366	ENSMUSG00000020182	Ddc	protein_coding	11	11814101	11898144	-	ensembl_havana	gene	DDC	dopa decarboxylase	Cytoplasm	enzyme	carbidopa/entacapone/levodopa, DOPA decarboxylase inhibitor, carbidopa/levodopa, S(-)-carbidopa, levodopa	-1.49796	0	0.048089	1	0.0977065	0	1.05625	0	0.77701	0	0.844921	0	2.75027	1	1.29209e-08	1	5.107e-08	1	1.58222	0	0.0215122	1	0.0442777	1	4.1198	1	1.82974e-14	1	2.19316e-13	1	2.6038	1	2.78504e-08	1	2.03101e-07
10239	ENSMUSG00000036097	Slf2	protein_coding	19	44931151	44983299	+	ensembl_havana	gene	SLF2	SMC5-SMC6 complex localization factor 2	Extracellular Space	other	---	1.3353	0	1.40819e-11	1	1.76095e-10	1	1.5728	0	1.63362e-26	1	3.8877e-25	1	2.74969	1	2.44419e-131	1	2.169e-129	1	1.17787	0	7.21881e-05	1	0.000255626	1	2.05924	1	3.33181e-72	1	1.93995e-70	1	1.74828	0	1.40941e-44	1	7.77603e-43
1747	ENSMUSG00000016763	Scube1	protein_coding	15	83604999	83725021	-	ensembl_havana	gene	SCUBE1	signal peptide, CUB domain and EGF like domain containing 1	Plasma Membrane	transmembrane receptor	---	1.42582	0	0.00121311	1	0.00405407	1	1.07655	0	0.51305	0	0.630653	0	2.74888	1	2.58982e-22	1	2.58824e-21	1	-1.32444	0	0.00821039	1	0.018895	1	1.92794	0	1.33633e-11	1	1.33461e-10	1	2.55343	1	1.1465e-20	1	2.35881e-19
15853	ENSMUSG00000055022	Cntn1	protein_coding	15	92051165	92341967	+	ensembl_havana	gene	CNTN1	contactin 1	Plasma Membrane	enzyme	---	1.98621	0	0.0733743	0	0.138467	0	1.00728	0	0.985875	0	0.990245	0	2.74606	1	0.00653136	1	0.0121635	1	-1.97185	0	0.0687132	0	0.120516	0	1.38256	0	0.326879	0	0.470277	0	2.72621	1	0.00544224	1	0.0148358
1367	ENSMUSG00000011382	Dhdh	protein_coding	7	45470987	45488805	-	ensembl_havana	gene	DHDH	dihydrodiol dehydrogenase	Other	enzyme	---	1.8626	0	1.76776e-07	1	1.28344e-06	1	1.193	0	0.15454	0	0.248937	0	2.74595	1	1.71871e-18	1	1.41286e-17	1	-1.56128	0	8.76483e-05	1	0.000306177	1	1.47425	0	0.000186329	1	0.000788905	1	2.30172	1	2.52981e-14	1	3.38173e-13
10754	ENSMUSG00000037541	Shank2	protein_coding	7	144001928	144424494	+	ensembl_havana	gene	SHANK2	SH3 and multiple ankyrin repeat domains 2	Plasma Membrane	other	---	2.2206	1	5.80431e-28	1	2.34899e-26	1	1.02711	0	0.729452	0	0.808483	0	2.74509	1	1.71168e-45	1	3.71352e-44	1	-2.16198	-1	1.67481e-27	1	2.74739e-26	1	1.23619	0	0.00098425	1	0.00355803	1	2.67262	1	1.89485e-45	1	1.0819e-43
17948	ENSMUSG00000064373	Selenop	protein_coding	15	3268547	3280508	+	ensembl_havana	gene	SELENOP	selenoprotein P	Extracellular Space	other	---	-1.10843	0	0.150845	0	0.246873	0	2.37525	1	7.46941e-39	1	2.70348e-37	1	2.74503	1	4.37661e-54	1	1.1808e-52	1	2.63281	1	3.06534e-49	1	9.03111e-48	1	3.04268	1	9.587e-67	1	5.00802e-65	1	1.15568	0	0.0134123	1	0.0327078
2859	ENSMUSG00000020990	Cdkl1	protein_coding	12	69746848	69791267	-	ensembl_havana	gene	CDKL1	cyclin dependent kinase like 1	Nucleus	kinase	---	-1.14592	0	0.713952	0	0.796518	0	2.60017	1	0.00465918	1	0.0127407	1	2.74382	1	0.00242426	1	0.00488868	1	2.97959	1	0.00112329	1	0.00316027	1	3.14421	1	0.000522628	1	0.00200804	1	1.05525	0	0.853668	0	0.902885
10564	ENSMUSG00000037031	Tspan15	protein_coding	10	62185396	62231251	-	ensembl_havana	gene	TSPAN15	tetraspanin 15	Plasma Membrane	other	---	2.45512	1	4.32551e-06	1	2.47069e-05	1	2.21496	1	5.38922e-05	1	0.000231927	1	2.74282	1	1.47974e-07	1	5.23865e-07	1	-1.10842	0	0.551526	0	0.64851	0	1.11719	0	0.507562	0	0.645618	0	1.23832	0	0.205797	0	0.315831
9878	ENSMUSG00000034981	Parm1	protein_coding	5	91517615	91626894	+	ensembl_havana	gene	PARM1	prostate androgen-regulated mucin-like protein 1	Extracellular Space	other	---	-1.26343	0	0.0353216	1	0.0754528	0	2.05899	1	1.23623e-12	1	1.34696e-11	1	2.74167	1	2.34298e-24	1	2.57762e-23	1	2.60139	1	1.10756e-20	1	1.39567e-19	1	3.46392	1	1.60417e-35	1	4.43358e-34	1	1.33156	0	0.00134384	1	0.00427286
2763	ENSMUSG00000020836	Coro6	protein_coding	11	77462411	77470484	+	ensembl_havana	gene	CORO6	coronin 6	Extracellular Space	other	---	1.27958	0	0.471157	0	0.594179	0	1.54135	0	0.1987	0	0.305091	0	2.74137	1	0.00158083	1	0.00328684	1	1.20458	0	0.557104	0	0.653295	0	2.1424	1	0.0106741	1	0.0288779	1	1.77855	0	0.0487086	1	0.0985479
13107	ENSMUSG00000044313	Mab21l3	protein_coding	3	101813076	101848959	-	ensembl_havana	gene	MAB21L3	mab-21 like 3	Other	other	---	2.06042	1	8.48957e-06	1	4.57927e-05	1	1.81732	0	0.000268168	1	0.000998581	1	2.73472	1	1.98455e-10	1	9.26899e-10	1	-1.13376	0	0.396857	0	0.505586	0	1.32726	0	0.0457622	1	0.0997962	0	1.5048	0	0.00440568	1	0.0123064
20460	ENSMUSG00000073530	Pappa2	protein_coding	1	158711727	158980490	-	ensembl_havana	gene	PAPPA2	pappalysin 2	Extracellular Space	peptidase	---	3.59148	1	1.23608e-09	1	1.23365e-08	1	-1.4549	0	0.12811	0	0.2143	0	2.7328	1	1.85352e-06	1	5.78234e-06	1	-5.22522	-1	4.87639e-14	1	4.30918e-13	1	-1.31421	0	0.125931	0	0.228601	0	3.97594	1	3.38796e-10	1	3.08455e-09
16001	ENSMUSG00000055746	Magea2	protein_coding	X	155027201	155093666	-	ensembl_havana	gene	Magea3 (includes others)	melanoma antigen, family A, 3	Other	other	---	3.12541	1	4.15369e-07	1	2.8354e-06	1	-1.15633	0	0.567063	0	0.678495	0	2.73027	1	7.37298e-06	1	2.14013e-05	1	-3.61399	-1	1.0281e-08	1	6.11174e-08	1	-1.14473	0	0.47719	0	0.619447	0	3.15708	1	2.63016e-07	1	1.67148e-06
20857	ENSMUSG00000074575	Kcng1	protein_coding	2	168260117	168281736	-	ensembl_havana	gene	KCNG1	potassium voltage-gated channel modifier subfamily G member 1	Plasma Membrane	ion channel	---	2.83926	1	4.52949e-07	1	3.06776e-06	1	-1.08411	0	0.724269	0	0.804494	0	2.72895	1	9.6006e-07	1	3.09602e-06	1	-3.07808	-1	3.5041e-08	1	1.97395e-07	1	-1.04042	0	0.822314	0	0.886538	0	2.95849	1	7.79842e-08	1	5.34816e-07
11762	ENSMUSG00000040046	Tph1	protein_coding	7	46644641	46672537	-	ensembl_havana	gene	TPH1	tryptophan hydroxylase 1	Nucleus	enzyme	telotristat ethyl, telotristat, 5,6,7,8-tetrahydrobiopterin	3.20771	1	6.02241e-08	1	4.72649e-07	1	1.95747	0	0.00246359	1	0.00726985	1	2.72719	1	2.88123e-06	1	8.82034e-06	1	-1.63871	0	0.00993811	1	0.022362	1	-1.1762	0	0.375048	0	0.519838	0	1.39322	0	0.0821916	0	0.151573
1973	ENSMUSG00000018654	Ikzf1	protein_coding	11	11685003	11772926	+	ensembl_havana	gene	IKZF1	IKAROS family zinc finger 1	Nucleus	transcription regulator	---	1.16643	0	0.481905	0	0.604114	0	1.9656	0	0.00127425	1	0.00405245	1	2.72338	1	8.44015e-07	1	2.73798e-06	1	1.68514	0	0.00914178	1	0.0207436	1	2.3348	1	1.18173e-05	1	6.14039e-05	1	1.38552	0	0.074996	0	0.140573
14893	ENSMUSG00000050840	Cdh20	protein_coding	1	104768529	104995481	+	ensembl_havana	gene	CDH20	cadherin 20	Plasma Membrane	other	---	2.50245	1	0.0243043	1	0.0547107	0	1.39121	0	0.4404	0	0.56208	0	2.72123	1	0.0123795	1	0.0217928	1	-1.79876	0	0.118659	0	0.190532	0	1.08743	0	0.807728	0	0.876899	0	1.95602	0	0.0687655	0	0.131293
1682	ENSMUSG00000015968	Cacna1d	protein_coding	14	30039939	30491455	-	ensembl_havana	gene	CACNA1D	calcium voltage-gated channel subunit alpha1 D	Plasma Membrane	ion channel	cinnarizine, MEM-1003, clevidipine butyrate, amlodipine/hydrochlorothiazide/valsartan, amlodipine/telmisartan, aliskiren/amlodipine, aliskiren/amlodipine/hydrochlorothiazide, amlodipine/valsartan, amlodipine/perindopril, amlodipine/benazepril, verapamil, dexamethasone/rituximab/verapamil, mibefradil, bepridil, enalapril/felodipine, amlodipine/atorvastatin, amlodipine/celecoxib, nisoldipine, israd…	1.76308	0	0.0019632	1	0.00620199	1	2.96323	1	7.84907e-10	1	6.65657e-09	1	2.7207	1	1.10547e-08	1	4.39889e-08	1	1.68071	0	0.000942973	1	0.0027041	1	1.54315	0	0.00521366	1	0.0154844	1	-1.08914	0	0.562879	0	0.679342
13227	ENSMUSG00000044716	Dok7	protein_coding	5	35056766	35087839	+	ensembl_havana	gene	DOK7	docking protein 7	Extracellular Space	other	---	1.64345	0	0.177018	0	0.2813	0	1.15276	0	0.708794	0	0.793106	0	2.72047	1	0.00455233	1	0.00871592	1	-1.42568	0	0.315011	0	0.421628	0	1.65534	0	0.11834	0	0.21724	0	2.35997	1	0.0108454	1	0.0271639
14320	ENSMUSG00000048626	Klf17	protein_coding	4	117757836	117765648	-	ensembl_havana	gene	KLF17	Kruppel like factor 17	Nucleus	transcription regulator	---	2.91939	1	0.0158189	1	0.0379909	1	-1.67087	0	0.330344	0	0.451236	0	2.71512	1	0.0233723	1	0.0388861	1	-4.87792	-1	0.000882875	1	0.00255112	1	-1.07523	0	0.847916	0	0.904595	0	4.53661	1	0.00139968	1	0.00442651
10813	ENSMUSG00000037709	Fam13a	protein_coding	6	58932090	59024549	-	ensembl_havana	gene	Fam13a	family with sequence similarity 13, member A	Nucleus	other	---	1.85381	0	0.00544434	1	0.0150913	1	-1.02766	0	0.908032	0	0.938484	0	2.70791	1	3.52095e-06	1	1.06653e-05	1	-1.90509	0	0.00306574	1	0.0078188	1	1.46073	0	0.0510378	0	0.109073	0	2.78282	1	1.12688e-06	1	6.57431e-06
13477	ENSMUSG00000045589	Frrs1l	protein_coding	4	56957173	56990391	-	ensembl_havana	gene	FRRS1L	ferric chelate reductase 1 like	Cytoplasm	transporter	---	2.08686	1	2.99765e-08	1	2.4836e-07	1	1.08161	0	0.576961	0	0.686916	0	2.70619	1	1.43768e-14	1	9.22509e-14	1	-1.9294	0	2.93146e-07	1	1.48908e-06	1	1.29677	0	0.024734	1	0.0595939	0	2.50199	1	1.91766e-13	1	2.37987e-12
22462	ENSMUSG00000078612	Fyb2	protein_coding	4	104913456	105016863	+	ensembl_havana	gene	FYB2	FYN binding protein 2	Plasma Membrane	other	---	2.26236	1	0.00307585	1	0.00920243	1	2.97507	1	5.80222e-05	1	0.000247818	1	2.70452	1	0.000215792	1	0.000512963	1	1.31503	0	0.240473	0	0.339311	0	1.19544	0	0.439037	0	0.582811	0	-1.10004	0	0.671905	0	0.768227
12601	ENSMUSG00000042500	Ago4	protein_coding	4	126489541	126533472	-	ensembl_havana	gene	AGO4	argonaute RISC catalytic component 4	Cytoplasm	translation regulator	---	1.67118	0	2.18818e-05	1	0.000109305	1	1.41426	0	0.00482076	1	0.0131144	1	2.70198	1	9.24648e-18	1	7.28785e-17	1	-1.18166	0	0.13889	0	0.21722	0	1.61681	0	4.69191e-06	1	2.6013e-05	1	1.91052	0	1.56558e-09	1	1.32772e-08
16409	ENSMUSG00000057596	Trim30d	protein_coding	7	104470014	104507849	-	ensembl_havana	gene	Trim30a/Trim30d	tripartite motif-containing 30A	Cytoplasm	other	---	1.23473	0	0.173629	0	0.276901	0	2.9769	1	6.11805e-14	1	7.35115e-13	1	2.69983	1	5.92818e-12	1	3.15036e-11	1	2.41098	1	1.27781e-10	1	9.01072e-10	1	2.18658	1	8.34491e-09	1	6.48359e-08	1	-1.10262	0	0.433374	0	0.561381
14161	ENSMUSG00000048040	Arxes2	protein_coding	X	135993824	135995355	+	ensembl_havana	gene	Arxes1/Arxes2	adipocyte-related X-chromosome expressed sequence 1	Cytoplasm	other	---	1.49264	0	0.00108753	1	0.00367608	1	1.98562	0	1.15431e-08	1	8.62278e-08	1	2.69982	1	1.84746e-17	1	1.43058e-16	1	1.33027	0	0.0107336	1	0.0239499	1	1.80875	0	4.31662e-08	1	3.11249e-07	1	1.35969	0	0.00357585	1	0.0102343
14444	ENSMUSG00000049115	Agtr1a	protein_coding	13	30336441	30382867	+	ensembl_havana	gene	AGTR1	angiotensin II receptor type 1	Plasma Membrane	G-protein coupled receptor	amlodipine/olmesartan medoxomil, olmesartan, amlodipine/hydrochlorothiazide/valsartan, amlodipine/telmisartan, aliskiren/valsartan, azilsartan, azilsartan kamedoxomil, amlodipine/hydrochlorothiazide/olmesartan medoxomil, aspirin/dipyridamole/telmisartan, clopidogrel/telmisartan, azilsartan medoxomil/chlorthalidone, sacubitril/valsartan, amlodipine/valsartan, nebivolol/valsartan, hydrochlorothiazi…	1.86123	0	0.0769185	0	0.143884	0	3.06541	1	0.000998671	1	0.00326775	1	2.69965	1	0.00333617	1	0.00654832	1	1.64699	0	0.0998358	0	0.164856	0	1.45047	0	0.216543	0	0.347559	0	-1.13548	0	0.659342	0	0.758632
1699	ENSMUSG00000016239	Lonrf3	protein_coding	X	36328353	36362341	+	ensembl_havana	gene	LONRF3	LON peptidase N-terminal domain and ring finger 3	Other	other	---	1.55514	0	2.37857e-11	1	2.89816e-10	1	1.81615	0	7.76593e-20	1	1.34905e-18	1	2.69776	1	2.96729e-55	1	8.26299e-54	1	1.16784	0	0.0110963	1	0.0246569	1	1.73474	0	8.16587e-21	1	1.37791e-19	1	1.48543	0	1.00976e-11	1	1.0771e-10
17054	ENSMUSG00000060512	0610040J01Rik	protein_coding	5	63812363	63899625	+	ensembl_havana	gene	C4orf19	chromosome 4 open reading frame 19	Nucleus	other	---	3.86713	1	0.00223947	1	0.00696572	1	-1.80008	0	0.274882	0	0.391841	0	2.69683	1	0.0257466	1	0.0424053	1	-6.96116	-1	5.9752e-05	1	0.000214627	1	-1.43395	0	0.338437	0	0.482344	0	4.85453	1	0.00113957	1	0.00369433
7715	ENSMUSG00000030222	Rerg	protein_coding	6	137054825	137170497	-	ensembl_havana	gene	RERG	RAS like estrogen regulated growth inhibitor	Nucleus	enzyme	---	-1.36763	0	0.275272	0	0.397163	0	6.23095	1	1.14613e-14	1	1.44676e-13	1	2.69627	1	4.45958e-05	1	0.000116907	1	8.52161	1	1.74289e-18	1	1.98412e-17	1	3.68749	1	1.81135e-07	1	1.22007e-06	1	-2.31095	-1	1.11119e-05	1	5.49295e-05
15789	ENSMUSG00000054727	1700013H16Rik	protein_coding	X	53742901	53757831	-	ensembl_havana	gene	1700013H16Rik	RIKEN cDNA 1700013H16 gene	Nucleus	other	---	3.12855	1	5.87398e-35	1	3.2901e-33	1	-1.05392	0	0.605101	0	0.711108	0	2.69402	1	5.52912e-27	1	6.7818e-26	1	-3.29724	-1	2.2624e-39	1	5.36674e-38	1	-1.1613	0	0.0622534	0	0.128367	0	2.83928	1	9.77174e-31	1	3.21311e-29
20891	ENSMUSG00000074652	Myh7b	protein_coding	2	155611212	155634307	+	ensembl_havana	gene	MYH7B	myosin heavy chain 7B	Other	other	---	1.51322	0	0.0660611	0	0.127109	0	1.15096	0	0.543069	0	0.656725	0	2.68711	1	4.47217e-06	1	1.33793e-05	1	-1.31474	0	0.207225	0	0.300516	0	1.77575	0	0.0041097	1	0.012568	1	2.33466	1	4.07076e-05	1	0.000181507
21	ENSMUSG00000000142	Axin2	protein_coding	11	108920349	108950783	+	ensembl_havana	gene	AXIN2	axin 2	Cytoplasm	other	---	1.74396	0	8.21099e-09	1	7.34403e-08	1	1.25352	0	0.0222727	1	0.0498555	1	2.68357	1	5.30623e-26	1	6.2583e-25	1	-1.39125	0	0.000358369	1	0.00112036	1	1.53878	0	7.0372e-07	1	4.41316e-06	1	2.14083	1	1.83258e-17	1	3.04693e-16
31171	ENSMUSG00000090641	Zfp712	protein_coding	13	67038596	67061170	-	ensembl_havana	gene	ZNF726	zinc finger protein 726	Other	other	---	1.87191	0	0.00677892	1	0.018323	1	1.84237	0	0.00847631	1	0.0214581	1	2.68257	1	1.03119e-05	1	2.93253e-05	1	-1.01603	0	0.939564	0	0.957968	0	1.43307	0	0.0726874	0	0.145523	0	1.45605	0	0.0617438	0	0.120358
4129	ENSMUSG00000023393	Slc17a9	protein_coding	2	180725263	180742280	+	ensembl_havana	gene	SLC17A9	solute carrier family 17 member 9	Cytoplasm	other	---	1.02073	0	0.925191	0	0.950484	0	2.11636	1	0.000249496	1	0.000935198	1	2.68101	1	7.48675e-07	1	2.44594e-06	1	2.07338	1	0.000235674	1	0.000760342	1	2.62656	1	5.42944e-07	1	3.4549e-06	1	1.2668	0	0.181285	0	0.285432
17300	ENSMUSG00000061740	Cyp2d22	protein_coding	15	82370527	82380260	-	ensembl_havana	gene	Cyp2d22	cytochrome P450, family 2, subfamily d, polypeptide 22	Cytoplasm	enzyme	---	1.23984	0	0.0834047	0	0.153675	0	2.07743	1	8.84335e-10	1	7.46969e-09	1	2.6732	1	2.65226e-17	1	2.0413e-16	1	1.67557	0	4.92139e-06	1	2.11979e-05	1	2.15609	1	2.53634e-12	1	2.65738e-11	1	1.28678	0	0.0155045	1	0.0371982
14381	ENSMUSG00000048895	Cdk5r1	protein_coding	11	80477023	80481184	+	ensembl_havana	gene	CDK5R1	cyclin dependent kinase 5 regulatory subunit 1	Nucleus	kinase	---	1.49976	0	0.0341221	1	0.0732943	0	1.30391	0	0.171075	0	0.270543	0	2.6682	1	7.66596e-08	1	2.80425e-07	1	-1.1502	0	0.440737	0	0.547844	0	1.77909	0	0.000671911	1	0.00251535	1	2.0463	1	3.24276e-05	1	0.000147755
16591	ENSMUSG00000058486	Wdr91	protein_coding	6	34880426	34910876	-	ensembl_havana	gene	WDR91	WD repeat domain 91	Cytoplasm	other	---	2.21568	1	6.17206e-42	1	4.35027e-40	1	-1.01244	0	0.842739	0	0.892672	0	2.66423	1	6.86145e-65	1	2.36712e-63	1	-2.24323	-1	8.82543e-45	1	2.35521e-43	1	1.20244	0	0.00043741	1	0.00170779	1	2.69736	1	4.66685e-69	1	4.67669e-67
9717	ENSMUSG00000034555	Tex16	protein_coding	X	112011007	112127326	+	ensembl_havana	gene	Tex16	testis expressed gene 16	Other	other	---	2.0847	1	6.07301e-11	1	7.15121e-10	1	1.76686	0	5.42735e-07	1	3.30237e-06	1	2.6634	1	4.34822e-19	1	3.70681e-18	1	-1.17989	0	0.109477	0	0.177904	0	1.2776	0	0.0134133	1	0.0352576	1	1.50742	0	4.47786e-05	1	0.000197613
10624	ENSMUSG00000037206	Islr	protein_coding	9	58156268	58204306	-	ensembl_havana	gene	ISLR	immunoglobulin superfamily containing leucine rich repeat	Extracellular Space	other	---	-1.1737	0	0.0182455	1	0.0429264	1	2.12576	1	1.09921e-32	1	3.27782e-31	1	2.66329	1	4.92031e-56	1	1.41289e-54	1	2.49502	1	1.92549e-47	1	5.48635e-46	1	3.12591	1	1.47218e-75	1	8.78004e-74	1	1.25286	0	7.63173e-05	1	0.000320567
12912	ENSMUSG00000043631	Ecm2	protein_coding	13	49504810	49532789	+	ensembl_havana	gene	ECM2	extracellular matrix protein 2	Extracellular Space	other	---	1.17348	0	0.656567	0	0.753214	0	2.34749	1	0.0118346	1	0.0288111	1	2.66311	1	0.0031778	1	0.00626921	1	2.00046	1	0.0306701	1	0.0602401	0	2.26942	1	0.008926	1	0.0247765	1	1.13445	0	0.662881	0	0.761336
238	ENSMUSG00000001349	Cnn1	protein_coding	9	22099216	22109630	+	ensembl_havana	gene	CNN1	calponin 1	Cytoplasm	other	---	1.02843	0	0.88998	0	0.927485	0	1.84612	0	0.00142572	1	0.00446951	1	2.66049	1	1.3596e-07	1	4.8401e-07	1	1.79509	0	0.00169493	1	0.0045754	1	2.58694	1	1.20697e-07	1	8.28513e-07	1	1.44112	0	0.0293542	1	0.0643393
46612	ENSMUSG00000109156	Gm45194	protein_coding	X	111891389	112240590	+	havana	gene	Gm45194	---	Other	other	---	2.3864	1	2.25964e-05	1	0.000112531	1	1.81043	0	0.00459836	1	0.0125908	1	2.65833	1	1.23727e-06	1	3.93995e-06	1	-1.31814	0	0.136196	0	0.213578	0	1.11395	0	0.540829	0	0.674765	0	1.46834	0	0.0341276	1	0.0729763
11163	ENSMUSG00000038527	C1rl	protein_coding	6	124493113	124510643	+	ensembl_havana	gene	C1RL	complement C1r subcomponent like	Extracellular Space	peptidase	---	-1.76772	0	0.00572495	1	0.0157575	1	2.06179	1	4.89521e-05	1	0.000212655	1	2.65644	1	1.78549e-08	1	6.94904e-08	1	3.64466	1	1.319e-11	1	9.99498e-11	1	4.69584	1	1.20652e-16	1	1.65641e-15	1	1.28842	0	0.102724	0	0.181791
5325	ENSMUSG00000026043	Col3a1	protein_coding	1	45311538	45349706	+	ensembl_havana	gene	COL3A1	collagen type III alpha 1 chain	Extracellular Space	other	collagenase clostridium histolyticum	-1.26644	0	6.12005e-12	1	8.03515e-11	1	2.93732	1	1.27333e-218	1	4.68936e-216	1	2.655	1	5.06988e-180	1	7.1128e-178	1	3.71994	1	0	1	0	1	3.36239	1	3.43838e-276	1	1.44717e-273	1	-1.10634	0	0.00290649	1	0.00853408
9023	ENSMUSG00000032531	Amotl2	protein_coding	9	102716672	102733418	+	ensembl_havana	gene	AMOTL2	angiomotin like 2	Plasma Membrane	other	---	-1.04052	0	0.288553	0	0.411849	0	2.86711	1	2.91303e-192	1	7.80214e-190	1	2.65217	1	1.50389e-166	1	1.86166e-164	1	2.98327	1	1.3041e-211	1	2.34277e-209	1	2.75963	1	2.24674e-184	1	4.79662e-182	1	-1.08104	0	0.0186116	1	0.0436431
14847	ENSMUSG00000050666	Vstm4	protein_coding	14	32856756	32939491	+	ensembl_havana	gene	VSTM4	V-set and transmembrane domain containing 4	Other	other	---	1.38797	0	0.226145	0	0.341237	0	1.82323	0	0.0234222	1	0.0520176	0	2.65076	1	0.000134798	1	0.00032887	1	1.31359	0	0.269397	0	0.371859	0	1.90981	0	0.00624587	1	0.0181762	1	1.45388	0	0.103496	0	0.182981
14750	ENSMUSG00000050270	Tmem220	protein_coding	11	67025154	67035312	+	ensembl_havana	gene	TMEM220	transmembrane protein 220	Other	other	---	1.13329	0	0.619347	0	0.723177	0	1.92239	0	0.00660301	1	0.0172708	1	2.64877	1	2.90025e-05	1	7.81338e-05	1	1.69628	0	0.0216256	1	0.0444926	1	2.33723	1	0.000131781	1	0.000574679	1	1.37785	0	0.125474	0	0.214502
7998	ENSMUSG00000030745	Il21r	protein_coding	7	125603429	125633570	+	ensembl_havana	gene	IL21R	interleukin 21 receptor	Plasma Membrane	transmembrane receptor	denenicokin	2.05149	1	0.106785	0	0.187315	0	1.57028	0	0.32174	0	0.442579	0	2.64865	1	0.0246731	1	0.0408335	1	-1.30645	0	0.514253	0	0.615641	0	1.29109	0	0.507457	0	0.64554	0	1.68674	0	0.187688	0	0.293613
5965	ENSMUSG00000027199	Gatm	protein_coding	2	122594467	122611303	-	ensembl_havana	gene	GATM	glycine amidinotransferase	Cytoplasm	enzyme	---	2.31471	1	8.50107e-12	1	1.09371e-10	1	1.24311	0	0.0927781	0	0.164903	0	2.64501	1	7.05029e-16	1	4.94326e-15	1	-1.86204	0	8.51966e-08	1	4.62429e-07	1	1.14269	0	0.208365	0	0.33811	0	2.12774	1	2.97946e-11	1	3.04372e-10
5183	ENSMUSG00000025777	Gdap1	protein_coding	1	17145362	17164271	+	ensembl_havana	gene	GDAP1	ganglioside induced differentiation associated protein 1	Cytoplasm	other	---	1.50147	0	0.339235	0	0.464732	0	1.1621	0	0.730715	0	0.809457	0	2.64461	1	0.0163143	1	0.0280525	1	-1.29203	0	0.529531	0	0.629785	0	1.76135	0	0.129624	0	0.233435	0	2.27572	1	0.0332389	1	0.0714494
13495	ENSMUSG00000045659	Plekha7	protein_coding	7	116123485	116308376	-	ensembl_havana	gene	PLEKHA7	pleckstrin homology domain containing A7	Cytoplasm	other	---	1.65533	0	1.19399e-07	1	8.90568e-07	1	1.41309	0	0.000341249	1	0.00124	1	2.64408	1	2.33485e-26	1	2.79404e-25	1	-1.17142	0	0.0768226	0	0.132483	0	1.59732	0	2.46136e-08	1	1.81201e-07	1	1.87114	0	2.34988e-13	1	2.88948e-12
11007	ENSMUSG00000038175	Mylip	protein_coding	13	45389742	45412022	+	ensembl_havana	gene	MYLIP	myosin regulatory light chain interacting protein	Cytoplasm	enzyme	---	1.57062	0	4.58158e-08	1	3.66402e-07	1	1.75818	0	5.96546e-12	1	6.13239e-11	1	2.64188	1	1.55249e-34	1	2.50764e-33	1	1.11942	0	0.139868	0	0.218424	0	1.68206	0	1.44866e-12	1	1.53527e-11	1	1.50263	0	2.23648e-08	1	1.64975e-07
2867	ENSMUSG00000021010	Npas3	protein_coding	12	53248677	54072175	+	ensembl_havana	gene	NPAS3	neuronal PAS domain protein 3	Nucleus	transcription regulator	---	2.11583	1	0.0122368	1	0.0304854	1	2.04823	1	0.0169	1	0.0393107	1	2.64073	1	0.000873927	1	0.00189963	1	-1.03301	0	0.903553	0	0.932089	0	1.24808	0	0.391451	0	0.535967	0	1.28928	0	0.32793	0	0.455687
11379	ENSMUSG00000039058	Ak5	protein_coding	3	152462815	152668360	-	ensembl_havana	gene	AK5	adenylate kinase 5	Cytoplasm	kinase	---	1.35753	0	0.0173754	1	0.0411772	1	1.94281	0	1.09837e-07	1	7.27195e-07	1	2.63872	1	1.32241e-15	1	9.07332e-15	1	1.43114	0	0.00225831	1	0.00592364	1	1.94377	0	4.6738e-09	1	3.74183e-08	1	1.3582	0	0.00519912	1	0.0142596
10257	ENSMUSG00000036144	Meox2	protein_coding	12	37108540	37179534	+	ensembl_havana	gene	MEOX2	mesenchyme homeobox 2	Nucleus	transcription regulator	---	-2.979	-1	0.0156836	1	0.0377139	1	6.10154	1	8.93708e-09	1	6.75486e-08	1	2.63802	1	0.00263714	1	0.00527857	1	18.1765	1	9.47839e-13	1	7.81344e-12	1	7.85867	1	5.81577e-07	1	3.68641e-06	1	-2.31292	-1	0.00100857	1	0.00330529
8247	ENSMUSG00000031250	Tnmd	protein_coding	X	133850980	133865577	+	ensembl_havana	gene	TNMD	tenomodulin	Plasma Membrane	other	---	-1.0953	0	0.667023	0	0.761124	0	4.28478	1	7.30292e-15	1	9.34659e-14	1	2.63765	1	2.87208e-07	1	9.88519e-07	1	4.69309	1	4.01511e-17	1	4.23686e-16	1	2.88901	1	1.12459e-08	1	8.61935e-08	1	-1.62447	0	0.00203718	1	0.00619395
10781	ENSMUSG00000037621	Atoh8	protein_coding	6	72206177	72235577	-	ensembl_havana	gene	ATOH8	atonal bHLH transcription factor 8	Nucleus	transcription regulator	---	-2.44535	-1	2.53542e-07	1	1.79219e-06	1	4.55604	1	2.29781e-30	1	6.24521e-29	1	2.63764	1	4.73234e-13	1	2.72207e-12	1	11.1411	1	1.87395e-53	1	6.0142e-52	1	6.44997	1	4.16356e-32	1	1.05203e-30	1	-1.72732	0	9.4201e-07	1	5.56628e-06
5907	ENSMUSG00000027070	Lrp2	protein_coding	2	69424340	69586065	-	ensembl_havana	gene	LRP2	LDL receptor related protein 2	Plasma Membrane	transporter	---	1.60535	0	0.0145003	1	0.0353064	1	-1.07984	0	0.7083	0	0.792734	0	2.63399	1	1.72054e-07	1	6.04856e-07	1	-1.73352	0	0.00399622	1	0.00987724	1	1.64076	0	0.00347365	1	0.0108467	1	2.84429	1	1.04978e-08	1	8.09228e-08
15382	ENSMUSG00000052854	Nrk	protein_coding	X	138914430	139010532	+	ensembl_havana	gene	NRK	Nik related kinase	Other	kinase	---	1.86187	0	5.08844e-08	1	4.0474e-07	1	1.28574	0	0.0326077	1	0.068758	0	2.63004	1	2.40603e-18	1	1.96036e-17	1	-1.44809	0	0.000622781	1	0.00185225	1	1.41258	0	0.000598167	1	0.00226229	1	2.04554	1	7.87542e-12	1	8.49911e-11
1576	ENSMUSG00000015243	Abca1	protein_coding	4	53030787	53159895	-	ensembl_havana	gene	ABCA1	ATP binding cassette subfamily A member 1	Plasma Membrane	transporter	probucol	1.0807	0	0.106341	0	0.186711	0	2.64445	1	4.51974e-96	1	4.82466e-94	1	2.62989	1	8.20457e-96	1	4.70279e-94	1	2.44699	1	7.47974e-84	1	4.03605e-82	1	2.43351	1	1.44747e-83	1	9.96386e-82	1	-1.00554	0	0.901369	0	0.935673
31385	ENSMUSG00000091144	Phf11c	protein_coding	14	59380833	59395381	-	ensembl_havana	gene	PHF11	PHD finger protein 11	Nucleus	other	---	2.00106	1	0.000776274	1	0.00272334	1	1.95568	0	0.00118954	1	0.00381435	1	2.62779	1	1.48833e-06	1	4.69375e-06	1	-1.02321	0	0.902099	0	0.930981	0	1.3132	0	0.129291	0	0.232948	0	1.34367	0	0.101233	0	0.179627
8918	ENSMUSG00000032366	Tpm1	protein_coding	9	67022590	67049406	-	ensembl_havana	gene	Tpm1	tropomyosin 1, alpha	Plasma Membrane	other	---	1.61468	0	2.67306e-60	1	3.48468e-58	1	-1.0277	0	0.35678	0	0.479212	0	2.62694	1	4.14613e-244	1	9.85107e-242	1	-1.6594	0	8.97441e-68	1	3.84308e-66	1	1.62691	0	7.83507e-66	1	4.03561e-64	1	2.6997	1	1.84766e-260	1	1.81453e-257
16610	ENSMUSG00000058571	Gpc6	protein_coding	14	116925315	117976544	+	ensembl_havana	gene	GPC6	glypican 6	Plasma Membrane	transmembrane receptor	---	-1.54796	0	8.96637e-05	1	0.000391939	1	3.09323	1	6.69418e-31	1	1.86412e-29	1	2.62495	1	3.73177e-23	1	3.91264e-22	1	4.7882	1	2.30983e-53	1	7.38095e-52	1	4.06332	1	2.2836e-43	1	7.59362e-42	1	-1.17839	0	0.0565426	0	0.111563
6510	ENSMUSG00000028132	Tmem56	protein_coding	3	121201761	121283098	-	ensembl_havana	gene	TMEM56	transmembrane protein 56	Other	other	---	2.24326	1	5.30585e-05	1	0.000244481	1	-1.09902	0	0.662676	0	0.757499	0	2.62429	1	8.70311e-07	1	2.81956e-06	1	-2.46538	-1	5.11564e-06	1	2.19576e-05	1	1.16986	0	0.371235	0	0.51613	0	2.88414	1	4.83225e-08	1	3.4233e-07
11360	ENSMUSG00000039004	Bmp6	protein_coding	13	38345107	38500302	+	ensembl_havana	gene	BMP6	bone morphogenetic protein 6	Extracellular Space	growth factor	---	1.30835	0	0.0033749	1	0.00999491	1	-1.05532	0	0.568006	0	0.678999	0	2.62262	1	3.51311e-28	1	4.51979e-27	1	-1.38073	0	0.000371845	1	0.00116027	1	2.00453	1	9.21147e-17	1	1.27293e-15	1	2.76771	1	5.58679e-32	1	1.93645e-30
1697	ENSMUSG00000016200	Syt14	protein_coding	1	192891233	193035775	-	ensembl_havana	gene	SYT14	synaptotagmin 14	Other	transporter	---	1.54049	0	1.83585e-07	1	1.32763e-06	1	1.59918	0	1.38098e-08	1	1.02485e-07	1	2.62192	1	6.85755e-34	1	1.08505e-32	1	1.03809	0	0.628531	0	0.715704	0	1.702	0	5.52948e-13	1	6.07419e-12	1	1.63954	0	1.83588e-11	1	1.90453e-10
15939	ENSMUSG00000055430	Nap1l5	protein_coding	6	58905233	58907076	-	ensembl_havana	gene	NAP1L5	nucleosome assembly protein 1 like 5	Other	other	---	1.6866	0	0.0892385	0	0.162133	0	2.49192	1	0.00228783	1	0.00681124	1	2.62176	1	0.0010676	1	0.00228821	1	1.47748	0	0.149423	0	0.230517	0	1.55447	0	0.0965738	0	0.18404	0	1.05211	0	0.842658	0	0.89458
5180	ENSMUSG00000025766	D3Ertd751e	protein_coding	3	41742611	41803320	+	ensembl_havana	gene	C4orf33	chromosome 4 open reading frame 33	Other	other	---	2.04405	1	3.07274e-07	1	2.15033e-06	1	1.7625	0	6.10164e-05	1	0.000259553	1	2.62061	1	1.36708e-12	1	7.61954e-12	1	-1.15975	0	0.242874	0	0.341913	0	1.28206	0	0.0397222	1	0.0887934	0	1.48687	0	0.00123501	1	0.00397053
6021	ENSMUSG00000027296	Itpka	protein_coding	2	119742337	119751263	+	ensembl_havana	gene	ITPKA	inositol-trisphosphate 3-kinase A	Cytoplasm	kinase	---	1.83399	0	0.0196257	1	0.0456292	1	1.77227	0	0.0283062	1	0.0610394	0	2.61924	1	0.000124025	1	0.000304299	1	-1.03483	0	0.884696	0	0.91855	0	1.42816	0	0.113009	0	0.209533	0	1.4779	0	0.0840094	0	0.154235
19469	ENSMUSG00000068959	Zfp619	protein_coding	7	39517766	39540420	+	ensembl_havana	gene	ZNF208	zinc finger protein 208	Nucleus	transcription regulator	---	2.26883	1	0.000918601	1	0.00316314	1	2.04528	1	0.00409094	1	0.0113598	1	2.61819	1	7.01227e-05	1	0.000179119	1	-1.1093	0	0.637519	0	0.723241	0	1.15398	0	0.499391	0	0.639142	0	1.28011	0	0.249407	0	0.367548
8370	ENSMUSG00000031465	Angpt2	protein_coding	8	18690263	18741562	-	ensembl_havana	gene	ANGPT2	angiopoietin 2	Extracellular Space	growth factor	trebananib, CVX-060, vanucizumab, BI 836880, nesvacumab	1.47026	0	0.00121142	1	0.00404934	1	-1.15996	0	0.238266	0	0.350884	0	2.6149	1	2.8939e-17	1	2.22263e-16	1	-1.70545	0	7.11103e-06	1	2.98866e-05	1	1.77853	0	5.59867e-08	1	3.99583e-07	1	3.0332	1	1.44006e-22	1	3.29914e-21
14207	ENSMUSG00000048230	Fbxo43	protein_coding	15	36150060	36164884	-	ensembl_havana	gene	FBXO43	F-box protein 43	Nucleus	other	---	2.0197	1	0.00288216	1	0.00869246	1	-1.03861	0	0.880589	0	0.918759	0	2.61328	1	2.9626e-05	1	7.97116e-05	1	-2.09768	-1	0.00138382	1	0.00380461	1	1.2939	0	0.213913	0	0.344577	0	2.71418	1	9.66469e-06	1	4.82448e-05
2770	ENSMUSG00000020846	Rflnb	protein_coding	11	76019194	76027782	-	ensembl_havana	gene	RFLNB	refilin B	Other	other	---	1.09526	0	0.188109	0	0.295042	0	4.00408	1	4.17808e-106	1	5.26045e-104	1	2.60926	1	5.74265e-51	1	1.43869e-49	1	3.65584	1	6.05427e-101	1	4.16754e-99	1	2.38233	1	1.37006e-45	1	4.86323e-44	1	-1.53456	0	5.02021e-15	1	7.09719e-14
10454	ENSMUSG00000036782	Klhl13	protein_coding	X	23219271	23365082	-	ensembl_havana	gene	KLHL13	kelch like family member 13	Cytoplasm	other	---	1.74726	0	8.90652e-10	1	9.07344e-09	1	1.44258	0	7.43105e-05	1	0.000310632	1	2.60709	1	1.47723e-27	1	1.852e-26	1	-1.2112	0	0.0251564	1	0.0507295	0	1.4921	0	7.34902e-07	1	4.59114e-06	1	1.80723	0	6.91077e-13	1	8.19667e-12
19470	ENSMUSG00000068962	Zfp114	protein_coding	7	24175060	24183188	+	ensembl_havana	gene	Zfp114	zinc finger protein 114	Other	other	---	2.17348	1	0.0306611	1	0.0669336	0	1.42265	0	0.343756	0	0.465515	0	2.60679	1	0.00631478	1	0.0117855	1	-1.52777	0	0.202881	0	0.295583	0	1.19937	0	0.555763	0	0.686824	0	1.83235	0	0.0614475	0	0.119844
10211	ENSMUSG00000036006	Ripor2	protein_coding	13	24501525	24733816	+	ensembl_havana	gene	RIPOR2	RHO family interacting cell polarization regulator 2	Cytoplasm	other	---	1.47432	0	0.0928155	0	0.167318	0	1.1457	0	0.566322	0	0.677921	0	2.60506	1	1.28154e-05	1	3.59794e-05	1	-1.28682	0	0.254922	0	0.355813	0	1.76696	0	0.0049131	1	0.0147074	1	2.27376	1	8.78807e-05	1	0.000364052
13913	ENSMUSG00000047180	Neurl3	protein_coding	1	36264597	36274679	-	ensembl_havana	gene	NEURL3	neuralized E3 ubiquitin protein ligase 3	Other	enzyme	---	1.78916	0	0.00217141	1	0.00678266	1	1.36963	0	0.10575	0	0.183856	0	2.60456	1	1.69427e-07	1	5.96374e-07	1	-1.3063	0	0.132473	0	0.208823	0	1.45575	0	0.0228771	1	0.0558135	0	1.90165	0	0.000162118	1	0.000632624
22664	ENSMUSG00000079038	D130040H23Rik	protein_coding	8	69271080	69314207	+	ensembl_havana	gene	D130040H23Rik	RIKEN cDNA D130040H23 gene	Other	other	---	1.9587	0	0.00115964	1	0.00389813	1	1.73025	0	0.00868412	1	0.0219126	1	2.60419	1	2.02654e-06	1	6.30473e-06	1	-1.13203	0	0.5149	0	0.616114	0	1.32955	0	0.118012	0	0.216763	0	1.50509	0	0.0266623	1	0.0593027
5599	ENSMUSG00000026532	Spta1	protein_coding	1	174172776	174248450	+	ensembl_havana	gene	SPTA1	spectrin alpha, erythrocytic 1	Cytoplasm	other	---	-1.48738	0	0.181336	0	0.286831	0	4.10229	1	1.95055e-08	1	1.41684e-07	1	2.59893	1	0.000166458	1	0.000401391	1	6.10167	1	5.58528e-12	1	4.36945e-11	1	3.86561	1	3.26686e-07	1	2.13033e-06	1	-1.57845	0	0.0314777	1	0.0682914
4757	ENSMUSG00000024922	Ovol1	protein_coding	19	5549136	5560646	-	ensembl_havana	gene	OVOL1	ovo like transcriptional repressor 1	Nucleus	transcription regulator	---	1.79915	0	0.126315	0	0.214233	0	2.04632	1	0.060056	0	0.114805	0	2.59566	1	0.00986507	1	0.0176948	1	1.13738	0	0.706571	0	0.781067	0	1.44272	0	0.265921	0	0.406105	0	1.26845	0	0.465079	0	0.589579
12870	ENSMUSG00000043453	Magea10	protein_coding	X	72381870	72386858	-	ensembl_havana	gene	MAGEA10	MAGE family member A10	Other	other	---	2.88708	1	3.32213e-12	1	4.48563e-11	1	1.13762	0	0.431407	0	0.553818	0	2.59485	1	2.96921e-10	1	1.36771e-09	1	-2.53782	-1	1.5217e-10	1	1.06541e-09	1	-1.11262	0	0.415844	0	0.559674	0	2.28094	1	1.14935e-08	1	8.80447e-08
14551	ENSMUSG00000049551	Fzd9	protein_coding	5	135248938	135251230	-	ensembl_havana	gene	FZD9	frizzled class receptor 9	Plasma Membrane	G-protein coupled receptor	---	1.40367	0	0.325841	0	0.451458	0	1.05414	0	0.882207	0	0.919926	0	2.59377	1	0.00357531	1	0.00697772	1	-1.33159	0	0.392693	0	0.50154	0	1.84785	0	0.0436988	1	0.096034	0	2.46057	1	0.00444232	1	0.0123986
7633	ENSMUSG00000030087	Klf15	protein_coding	6	90462576	90475238	+	ensembl_havana	gene	KLF15	Kruppel like factor 15	Nucleus	transcription regulator	---	-1.02996	0	0.911088	0	0.940991	0	1.85968	0	0.0126085	1	0.0304386	1	2.59315	1	7.41684e-05	1	0.0001888	1	1.91539	0	0.00747581	1	0.0173701	1	2.67083	1	2.80921e-05	1	0.00013785	1	1.3944	0	0.125116	0	0.213963
16191	ENSMUSG00000056608	Chd9	protein_coding	8	90828352	91054516	+	ensembl_havana	gene	CHD9	chromodomain helicase DNA binding protein 9	Cytoplasm	other	---	1.49284	0	1.37731e-11	1	1.72472e-10	1	1.83519	0	4.87517e-25	1	1.09309e-23	1	2.59202	1	2.33381e-61	1	7.45756e-60	1	1.22933	0	0.000250516	1	0.000803472	1	1.7363	0	1.65545e-23	1	3.17119e-22	1	1.4124	0	2.65989e-10	1	2.44434e-09
19604	ENSMUSG00000069793	Slfn9	protein_coding	11	82978390	82991830	-	ensembl_havana	gene	SLFN13	schlafen family member 13	Nucleus	enzyme	---	1.89865	0	1.78605e-17	1	3.9624e-16	1	2.15173	1	1.27355e-24	1	2.80849e-23	1	2.59054	1	9.08433e-39	1	1.66031e-37	1	1.13329	0	0.0643491	0	0.114125	0	1.36441	0	2.28518e-06	1	1.32636e-05	1	1.20393	0	0.00436079	1	0.0122034
11474	ENSMUSG00000039252	Lgi2	protein_coding	5	52533517	52566462	-	ensembl_havana	gene	LGI2	leucine rich repeat LGI family member 2	Extracellular Space	other	---	-1.00947	0	0.928766	0	0.952894	0	2.28307	1	3.98153e-17	1	6.02176e-16	1	2.58456	1	5.84442e-23	1	6.08869e-22	1	2.30469	1	2.3799e-18	1	2.6803e-17	1	2.60902	1	1.2848e-24	1	2.57502e-23	1	1.13205	0	0.146261	0	0.242006
3673	ENSMUSG00000022429	Dmc1	protein_coding	15	79561497	79605109	-	ensembl_havana	gene	DMC1	DNA meiotic recombinase 1	Nucleus	enzyme	---	1.8484	0	7.75757e-09	1	6.98087e-08	1	1.18863	0	0.117273	0	0.199804	0	2.58386	1	4.14014e-20	1	3.73933e-19	1	-1.55507	0	1.49617e-05	1	5.96324e-05	1	1.39789	0	0.000388156	1	0.00153501	1	2.17382	1	3.8861e-15	1	5.55248e-14
17734	ENSMUSG00000063626	Unc5d	protein_coding	8	28646717	29219636	-	ensembl_havana	gene	UNC5D	unc-5 netrin receptor D	Plasma Membrane	other	---	1.83302	0	9.63911e-07	1	6.14958e-06	1	1.4329	0	0.00442279	1	0.0121552	1	2.58173	1	2.27885e-15	1	1.53848e-14	1	-1.27924	0	0.0328042	1	0.0640014	0	1.40845	0	0.00151798	1	0.00524053	1	1.80175	0	1.14923e-07	1	7.71265e-07
12757	ENSMUSG00000043003	Rasef	protein_coding	4	73714579	73790994	-	ensembl_havana	gene	RASEF	RAS and EF-hand domain containing	Cytoplasm	other	---	1.4728	0	0.420759	0	0.546434	0	1.04213	0	0.934074	0	0.956016	0	2.57957	1	0.0382548	1	0.0606404	0	-1.41326	0	0.458963	0	0.564571	0	1.75147	0	0.184529	0	0.307083	0	2.47527	1	0.0406599	1	0.0846229
22340	ENSMUSG00000078234	Klhdc7a	protein_coding	4	139960220	139968026	-	ensembl_havana	gene	KLHDC7A	kelch domain containing 7A	Other	other	---	-1.19946	0	0.13953	0	0.231989	0	2.17665	1	5.41385e-12	1	5.59266e-11	1	2.57795	1	9.93194e-18	1	7.81139e-17	1	2.61079	1	1.79981e-17	1	1.92962e-16	1	3.09213	1	1.59539e-24	1	3.18019e-23	1	1.18437	0	0.0869954	0	0.158785
12549	ENSMUSG00000042363	Lgalsl	protein_coding	11	20823576	20831056	-	ensembl_havana	gene	LGALSL	galectin like	Other	other	---	1.29246	0	0.000846806	1	0.00294274	1	1.89926	0	1.13478e-17	1	1.76147e-16	1	2.57577	1	2.29156e-38	1	4.12677e-37	1	1.46949	0	7.05892e-08	1	3.85701e-07	1	1.99292	0	3.00836e-23	1	5.68885e-22	1	1.3562	0	5.93253e-06	1	3.06209e-05
15460	ENSMUSG00000053211	Zfy1	protein_coding	Y	725128	797409	-	ensembl_havana	gene	Zfy1/Zfy2	zinc finger protein 1, Y-linked	Nucleus	other	---	2.05664	1	0.000662807	1	0.00236928	1	1.25283	0	0.307272	0	0.427788	0	2.57413	1	4.7688e-06	1	1.4209e-05	1	-1.64159	0	0.0135066	1	0.0293461	1	1.25162	0	0.225159	0	0.357763	0	2.05465	1	0.000226025	1	0.000855711
2701	ENSMUSG00000020728	Cep112	protein_coding	11	108425192	108860615	+	ensembl_havana	gene	CEP112	centrosomal protein 112	Cytoplasm	other	---	1.72312	0	0.000182821	1	0.000751644	1	1.4103	0	0.0203352	1	0.0461142	1	2.56807	1	1.58629e-11	1	8.10531e-11	1	-1.22181	0	0.139849	0	0.218418	0	1.49036	0	0.00162776	1	0.00556132	1	1.82094	0	3.88032e-06	1	2.06357e-05
20872	ENSMUSG00000074607	Tox2	protein_coding	2	163203125	163324170	+	ensembl_havana	gene	TOX2	TOX high mobility group box family member 2	Nucleus	transcription regulator	---	3.34574	1	4.77114e-07	1	3.21665e-06	1	1.3107	0	0.290832	0	0.409427	0	2.56769	1	8.62788e-05	1	0.000217301	1	-2.55265	-1	2.99008e-05	1	0.000113611	1	-1.30302	0	0.199084	0	0.325857	0	1.95903	0	0.00278528	1	0.00819942
7452	ENSMUSG00000029675	Eln	protein_coding	5	134702593	134747323	-	ensembl_havana	gene	ELN	elastin	Extracellular Space	other	---	1.51061	0	0.0124464	1	0.0309344	1	1.45984	0	0.0224379	1	0.0501644	0	2.56168	1	2.60755e-09	1	1.1022e-08	1	-1.03478	0	0.825383	0	0.873283	0	1.69578	0	0.000316396	1	0.00127659	1	1.75476	0	0.000136115	1	0.000540751
20317	ENSMUSG00000072966	Gprasp2	protein_coding	X	135839034	135844730	+	ensembl_havana	gene	Gprasp2	G protein-coupled receptor associated sorting protein 2	Other	other	---	1.95683	0	4.03256e-13	1	6.09894e-12	1	1.22801	0	0.0329828	1	0.0693702	0	2.55999	1	1.62542e-25	1	1.88685e-24	1	-1.59349	0	1.1675e-07	1	6.24037e-07	1	1.30824	0	0.000909311	1	0.00332384	1	2.08466	1	7.16676e-18	1	1.23767e-16
14946	ENSMUSG00000051022	Hs3st1	protein_coding	5	39613935	39755475	-	ensembl_havana	gene	HS3ST1	heparan sulfate-glucosamine 3-sulfotransferase 1	Cytoplasm	enzyme	---	2.50216	1	2.60239e-14	1	4.43188e-13	1	-1.13082	0	0.351062	0	0.47319	0	2.55968	1	2.76116e-15	1	1.85306e-14	1	-2.8295	-1	3.60073e-18	1	4.01836e-17	1	1.02299	0	0.82912	0	0.891646	0	2.89455	1	2.44961e-19	1	4.71086e-18
11694	ENSMUSG00000039865	Slc44a3	protein_coding	3	121459528	121532404	-	ensembl_havana	gene	SLC44A3	solute carrier family 44 member 3	Plasma Membrane	transporter	---	2.76315	1	0.0147869	1	0.0358501	1	3.90223	1	0.000873627	1	0.00290047	1	2.55944	1	0.0228741	1	0.0381305	1	1.41224	0	0.306188	0	0.412253	0	-1.07959	0	0.822852	0	0.886936	0	-1.52464	0	0.204525	0	0.314298
2732	ENSMUSG00000020788	Atp2a3	protein_coding	11	72961169	72993044	+	ensembl_havana	gene	ATP2A3	ATPase sarcoplasmic/endoplasmic reticulum Ca2+ transporting 3	Cytoplasm	transporter	---	2.96017	1	3.29167e-09	1	3.10631e-08	1	-1.63411	0	0.0241384	1	0.0533427	0	2.55933	1	2.66495e-07	1	9.19593e-07	1	-4.83723	-1	9.32369e-16	1	9.08382e-15	1	-1.15662	0	0.351652	0	0.496471	0	4.18221	1	2.4458e-13	1	3.00243e-12
5495	ENSMUSG00000026344	Lypd1	protein_coding	1	125867622	125913101	-	ensembl_havana	gene	LYPD1	LY6/PLAUR domain containing 1	Plasma Membrane	G-protein coupled receptor	---	5.52551	1	4.19625e-20	1	1.11781e-18	1	-3.10412	-1	2.12826e-05	1	9.93076e-05	1	2.55901	1	7.96707e-07	1	2.59423e-06	1	-17.1518	-1	7.56864e-32	1	1.40597e-30	1	-2.15924	-1	6.0427e-07	1	3.82595e-06	1	7.94346	1	2.91626e-17	1	4.79994e-16
38017	ENSMUSG00000099974	Bcl2a1d	protein_coding	9	88723285	88731914	-	ensembl_havana	gene	BCL2A1	BCL2 related protein A1	Cytoplasm	other	---	1.19082	0	0.608234	0	0.714791	0	2.68141	1	0.00194697	1	0.00589898	1	2.5575	1	0.00286173	1	0.00569369	1	2.25173	1	0.00676346	1	0.0158651	1	2.14768	1	0.00981422	1	0.0268624	1	-1.04845	0	0.860902	0	0.907781
416	ENSMUSG00000002341	Ncan	protein_coding	8	70093085	70120873	-	ensembl_havana	gene	NCAN	neurocan	Extracellular Space	other	---	2.543	1	2.50432e-12	1	3.43813e-11	1	-1.88126	0	6.59813e-05	1	0.000278901	1	2.55233	1	1.14757e-12	1	6.44238e-12	1	-4.78404	-1	6.11941e-27	1	9.93881e-26	1	1.00367	0	0.974844	0	0.985278	0	4.80159	1	1.50316e-27	1	4.3761e-26
3947	ENSMUSG00000022876	Samsn1	protein_coding	16	75858793	76022281	-	ensembl_havana	gene	SAMSN1	SAM domain, SH3 domain and nuclear localization signals 1	Nucleus	other	---	1.42972	0	0.251889	0	0.371503	0	1.59949	0	0.128935	0	0.215296	0	2.55127	1	0.00151783	1	0.00316791	1	1.11874	0	0.696465	0	0.772563	0	1.78445	0	0.033581	1	0.0771374	0	1.59505	0	0.0831579	0	0.152934
11092	ENSMUSG00000038354	Ankrd35	protein_coding	3	96670131	96691032	+	ensembl_havana	gene	ANKRD35	ankyrin repeat domain 35	Other	other	---	2.45708	1	0.00396813	1	0.0114549	1	1.43547	0	0.267714	0	0.383628	0	2.55021	1	0.00232539	1	0.0046996	1	-1.71169	0	0.0618027	0	0.110193	0	1.0379	0	0.888917	0	0.931737	0	1.77657	0	0.042095	1	0.0871296
8258	ENSMUSG00000031273	Col4a6	protein_coding	X	141165403	141474076	-	ensembl_havana	gene	COL4A6	collagen type IV alpha 6 chain	Extracellular Space	other	collagenase clostridium histolyticum	1.52349	0	0.117141	0	0.201919	0	2.03237	1	0.00697283	1	0.0180967	1	2.54911	1	0.000251034	1	0.000590354	1	1.33402	0	0.232754	0	0.330793	0	1.67321	0	0.0275508	1	0.065218	0	1.25425	0	0.317966	0	0.44504
13093	ENSMUSG00000044279	Crb3	protein_coding	17	57059105	57065918	+	ensembl_havana	gene	Crb3	crumbs family member 3	Plasma Membrane	other	---	2.52304	1	0.0258496	1	0.0577479	0	1.18096	0	0.70769	0	0.792352	0	2.5488	1	0.0224443	1	0.0374929	1	-2.13642	-1	0.0537618	0	0.0979548	0	1.01021	0	0.977177	0	0.986688	0	2.15824	1	0.0473176	1	0.0962623
13995	ENSMUSG00000047496	Rnf152	protein_coding	1	105276914	105356710	-	ensembl_havana	gene	RNF152	ring finger protein 152	Cytoplasm	enzyme	---	1.46582	0	0.244818	0	0.363329	0	2.18633	1	0.0141484	1	0.0335999	1	2.54827	1	0.00267792	1	0.00535547	1	1.49154	0	0.173501	0	0.260283	0	1.73846	0	0.0530333	0	0.112489	0	1.16555	0	0.57651	0	0.691577
17302	ENSMUSG00000061751	Kalrn	protein_coding	16	33969073	34573532	-	ensembl_havana	gene	KALRN	kalirin RhoGEF kinase	Cytoplasm	kinase	---	1.1357	0	0.0411931	1	0.0858176	0	1.94301	0	1.3704e-28	1	3.53543e-27	1	2.54618	1	1.12673e-57	1	3.36672e-56	1	1.71085	0	1.21505e-20	1	1.5246e-19	1	2.24194	1	5.56217e-47	1	2.0433e-45	1	1.31043	0	4.03705e-07	1	2.48308e-06
7969	ENSMUSG00000030701	Plekhb1	protein_coding	7	100642892	100662414	-	ensembl_havana	gene	PLEKHB1	pleckstrin homology domain containing B1	Cytoplasm	other	---	2.99732	1	2.86599e-08	1	2.38525e-07	1	1.5004	0	0.0510208	0	0.0999452	0	2.546	1	2.12946e-06	1	6.6054e-06	1	-1.99769	0	0.000137252	1	0.00046214	1	-1.17727	0	0.334209	0	0.477752	0	1.69689	0	0.00343586	1	0.00988741
22851	ENSMUSG00000079481	Nhsl2	protein_coding	X	101849385	102092055	+	ensembl_havana	gene	NHSL2	NHS like 2	Other	other	---	-1.12546	0	0.140234	0	0.232922	0	1.61924	0	2.16451e-10	1	1.93128e-09	1	2.54478	1	2.08299e-37	1	3.63993e-36	1	1.82239	0	1.55637e-15	1	1.50144e-14	1	2.86405	1	7.95529e-48	1	2.95933e-46	1	1.57159	0	2.45338e-11	1	2.5238e-10
5987	ENSMUSG00000027230	Creb3l1	protein_coding	2	91982328	92024502	-	ensembl_havana	gene	CREB3L1	cAMP responsive element binding protein 3 like 1	Nucleus	transcription regulator	---	1.07074	0	0.0925151	0	0.166864	0	2.40617	1	2.11605e-110	1	2.80824e-108	1	2.54446	1	1.91668e-126	1	1.60424e-124	1	2.24721	1	2.48214e-97	1	1.64705e-95	1	2.37637	1	1.30938e-112	1	1.32113e-110	1	1.05747	0	0.131027	0	0.221806
20064	ENSMUSG00000071540	3425401B19Rik	protein_coding	14	32659119	32685293	-	ensembl_havana	gene	C10orf71	chromosome 10 open reading frame 71	Other	other	---	2.00779	1	0.147133	0	0.241954	0	1.11969	0	0.823709	0	0.87979	0	2.54353	1	0.04613	1	0.0718269	0	-1.79316	0	0.205372	0	0.298471	0	1.26683	0	0.570996	0	0.699663	0	2.27163	1	0.0669766	0	0.128551
7855	ENSMUSG00000030494	Rhpn2	protein_coding	7	35334170	35392289	+	ensembl_havana	gene	RHPN2	rhophilin Rho GTPase binding protein 2	Cytoplasm	other	---	1.63289	0	9.96291e-06	1	5.31623e-05	1	1.26642	0	0.0373907	1	0.0770353	0	2.5428	1	2.59233e-18	1	2.10981e-17	1	-1.28938	0	0.0161697	1	0.0343965	1	1.55724	0	7.08216e-06	1	3.81453e-05	1	2.00787	1	6.22973e-12	1	6.75774e-11
12573	ENSMUSG00000042425	Frmpd3	protein_coding	X	140342263	140435467	+	ensembl_havana	gene	FRMPD3	FERM and PDZ domain containing 3	Cytoplasm	other	---	1.84366	0	0.0973455	0	0.173923	0	-1.01331	0	0.972789	0	0.98219	0	2.5387	1	0.00960551	1	0.0172728	1	-1.8682	0	0.0846816	0	0.143698	0	1.37699	0	0.335896	0	0.479536	0	2.57249	1	0.00744579	1	0.0195376
2359	ENSMUSG00000020173	Cobl	protein_coding	11	12236608	12464960	-	ensembl_havana	gene	COBL	cordon-bleu WH2 repeat protein	Plasma Membrane	other	---	1.58113	0	0.00158842	1	0.00514943	1	1.11712	0	0.460693	0	0.581531	0	2.53841	1	2.06283e-11	1	1.04246e-10	1	-1.41537	0	0.0128821	1	0.0281386	1	1.60544	0	0.000208476	1	0.000871963	1	2.27229	1	7.54337e-10	1	6.57913e-09
3351	ENSMUSG00000021892	Sh3bp5	protein_coding	14	31359880	31436078	-	ensembl_havana	gene	SH3BP5	SH3 domain binding protein 5	Cytoplasm	other	---	1.09114	0	0.248685	0	0.36781	0	1.51476	0	1.87444e-08	1	1.36492e-07	1	2.53723	1	4.39417e-39	1	8.1116e-38	1	1.38824	0	4.9234e-06	1	2.12004e-05	1	2.32531	1	2.56547e-34	1	6.88378e-33	1	1.675	0	1.56565e-14	1	2.11398e-13
31306	ENSMUSG00000090963	Gm17655	protein_coding	5	110046139	110072513	-	ensembl_havana	gene	Gm17655	zinc finger protein pseudogene	Other	other	---	2.72845	1	0.00119527	1	0.00400251	1	1.97219	0	0.0322224	1	0.0681211	0	2.53459	1	0.00245883	1	0.00495026	1	-1.38346	0	0.235795	0	0.334312	0	-1.07648	0	0.778592	0	0.85587	0	1.28517	0	0.354096	0	0.482667
1236	ENSMUSG00000009378	Slc16a12	protein_coding	19	34668403	34747289	-	ensembl_havana	gene	SLC16A12	solute carrier family 16 member 12	Plasma Membrane	transporter	---	-11.998	-1	0.0201834	1	0.0466679	1	3.97515	1	0.00672271	1	0.0175402	1	2.53433	1	0.0703775	0	0.10453	0	47.6936	1	0.000181221	1	0.000596683	1	30.4068	1	0.000965726	1	0.00349794	1	-1.56852	0	0.29609	0	0.421457
1873	ENSMUSG00000017978	Cadps2	protein_coding	6	23262773	23839421	-	ensembl_havana	gene	CADPS2	calcium dependent secretion activator 2	Plasma Membrane	other	---	1.48132	0	0.0015357	1	0.00499171	1	1.40063	0	0.00693663	1	0.0180218	1	2.53311	1	4.34752e-15	1	2.88483e-14	1	-1.05761	0	0.631564	0	0.718184	0	1.71004	0	1.0837e-06	1	6.61585e-06	1	1.80855	0	9.11559e-08	1	6.19952e-07
20155	ENSMUSG00000071984	Fndc1	protein_coding	17	7738569	7827302	-	ensembl_havana	gene	Fndc1	fibronectin type III domain containing 1	Plasma Membrane	other	---	-1.22328	0	0.000472373	1	0.0017453	1	3.0341	1	5.48834e-98	1	6.07885e-96	1	2.53243	1	1.47971e-69	1	5.5606e-68	1	3.71154	1	3.15649e-135	1	2.99989e-133	1	3.09786	1	1.7154e-101	1	1.55985e-99	1	-1.1981	0	0.000144986	1	0.000571829
10549	ENSMUSG00000037001	Zfp39	protein_coding	11	58888153	58904225	-	ensembl_havana	gene	ZNF717	zinc finger protein 717	Nucleus	transcription regulator	---	1.64461	0	1.16767e-07	1	8.73414e-07	1	1.42853	0	0.000177822	1	0.00068735	1	2.53052	1	8.03651e-25	1	9.04399e-24	1	-1.15126	0	0.108803	0	0.176984	0	1.53867	0	1.7681e-07	1	1.19258e-06	1	1.77141	0	9.59105e-12	1	1.0253e-10
8170	ENSMUSG00000031111	Igsf1	protein_coding	X	49782536	49797749	-	ensembl_havana	gene	IGSF1	immunoglobulin superfamily member 1	Plasma Membrane	other	---	3.0358	1	2.22133e-05	1	0.000110886	1	-1.43001	0	0.234308	0	0.34658	0	2.52998	1	0.000379938	1	0.000872873	1	-4.34122	-1	6.20163e-08	1	3.41264e-07	1	-1.19993	0	0.421211	0	0.565002	0	3.6179	1	2.02057e-06	1	1.12321e-05
3550	ENSMUSG00000022218	Tgm1	protein_coding	14	55700009	55713926	-	ensembl_havana	gene	TGM1	transglutaminase 1	Plasma Membrane	enzyme	---	2.74016	1	1.5638e-06	1	9.62255e-06	1	-1.64571	0	0.0430071	1	0.0865844	0	2.52798	1	8.49866e-06	1	2.44758e-05	1	-4.50951	-1	1.69157e-11	1	1.272e-10	1	-1.08393	0	0.656655	0	0.768567	0	4.16033	1	1.43159e-10	1	1.35184e-09
6721	ENSMUSG00000028497	Hacd4	protein_coding	4	88396144	88438928	-	ensembl_havana	gene	HACD4	3-hydroxyacyl-CoA dehydratase 4	Cytoplasm	enzyme	---	1.08035	0	0.403265	0	0.528985	0	2.77691	1	1.28091e-32	1	3.7966e-31	1	2.52759	1	1.4497e-27	1	1.81904e-26	1	2.57038	1	2.42175e-30	1	4.32947e-29	1	2.3396	1	2.72939e-25	1	5.62331e-24	1	-1.09864	0	0.20526	0	0.315264
2170	ENSMUSG00000019841	Rev3l	protein_coding	10	39732118	39875211	+	ensembl_havana	gene	REV3L	REV3 like, DNA directed polymerase zeta catalytic subunit	Nucleus	enzyme	---	1.74996	0	1.44841e-20	1	3.96591e-19	1	1.77185	0	2.03418e-21	1	3.83191e-20	1	2.52748	1	9.13211e-56	1	2.59201e-54	1	1.01251	0	0.827886	0	0.875303	0	1.44431	0	4.62714e-11	1	4.4118e-10	1	1.42647	0	2.01836e-10	1	1.87943e-09
11067	ENSMUSG00000038296	Galnt18	protein_coding	7	111471661	111779977	-	ensembl_havana	gene	GALNT18	polypeptide N-acetylgalactosaminyltransferase 18	Cytoplasm	enzyme	---	-1.06536	0	0.563691	0	0.676875	0	2.23272	1	3.24122e-15	1	4.25927e-14	1	2.52645	1	1.94228e-20	1	1.78489e-19	1	2.37864	1	5.05291e-18	1	5.59237e-17	1	2.69157	1	6.80695e-24	1	1.33165e-22	1	1.13156	0	0.167364	0	0.268527
10503	ENSMUSG00000036904	Fzd8	protein_coding	18	9212163	9218136	+	ensembl_havana	gene	FZD8	frizzled class receptor 8	Plasma Membrane	G-protein coupled receptor	vantictumab	1.51555	0	2.73377e-06	1	1.62646e-05	1	2.13473	1	2.09074e-18	1	3.39193e-17	1	2.52642	1	8.74058e-28	1	1.10807e-26	1	1.40855	0	2.09666e-05	1	8.14715e-05	1	1.667	0	7.80306e-11	1	7.29822e-10	1	1.18348	0	0.0272335	1	0.0603292
987	ENSMUSG00000006362	Cbfa2t3	protein_coding	8	122625141	122699109	-	ensembl_havana	gene	CBFA2T3	CBFA2/RUNX1 translocation partner 3	Nucleus	transcription regulator	---	1.77383	0	0.00260229	1	0.00794658	1	-1.2172	0	0.340624	0	0.46191	0	2.52511	1	4.84227e-07	1	1.61786e-06	1	-2.15909	-1	5.7668e-05	1	0.000207815	1	1.42354	0	0.0346779	1	0.0791035	0	3.07355	1	1.31657e-09	1	1.12562e-08
14261	ENSMUSG00000048416	Mlf1	protein_coding	3	67374097	67400003	+	ensembl_havana	gene	MLF1	myeloid leukemia factor 1	Nucleus	other	---	1.95895	0	2.9055e-07	1	2.03911e-06	1	1.23658	0	0.119728	0	0.203263	0	2.52406	1	3.91433e-13	1	2.26837e-12	1	-1.58416	0	0.000214832	1	0.000697682	1	1.28848	0	0.0267714	1	0.0637416	0	2.04116	1	3.27134e-09	1	2.67278e-08
12917	ENSMUSG00000043648	Pld6	protein_coding	11	59783897	59787645	-	ensembl_havana	gene	Pld6	phospholipase D family, member 6	Cytoplasm	enzyme	---	1.28957	0	0.0459741	1	0.094114	0	1.59859	0	0.000180835	1	0.000697898	1	2.52199	1	1.38471e-14	1	8.89195e-14	1	1.23963	0	0.0700241	0	0.122422	0	1.95568	0	3.06466e-09	1	2.50391e-08	1	1.57764	0	3.8249e-05	1	0.000171312
11573	ENSMUSG00000039542	Ncam1	protein_coding	9	49502136	49798925	-	ensembl_havana	gene	NCAM1	neural cell adhesion molecule 1	Plasma Membrane	other	BB-10901	-1.09935	0	0.0283233	1	0.0624129	0	2.75454	1	1.62902e-134	1	2.66635e-132	1	2.52131	1	2.85335e-113	1	2.08082e-111	1	3.0282	1	1.45429e-162	1	1.80027e-160	1	2.77179	1	4.63735e-139	1	6.38437e-137	1	-1.0925	0	0.0209699	1	0.0483878
16483	ENSMUSG00000057982	Zfp809	protein_coding	9	22225714	22243354	+	ensembl_havana	gene	Zfp809	zinc finger protein 809	Nucleus	other	---	2.90851	1	2.35979e-61	1	3.16018e-59	1	1.14322	0	0.0499	1	0.0981089	0	2.51975	1	1.0255e-46	1	2.30636e-45	1	-2.54414	-1	1.56145e-50	1	4.73288e-49	1	-1.15428	0	0.0137003	1	0.0359364	1	2.20409	1	6.12409e-37	1	2.5702e-35
11006	ENSMUSG00000038174	Fam126b	protein_coding	1	58522806	58586323	-	ensembl_havana	gene	FAM126B	family with sequence similarity 126 member B	Other	other	---	1.93754	0	1.09271e-10	1	1.25658e-09	1	1.72531	0	1.27235e-07	1	8.35997e-07	1	2.51954	1	3.22617e-20	1	2.93907e-19	1	-1.12301	0	0.226377	0	0.323826	0	1.30038	0	0.00462584	1	0.0139381	1	1.46033	0	5.19707e-05	1	0.000226302
10620	ENSMUSG00000037196	Pacrg	protein_coding	17	10403012	10840311	-	ensembl_havana	gene	PACRG	parkin coregulated	Nucleus	other	---	2.17149	1	0.0644325	0	0.124577	0	1.1196	0	0.799438	0	0.861613	0	2.51755	1	0.0245779	1	0.0406988	1	-1.93952	0	0.0995531	0	0.164553	0	1.15936	0	0.684855	0	0.788171	0	2.24862	1	0.0393305	1	0.0822979
4855	ENSMUSG00000025085	Ablim1	protein_coding	19	57032733	57314919	-	ensembl_havana	gene	ABLIM1	actin binding LIM protein 1	Cytoplasm	other	---	-1.03499	0	0.527337	0	0.645951	0	1.52868	0	7.17819e-16	1	9.86398e-15	1	2.51625	1	1.22546e-73	1	5.12848e-72	1	1.58217	0	8.39027e-19	1	9.67113e-18	1	2.6043	1	1.21332e-81	1	8.12427e-80	1	1.64603	0	3.24041e-25	1	8.33064e-24
17665	ENSMUSG00000063297	Luzp2	protein_coding	7	54835498	55268885	+	ensembl_havana	gene	LUZP2	leucine zipper protein 2	Other	other	---	1.5487	0	0.250433	0	0.369954	0	2.54152	1	0.0110248	1	0.0270361	1	2.51566	1	0.0108512	1	0.0192938	1	1.64107	0	0.138377	0	0.216485	0	1.62437	0	0.140318	0	0.248321	0	-1.01028	0	0.97394	0	0.982357
43	ENSMUSG00000000248	Clec2g	protein_coding	6	128934381	128984707	+	ensembl_havana	gene	Clec2d (includes others)	C-type lectin domain family 2, member d	Plasma Membrane	transmembrane receptor	---	-6.07756	-1	0.000779507	1	0.0027337	1	5.48526	1	2.7916e-08	1	1.99821e-07	1	2.51483	1	0.00326897	1	0.00643356	1	33.337	1	3.64983e-12	1	2.8953e-11	1	15.2841	1	8.3956e-08	1	5.86697e-07	1	-2.18116	-1	0.00212096	1	0.00642747
11877	ENSMUSG00000040372	Gpr63	protein_coding	4	24966407	25009233	+	ensembl_havana	gene	GPR63	G protein-coupled receptor 63	Plasma Membrane	G-protein coupled receptor	---	2.27571	1	0.0189397	1	0.0443075	1	-1.03901	0	0.920001	0	0.946403	0	2.5142	1	0.00734218	1	0.0135417	1	-2.36448	-1	0.0121283	1	0.0266619	1	1.1048	0	0.740816	0	0.829967	0	2.61228	1	0.00431466	1	0.0120904
9150	ENSMUSG00000032839	Trpc1	protein_coding	9	95705082	95750375	-	ensembl_havana	gene	TRPC1	transient receptor potential cation channel subfamily C member 1	Plasma Membrane	ion channel	---	1.9762	0	4.29577e-07	1	2.92156e-06	1	1.3996	0	0.015515	1	0.0364749	1	2.51402	1	1.97707e-12	1	1.09202e-11	1	-1.41197	0	0.00593574	1	0.0140986	1	1.27215	0	0.0389598	1	0.087394	0	1.79624	0	1.39868e-06	1	8.01356e-06
52611	ENSMUSG00000115388	Eppk1	protein_coding	15	76101481	76120195	-	havana	gene	EPPK1	epiplakin 1	Cytoplasm	other	---	1.23232	0	0.498717	0	0.619332	0	2.31155	1	0.00420689	1	0.0116379	1	2.51305	1	0.00133295	1	0.00281072	1	1.87578	0	0.0221746	1	0.0454634	1	2.03928	1	0.00808514	1	0.0227381	1	1.08717	0	0.738645	0	0.818734
16343	ENSMUSG00000057265	Bbof1	protein_coding	12	84409071	84442887	+	ensembl_havana	gene	BBOF1	basal body orientation factor 1	Cytoplasm	other	---	2.02299	1	0.000263918	1	0.00104286	1	1.76122	0	0.00376037	1	0.0105815	1	2.51141	1	9.97828e-07	1	3.215e-06	1	-1.14864	0	0.430147	0	0.537401	0	1.24143	0	0.197222	0	0.323708	0	1.42595	0	0.037146	1	0.078473
7853	ENSMUSG00000030492	Slc7a9	protein_coding	7	35448796	35466036	+	ensembl_havana	gene	SLC7A9	solute carrier family 7 member 9	Plasma Membrane	transporter	---	-1.09907	0	0.834383	0	0.88701	0	1.87243	0	0.137619	0	0.226889	0	2.51129	1	0.0246422	1	0.0407915	1	2.05793	1	0.0834849	0	0.141929	0	2.76008	1	0.0119983	1	0.03195	1	1.3412	0	0.42884	0	0.556586
11956	ENSMUSG00000040562	Gstm2	protein_coding	3	107981702	107986453	-	ensembl_havana	gene	GSTM1	glutathione S-transferase mu 1	Cytoplasm	enzyme	---	-1.30748	0	0.00985964	1	0.0253168	1	2.60828	1	2.68245e-24	1	5.77707e-23	1	2.51094	1	6.65822e-23	1	6.92182e-22	1	3.41028	1	8.52505e-38	1	1.92611e-36	1	3.28301	1	3.55206e-36	1	9.89139e-35	1	-1.03877	0	0.650611	0	0.751263
480	ENSMUSG00000002799	Jag2	protein_coding	12	112907819	112929776	-	ensembl_havana	gene	JAG2	jagged canonical Notch ligand 2	Extracellular Space	growth factor	---	1.32014	0	4.89166e-06	1	2.769e-05	1	1.3029	0	1.40116e-05	1	6.75851e-05	1	2.51013	1	1.20983e-56	1	3.5291e-55	1	-1.01323	0	0.821384	0	0.870844	0	1.90141	0	2.50025e-31	1	6.10798e-30	1	1.92656	0	2.16421e-32	1	7.62702e-31
16743	ENSMUSG00000059173	Pde1a	protein_coding	2	79834453	80129458	-	ensembl_havana	gene	PDE1A	phosphodiesterase 1A	Cytoplasm	enzyme	---	1.1843	0	0.269635	0	0.391059	0	4.15026	1	6.46316e-24	1	1.35625e-22	1	2.50999	1	1.10195e-10	1	5.24147e-10	1	3.50439	1	5.71509e-21	1	7.2765e-20	1	2.11938	1	2.67994e-08	1	1.96506e-07	1	-1.6535	0	3.31236e-05	1	0.000150601
12632	ENSMUSG00000042589	Cux2	protein_coding	5	121856366	122050102	-	ensembl_havana	gene	CUX2	cut like homeobox 2	Nucleus	transcription regulator	---	1.4715	0	0.00100216	1	0.00341416	1	2.37318	1	3.18186e-14	1	3.91578e-13	1	2.50918	1	2.46419e-16	1	1.77506e-15	1	1.61277	0	6.78866e-06	1	2.85807e-05	1	1.70519	0	3.24388e-07	1	2.11722e-06	1	1.05731	0	0.579053	0	0.693928
17037	ENSMUSG00000060445	Sycp2	protein_coding	2	178345293	178407685	-	ensembl_havana	gene	SYCP2	synaptonemal complex protein 2	Nucleus	other	---	1.80073	0	0.000136383	1	0.000576983	1	2.30186	1	5.89661e-08	1	4.05902e-07	1	2.50847	1	1.98959e-09	1	8.51997e-09	1	1.2783	0	0.10505	0	0.171886	0	1.39303	0	0.0281651	1	0.0663994	0	1.08976	0	0.568127	0	0.68414
16288	ENSMUSG00000057058	Skap1	protein_coding	11	96464593	96759130	+	ensembl_havana	gene	SKAP1	src kinase associated phosphoprotein 1	Cytoplasm	kinase	---	2.19863	1	0.000533166	1	0.00194649	1	1.17828	0	0.495453	0	0.614435	0	2.50839	1	3.661e-05	1	9.70665e-05	1	-1.86596	0	0.00389175	1	0.00965881	1	1.14089	0	0.501195	0	0.640738	0	2.12886	1	0.000345603	1	0.0012583
17824	ENSMUSG00000063975	Slco1a5	protein_coding	6	142234227	142322981	-	ensembl_havana	gene	SLCO1A2	solute carrier organic anion transporter family member 1A2	Plasma Membrane	transporter	---	2.53155	1	0.0471336	1	0.0960854	0	1.21938	0	0.688692	0	0.777106	0	2.50834	1	0.0469081	1	0.0728906	0	-2.07609	-1	0.100089	0	0.165182	0	-1.00925	0	0.981991	0	0.989582	0	2.05706	1	0.100253	0	0.178167
6891	ENSMUSG00000028778	Hcrtr1	protein_coding	4	130130217	130139359	-	ensembl_havana	gene	HCRTR1	hypocretin receptor 1	Plasma Membrane	G-protein coupled receptor	suvorexant	2.88421	1	0.0855389	0	0.156795	0	-1.41271	0	0.617885	0	0.721413	0	2.50621	1	0.134366	0	0.185854	0	-4.07454	-1	0.0266643	1	0.0533322	0	-1.15083	0	0.797126	0	0.86904	0	3.54053	1	0.0452868	1	0.0926041
6455	ENSMUSG00000028037	Ifi44	protein_coding	3	151730922	151749960	-	ensembl_havana	gene	IFI44	interferon induced protein 44	Cytoplasm	other	---	1.33977	0	7.49964e-08	1	5.78112e-07	1	2.36586	1	1.23798e-58	1	6.90785e-57	1	2.50585	1	2.1895e-67	1	7.88595e-66	1	1.76587	0	5.77208e-28	1	9.61861e-27	1	1.87036	0	5.00434e-34	1	1.32588e-32	1	1.05917	0	0.253909	0	0.372432
17114	ENSMUSG00000060771	Tsga10	protein_coding	1	37754776	37866429	-	ensembl_havana	gene	TSGA10	testis specific 10	Cytoplasm	other	---	2.15483	1	8.41839e-06	1	4.54754e-05	1	1.79779	0	0.000785364	1	0.00263475	1	2.50468	1	5.42274e-08	1	2.01266e-07	1	-1.1986	0	0.24869	0	0.348701	0	1.16236	0	0.317665	0	0.461537	0	1.3932	0	0.0304434	1	0.0663504
959	ENSMUSG00000006218	Fam131c	protein_coding	4	141368220	141384175	+	ensembl_havana	gene	FAM131C	family with sequence similarity 131 member C	Other	other	---	2.88939	1	0.000192101	1	0.000785631	1	-2.95445	-1	0.00435061	1	0.0119815	1	2.50456	1	0.00119037	1	0.0025318	1	-8.53655	-1	1.13697e-09	1	7.40767e-09	1	-1.15365	0	0.559351	0	0.689996	0	7.39959	1	1.20167e-08	1	9.191e-08
10718	ENSMUSG00000037440	Vnn1	protein_coding	10	23894688	23905343	+	ensembl_havana	gene	VNN1	vanin 1	Plasma Membrane	enzyme	---	-1.12154	0	0.548747	0	0.664114	0	2.52815	1	1.05396e-07	1	7.00628e-07	1	2.50384	1	1.00211e-07	1	3.62617e-07	1	2.83541	1	1.52459e-09	1	9.76468e-09	1	2.80815	1	1.35391e-09	1	1.14229e-08	1	-1.00971	0	0.949054	0	0.967669
10444	ENSMUSG00000036760	Kcnk9	protein_coding	15	72501089	72546340	-	ensembl_havana	gene	KCNK9	potassium two pore domain channel subfamily K member 9	Plasma Membrane	ion channel	doxapram, halothane	1.76386	0	0.15507	0	0.252552	0	-1.74128	0	0.220865	0	0.331388	0	2.50244	1	0.0177527	1	0.030219	1	-3.07138	-1	0.00839621	1	0.0192475	1	1.41873	0	0.32391	0	0.467521	0	4.35745	1	0.000381354	1	0.00137487
20705	ENSMUSG00000074170	Plekhf1	protein_coding	7	38216972	38228016	-	ensembl_havana	gene	PLEKHF1	pleckstrin homology and FYVE domain containing 1	Cytoplasm	other	---	1.30164	0	0.00606136	1	0.0166152	1	2.10602	1	8.80863e-16	1	1.20595e-14	1	2.49985	1	4.55995e-24	1	4.94089e-23	1	1.61798	0	3.40554e-08	1	1.92211e-07	1	1.92054	0	1.60698e-14	1	1.93719e-13	1	1.187	0	0.0344664	1	0.073594
5451	ENSMUSG00000026259	Ngef	protein_coding	1	87476834	87573870	-	ensembl_havana	gene	NGEF	neuronal guanine nucleotide exchange factor	Cytoplasm	other	---	1.76813	0	0.151864	0	0.248319	0	-2.37449	-1	0.0745371	0	0.137494	0	2.4998	1	0.0171617	1	0.0293691	1	-4.1984	-1	0.00169454	1	0.0045752	1	1.41381	0	0.320526	0	0.464141	0	5.93574	1	6.40331e-05	1	0.000273174
14375	ENSMUSG00000048852	Gm12185	protein_coding	11	48904656	48992226	-	ensembl_havana	gene	9930111J21Rik1/Gm12185	predicted gene 12185	Other	other	---	-1.13891	0	0.662052	0	0.757138	0	2.38746	1	0.00135772	1	0.00428371	1	2.49794	1	0.000620117	1	0.00138032	1	2.71911	1	0.000203715	1	0.00066451	1	2.84493	1	8.01098e-05	1	0.000363891	1	1.04627	0	0.847734	0	0.898673
4511	ENSMUSG00000024481	Lvrn	protein_coding	18	46850038	46907242	+	ensembl_havana	gene	LVRN	laeverin	Other	peptidase	---	1.51433	0	0.0649688	0	0.12533	0	-1.28641	0	0.298775	0	0.418449	0	2.49667	1	2.08254e-05	1	5.70646e-05	1	-1.94805	0	0.00344697	1	0.00868228	1	1.64869	0	0.0118267	1	0.0315671	1	3.21174	1	8.99493e-08	1	6.12312e-07
8435	ENSMUSG00000031561	Tenm3	protein_coding	8	48227682	48843951	-	ensembl_havana	gene	TENM3	teneurin transmembrane protein 3	Plasma Membrane	other	---	1.09571	0	0.0872678	0	0.159354	0	2.0394	1	7.53504e-44	1	3.0833e-42	1	2.49295	1	1.53954e-73	1	6.42465e-72	1	1.86125	0	1.08365e-35	1	2.25788e-34	1	2.27518	1	1.341e-63	1	6.6068e-62	1	1.22239	0	1.55643e-05	1	7.5173e-05
452	ENSMUSG00000002617	Zfp40	protein_coding	17	23173869	23193252	-	ensembl_havana	gene	Zfp40	zinc finger protein 40	Other	other	---	1.93956	0	0.000214273	1	0.000864545	1	1.70306	0	0.0032554	1	0.00930629	1	2.49132	1	1.56775e-07	1	5.54091e-07	1	-1.13887	0	0.426822	0	0.534082	0	1.28448	0	0.108505	0	0.202763	0	1.46285	0	0.0162292	1	0.0387037
5573	ENSMUSG00000026483	Fam129a	protein_coding	1	151571186	151721939	+	ensembl_havana	gene	FAM129A	family with sequence similarity 129 member A	Cytoplasm	other	---	-1.7271	0	2.0309e-24	1	6.94133e-23	1	2.2165	1	5.25965e-62	1	3.20165e-60	1	2.49025	1	3.62783e-83	1	1.79938e-81	1	3.82812	1	1.39631e-156	1	1.65879e-154	1	4.30091	1	2.69958e-189	1	5.84817e-187	1	1.1235	0	0.00745672	1	0.0195628
3061	ENSMUSG00000021363	Mak	protein_coding	13	41025008	41079706	-	ensembl_havana	gene	MAK	male germ cell associated kinase	Cytoplasm	kinase	---	2.07031	1	0.000142455	1	0.000600775	1	1.44821	0	0.0603705	0	0.115331	0	2.48956	1	1.03917e-06	1	3.3409e-06	1	-1.42956	0	0.0438539	1	0.0823806	0	1.20251	0	0.265544	0	0.405697	0	1.71906	0	0.00167358	1	0.00520162
334	ENSMUSG00000001901	Kcnh6	protein_coding	11	106008124	106034549	+	ensembl_havana	gene	KCNH6	potassium voltage-gated channel subfamily H member 6	Plasma Membrane	ion channel	---	1.49578	0	0.172323	0	0.275205	0	1.3831	0	0.275875	0	0.393006	0	2.48907	1	0.00117041	1	0.00249115	1	-1.08147	0	0.776834	0	0.837618	0	1.66407	0	0.0485864	1	0.104776	0	1.79964	0	0.0244831	1	0.0552398
15885	ENSMUSG00000055150	Zfp78	protein_coding	7	6363280	6382605	+	ensembl_havana	gene	ZNF471	zinc finger protein 471	Nucleus	transcription regulator	---	2.15403	1	0.000745593	1	0.00262633	1	1.96713	0	0.00315962	1	0.00907829	1	2.48893	1	4.26676e-05	1	0.000112161	1	-1.09501	0	0.657313	0	0.740427	0	1.15547	0	0.464118	0	0.607421	0	1.26525	0	0.23783	0	0.354352
35708	ENSMUSG00000097271	Gm9903	protein_coding	5	33629925	33632092	+	havana	gene	Gm9903	predicted gene 9903	Other	other	---	1.69384	0	0.24639	0	0.365148	0	1.19796	0	0.700888	0	0.78677	0	2.48549	1	0.0375007	1	0.059554	0	-1.41394	0	0.423555	0	0.5316	0	1.46737	0	0.334374	0	0.47782	0	2.07477	1	0.078611	0	0.14627
10845	ENSMUSG00000037795	N4bp2	protein_coding	5	65763521	65830108	+	ensembl_havana	gene	N4BP2	NEDD4 binding protein 2	Cytoplasm	enzyme	---	1.7569	0	9.44163e-29	1	4.09072e-27	1	1.47086	0	4.22654e-14	1	5.1669e-13	1	2.48284	1	1.14712e-74	1	4.86982e-73	1	-1.19447	0	0.000273655	1	0.000872368	1	1.41319	0	3.06724e-13	1	3.44124e-12	1	1.68801	0	7.98471e-28	1	2.36666e-26
8006	ENSMUSG00000030757	Zkscan2	protein_coding	7	123475384	123500449	-	ensembl_havana	gene	ZKSCAN2	zinc finger with KRAB and SCAN domains 2	Nucleus	transcription regulator	---	1.68303	0	6.44408e-13	1	9.6178e-12	1	1.42558	0	1.35826e-06	1	7.75824e-06	1	2.48236	1	1.46677e-38	1	2.66096e-37	1	-1.18059	0	0.0148957	1	0.0320286	1	1.47493	0	1.71701e-09	1	1.4363e-08	1	1.74129	0	2.93858e-17	1	4.83127e-16
8761	ENSMUSG00000032085	Tagln	protein_coding	9	45929619	45936058	-	ensembl_havana	gene	TAGLN	transgelin	Cytoplasm	other	---	-1.06475	0	0.160914	0	0.260286	0	2.04005	1	1.02909e-61	1	6.18755e-60	1	2.48003	1	1.42337e-101	1	8.96055e-100	1	2.17215	1	5.04966e-74	1	2.36148e-72	1	2.64062	1	5.67734e-118	1	6.06035e-116	1	1.21567	0	1.18054e-06	1	6.86827e-06
11042	ENSMUSG00000038242	Aox4	protein_coding	1	58210397	58268597	+	ensembl_havana	gene	Aox4	aldehyde oxidase 4	Cytoplasm	enzyme	---	1.61921	0	0.299118	0	0.423033	0	2.32045	1	0.0627952	0	0.11915	0	2.47903	1	0.0411121	1	0.0647655	0	1.43307	0	0.382757	0	0.491663	0	1.53101	0	0.291242	0	0.433154	0	1.06834	0	0.8654	0	0.910194
17004	ENSMUSG00000060268	Armh1	protein_coding	4	117213334	117252125	-	ensembl_havana	gene	ARMH1	armadillo-like helical domain containing 1	Other	other	---	2.58792	1	0.00332924	1	0.00987377	1	2.04227	1	0.0297007	1	0.0636301	0	2.47853	1	0.00470277	1	0.00898294	1	-1.26718	0	0.420001	0	0.528219	0	-1.04414	0	0.879715	0	0.926211	0	1.21362	0	0.505179	0	0.626889
11048	ENSMUSG00000038253	Hoxa5	protein_coding	6	52201754	52204587	-	ensembl_havana	gene	HOXA5	homeobox A5	Nucleus	transcription regulator	---	2.19155	1	2.15432e-16	1	4.36523e-15	1	1.16087	0	0.139082	0	0.228868	0	2.47478	1	4.15023e-22	1	4.09491e-21	1	-1.88784	0	3.34317e-12	1	2.66639e-11	1	1.12924	0	0.144727	0	0.254503	0	2.13182	1	2.47565e-17	1	4.09302e-16
593	ENSMUSG00000003469	Phyhip	protein_coding	14	70457476	70468832	+	ensembl_havana	gene	PHYHIP	phytanoyl-CoA 2-hydroxylase interacting protein	Cytoplasm	other	---	3.00267	1	0.00434147	1	0.0123798	1	1.33136	0	0.487253	0	0.606534	0	2.47442	1	0.0185161	1	0.0314168	1	-2.25534	-1	0.0226646	1	0.0463133	1	-1.21349	0	0.551556	0	0.68392	0	1.85856	0	0.0816808	0	0.150763
16220	ENSMUSG00000056752	Dnah9	protein_coding	11	65831282	66168551	-	ensembl_havana	gene	DNAH9	dynein axonemal heavy chain 9	Cytoplasm	other	---	1.52261	0	0.276481	0	0.398595	0	1.13188	0	0.755312	0	0.82806	0	2.47441	1	0.0143753	1	0.0250014	1	-1.3452	0	0.425478	0	0.532858	0	1.62511	0	0.156498	0	0.270329	0	2.1861	1	0.0276955	1	0.0612494
12570	ENSMUSG00000042417	Ccno	protein_coding	13	112987802	112990777	+	ensembl_havana	gene	CCNO	cyclin O	Nucleus	other	---	1.57857	0	0.053003	0	0.105841	0	1.45786	0	0.112788	0	0.193645	0	2.47343	1	6.58836e-05	1	0.000169023	1	-1.0828	0	0.71947	0	0.791702	0	1.56688	0	0.0323607	1	0.0748244	0	1.69662	0	0.0125874	1	0.0309402
6818	ENSMUSG00000028654	Mycl	protein_coding	4	122995652	123002485	+	ensembl_havana	gene	MYCL	MYCL proto-oncogene, bHLH transcription factor	Nucleus	transcription regulator	---	1.34423	0	0.0385601	1	0.0813561	0	3.0245	1	2.3752e-16	1	3.39371e-15	1	2.47247	1	1.77857e-11	1	9.04388e-11	1	2.24998	1	9.98643e-11	1	7.11708e-10	1	1.83931	0	1.10123e-06	1	6.70892e-06	1	-1.22327	0	0.0817533	0	0.150878
12320	ENSMUSG00000041679	Lrrc29	protein_coding	8	105312265	105326278	-	ensembl_havana	gene	LRRC29	leucine rich repeat containing 29	Other	enzyme	---	1.80196	0	0.0647656	0	0.125074	0	1.99491	0	0.0292587	1	0.0627928	0	2.47159	1	0.00331524	1	0.00651418	1	1.10708	0	0.722258	0	0.794295	0	1.37161	0	0.253194	0	0.391293	0	1.23895	0	0.434512	0	0.56246
10683	ENSMUSG00000037353	Letmd1	protein_coding	15	100469023	100479164	+	ensembl_havana	gene	LETMD1	LETM1 domain containing 1	Plasma Membrane	other	---	1.47556	0	1.24037e-05	1	6.4794e-05	1	1.0881	0	0.357248	0	0.47964	0	2.47056	1	2.24841e-26	1	2.69498e-25	1	-1.35609	0	0.000408973	1	0.00126328	1	1.67432	0	7.32507e-11	1	6.87297e-10	1	2.27052	1	1.8272e-23	1	4.34136e-22
5690	ENSMUSG00000026678	Rgs5	protein_coding	1	169655501	169695813	+	ensembl_havana	gene	RGS5	regulator of G protein signaling 5	Plasma Membrane	other	---	1.99577	0	2.04921e-05	1	0.000102992	1	4.9421	1	3.2699e-25	1	7.44495e-24	1	2.46915	1	9.16191e-09	1	3.67349e-08	1	2.47629	1	8.26791e-12	1	6.37334e-11	1	1.23719	0	0.118912	0	0.218007	0	-2.00154	-1	4.2543e-08	1	3.03634e-07
20900	ENSMUSG00000074676	Foxs1	protein_coding	2	152931898	152933208	-	ensembl_havana	gene	FOXS1	forkhead box S1	Nucleus	transcription regulator	---	1.4732	0	0.0503309	0	0.101315	0	2.35055	1	7.75438e-06	1	3.91064e-05	1	2.46744	1	1.54404e-06	1	4.85699e-06	1	1.59553	0	0.00787847	1	0.0182082	1	1.67488	0	0.00277204	1	0.00888683	1	1.04973	0	0.767928	0	0.84121
7884	ENSMUSG00000030543	Mesp2	protein_coding	7	79810727	79813439	+	ensembl_havana	gene	MESP2	mesoderm posterior bHLH transcription factor 2	Nucleus	transcription regulator	---	1.64614	0	0.0165885	1	0.0395221	1	-1.31083	0	0.230008	0	0.341902	0	2.46481	1	6.98646e-06	1	2.03475e-05	1	-2.1578	-1	0.000275883	1	0.00087871	1	1.49733	0	0.0289708	1	0.0681194	0	3.23093	1	9.39362e-09	1	7.29838e-08
46444	ENSMUSG00000108981	Gm15262	protein_coding	X	161287456	161366252	+	havana	gene	Gm15262	predicted gene 15262	Other	other	---	2.09898	1	1.52306e-33	1	8.01295e-32	1	1.39616	0	9.81715e-08	1	6.54373e-07	1	2.46446	1	5.45839e-50	1	1.33125e-48	1	-1.50339	0	5.5487e-12	1	4.34314e-11	1	1.17413	0	0.00494403	1	0.0147849	1	1.76517	0	2.17849e-22	1	4.93712e-21
14251	ENSMUSG00000048387	Osr1	protein_coding	12	9570116	9581500	+	ensembl_havana	gene	OSR1	odd-skipped related transcription factor 1	Nucleus	transcription regulator	---	1.49692	0	0.00243637	1	0.00748814	1	2.39545	1	1.16836e-11	1	1.17642e-10	1	2.46197	1	1.25647e-12	1	7.03229e-12	1	1.60025	0	7.64651e-05	1	0.000269669	1	1.64469	0	2.0655e-05	1	0.000103669	1	1.02777	0	0.806636	0	0.869615
7082	ENSMUSG00000029084	Cd38	protein_coding	5	43868553	43912375	+	ensembl_havana	gene	CD38	CD38 molecule	Plasma Membrane	enzyme	daratumumab, isatuximab, MOR03087, anti-CD38 antibody	1.68542	0	5.94961e-08	1	4.67184e-07	1	1.37487	0	0.00117231	1	0.00376483	1	2.45884	1	3.49897e-22	1	3.4686e-21	1	-1.22588	0	0.0244342	1	0.0494559	1	1.45889	0	8.53866e-06	1	4.53272e-05	1	1.78842	0	2.19856e-11	1	2.26641e-10
5435	ENSMUSG00000026235	Epha4	protein_coding	1	77367185	77515088	-	ensembl_havana	gene	EPHA4	EPH receptor A4	Plasma Membrane	kinase	---	-1.35962	0	0.000202446	1	0.000822913	1	4.78801	1	6.42151e-106	1	8.01654e-104	1	2.45807	1	4.57383e-35	1	7.51139e-34	1	6.50988	1	3.57885e-144	1	3.79281e-142	1	3.34205	1	3.71056e-59	1	1.68705e-57	1	-1.94787	0	4.81007e-27	1	1.35742e-25
7377	ENSMUSG00000029561	Oasl2	protein_coding	5	114896936	114912234	+	ensembl_havana	gene	Oasl2	2'-5' oligoadenylate synthetase-like 2	Other	enzyme	---	1.05163	0	0.314053	0	0.439769	0	2.41326	1	3.04602e-72	1	2.25482e-70	1	2.45789	1	9.24884e-76	1	4.067e-74	1	2.29478	1	1.44085e-65	1	5.84716e-64	1	2.33721	1	6.29379e-69	1	3.44661e-67	1	1.01849	0	0.698824	0	0.788781
11316	ENSMUSG00000038879	Nipal2	protein_coding	15	34572799	34679212	-	ensembl_havana	gene	NIPAL2	NIPA like domain containing 2	Other	other	---	1.34544	0	0.445615	0	0.569477	0	2.01373	1	0.0631374	0	0.11967	0	2.45745	1	0.0142849	1	0.024856	1	1.49671	0	0.251964	0	0.352386	0	1.82651	0	0.0778256	0	0.154113	0	1.22035	0	0.543177	0	0.661503
8207	ENSMUSG00000031169	Porcn	protein_coding	X	8193848	8206525	-	ensembl_havana	gene	PORCN	porcupine O-acyltransferase	Cytoplasm	enzyme	LGK-974, ETC-1922159, CGX1321	1.36864	0	0.0718423	0	0.136117	0	1.86982	0	0.000233143	1	0.0008813	1	2.45709	1	4.94976e-08	1	1.84735e-07	1	1.36619	0	0.049559	1	0.0915542	0	1.79528	0	0.000135153	1	0.000588164	1	1.31408	0	0.0657547	0	0.126652
7091	ENSMUSG00000029096	Htra3	protein_coding	5	35652023	35679782	-	ensembl_havana	gene	HTRA3	HtrA serine peptidase 3	Extracellular Space	peptidase	---	-1.05284	0	0.575108	0	0.68732	0	1.5979	0	9.99723e-08	1	6.66075e-07	1	2.45552	1	3.87405e-26	1	4.60602e-25	1	1.68234	0	1.9086e-09	1	1.21502e-08	1	2.58528	1	5.80059e-30	1	1.36064e-28	1	1.53672	0	5.9036e-08	1	4.1314e-07
9292	ENSMUSG00000033268	Duox1	protein_coding	2	122315672	122347972	+	ensembl_havana	gene	DUOX1	dual oxidase 1	Plasma Membrane	enzyme	---	2.26642	1	0.0480515	1	0.0976744	0	2.11986	1	0.070975	0	0.132078	0	2.45216	1	0.0274626	1	0.0449053	1	-1.06914	0	0.856225	0	0.897087	0	1.08195	0	0.826081	0	0.889352	0	1.15676	0	0.686704	0	0.779401
9753	ENSMUSG00000034648	Lrrn1	protein_coding	6	107529768	107570214	+	ensembl_havana	gene	LRRN1	leucine rich repeat neuronal 1	Other	other	---	1.66173	0	0.000147929	1	0.000622255	1	1.21734	0	0.153785	0	0.247938	0	2.4511	1	3.44249e-12	1	1.85756e-11	1	-1.36505	0	0.0145311	1	0.0313317	1	1.47503	0	0.000938656	1	0.00340995	1	2.01349	1	9.85773e-09	1	7.6188e-08
15471	ENSMUSG00000053279	Aldh1a1	protein_coding	19	20492715	20643465	+	ensembl_havana	gene	ALDH1A1	aldehyde dehydrogenase 1 family member A1	Cytoplasm	enzyme	disulfiram, chlorpropamide	1.09619	0	0.804239	0	0.865065	0	2.81416	1	0.00252505	1	0.00742743	1	2.44815	1	0.00857311	1	0.015576	1	2.56722	1	0.00393778	1	0.00975734	1	2.23333	1	0.0134152	1	0.0352576	1	-1.1495	0	0.63406	0	0.738865
14287	ENSMUSG00000048498	Cd300e	protein_coding	11	115051917	115062177	-	ensembl_havana	gene	CD300E	CD300e molecule	Plasma Membrane	other	---	-1.01211	0	0.971264	0	0.981862	0	3.11283	1	0.000181325	1	0.000699606	1	2.44726	1	0.00316248	1	0.00624149	1	3.15052	1	9.63857e-05	1	0.000334399	1	2.47689	1	0.00204892	1	0.00681169	1	-1.27197	0	0.352423	0	0.480921
13398	ENSMUSG00000045322	Tlr9	protein_coding	9	106222598	106226883	+	ensembl_havana	gene	TLR9	toll like receptor 9	Plasma Membrane	transmembrane receptor	agatolimod, ISS-1018, HYB-2055, GNKG168, SD-101, MGN1703, DUK-CPG-001, hydroxychloroquine, IMO-2125, DV281, CPG 10104, AST-008	-1.02114	0	0.963661	0	0.976878	0	1.89508	0	0.139383	0	0.229229	0	2.4458	1	0.0332942	1	0.0535083	0	1.93515	0	0.117948	0	0.189558	0	2.49751	1	0.0254612	1	0.0610266	0	1.2906	0	0.501374	0	0.623059
6745	ENSMUSG00000028546	Elavl4	protein_coding	4	110203722	110351909	-	ensembl_havana	gene	ELAVL4	ELAV like RNA binding protein 4	Cytoplasm	translation regulator	---	2.77497	1	0.0105331	1	0.026831	1	1.04139	0	0.925756	0	0.950203	0	2.44563	1	0.024206	1	0.0401253	1	-2.66468	-1	0.0109629	1	0.0244086	1	-1.13466	0	0.711241	0	0.808246	0	2.34843	1	0.025789	1	0.0577378
1463	ENSMUSG00000014030	Pax5	protein_coding	4	44524757	44710487	-	ensembl_havana	gene	PAX5	paired box 5	Nucleus	transcription regulator	---	1.9007	0	0.136449	0	0.22805	0	1.99373	0	0.10875	0	0.188204	0	2.44547	1	0.0324343	1	0.0522403	0	1.04895	0	0.90107	0	0.93026	0	1.28662	0	0.496686	0	0.636909	0	1.22658	0	0.580514	0	0.695108
33092	ENSMUSG00000094004	Gm5128	protein_coding	X	135373284	135383393	+	ensembl_havana	gene	Pramel3 (includes others)	preferentially expressed antigen in melanoma-like 3	Other	other	---	2.35637	1	0.00526461	1	0.0146686	1	1.76524	0	0.0702494	0	0.130976	0	2.44192	1	0.00317656	1	0.0062676	1	-1.33487	0	0.298434	0	0.404065	0	1.0363	0	0.892936	0	0.93389	0	1.38333	0	0.234153	0	0.350005
7986	ENSMUSG00000030729	Pgm2l1	protein_coding	7	100227394	100278868	+	ensembl_havana	gene	PGM2L1	phosphoglucomutase 2 like 1	Cytoplasm	enzyme	---	1.77222	0	5.27405e-28	1	2.15214e-26	1	1.70816	0	1.39784e-24	1	3.0688e-23	1	2.43994	1	6.51338e-69	1	2.42908e-67	1	-1.0375	0	0.450747	0	0.557183	0	1.37678	0	1.28765e-11	1	1.28861e-10	1	1.42841	0	5.41056e-14	1	7.00377e-13
2689	ENSMUSG00000020709	Adap2	protein_coding	11	80154105	80178958	+	ensembl_havana	gene	ADAP2	ArfGAP with dual PH domains 2	Cytoplasm	other	---	2.16919	1	0.00612288	1	0.0167526	1	1.58168	0	0.113479	0	0.19463	0	2.43902	1	0.00128614	1	0.00271863	1	-1.37144	0	0.223286	0	0.320243	0	1.12439	0	0.632392	0	0.750727	0	1.54204	0	0.0873433	0	0.159318
10306	ENSMUSG00000036298	Slc2a13	protein_coding	15	91267696	91573261	-	ensembl_havana	gene	SLC2A13	solute carrier family 2 member 13	Plasma Membrane	transporter	---	1.03351	0	0.838262	0	0.889786	0	1.3493	0	0.0569779	0	0.109775	0	2.43543	1	2.21055e-09	1	9.40875e-09	1	1.30556	0	0.0810819	0	0.138409	0	2.35647	1	2.63822e-09	1	2.16511e-08	1	1.80496	0	2.27441e-05	1	0.000106825
19626	ENSMUSG00000069892	9930111J21Rik2	protein_coding	11	49015874	49051242	-	ensembl_havana	gene	9930111J21Rik2	RIKEN cDNA 9930111J21 gene 2	Other	other	---	1.31766	0	0.0164357	1	0.039177	1	1.80303	0	1.5555e-07	1	1.01211e-06	1	2.43412	1	3.50504e-16	1	2.49796e-15	1	1.36836	0	0.00317386	1	0.0080722	1	1.8473	0	2.39152e-09	1	1.97143e-08	1	1.35002	0	0.00266056	1	0.00786528
3473	ENSMUSG00000022096	Hr	protein_coding	14	70552212	70573548	+	ensembl_havana	gene	HR	HR lysine demethylase and nuclear receptor corepressor	Nucleus	transcription regulator	---	1.336	0	0.0803656	0	0.148783	0	-1.26191	0	0.185167	0	0.288036	0	2.43283	1	1.61484e-08	1	6.31823e-08	1	-1.68592	0	0.00180007	1	0.00483267	1	1.82098	0	5.21384e-05	1	0.000245153	1	3.07001	1	1.80818e-12	1	2.06643e-11
19935	ENSMUSG00000071001	Hrct1	protein_coding	4	43727188	43728639	+	ensembl_havana	gene	Hrct1	histidine rich carboxyl terminus 1	Other	other	---	-1.27002	0	0.602963	0	0.710239	0	2.31576	1	0.0432782	1	0.0870349	0	2.43256	1	0.0297943	1	0.0483562	1	2.94106	1	0.010105	1	0.0226916	1	3.08939	1	0.00631991	1	0.0183626	1	1.05044	0	0.892307	0	0.929997
139	ENSMUSG00000000794	Kcnn3	protein_coding	3	89520164	89675132	+	ensembl_havana	gene	KCNN3	potassium calcium-activated channel subfamily N member 3	Plasma Membrane	ion channel	---	1.62647	0	1.19087e-08	1	1.03865e-07	1	1.56707	0	1.56632e-07	1	1.0187e-06	1	2.43223	1	3.82871e-27	1	4.7316e-26	1	-1.03791	0	0.640521	0	0.725697	0	1.49541	0	1.25637e-07	1	8.60816e-07	1	1.55209	0	9.15122e-09	1	7.11756e-08
17552	ENSMUSG00000062783	Csprs	protein_coding	GL456221.1	111572	163011	-	ensembl	gene	Csprs (includes others)	component of Sp100-rs	Plasma Membrane	G-protein coupled receptor	---	-1.02755	0	0.959583	0	0.974735	0	2.8975	1	0.0301118	1	0.0643144	0	2.42711	1	0.06972	0	0.10369	0	2.97732	1	0.0225398	1	0.0460965	1	2.49397	1	0.055152	0	0.11608	0	-1.19381	0	0.676472	0	0.771831
1777	ENSMUSG00000017195	Zpbp2	protein_coding	11	98551097	98558665	+	ensembl_havana	gene	ZPBP2	zona pellucida binding protein 2	Extracellular Space	other	---	1.44413	0	0.329871	0	0.455634	0	1.13391	0	0.745332	0	0.82059	0	2.4263	1	0.0135787	1	0.023714	1	-1.27359	0	0.504642	0	0.606649	0	1.68011	0	0.1188	0	0.217844	0	2.13977	1	0.0268504	1	0.059649
22634	ENSMUSG00000078995	Zfp456	protein_coding	13	67362113	67375810	-	ensembl_havana	gene	Rsl1 (includes others)	regulator of sex limited protein 1	Other	other	---	1.68011	0	0.00988413	1	0.0253664	1	2.00906	1	0.000442388	1	0.00156881	1	2.42599	1	4.57158e-06	1	1.36545e-05	1	1.19579	0	0.32172	0	0.428505	0	1.44395	0	0.0354552	1	0.0806003	0	1.20753	0	0.272211	0	0.393633
19620	ENSMUSG00000069855	Slc47a2	protein_coding	11	61301631	61342860	-	ensembl_havana	gene	Slc47a2	solute carrier family 47, member 2	Other	transporter	---	2.44541	1	3.97702e-05	1	0.000188742	1	1.16281	0	0.515161	0	0.632456	0	2.42572	1	3.7734e-05	1	9.98073e-05	1	-2.10303	-1	0.00033584	1	0.00105373	1	-1.00812	0	0.965774	0	0.980281	0	2.08609	1	0.000325195	1	0.00119106
14252	ENSMUSG00000048388	Fam171b	protein_coding	2	83812636	83883486	+	ensembl_havana	gene	FAM171B	family with sequence similarity 171 member B	Other	other	---	1.96581	0	1.08488e-17	1	2.45112e-16	1	1.23442	0	0.0101113	1	0.0250968	1	2.4245	1	1.65357e-30	1	2.35124e-29	1	-1.59249	0	6.32327e-10	1	4.21485e-09	1	1.23334	0	0.00276532	1	0.00886719	1	1.96408	0	3.69816e-20	1	7.46521e-19
12981	ENSMUSG00000043929	Klhl15	protein_coding	X	94234599	94277724	+	ensembl_havana	gene	KLHL15	kelch like family member 15	Nucleus	other	---	1.5144	0	2.69914e-10	1	2.93873e-09	1	1.5585	0	1.3933e-11	1	1.39339e-10	1	2.41953	1	1.78292e-44	1	3.75739e-43	1	1.02912	0	0.640689	0	0.725712	0	1.59768	0	1.64582e-15	1	2.11743e-14	1	1.55248	0	7.05705e-14	1	9.05553e-13
12614	ENSMUSG00000042525	4933428M09Rik	protein_coding	X	139179228	139181009	+	ensembl_havana	gene	4933428M09Rik	RIKEN cDNA 4933428M09 gene	Other	other	---	2.97525	1	0.00219122	1	0.00683007	1	-1.17835	0	0.681109	0	0.771031	0	2.41794	1	0.0130103	1	0.0227916	1	-3.50587	-1	0.000426436	1	0.00131309	1	-1.23049	0	0.498009	0	0.638039	0	2.84917	1	0.0032362	1	0.00938065
8862	ENSMUSG00000032289	Thsd4	protein_coding	9	59966931	60522046	-	ensembl_havana	gene	THSD4	thrombospondin type 1 domain containing 4	Cytoplasm	other	---	1.39502	0	0.00400211	1	0.0115485	1	3.27507	1	1.21152e-27	1	3.0096e-26	1	2.416	1	6.59749e-16	1	4.63903e-15	1	2.34769	1	1.6945e-17	1	1.82069e-16	1	1.73188	0	4.7751e-08	1	3.42297e-07	1	-1.35557	0	0.00103255	1	0.00337486
9993	ENSMUSG00000035305	Ror1	protein_coding	4	100095791	100444765	+	ensembl_havana	gene	ROR1	receptor tyrosine kinase like orphan receptor 1	Plasma Membrane	kinase	cirmtuzumab	-1.32289	0	0.1975	0	0.306983	0	2.94418	1	1.76177e-08	1	1.28861e-07	1	2.41578	1	3.96898e-06	1	1.19442e-05	1	3.89483	1	3.12477e-12	1	2.49626e-11	1	3.19581	1	2.34927e-09	1	1.93877e-08	1	-1.21873	0	0.232457	0	0.347984
2276	ENSMUSG00000020044	Timp3	protein_coding	10	86300372	86349506	+	ensembl_havana	gene	TIMP3	TIMP metallopeptidase inhibitor 3	Extracellular Space	other	---	1.017	0	0.678709	0	0.770802	0	6.71956	1	0	1	0	1	2.4141	1	2.33836e-115	1	1.74855e-113	1	6.60726	1	0	1	0	1	2.37375	1	5.06753e-115	1	5.25702e-113	1	-2.78347	-1	1.35745e-187	1	7.69099e-185
8242	ENSMUSG00000031239	Itm2a	protein_coding	X	107397099	107403376	-	ensembl_havana	gene	ITM2A	integral membrane protein 2A	Plasma Membrane	other	---	-1.13545	0	0.0806724	0	0.149295	0	2.69848	1	2.55351e-49	1	1.21734e-47	1	2.41383	1	1.20793e-39	1	2.26676e-38	1	3.06397	1	4.42501e-63	1	1.69752e-61	1	2.74077	1	4.89773e-52	1	1.97127e-50	1	-1.11792	0	0.0648708	0	0.125277
6758	ENSMUSG00000028565	Nfia	protein_coding	4	97772734	98118874	+	ensembl_havana	gene	NFIA	nuclear factor I A	Nucleus	transcription regulator	---	1.17456	0	0.0493096	1	0.0997747	0	1.63754	0	6.33497e-10	1	5.41931e-09	1	2.41239	1	3.19412e-30	1	4.48548e-29	1	1.39418	0	1.44087e-05	1	5.75842e-05	1	2.05387	1	1.8099e-22	1	3.32439e-21	1	1.47318	0	6.0425e-08	1	4.21459e-07
16846	ENSMUSG00000059602	Syn3	protein_coding	10	86055125	86498896	-	ensembl_havana	gene	SYN3	synapsin III	Plasma Membrane	other	---	1.07195	0	0.175646	0	0.279451	0	6.61125	1	0	1	0	1	2.41134	1	6.56803e-76	1	2.90551e-74	1	6.1675	1	0	1	0	1	2.24949	1	3.12458e-69	1	1.73038e-67	1	-2.74173	-1	1.39548e-134	1	4.11137e-132
10889	ENSMUSG00000037922	Bank1	protein_coding	3	136053363	136326066	-	ensembl_havana	gene	BANK1	B cell scaffold protein with ankyrin repeats 1	Extracellular Space	other	---	2.77506	1	0.000458554	1	0.00169893	1	-1.19566	0	0.582763	0	0.692117	0	2.41063	1	0.00240889	1	0.00485901	1	-3.31803	-1	4.02951e-05	1	0.000149105	1	-1.15118	0	0.576658	0	0.704428	0	2.88229	1	0.000272082	1	0.00101166
10026	ENSMUSG00000035403	Crb2	protein_coding	2	37776249	37799103	+	ensembl_havana	gene	CRB2	crumbs cell polarity complex component 2	Extracellular Space	other	---	1.44266	0	0.260864	0	0.381912	0	1.4281	0	0.275311	0	0.392409	0	2.41055	1	0.00478091	1	0.00912274	1	-1.01019	0	0.973657	0	0.982663	0	1.67091	0	0.0780668	0	0.154466	0	1.68794	0	0.0731242	0	0.137815
7533	ENSMUSG00000029828	4921507P07Rik	protein_coding	6	50573302	50596632	-	ensembl_havana	gene	C7orf31	chromosome 7 open reading frame 31	Cytoplasm	transporter	---	1.82206	0	0.0218981	1	0.0500513	0	1.54697	0	0.10075	0	0.176559	0	2.40887	1	0.000518476	1	0.00116802	1	-1.17782	0	0.496029	0	0.599667	0	1.32206	0	0.217646	0	0.348949	0	1.55715	0	0.0554075	0	0.10972
7738	ENSMUSG00000030263	Lrmp	protein_coding	6	145115653	145174934	+	ensembl_havana	gene	LRMP	lymphoid restricted membrane protein	Cytoplasm	other	---	1.10406	0	0.729115	0	0.808901	0	1.72097	0	0.0479395	1	0.0949572	0	2.40854	1	0.000893039	1	0.00193917	1	1.55876	0	0.0919589	0	0.153815	0	2.18153	1	0.00205639	1	0.00683365	1	1.39953	0	0.161618	0	0.261252
4365	ENSMUSG00000024211	Grm8	protein_coding	6	27275119	28135178	-	ensembl_havana	gene	GRM8	glutamate metabotropic receptor 8	Plasma Membrane	G-protein coupled receptor	fasoracetam	1.16439	0	0.78396	0	0.850591	0	2.89758	1	0.0404849	1	0.0822825	0	2.40841	1	0.0895577	0	0.129939	0	2.4885	1	0.064927	0	0.114915	0	2.06839	1	0.139874	0	0.247743	0	-1.20311	0	0.682127	0	0.77594
4334	ENSMUSG00000024164	C3	protein_coding	17	57203970	57228136	-	ensembl_havana	gene	C3	complement C3	Extracellular Space	peptidase	IgG, APL-2	-1.52559	0	2.77529e-26	1	1.02207e-24	1	2.7674	1	5.81528e-171	1	1.38169e-168	1	2.40458	1	2.61387e-128	1	2.21293e-126	1	4.22191	1	0	1	0	1	3.66839	1	8.45382e-265	1	3.11333e-262	1	-1.15089	0	3.30001e-05	1	0.000150131
31375	ENSMUSG00000091119	Ccdc152	protein_coding	15	3280070	3303526	-	ensembl_havana	gene	CCDC152	coiled-coil domain containing 152	Other	other	---	1.21202	0	0.148985	0	0.244426	0	1.79186	0	6.13198e-06	1	3.1595e-05	1	2.40279	1	2.26408e-12	1	1.24217e-11	1	1.47841	0	0.00142456	1	0.00390569	1	1.98247	0	7.24638e-09	1	5.67499e-08	1	1.34095	0	0.00973088	1	0.0246807
3675	ENSMUSG00000022432	Smc1b	protein_coding	15	85064689	85131964	-	ensembl_havana	gene	SMC1B	structural maintenance of chromosomes 1B	Nucleus	transporter	---	1.60846	0	4.06499e-22	1	1.22708e-20	1	1.44986	0	5.3525e-14	1	6.46292e-13	1	2.40221	1	1.17053e-73	1	4.91255e-72	1	-1.10939	0	0.0294769	1	0.0582694	0	1.49349	0	6.75597e-18	1	9.92246e-17	1	1.65686	0	3.65574e-27	1	1.04976e-25
13441	ENSMUSG00000045467	Ttll13	protein_coding	7	80246376	80260821	+	ensembl_havana	gene	Ttll13	tubulin tyrosine ligase-like family, member 13	Other	other	---	1.36463	0	0.0855447	0	0.156795	0	1.51329	0	0.0209621	1	0.0473029	1	2.40111	1	3.30361e-07	1	1.13018e-06	1	1.10894	0	0.539907	0	0.63862	0	1.75954	0	0.000423429	1	0.00165584	1	1.58669	0	0.00363908	1	0.010391
5298	ENSMUSG00000025997	Ikzf2	protein_coding	1	69531214	69687245	-	ensembl_havana	gene	IKZF2	IKAROS family zinc finger 2	Nucleus	transcription regulator	---	1.50936	0	0.0149746	1	0.0362099	1	2.52248	1	1.47748e-08	1	1.09261e-07	1	2.39934	1	6.19833e-08	1	2.28669e-07	1	1.67122	0	0.000649655	1	0.00192596	1	1.58964	0	0.00183899	1	0.00619628	1	-1.05133	0	0.724655	0	0.807816
1320	ENSMUSG00000010476	Ebf3	protein_coding	7	137193673	137314445	-	ensembl_havana	gene	EBF3	EBF transcription factor 3	Nucleus	transcription regulator	---	1.3176	0	0.0291265	1	0.0639629	0	1.8157	0	1.43245e-06	1	8.15355e-06	1	2.39904	1	3.96988e-13	1	2.29785e-12	1	1.37804	0	0.00644528	1	0.0151961	1	1.82077	0	1.61826e-07	1	1.09704e-06	1	1.32127	0	0.0124116	1	0.0305804
20931	ENSMUSG00000074771	Ankef1	protein_coding	2	136501910	136562091	+	ensembl_havana	gene	ANKEF1	ankyrin repeat and EF-hand domain containing 1	Nucleus	transcription regulator	---	1.60981	0	0.063847	0	0.123689	0	1.62268	0	0.0597178	0	0.114247	0	2.39861	1	0.000389486	1	0.000893169	1	1.008	0	0.97312	0	0.982457	0	1.49	0	0.0763087	0	0.151599	0	1.47817	0	0.08266	0	0.152246
12494	ENSMUSG00000042213	Zfand4	protein_coding	6	116264222	116330302	+	ensembl_havana	gene	ZFAND4	zinc finger AN1-type containing 4	Other	other	---	2.06547	1	4.0849e-08	1	3.28643e-07	1	1.29886	0	0.0566841	0	0.109281	0	2.39647	1	1.49973e-11	1	7.67903e-11	1	-1.59021	0	0.000204356	1	0.000666305	1	1.16025	0	0.201652	0	0.32914	0	1.84505	0	5.24232e-07	1	3.18715e-06
7642	ENSMUSG00000030098	Grip2	protein_coding	6	91761509	91827250	-	ensembl_havana	gene	GRIP2	glutamate receptor interacting protein 2	Plasma Membrane	other	---	1.03972	0	0.930488	0	0.953864	0	2.43784	1	0.0327499	1	0.0689691	0	2.39538	1	0.0342306	1	0.0548875	0	2.34471	1	0.0349503	1	0.0676814	0	2.30387	1	0.0365217	1	0.0826041	0	-1.01773	0	0.961731	0	0.9749
13205	ENSMUSG00000044646	Zbtb7c	protein_coding	18	75820178	76148564	+	ensembl_havana	gene	ZBTB7C	zinc finger and BTB domain containing 7C	Nucleus	transcription regulator	---	1.34931	0	0.00969858	1	0.024986	1	2.46963	1	3.03966e-16	1	4.31795e-15	1	2.39519	1	1.35584e-15	1	9.28971e-15	1	1.83029	0	4.37985e-09	1	2.69572e-08	1	1.77512	0	1.61369e-08	1	1.2153e-07	1	-1.03108	0	0.748889	0	0.826358
381	ENSMUSG00000002107	Celf2	protein_coding	2	6539694	7509563	-	ensembl_havana	gene	CELF2	CUGBP Elav-like family member 2	Nucleus	other	---	1.66817	0	5.92778e-15	1	1.06231e-13	1	1.61107	0	3.99069e-13	1	4.47729e-12	1	2.3947	1	2.27554e-42	1	4.58563e-41	1	-1.03544	0	0.576228	0	0.670809	0	1.43552	0	2.30188e-09	1	1.9018e-08	1	1.4864	0	6.52808e-11	1	6.39822e-10
12945	ENSMUSG00000043789	Vwce	protein_coding	19	10634213	10666213	+	ensembl_havana	gene	VWCE	von Willebrand factor C and EGF domains	Cytoplasm	other	---	2.47651	1	0.0105819	1	0.0269365	1	1.0308	0	0.937153	0	0.958096	0	2.39406	1	0.0128379	1	0.0225245	1	-2.40253	-1	0.0106816	1	0.0238554	1	-1.03444	0	0.911588	0	0.945876	0	2.32254	1	0.0130059	1	0.031852
14480	ENSMUSG00000049281	Scn3b	protein_coding	9	40269217	40291618	+	ensembl_havana	gene	SCN3B	sodium voltage-gated channel beta subunit 3	Plasma Membrane	ion channel	riluzole, zonisamide	1.06137	0	0.659548	0	0.755623	0	1.68207	0	6.28448e-05	1	0.000266484	1	2.39353	1	3.56821e-12	1	1.92399e-11	1	1.58481	0	0.000252839	1	0.000810395	1	2.25513	1	1.99186e-11	1	1.95744e-10	1	1.42296	0	0.00223165	1	0.00672966
14213	ENSMUSG00000048249	Crebrf	protein_coding	17	26715650	26776635	+	ensembl_havana	gene	CREBRF	CREB3 regulatory factor	Nucleus	transcription regulator	---	1.20915	0	0.00276168	1	0.00837257	1	2.36885	1	1.02093e-45	1	4.43639e-44	1	2.39181	1	1.00854e-47	1	2.32501e-46	1	1.95911	0	6.71778e-31	1	1.21423e-29	1	1.97809	0	1.73678e-32	1	4.45723e-31	1	1.00969	0	0.859531	0	0.906613
9793	ENSMUSG00000034758	Tle6	protein_coding	10	81590904	81601073	-	ensembl_havana	gene	TLE6	TLE family member 6, subcortical maternal complex member	Nucleus	other	---	2.22831	1	4.14835e-20	1	1.10705e-18	1	1.27113	0	0.00851667	1	0.0215491	1	2.3906	1	3.3457e-24	1	3.64269e-23	1	-1.75302	0	1.05401e-11	1	8.04074e-11	1	1.07283	0	0.359071	0	0.503808	0	1.88069	0	6.87045e-15	1	9.57508e-14
15790	ENSMUSG00000054728	Phactr1	protein_coding	13	42680623	43138526	+	ensembl_havana	gene	PHACTR1	phosphatase and actin regulator 1	Cytoplasm	other	---	2.17626	1	6.64761e-08	1	5.17305e-07	1	1.76437	0	0.000104372	1	0.000424527	1	2.39047	1	7.05464e-10	1	3.15201e-09	1	-1.23345	0	0.108716	0	0.176863	0	1.09843	0	0.453446	0	0.596776	0	1.35486	0	0.0175846	1	0.0415059
8172	ENSMUSG00000031118	1700080O16Rik	protein_coding	X	51968695	51972772	-	ensembl_havana	gene	1700080O16Rik	RIKEN cDNA 1700080O16 gene	Other	other	---	2.74469	1	7.09224e-07	1	4.65578e-06	1	1.13355	0	0.567128	0	0.678495	0	2.38831	1	1.73493e-05	1	4.80852e-05	1	-2.42132	-1	5.39272e-06	1	2.30863e-05	1	-1.14922	0	0.428597	0	0.572304	0	2.10693	1	0.000116241	1	0.000470941
2634	ENSMUSG00000020638	Cmpk2	protein_coding	12	26469204	26479837	+	ensembl_havana	gene	CMPK2	cytidine/uridine monophosphate kinase 2	Cytoplasm	kinase	---	1.26343	0	0.00264882	1	0.0080753	1	1.27598	0	0.00173432	1	0.00532923	1	2.38776	1	6.69802e-31	1	9.67339e-30	1	1.00993	0	0.896093	0	0.926553	0	1.8899	0	3.08104e-18	1	4.62659e-17	1	1.87131	0	1.02043e-17	1	1.73579e-16
14411	ENSMUSG00000049001	Ndnf	protein_coding	6	65671590	65712326	+	ensembl_havana	gene	NDNF	neuron derived neurotrophic factor	Extracellular Space	other	---	1.67706	0	0.0729862	0	0.137929	0	3.258	1	1.88029e-05	1	8.85505e-05	1	2.3867	1	0.00168524	1	0.00348376	1	1.94269	0	0.00740969	1	0.0172355	1	1.42315	0	0.156474	0	0.270321	0	-1.36506	0	0.18472	0	0.289758
22559	ENSMUSG00000078853	Igtp	protein_coding	11	58199556	58207591	+	ensembl_havana	gene	Igtp	interferon gamma induced GTPase	Cytoplasm	enzyme	---	-1.00786	0	0.913739	0	0.942749	0	2.14184	1	6.40375e-28	1	1.59347e-26	1	2.38654	1	1.16791e-36	1	2.00285e-35	1	2.15869	1	3.18024e-29	1	5.51804e-28	1	2.40531	1	2.52532e-38	1	7.35188e-37	1	1.11425	0	0.0952466	0	0.171024
3727	ENSMUSG00000022510	Trp63	protein_coding	16	25683763	25892102	+	ensembl_havana	gene	TP63	tumor protein p63	Nucleus	transcription regulator	---	2.34643	1	0.00231696	1	0.00717039	1	1.15722	0	0.623727	0	0.725588	0	2.38652	1	0.00163348	1	0.00338578	1	-2.02764	-1	0.00807954	1	0.0186317	1	1.01709	0	0.944334	0	0.967183	0	2.06229	1	0.0058928	1	0.0158871
3846	ENSMUSG00000022708	Zbtb20	protein_coding	16	42875881	43642602	+	ensembl_havana	gene	ZBTB20	zinc finger and BTB domain containing 20	Nucleus	transcription regulator	---	1.59841	0	2.7725e-13	1	4.26768e-12	1	2.13585	1	2.55157e-33	1	7.79816e-32	1	2.38649	1	1.09543e-44	1	2.32519e-43	1	1.33624	0	7.9918e-07	1	3.84102e-06	1	1.49304	0	3.35326e-12	1	3.48602e-11	1	1.11735	0	0.0488754	1	0.0987633
557	ENSMUSG00000003282	Plag1	protein_coding	4	3900996	3938423	-	ensembl_havana	gene	PLAG1	PLAG1 zinc finger	Nucleus	transcription regulator	---	1.76049	0	4.99579e-11	1	5.93491e-10	1	1.88337	0	1.5575e-13	1	1.81085e-12	1	2.38604	1	1.93732e-25	1	2.23482e-24	1	1.0698	0	0.390209	0	0.49945	0	1.35533	0	6.28335e-05	1	0.000291252	1	1.2669	0	0.00175579	1	0.00542916
6161	ENSMUSG00000027508	Pag1	protein_coding	3	9687479	9833679	-	ensembl_havana	gene	PAG1	phosphoprotein membrane anchor with glycosphingolipid microdomains 1	Plasma Membrane	other	---	1.67429	0	9.10177e-11	1	1.05573e-09	1	1.68691	0	4.98034e-11	1	4.72715e-10	1	2.38586	1	1.05405e-29	1	1.44439e-28	1	1.00754	0	0.918463	0	0.943572	0	1.425	0	4.82439e-07	1	3.08589e-06	1	1.41434	0	8.54258e-07	1	5.08037e-06
17016	ENSMUSG00000060336	Zfp937	protein_coding	2	150218073	150240725	+	ensembl_havana	gene	Zfp442/Zfp937	zinc finger protein 442	Other	other	---	1.68296	0	0.00741809	1	0.01982	1	1.49333	0	0.0413701	1	0.083804	0	2.3852	1	3.62724e-06	1	1.09606e-05	1	-1.12699	0	0.508827	0	0.610534	0	1.41726	0	0.0416915	1	0.092518	0	1.59724	0	0.00701733	1	0.0185554
12626	ENSMUSG00000042567	Nek10	protein_coding	14	14803415	15012059	+	ensembl_havana	gene	Nek10	NIMA (never in mitosis gene a)- related kinase 10	Other	kinase	---	2.66134	1	7.78925e-06	1	4.23095e-05	1	1.82681	0	0.00740075	1	0.0190462	1	2.38353	1	6.49202e-05	1	0.000166755	1	-1.45682	0	0.0548648	0	0.0996072	0	-1.11655	0	0.556095	0	0.687004	0	1.30475	0	0.171038	0	0.273124
9672	ENSMUSG00000034427	Myo15b	protein_coding	11	115858406	115892603	+	ensembl_havana	gene	Myo15b	myosin XVB	Other	other	---	2.76917	1	0.000831316	1	0.00289506	1	-1.05728	0	0.867877	0	0.910167	0	2.38331	1	0.00421316	1	0.00811718	1	-2.92778	-1	0.000332593	1	0.00104421	1	-1.1619	0	0.569547	0	0.698534	0	2.51982	1	0.00193077	1	0.00591313
14	ENSMUSG00000000103	Zfy2	protein_coding	Y	2106015	2170409	-	ensembl_havana	gene	Zfy1/Zfy2	zinc finger protein 1, Y-linked	Nucleus	other	---	2.3071	1	0.000151298	1	0.000635159	1	1.5177	0	0.0663361	0	0.124626	0	2.38311	1	6.65924e-05	1	0.000170693	1	-1.52014	0	0.0413025	1	0.0781538	0	1.03295	0	0.867787	0	0.918214	0	1.57022	0	0.0255966	1	0.057383
9159	ENSMUSG00000032854	Ugt8a	protein_coding	3	125865271	125938619	-	ensembl_havana	gene	UGT8	UDP glycosyltransferase 8	Cytoplasm	enzyme	---	2.39809	1	3.92694e-14	1	6.58858e-13	1	-1.24502	0	0.0860259	0	0.154655	0	2.38221	1	3.21072e-14	1	2.00667e-13	1	-2.98566	-1	6.98987e-21	1	8.88419e-20	1	-1.00667	0	0.948038	0	0.968858	0	2.96588	1	4.5605e-21	1	9.61097e-20
11845	ENSMUSG00000040283	Btnl9	protein_coding	11	49165585	49187159	-	ensembl_havana	gene	BTNL9	butyrophilin like 9	Plasma Membrane	other	---	1.72211	0	0.140392	0	0.233132	0	1.59034	0	0.211935	0	0.320734	0	2.38153	1	0.014718	1	0.0255354	1	-1.08286	0	0.814294	0	0.865229	0	1.38291	0	0.313056	0	0.456507	0	1.4975	0	0.213772	0	0.325486
23505	ENSMUSG00000081044	AU015836	protein_coding	X	93968659	93975470	+	ensembl_havana	gene	AU015836	expressed sequence AU015836	Other	other	---	1.87205	0	0.000437566	1	0.00162896	1	1.2293	0	0.265497	0	0.381342	0	2.38085	1	5.55716e-07	1	1.84458e-06	1	-1.52286	0	0.01281	1	0.0280059	1	1.27179	0	0.122286	0	0.223002	0	1.93676	0	5.36615e-05	1	0.000232907
19425	ENSMUSG00000068748	Ptprz1	protein_coding	6	22875502	23052916	+	ensembl_havana	gene	PTPRZ1	protein tyrosine phosphatase, receptor type Z1	Plasma Membrane	phosphatase	---	-2.13729	-1	4.10578e-05	1	0.000194164	1	3.42187	1	2.09418e-16	1	3.00445e-15	1	2.37991	1	8.38622e-09	1	3.37166e-08	1	7.31352	1	3.9663e-32	1	7.42408e-31	1	5.08655	1	7.61422e-22	1	1.34169e-20	1	-1.43782	0	0.00508631	1	0.0139892
11936	ENSMUSG00000040520	Manea	protein_coding	4	26324506	26346891	-	ensembl_havana	gene	MANEA	mannosidase endo-alpha	Cytoplasm	enzyme	---	1.77353	0	9.21528e-16	1	1.76989e-14	1	2.51758	1	1.14547e-39	1	4.30458e-38	1	2.37934	1	1.07423e-35	1	1.79824e-34	1	1.41953	0	7.09716e-08	1	3.87646e-07	1	1.34158	0	5.08266e-06	1	2.80422e-05	1	-1.0581	0	0.370383	0	0.499199
14234	ENSMUSG00000048330	Ric3	protein_coding	7	109034312	109083331	-	ensembl_havana	gene	RIC3	RIC3 acetylcholine receptor chaperone	Cytoplasm	other	---	1.86673	0	2.89822e-06	1	1.71598e-05	1	1.6274	0	0.000308172	1	0.00113294	1	2.37842	1	2.52627e-11	1	1.26709e-10	1	-1.14707	0	0.26515	0	0.367168	0	1.27411	0	0.0392802	1	0.0880056	0	1.46149	0	0.00146341	1	0.00460531
40638	ENSMUSG00000102758	Naaladl2	protein_coding	3	23798102	25144261	-	havana	gene	NAALADL2	N-acetylated alpha-linked acidic dipeptidase like 2	Nucleus	other	---	1.2575	0	0.379067	0	0.505813	0	2.94213	1	9.72078e-06	1	4.81334e-05	1	2.37658	1	0.000378649	1	0.000870185	1	2.33967	1	0.000194383	1	0.000635899	1	1.88993	0	0.00517349	1	0.0153837	1	-1.23797	0	0.306052	0	0.432175
11631	ENSMUSG00000039706	Ldb2	protein_coding	5	44472132	44799680	-	ensembl_havana	gene	LDB2	LIM domain binding 2	Nucleus	transcription regulator	---	1.27265	0	0.382519	0	0.509299	0	2.46958	1	0.000559296	1	0.0019395	1	2.37535	1	0.000835827	1	0.001823	1	1.9405	0	0.00692685	1	0.0162122	1	1.86646	0	0.010003	1	0.027303	1	-1.03967	0	0.863376	0	0.909301
12300	ENSMUSG00000041624	Gucy1a2	protein_coding	9	3532778	3894736	+	ensembl_havana	gene	GUCY1A2	guanylate cyclase 1 soluble subunit alpha 2	Cytoplasm	enzyme	nitroglycerin, isosorbide-5-mononitrate, isosorbide dinitrate, nitroprusside	1.41575	0	0.138459	0	0.230521	0	1.14908	0	0.561884	0	0.673868	0	2.37256	1	0.000115187	1	0.000283841	1	-1.23207	0	0.355476	0	0.464436	0	1.67584	0	0.0136424	1	0.0358036	1	2.06475	1	0.000738093	1	0.00249663
14854	ENSMUSG00000050700	Emilin3	protein_coding	2	160906437	160912328	-	ensembl_havana	gene	EMILIN3	elastin microfibril interfacer 3	Extracellular Space	other	---	1.54225	0	1.19837e-07	1	8.92473e-07	1	1.15826	0	0.0800999	0	0.145763	0	2.37239	1	6.1426e-28	1	7.82079e-27	1	-1.33152	0	0.000280892	1	0.000892734	1	1.53827	0	4.36198e-09	1	3.50744e-08	1	2.04824	1	2.79961e-21	1	5.95109e-20
14875	ENSMUSG00000050776	Olfr1317	protein_coding	2	112140329	112144054	+	ensembl_havana	gene	Olfr1317	olfactory receptor 1317	Plasma Membrane	G-protein coupled receptor	---	1.6389	0	0.163785	0	0.264003	0	2.02452	1	0.0440617	1	0.0884417	0	2.36721	1	0.0120715	1	0.0212938	1	1.23529	0	0.515879	0	0.617136	0	1.44439	0	0.24711	0	0.384181	0	1.16927	0	0.616968	0	0.725344
16370	ENSMUSG00000057409	Zfp53	protein_coding	17	21488998	21510473	+	ensembl_havana	gene	Zfp53	zinc finger protein 53	Nucleus	other	---	1.70836	0	3.79649e-08	1	3.07793e-07	1	1.43817	0	0.000234816	1	0.000886261	1	2.36559	1	7.15543e-20	1	6.35746e-19	1	-1.18788	0	0.0596659	0	0.106836	0	1.38471	0	0.000171254	1	0.000731017	1	1.64486	0	1.67975e-08	1	1.2567e-07
9954	ENSMUSG00000035208	Slfn8	protein_coding	11	83002158	83020810	-	ensembl_havana	gene	SLFN13	schlafen family member 13	Nucleus	enzyme	---	-1.04542	0	0.524814	0	0.643663	0	2.78132	1	1.53081e-56	1	8.1704e-55	1	2.36506	1	7.52002e-41	1	1.44618e-39	1	2.90765	1	9.52491e-64	1	3.71194e-62	1	2.47248	1	1.04145e-46	1	3.79743e-45	1	-1.176	0	0.0045695	1	0.0127198
8306	ENSMUSG00000031362	Xlr4c	protein_coding	X	73233688	73243130	-	ensembl_havana	gene	Xlr4a (includes others)	X-linked lymphocyte-regulated 4A	Other	other	---	2.12894	1	5.3332e-06	1	2.99975e-05	1	1.53888	0	0.0115218	1	0.0281286	1	2.36416	1	1.23742e-07	1	4.42546e-07	1	-1.38344	0	0.0332016	1	0.0647034	0	1.11048	0	0.465239	0	0.608383	0	1.53628	0	0.00390593	1	0.0110714
14084	ENSMUSG00000047787	Flrt1	protein_coding	19	7092001	7105729	-	ensembl_havana	gene	FLRT1	fibronectin leucine rich transmembrane protein 1	Plasma Membrane	other	---	1.55955	0	0.016026	1	0.0383992	1	-1.06653	0	0.740243	0	0.816574	0	2.3636	1	1.25322e-06	1	3.98902e-06	1	-1.66331	0	0.00517933	1	0.0124612	1	1.51556	0	0.0112026	1	0.0301308	1	2.52084	1	1.23446e-07	1	8.2546e-07
11961	ENSMUSG00000040570	Rundc3b	protein_coding	5	8490334	8622952	-	ensembl_havana	gene	RUNDC3B	RUN domain containing 3B	Other	other	---	1.32394	0	0.00117814	1	0.00395155	1	1.45021	0	1.53811e-05	1	7.35407e-05	1	2.36354	1	1.69809e-25	1	1.96501e-24	1	1.09537	0	0.264841	0	0.366877	0	1.78523	0	1.04049e-13	1	1.19746e-12	1	1.62979	0	2.72509e-10	1	2.49958e-09
15715	ENSMUSG00000054409	Tmem74	protein_coding	15	43864646	43870036	-	ensembl_havana	gene	TMEM74	transmembrane protein 74	Other	other	---	2.3005	1	0.00890786	1	0.0232498	1	-2.6313	-1	0.0160572	1	0.0375995	1	2.36301	1	0.0062167	1	0.0116201	1	-6.0533	-1	1.63489e-06	1	7.51201e-06	1	1.02717	0	0.923712	0	0.953686	0	6.21777	1	9.00243e-07	1	5.32804e-06
5248	ENSMUSG00000025911	Adhfe1	protein_coding	1	9547948	9580673	+	ensembl_havana	gene	ADHFE1	alcohol dehydrogenase iron containing 1	Cytoplasm	enzyme	---	1.10912	0	0.692825	0	0.78153	0	2.13372	1	0.00225121	1	0.0067114	1	2.36212	1	0.000409179	1	0.000935239	1	1.92379	0	0.00591893	1	0.0140677	1	2.12972	1	0.00115648	1	0.00410014	1	1.10704	0	0.63877	0	0.74215
12140	ENSMUSG00000041078	Grid1	protein_coding	14	34820108	35583379	+	ensembl_havana	gene	GRID1	glutamate ionotropic receptor delta type subunit 1	Plasma Membrane	ion channel	---	1.65784	0	0.0646689	0	0.124952	0	1.10496	0	0.725849	0	0.805703	0	2.3611	1	0.00113374	1	0.00242045	1	-1.50036	0	0.123855	0	0.197202	0	1.4242	0	0.142551	0	0.251398	0	2.13682	1	0.00275137	1	0.00811095
2490	ENSMUSG00000020396	Nefh	protein_coding	11	4938754	4948064	-	ensembl_havana	gene	NEFH	neurofilament heavy	Cytoplasm	other	---	1.10449	0	0.38633	0	0.512705	0	2.06843	1	2.86129e-11	1	2.78399e-10	1	2.36076	1	1.0498e-15	1	7.25358e-15	1	1.87275	0	2.46299e-09	1	1.55052e-08	1	2.13742	1	1.62593e-13	1	1.85815e-12	1	1.14133	0	0.172153	0	0.274516
387	ENSMUSG00000002190	Clgn	protein_coding	8	83389867	83428552	+	ensembl_havana	gene	CLGN	calmegin	Cytoplasm	peptidase	---	1.94563	0	1.19788e-13	1	1.91803e-12	1	-1.06415	0	0.516792	0	0.63369	0	2.36022	1	1.21862e-22	1	1.2406e-21	1	-2.07045	-1	1.906e-16	1	1.92706e-15	1	1.21308	0	0.0150698	1	0.038994	1	2.51164	1	1.54839e-26	1	4.24756e-25
15711	ENSMUSG00000054404	Slfn5	protein_coding	11	82951349	82964840	+	ensembl_havana	gene	SLFN5	schlafen family member 5	Nucleus	enzyme	---	-1.3221	0	5.8915e-06	1	3.28741e-05	1	3.01736	1	8.53934e-82	1	7.22949e-80	1	2.35647	1	5.25734e-50	1	1.28434e-48	1	3.98925	1	6.15058e-125	1	5.3612e-123	1	3.11549	1	6.46904e-85	1	4.53787e-83	1	-1.28046	0	4.61323e-06	1	2.42445e-05
9310	ENSMUSG00000033327	Tnxb	protein_coding	17	34660457	34719815	+	ensembl_havana	gene	TNXB	tenascin XB	Extracellular Space	other	---	1.05501	0	0.736648	0	0.814437	0	-1.04886	0	0.767275	0	0.837611	0	2.35604	1	8.4953e-09	1	3.41458e-08	1	-1.10656	0	0.51927	0	0.620035	0	2.23318	1	2.63782e-08	1	1.93514e-07	1	2.47115	1	6.68354e-10	1	5.88143e-09
10083	ENSMUSG00000035582	Gdpd4	protein_coding	7	97919955	98049663	+	ensembl_havana	gene	GDPD4	glycerophosphodiester phosphodiesterase domain containing 4	Other	kinase	---	1.52635	0	0.204972	0	0.315709	0	2.58297	1	0.00314478	1	0.00904094	1	2.35562	1	0.00716138	1	0.0132364	1	1.69225	0	0.073763	0	0.127941	0	1.5433	0	0.136234	0	0.242697	0	-1.09652	0	0.739457	0	0.819573
8259	ENSMUSG00000031274	Col4a5	protein_coding	X	141475385	141689234	+	ensembl_havana	gene	COL4A5	collagen type IV alpha 5 chain	Extracellular Space	other	collagenase clostridium histolyticum	-1.01344	0	0.805335	0	0.865877	0	2.44142	1	2.43876e-68	1	1.6946e-66	1	2.3549	1	4.23944e-64	1	1.44563e-62	1	2.47423	1	5.34474e-73	1	2.46813e-71	1	2.38655	1	1.37437e-68	1	7.41604e-67	1	-1.03674	0	0.436131	0	0.563862
19974	ENSMUSG00000071176	Arhgef10	protein_coding	8	14911663	15001085	+	ensembl_havana	gene	ARHGEF10	Rho guanine nucleotide exchange factor 10	Cytoplasm	enzyme	---	1.37445	0	1.31356e-06	1	8.18876e-06	1	1.69095	0	5.52016e-16	1	7.67146e-15	1	2.35485	1	3.81588e-42	1	7.63747e-41	1	1.23027	0	0.000749989	1	0.00220125	1	1.7133	0	1.40126e-19	1	2.22916e-18	1	1.39263	0	1.49617e-08	1	1.13316e-07
7544	ENSMUSG00000029844	Hoxa1	protein_coding	6	52155590	52158317	-	ensembl_havana	gene	HOXA1	homeobox A1	Nucleus	transcription regulator	---	1.70925	0	0.0149504	1	0.0361573	1	1.21337	0	0.395095	0	0.518175	0	2.3546	1	5.80854e-05	1	0.000150168	1	-1.40868	0	0.102321	0	0.16813	0	1.37757	0	0.0987289	0	0.187371	0	1.94054	0	0.00103596	1	0.00338451
2885	ENSMUSG00000021047	Nova1	protein_coding	12	46694517	46818929	-	ensembl_havana	gene	NOVA1	NOVA alternative splicing regulator 1	Nucleus	other	---	1.7621	0	0.00048903	1	0.00179873	1	1.34746	0	0.0734519	0	0.135862	0	2.35404	1	5.18543e-08	1	1.93139e-07	1	-1.30772	0	0.0781372	0	0.134201	0	1.33593	0	0.0413781	1	0.0919367	0	1.74702	0	0.000142834	1	0.000564251
22910	ENSMUSG00000079598	Clec2l	protein_coding	6	38663067	38680865	+	ensembl_havana	gene	CLEC2L	C-type lectin domain family 2 member L	Other	other	---	1.91683	0	0.00684844	1	0.0184905	1	1.22554	0	0.417177	0	0.539973	0	2.35379	1	0.000259697	1	0.000609755	1	-1.56407	0	0.0498598	1	0.0920406	0	1.22796	0	0.328169	0	0.471406	0	1.92061	0	0.00320928	1	0.00930812
39971	ENSMUSG00000102037	Bcl2a1a	protein_coding	9	88956900	88962419	+	ensembl_havana	gene	BCL2A1	BCL2 related protein A1	Cytoplasm	other	---	1.20833	0	0.567078	0	0.67971	0	2.37061	1	0.00588836	1	0.0156263	1	2.35166	1	0.00570357	1	0.0107181	1	1.96189	0	0.0230542	1	0.0469661	1	1.94621	0	0.0226867	1	0.0554134	0	-1.00806	0	0.97651	0	0.983588
2522	ENSMUSG00000020447	Npc1l1	protein_coding	11	6211013	6230143	-	ensembl_havana	gene	NPC1L1	NPC1 like intracellular cholesterol transporter 1	Cytoplasm	transporter	ezetimibe/fluvastatin, atorvastatin/ezetimibe, ezetimibe/rosuvastatin, ezetimibe/fenofibrate, ezetimibe/simvastatin, ezetimibe	1.85739	0	0.0581686	0	0.11422	0	1.47579	0	0.243389	0	0.356681	0	2.34977	1	0.00713679	1	0.0131926	1	-1.25857	0	0.447619	0	0.554714	0	1.26509	0	0.409393	0	0.553225	0	1.59221	0	0.112155	0	0.195683
22714	ENSMUSG00000079164	Tlr5	protein_coding	1	182954788	182976044	+	ensembl_havana	gene	TLR5	toll like receptor 5	Plasma Membrane	transmembrane receptor	entolimod	1.10641	0	0.63413	0	0.735218	0	2.76785	1	2.6405e-07	1	1.66869e-06	1	2.34969	1	1.43997e-05	1	4.02126e-05	1	2.50165	1	1.26097e-06	1	5.88198e-06	1	2.1237	1	6.36855e-05	1	0.00029446	1	-1.17797	0	0.339837	0	0.467601
8816	ENSMUSG00000032202	Rab27a	protein_coding	9	73044854	73097629	+	ensembl_havana	gene	RAB27A	RAB27A, member RAS oncogene family	Cytoplasm	enzyme	---	2.20894	1	5.56294e-05	1	0.000255167	1	-1.12368	0	0.586381	0	0.695357	0	2.34738	1	1.03443e-05	1	2.94116e-05	1	-2.48215	-1	3.19648e-06	1	1.41531e-05	1	1.06267	0	0.723868	0	0.817298	0	2.63771	1	4.4029e-07	1	2.69797e-06
22942	ENSMUSG00000079657	Rab26	protein_coding	17	24527241	24534210	-	ensembl_havana	gene	RAB26	RAB26, member RAS oncogene family	Plasma Membrane	enzyme	---	2.16158	1	0.0159347	1	0.0382116	1	-1.31849	0	0.435604	0	0.557263	0	2.34365	1	0.00676841	1	0.0125684	1	-2.85002	-1	0.00130615	1	0.00361171	1	1.08423	0	0.773967	0	0.852496	0	3.09008	1	0.000433439	1	0.00154227
22651	ENSMUSG00000079017	Ifi27l2a	protein_coding	12	103442167	103443680	-	ensembl_havana	gene	Ifi27l2a/Ifi27l2b	interferon, alpha-inducible protein 27 like 2A	Cytoplasm	other	---	-1.15271	0	0.706023	0	0.79111	0	1.85119	0	0.0794942	0	0.144804	0	2.3418	1	0.0127769	1	0.0224373	1	2.13389	1	0.0299439	1	0.0590659	0	2.69942	1	0.0034603	1	0.010811	1	1.26502	0	0.44975	0	0.576361
9231	ENSMUSG00000033060	Lmo7	protein_coding	14	101729957	101934710	+	ensembl_havana	gene	LMO7	LIM domain 7	Cytoplasm	enzyme	---	2.21057	1	2.35941e-19	1	5.96166e-18	1	-1.06342	0	0.516758	0	0.63369	0	2.3411	1	1.28395e-22	1	1.30621e-21	1	-2.35077	-1	8.09814e-23	1	1.12754e-21	1	1.05905	0	0.463147	0	0.606509	0	2.48958	1	1.72053e-26	1	4.70224e-25
6941	ENSMUSG00000028859	Csf3r	protein_coding	4	126024550	126044440	+	ensembl_havana	gene	CSF3R	colony stimulating factor 3 receptor	Plasma Membrane	transmembrane receptor	leridistim, cladribine/cytarabine/filgrastim, cytarabine/filgrastim/fludarabine phosphate, cladribine/cytarabine/filgrastim/mitoxantrone, clofarabine/cytarabine/filgrastim, cytarabine/filgrastim/fludarabine phosphate/idarubicin, cladribine/cytarabine/filgrastim/idarubicin, darbepoetin alfa/filgrastim, EPO/filgrastim, cladribine/cytarabine/filgrastim/idarubicin/plerixafor, clofarabine/filgrastim/i…	-1.12062	0	0.616172	0	0.721128	0	2.46274	1	1.33302e-05	1	6.4446e-05	1	2.34084	1	3.26619e-05	1	8.74805e-05	1	2.75979	1	6.95801e-07	1	3.36391e-06	1	2.62319	1	1.87065e-06	1	1.1005e-05	1	-1.05207	0	0.777116	0	0.847914
10708	ENSMUSG00000037416	Dmxl1	protein_coding	18	49832670	49965473	+	ensembl_havana	gene	DMXL1	Dmx like 1	Extracellular Space	other	---	2.02044	1	1.64842e-37	1	9.95202e-36	1	1.61579	0	5.51176e-18	1	8.70243e-17	1	2.33985	1	2.4657e-55	1	6.87922e-54	1	-1.25044	0	2.02632e-05	1	7.89259e-05	1	1.15809	0	0.00407143	1	0.0124639	1	1.44812	0	8.04025e-13	1	9.47699e-12
10766	ENSMUSG00000037578	Pkd2l1	protein_coding	19	44147637	44192442	-	ensembl_havana	gene	PKD2L1	polycystin 2 like 1, transient receptor potential cation channel	Plasma Membrane	ion channel	---	1.84713	0	1.27065e-07	1	9.39657e-07	1	1.66085	0	1.49361e-05	1	7.16456e-05	1	2.33981	1	5.7342e-14	1	3.51814e-13	1	-1.11216	0	0.321622	0	0.428412	0	1.26673	0	0.0214792	1	0.0528408	0	1.40881	0	0.000979726	1	0.00321863
14620	ENSMUSG00000049791	Fzd4	protein_coding	7	89404355	89413134	+	ensembl_havana	gene	FZD4	frizzled class receptor 4	Plasma Membrane	G-protein coupled receptor	---	2.07836	1	5.25221e-08	1	4.16417e-07	1	1.45007	0	0.00729038	1	0.0188213	1	2.33955	1	1.09414e-10	1	5.20769e-10	1	-1.43328	0	0.00391041	1	0.00969769	1	1.12567	0	0.312402	0	0.455758	0	1.6134	0	8.62989e-05	1	0.000358306
11983	ENSMUSG00000040624	Plekhg1	protein_coding	10	3740364	3967303	+	ensembl_havana	gene	PLEKHG1	pleckstrin homology and RhoGEF domain containing G1	Extracellular Space	other	---	-1.08395	0	0.347233	0	0.473083	0	1.3053	0	0.00135464	1	0.0042749	1	2.33922	1	7.65183e-27	1	9.37763e-26	1	1.41487	0	2.409e-05	1	9.27278e-05	1	2.53558	1	1.21381e-32	1	3.13147e-31	1	1.7921	0	9.65112e-15	1	1.33243e-13
7773	ENSMUSG00000030321	Efcab12	protein_coding	6	115810729	115838412	-	ensembl_havana	gene	EFCAB12	EF-hand calcium binding domain 12	Other	other	---	1.85025	0	0.0089699	1	0.0233868	1	1.9424	0	0.00470417	1	0.0128399	1	2.33903	1	0.000200312	1	0.000478421	1	1.0498	0	0.818082	0	0.86824	0	1.26417	0	0.250975	0	0.38886	0	1.2042	0	0.361254	0	0.489931
8298	ENSMUSG00000031351	Zfp185	protein_coding	X	72987339	73031543	+	ensembl_havana	gene	Zfp185	zinc finger protein 185	Nucleus	other	---	1.95068	0	3.64809e-06	1	2.11076e-05	1	1.12165	0	0.446791	0	0.568268	0	2.33858	1	1.81104e-09	1	7.7916e-09	1	-1.73911	0	7.07125e-05	1	0.000251004	1	1.19885	0	0.158903	0	0.273362	0	2.08494	1	6.72454e-08	1	4.65723e-07
10171	ENSMUSG00000035873	Pawr	protein_coding	10	108332121	108414240	+	ensembl_havana	gene	PAWR	pro-apoptotic WT1 regulator	Nucleus	transcription regulator	---	1.43316	0	6.0035e-06	1	3.34529e-05	1	1.38139	0	5.20809e-05	1	0.000225118	1	2.33785	1	7.22991e-29	1	9.55191e-28	1	-1.03748	0	0.62476	0	0.712664	0	1.63125	0	6.72029e-12	1	6.84624e-11	1	1.69239	0	2.13382e-13	1	2.63481e-12
20350	ENSMUSG00000073077	Cfap47	protein_coding	X	79266559	79517285	-	ensembl_havana	gene	Gm7173	predicted gene 7173	Other	other	---	2.19234	1	0.00806474	1	0.0213365	1	1.92158	0	0.0291869	1	0.0626479	0	2.33623	1	0.00355627	1	0.00694241	1	-1.1409	0	0.619145	0	0.708068	0	1.06564	0	0.803648	0	0.874141	0	1.21579	0	0.451264	0	0.577547
16341	ENSMUSG00000057246	BC051142	protein_coding	17	34398820	34460734	+	ensembl_havana	gene	BC051142	cDNA sequence BC051142	Nucleus	other	---	1.88564	0	0.111714	0	0.194155	0	1.03024	0	0.943867	0	0.962888	0	2.33502	1	0.0289022	1	0.0470348	1	-1.8303	0	0.118411	0	0.190158	0	1.23831	0	0.539723	0	0.67367	0	2.26648	1	0.0296121	1	0.0648441
10022	ENSMUSG00000035395	Pet2	protein_coding	X	89403848	89409689	-	ensembl_havana	gene	Pet2	plasmacytoma expressed transcript 2	Other	other	---	2.14992	1	3.66579e-31	1	1.7822e-29	1	1.46571	0	1.55256e-08	1	1.14468e-07	1	2.33488	1	6.30855e-39	1	1.15874e-37	1	-1.46681	0	6.79924e-10	1	4.50763e-09	1	1.08603	0	0.163361	0	0.278946	0	1.593	0	2.44941e-14	1	3.27722e-13
11406	ENSMUSG00000039110	Mycbpap	protein_coding	11	94501347	94521742	-	ensembl_havana	gene	MYCBPAP	MYCBP associated protein	Nucleus	other	---	2.16047	1	0.000109563	1	0.000470272	1	1.06458	0	0.767924	0	0.838134	0	2.32922	1	1.56619e-05	1	4.35889e-05	1	-2.0294	-1	0.000236029	1	0.000761179	1	1.07811	0	0.666179	0	0.775165	0	2.18792	1	3.43089e-05	1	0.00015527
2455	ENSMUSG00000020331	Hcn2	protein_coding	10	79716634	79736108	+	ensembl_havana	gene	HCN2	hyperpolarization activated cyclic nucleotide gated potassium and sodium channel 2	Plasma Membrane	ion channel	---	1.0336	0	0.786107	0	0.852044	0	1.31941	0	0.0199546	1	0.0453768	1	2.32566	1	8.2291e-14	1	4.99065e-13	1	1.27652	0	0.0351879	1	0.0681058	0	2.25006	1	1.4189e-13	1	1.62282e-12	1	1.76265	0	1.08463e-07	1	7.29908e-07
4897	ENSMUSG00000025170	Rab40b	protein_coding	11	121356125	121388251	-	ensembl_havana	gene	RAB40B	RAB40B, member RAS oncogene family	Plasma Membrane	enzyme	---	1.81549	0	0.0755755	0	0.141822	0	2.11881	1	0.0237485	1	0.0526153	0	2.32471	1	0.00945044	1	0.0170168	1	1.16707	0	0.603999	0	0.695009	0	1.28048	0	0.393968	0	0.538562	0	1.09718	0	0.745675	0	0.824542
15103	ENSMUSG00000051592	Ccnb3	protein_coding	X	6979652	7041619	-	ensembl_havana	gene	CCNB3	cyclin B3	Nucleus	other	---	1.61449	0	0.00235651	1	0.00728209	1	1.82186	0	0.000122471	1	0.000491987	1	2.32276	1	2.55399e-08	1	9.80273e-08	1	1.12844	0	0.397656	0	0.506429	0	1.43869	0	0.00818197	1	0.0229753	1	1.27494	0	0.0741096	0	0.13916
13476	ENSMUSG00000045587	Lypd10	protein_coding	7	24709242	24714535	+	ensembl_havana	gene	BC049730	cDNA sequence BC049730	Other	other	---	2.22933	1	0.0323926	1	0.0701846	0	-1.13418	0	0.757971	0	0.8301	0	2.32201	1	0.0225204	1	0.0375833	1	-2.52845	-1	0.0127804	1	0.0279578	1	1.04157	0	0.901449	0	0.939126	0	2.63357	1	0.00833857	1	0.0215955
14239	ENSMUSG00000048349	Pou4f1	protein_coding	14	104461676	104467999	-	ensembl_havana	gene	POU4F1	POU class 4 homeobox 1	Nucleus	transcription regulator	---	1.67043	0	4.01908e-05	1	0.000190554	1	1.46735	0	0.00243738	1	0.0072055	1	2.32111	1	2.87974e-12	1	1.56306e-11	1	-1.1384	0	0.264802	0	0.366857	0	1.38953	0	0.00272485	1	0.00875077	1	1.58184	0	3.9282e-05	1	0.000175725
10115	ENSMUSG00000035692	Isg15	protein_coding	4	156199455	156200796	-	ensembl_havana	gene	ISG15	ISG15 ubiquitin-like modifier	Extracellular Space	other	---	1.0389	0	0.707417	0	0.792075	0	2.20029	1	6.08606e-15	1	7.84372e-14	1	2.31994	1	7.54948e-17	1	5.64525e-16	1	2.1179	1	9.76848e-14	1	8.50973e-13	1	2.23307	1	1.45318e-15	1	1.87944e-14	1	1.05438	0	0.5966	0	0.708066
16465	ENSMUSG00000057880	Abat	protein_coding	16	8513429	8621568	+	ensembl_havana	gene	ABAT	4-aminobutyrate aminotransferase	Cytoplasm	enzyme	theophylline/tretinoin/valproic acid, valproic acid, vigabatrin	-1.18144	0	0.0486165	1	0.0986052	0	1.82533	0	4.25717e-14	1	5.20003e-13	1	2.31677	1	4.16384e-27	1	5.13714e-26	1	2.15652	1	4.51065e-22	1	6.0571e-21	1	2.73712	1	2.6482e-38	1	7.69441e-37	1	1.26923	0	0.00100363	1	0.00329128
1309	ENSMUSG00000010307	Tmem86a	protein_coding	7	47050601	47054777	+	ensembl_havana	gene	TMEM86A	transmembrane protein 86A	Other	other	---	1.18205	0	0.00647395	1	0.017589	1	1.09392	0	0.147062	0	0.239457	0	2.31518	1	7.49221e-47	1	1.69017e-45	1	-1.08057	0	0.195522	0	0.286912	0	1.95861	0	6.07063e-33	1	1.57718e-31	1	2.11641	1	7.64378e-40	1	3.65586e-38
22686	ENSMUSG00000079084	Ccdc82	protein_coding	9	13246955	13292520	+	ensembl_havana	gene	CCDC82	coiled-coil domain containing 82	Other	other	---	1.81678	0	1.53047e-11	1	1.90256e-10	1	1.61389	0	8.43562e-08	1	5.68719e-07	1	2.31404	1	2.4405e-22	1	2.44565e-21	1	-1.12572	0	0.150609	0	0.231807	0	1.27371	0	0.00221848	1	0.00730451	1	1.43383	0	6.65309e-06	1	3.40893e-05
17535	ENSMUSG00000062713	Sim2	protein_coding	16	94084931	94127032	+	ensembl_havana	gene	SIM2	SIM bHLH transcription factor 2	Nucleus	transcription regulator	---	1.53788	0	0.0995036	0	0.177006	0	1.24997	0	0.402956	0	0.526003	0	2.31318	1	0.000819128	1	0.00179082	1	-1.23033	0	0.403153	0	0.512102	0	1.50413	0	0.0765203	0	0.151957	0	1.85059	0	0.00930638	1	0.0237595
21265	ENSMUSG00000075569	Rsph10b	protein_coding	5	143933035	143985719	+	ensembl_havana	gene	PMS2	PMS1 homolog 2, mismatch repair system component	Nucleus	enzyme	---	1.69883	0	0.105896	0	0.186063	0	2.28946	1	0.00989232	1	0.0246072	1	2.31213	1	0.00807157	1	0.0147723	1	1.34766	0	0.306189	0	0.412253	0	1.36101	0	0.28184	0	0.422867	0	1.0099	0	0.9718	0	0.98113
3640	ENSMUSG00000022372	Sla	protein_coding	15	66780819	66831829	-	ensembl_havana	gene	SLA	Src like adaptor	Plasma Membrane	other	---	-1.22315	0	0.439586	0	0.563924	0	2.29859	1	0.000419878	1	0.00149569	1	2.31136	1	0.000316314	1	0.000734261	1	2.81151	1	1.25883e-05	1	5.06938e-05	1	2.82714	1	8.46883e-06	1	4.50214e-05	1	1.00556	0	0.978477	0	0.98503
8794	ENSMUSG00000032131	Abcg4	protein_coding	9	44273188	44288615	-	ensembl_havana	gene	ABCG4	ATP binding cassette subfamily G member 4	Plasma Membrane	transporter	---	2.4546	1	0.0115957	1	0.0291574	1	1.20832	0	0.615809	0	0.719673	0	2.31097	1	0.0174672	1	0.029833	1	-2.03142	-1	0.0356115	1	0.0688172	0	-1.06215	0	0.845509	0	0.902943	0	1.91255	0	0.0520671	0	0.104198
16516	ENSMUSG00000058135	Gstm1	protein_coding	3	108012255	108017973	-	ensembl_havana	gene	GSTM5	glutathione S-transferase mu 5	Cytoplasm	enzyme	---	-1.10458	0	0.175187	0	0.278823	0	1.68319	0	6.94859e-14	1	8.32193e-13	1	2.3093	1	2.26943e-35	1	3.74786e-34	1	1.85922	0	1.98474e-19	1	2.35593e-18	1	2.55081	1	8.481e-45	1	2.96051e-43	1	1.37198	0	4.06988e-07	1	2.50138e-06
3095	ENSMUSG00000021423	Ly86	protein_coding	13	37345208	37419036	+	ensembl_havana	gene	LY86	lymphocyte antigen 86	Plasma Membrane	other	---	1.27895	0	0.60914	0	0.715569	0	1.88599	0	0.173313	0	0.273202	0	2.30912	1	0.0648402	0	0.0971284	0	1.47464	0	0.375802	0	0.484886	0	1.80549	0	0.16452	0	0.280373	0	1.22435	0	0.619561	0	0.727488
13849	ENSMUSG00000046959	Slc26a1	protein_coding	5	108669878	108675569	-	ensembl_havana	gene	SLC26A1	solute carrier family 26 member 1	Plasma Membrane	transporter	---	1.73486	0	0.0907805	0	0.164346	0	2.34814	1	0.00742427	1	0.0190967	1	2.30841	1	0.00781489	1	0.0143435	1	1.3535	0	0.291805	0	0.397024	0	1.3306	0	0.311638	0	0.455025	0	-1.01721	0	0.950397	0	0.968543
6371	ENSMUSG00000027896	Slc16a4	protein_coding	3	107291230	107312115	+	ensembl_havana	gene	SLC16A4	solute carrier family 16 member 4	Plasma Membrane	transporter	---	1.67688	0	0.00125051	1	0.00416582	1	2.07357	1	3.93713e-06	1	2.09379e-05	1	2.30776	1	6.87669e-08	1	2.52935e-07	1	1.23656	0	0.144113	0	0.223962	0	1.37622	0	0.0246192	1	0.0593755	0	1.11294	0	0.443587	0	0.570797
14109	ENSMUSG00000047875	Gpr157	protein_coding	4	150087365	150105927	+	ensembl_havana	gene	GPR157	G protein-coupled receptor 157	Plasma Membrane	G-protein coupled receptor	---	3.44356	1	6.23432e-29	1	2.70908e-27	1	1.55623	0	0.000151722	1	0.000595844	1	2.3068	1	7.15886e-14	1	4.35413e-13	1	-2.21276	-1	4.17585e-15	1	3.93315e-14	1	-1.49279	0	2.61377e-05	1	0.000128947	1	1.4823	0	0.000116892	1	0.000472931
7851	ENSMUSG00000030486	Zfp108	protein_coding	7	24254794	24262445	+	ensembl_havana	gene	Zfp108/Zfp93	zinc finger protein 93	Nucleus	other	---	1.54954	0	0.0139644	1	0.0341597	1	1.73151	0	0.00190866	1	0.00579603	1	2.30679	1	1.06946e-06	1	3.43304e-06	1	1.11744	0	0.498703	0	0.601719	0	1.4887	0	0.0118748	1	0.0316899	1	1.33224	0	0.0671334	0	0.128802
1258	ENSMUSG00000009628	Tex15	protein_coding	8	33516738	33585582	+	ensembl_havana	gene	TEX15	testis expressed 15, meiosis and synapsis associated	Extracellular Space	other	---	1.44346	0	0.000289043	1	0.00112911	1	1.63322	0	1.24714e-06	1	7.18486e-06	1	2.30474	1	1.31539e-16	1	9.66434e-16	1	1.13146	0	0.220213	0	0.316515	0	1.59668	0	3.22172e-06	1	1.83594e-05	1	1.41116	0	0.000604777	1	0.00208397
10093	ENSMUSG00000035615	Frmpd1	protein_coding	4	45184875	45285936	+	ensembl_havana	gene	FRMPD1	FERM and PDZ domain containing 1	Cytoplasm	other	---	-1.00824	0	0.952811	0	0.969729	0	3.93287	1	5.33666e-28	1	1.34154e-26	1	2.30464	1	4.13474e-11	1	2.04667e-10	1	3.96529	1	5.05631e-30	1	8.96323e-29	1	2.32363	1	6.49839e-12	1	6.63854e-11	1	-1.7065	0	5.61493e-07	1	3.40385e-06
31002	ENSMUSG00000090272	Mndal	protein_coding	1	173849126	173880881	-	havana	gene	IFI16	interferon gamma inducible protein 16	Nucleus	transcription regulator	---	1.1303	0	0.21313	0	0.32572	0	2.0091	1	1.13666e-13	1	1.33846e-12	1	2.30374	1	1.21156e-19	1	1.0668e-18	1	1.77749	0	1.7981e-10	1	1.24942e-09	1	2.03817	1	6.64452e-16	1	8.75495e-15	1	1.14666	0	0.10009	0	0.177941
8213	ENSMUSG00000031179	3830417A13Rik	protein_coding	X	64173548	64178778	+	ensembl_havana	gene	3830417A13Rik	RIKEN cDNA 3830417A13 gene	Other	other	---	3.20956	1	3.17771e-08	1	2.62099e-07	1	-1.20759	0	0.428599	0	0.551259	0	2.30341	1	8.20323e-05	1	0.000207454	1	-3.87582	-1	1.59754e-10	1	1.11533e-09	1	-1.3934	0	0.0677131	0	0.137508	0	2.78156	1	1.5386e-06	1	8.7409e-06
17568	ENSMUSG00000062866	Phactr2	protein_coding	10	13207717	13474412	-	ensembl_havana	gene	PHACTR2	phosphatase and actin regulator 2	Other	other	---	1.62035	0	5.92433e-10	1	6.19824e-09	1	1.61555	0	7.96275e-10	1	6.74909e-09	1	2.3021	1	1.65505e-28	1	2.15186e-27	1	-1.00297	0	0.967337	0	0.978195	0	1.42075	0	4.10453e-07	1	2.64612e-06	1	1.42496	0	3.4401e-07	1	2.14185e-06
983	ENSMUSG00000006344	Ggt5	protein_coding	10	75589340	75617200	+	ensembl_havana	gene	GGT5	gamma-glutamyltransferase 5	Plasma Membrane	enzyme	---	-1.2714	0	0.373771	0	0.500593	0	3.28029	1	5.5015e-07	1	3.34196e-06	1	2.30035	1	0.000478053	1	0.00108208	1	4.17055	1	2.56939e-09	1	1.612e-08	1	2.92466	1	8.47769e-06	1	4.50523e-05	1	-1.426	0	0.0814184	0	0.150486
10963	ENSMUSG00000038070	Cntln	protein_coding	4	84884309	85131921	+	ensembl_havana	gene	CNTLN	centlein	Cytoplasm	other	---	1.7673	0	6.53215e-10	1	6.7812e-09	1	1.51728	0	8.01144e-06	1	4.02512e-05	1	2.30008	1	1.44238e-20	1	1.33465e-19	1	-1.16478	0	0.0758252	0	0.130993	0	1.30147	0	0.00127283	1	0.00447176	1	1.51592	0	5.57895e-07	1	3.38343e-06
15667	ENSMUSG00000054162	Spock3	protein_coding	8	62951009	63357103	+	ensembl_havana	gene	SPOCK3	SPARC (osteonectin), cwcv and kazal like domains proteoglycan 3	Extracellular Space	other	---	1.23809	0	0.650751	0	0.748981	0	1.4998	0	0.383656	0	0.506928	0	2.29876	1	0.0633433	0	0.0952063	0	1.21139	0	0.666886	0	0.748602	0	1.8567	0	0.148008	0	0.258961	0	1.5327	0	0.309975	0	0.436376
13565	ENSMUSG00000045932	Ifit2	protein_coding	19	34550694	34576419	+	ensembl_havana	gene	IFIT2	interferon induced protein with tetratricopeptide repeats 2	Cytoplasm	other	---	1.48709	0	3.01828e-10	1	3.26689e-09	1	1.16368	0	0.0177286	1	0.0409471	1	2.29522	1	1.19088e-41	1	2.3579e-40	1	-1.27792	0	6.68981e-05	1	0.000238672	1	1.54343	0	1.77201e-13	1	2.01922e-12	1	1.97238	0	8.54782e-30	1	2.74331e-28
8744	ENSMUSG00000032057	4833427G06Rik	protein_coding	9	51081115	51102078	-	ensembl_havana	gene	C11orf88	chromosome 11 open reading frame 88	Other	other	---	1.35761	0	0.217329	0	0.330764	0	1.71552	0	0.0265819	1	0.057883	0	2.29199	1	0.000429777	1	0.000979734	1	1.26363	0	0.306051	0	0.412157	0	1.68825	0	0.0174262	1	0.0441752	1	1.33603	0	0.178336	0	0.282208
19335	ENSMUSG00000068231	Vmn1r43	protein_coding	6	89858934	89876413	-	ensembl_havana	gene	Vmn1r51 (includes others)	vomeronasal 1 receptor 51	Plasma Membrane	other	---	4.70194	1	9.81973e-07	1	6.25668e-06	1	1.0624	0	0.864515	0	0.907826	0	2.29038	1	0.0104169	1	0.0185665	1	-4.42576	-1	8.97141e-07	1	4.27419e-06	1	-2.05291	-1	0.00673603	1	0.0194033	1	2.15585	1	0.0133184	1	0.0325199
19624	ENSMUSG00000069874	Irgm2	protein_coding	11	58199618	58222782	+	ensembl_havana	gene	IRGM	immunity related GTPase M	Cytoplasm	enzyme	---	-1.16522	0	0.0101242	1	0.0259013	1	2.03695	1	1.73799e-35	1	5.75332e-34	1	2.29004	1	2.31811e-48	1	5.4376e-47	1	2.37349	1	1.10512e-51	1	3.44176e-50	1	2.66839	1	2.61773e-67	1	1.39212e-65	1	1.12425	0	0.0309234	1	0.067277
8234	ENSMUSG00000031224	Magee2	protein_coding	X	104854952	104857267	-	ensembl_havana	gene	MAGEE2	MAGE family member E2	Other	other	---	1.68378	0	0.148456	0	0.243748	0	-1.85921	0	0.136245	0	0.225028	0	2.28912	1	0.0176173	1	0.0300301	1	-3.1305	-1	0.00354626	1	0.00889797	1	1.35951	0	0.335417	0	0.478921	0	4.25595	1	0.000141836	1	0.000560609
10858	ENSMUSG00000037826	Ppm1k	protein_coding	6	57506502	57535468	-	ensembl_havana	gene	PPM1K	protein phosphatase, Mg2+/Mn2+ dependent 1K	Cytoplasm	phosphatase	---	1.42792	0	0.00791983	1	0.0210008	1	1.81139	0	6.51883e-06	1	3.34363e-05	1	2.28365	1	1.11086e-10	1	5.28212e-10	1	1.26855	0	0.0529053	0	0.0967293	0	1.59928	0	7.79085e-05	1	0.000354657	1	1.26072	0	0.0460904	1	0.0940515
13786	ENSMUSG00000046743	Fat4	protein_coding	3	38886940	39011985	+	ensembl_havana	gene	FAT4	FAT atypical cadherin 4	Cytoplasm	other	---	1.13348	0	0.0210161	1	0.0483204	1	2.4062	1	3.0151e-64	1	1.9311e-62	1	2.28204	1	8.30815e-58	1	2.49261e-56	1	2.12285	1	7.67383e-51	1	2.33079e-49	1	2.0133	1	6.86962e-45	1	2.40371e-43	1	-1.05441	0	0.261034	0	0.380647
17823	ENSMUSG00000063972	Nr6a1	protein_coding	2	38723370	38927688	-	ensembl_havana	gene	NR6A1	nuclear receptor subfamily 6 group A member 1	Nucleus	ligand-dependent nuclear receptor	---	2.38888	1	3.64113e-60	1	4.70505e-58	1	-1.33323	0	7.91397e-07	1	4.6876e-06	1	2.28022	1	6.62248e-55	1	1.82689e-53	1	-3.18493	-1	1.25159e-101	1	8.65594e-100	1	-1.04766	0	0.334404	0	0.47782	0	3.04006	1	3.71552e-95	1	6.43922e-93
12796	ENSMUSG00000043154	Ppp2r3a	protein_coding	9	101105084	101251795	-	ensembl_havana	gene	PPP2R3A	protein phosphatase 2 regulatory subunit B''alpha	Nucleus	phosphatase	---	1.74798	0	4.50849e-15	1	8.2298e-14	1	1.76386	0	1.6677e-15	1	2.23132e-14	1	2.27852	1	1.59452e-32	1	2.42653e-31	1	1.00909	0	0.890888	0	0.923097	0	1.30352	0	3.31417e-05	1	0.000160913	1	1.29178	0	6.14428e-05	1	0.000263498
14241	ENSMUSG00000048355	Arxes1	protein_coding	X	136033367	136034946	+	ensembl_havana	gene	Arxes1/Arxes2	adipocyte-related X-chromosome expressed sequence 1	Cytoplasm	other	---	1.48095	0	0.0502273	0	0.101176	0	1.17375	0	0.434755	0	0.556418	0	2.27741	1	1.90122e-05	1	5.2417e-05	1	-1.26172	0	0.227016	0	0.324552	0	1.53781	0	0.0161475	1	0.041304	1	1.94028	0	0.000315291	1	0.00115709
16151	ENSMUSG00000056413	Adap1	protein_coding	5	139271876	139325622	-	ensembl_havana	gene	ADAP1	ArfGAP with dual PH domains 1	Nucleus	other	---	1.40396	0	0.0473331	1	0.0963738	0	2.17384	1	2.76547e-06	1	1.50215e-05	1	2.27697	1	4.42093e-07	1	1.48653e-06	1	1.54837	0	0.00462144	1	0.011275	1	1.62182	0	0.0014092	1	0.00489827	1	1.04744	0	0.749722	0	0.827092
17045	ENSMUSG00000060477	Irak2	protein_coding	6	113638467	113695026	+	ensembl_havana	gene	IRAK2	interleukin 1 receptor associated kinase 2	Plasma Membrane	kinase	---	1.1566	0	0.0354183	1	0.0756046	0	1.31615	0	6.03326e-05	1	0.000256793	1	2.27635	1	1.91941e-36	1	3.28015e-35	1	1.13794	0	0.0501608	0	0.092492	0	1.96814	0	2.9611e-27	1	6.46221e-26	1	1.72956	0	8.25026e-19	1	1.52682e-17
4580	ENSMUSG00000024598	Fbn2	protein_coding	18	58008623	58210487	-	ensembl_havana	gene	FBN2	fibrillin 2	Extracellular Space	other	---	1.08525	0	0.0941977	0	0.169305	0	1.96658	0	5.79004e-46	1	2.53848e-44	1	2.27621	1	9.80182e-69	1	3.64623e-67	1	1.8121	0	2.86385e-37	1	6.29663e-36	1	2.09741	1	2.6706e-58	1	1.1814e-56	1	1.15744	0	0.00103458	1	0.00338074
7441	ENSMUSG00000029659	Medag	protein_coding	5	149411749	149431723	+	ensembl_havana	gene	MEDAG	mesenteric estrogen dependent adipogenesis	Cytoplasm	other	---	3.23786	1	5.66039e-44	1	4.36561e-42	1	1.3193	0	0.00187381	1	0.00569841	1	2.27597	1	3.34437e-22	1	3.32429e-21	1	-2.45422	-1	3.05361e-29	1	5.30457e-28	1	-1.42263	0	2.78962e-06	1	1.59961e-05	1	1.72514	0	1.18263e-11	1	1.25514e-10
2177	ENSMUSG00000019850	Tnfaip3	protein_coding	10	19000910	19015657	-	ensembl_havana	gene	TNFAIP3	TNF alpha induced protein 3	Nucleus	enzyme	---	1.30642	0	3.64452e-06	1	2.10952e-05	1	2.12298	1	3.27165e-41	1	1.26828e-39	1	2.27516	1	3.53444e-50	1	8.67763e-49	1	1.62504	0	8.44882e-20	1	1.01932e-18	1	1.74152	0	3.97589e-26	1	8.4637e-25	1	1.07168	0	0.170917	0	0.273049
5293	ENSMUSG00000025983	Ccdc150	protein_coding	1	54250683	54368727	+	ensembl_havana	gene	CCDC150	coiled-coil domain containing 150	Other	other	---	1.69802	0	0.0271642	1	0.0602645	0	1.48849	0	0.101288	0	0.177375	0	2.27465	1	0.000388594	1	0.00089137	1	-1.14077	0	0.553362	0	0.649942	0	1.33959	0	0.163905	0	0.279649	0	1.52816	0	0.0470265	1	0.0957494
50686	ENSMUSG00000113450	Gm49359	protein_coding	13	62453016	62466832	-	ensembl_havana	gene	AI987944 (includes others)	expressed sequence AI987944	Other	other	---	1.40737	0	0.083518	0	0.153826	0	1.76652	0	0.00334302	1	0.00952902	1	2.27424	1	1.21437e-05	1	3.41979e-05	1	1.25519	0	0.208103	0	0.301551	0	1.61595	0	0.00580683	1	0.0170467	1	1.28741	0	0.137154	0	0.2303
11552	ENSMUSG00000039485	Tspyl4	protein_coding	10	34297442	34301320	+	ensembl_havana	gene	TSPYL4	TSPY like 4	Nucleus	other	---	1.52786	0	0.00118926	1	0.0039852	1	1.73038	0	2.3281e-05	1	0.000107949	1	2.27226	1	5.90931e-11	1	2.8815e-10	1	1.13256	0	0.298818	0	0.404362	0	1.48722	0	0.000572073	1	0.00217364	1	1.31315	0	0.0167755	1	0.0397939
8996	ENSMUSG00000032493	Prss44	protein_coding	9	110813994	110824523	+	ensembl_havana	gene	Prss44	protease, serine 44	Cytoplasm	other	---	1.46954	0	0.339811	0	0.465349	0	-1.11247	0	0.801912	0	0.863773	0	2.27218	1	0.0337666	1	0.0542024	0	-1.63482	0	0.219255	0	0.315344	0	1.54618	0	0.22511	0	0.357763	0	2.52774	1	0.0155511	1	0.0372977
5063	ENSMUSG00000025478	Dpysl4	protein_coding	7	139086001	139102704	+	ensembl_havana	gene	DPYSL4	dihydropyrimidinase like 4	Cytoplasm	enzyme	---	1.60977	0	0.00654491	1	0.0177622	1	-1.08521	0	0.65665	0	0.752856	0	2.27103	1	1.37063e-06	1	4.34395e-06	1	-1.74693	0	0.00129115	1	0.00357719	1	1.41078	0	0.029733	1	0.0696781	0	2.46454	1	8.00692e-08	1	5.48349e-07
17241	ENSMUSG00000061462	Obscn	protein_coding	11	58994256	59139170	-	ensembl_havana	gene	OBSCN	obscurin, cytoskeletal calmodulin and titin-interacting RhoGEF	Cytoplasm	kinase	---	1.10866	0	0.529855	0	0.648011	0	1.82521	0	0.000132288	1	0.000526827	1	2.27076	1	8.62152e-08	1	3.13589e-07	1	1.64633	0	0.000990291	1	0.0028233	1	2.04821	1	1.07098e-06	1	6.54615e-06	1	1.24411	0	0.117081	0	0.202885
7763	ENSMUSG00000030306	Tmtc1	protein_coding	6	148232430	148444389	-	ensembl_havana	gene	TMTC1	transmembrane and tetratricopeptide repeat containing 1	Cytoplasm	enzyme	---	1.61813	0	2.20997e-06	1	1.33313e-05	1	1.86241	0	6.67927e-10	1	5.6973e-09	1	2.27012	1	6.49519e-17	1	4.88665e-16	1	1.15096	0	0.129894	0	0.205395	0	1.40293	0	0.000168291	1	0.000719623	1	1.21892	0	0.0259802	1	0.058128
12316	ENSMUSG00000041670	Rims1	protein_coding	1	22286251	22805994	-	ensembl_havana	gene	RIMS1	regulating synaptic membrane exocytosis 1	Plasma Membrane	other	---	1.52555	0	0.00616248	1	0.0168297	1	1.25861	0	0.142643	0	0.233709	0	2.26869	1	3.53996e-08	1	1.33882e-07	1	-1.2121	0	0.191044	0	0.281539	0	1.48712	0	0.00409775	1	0.0125341	1	1.80254	0	3.02614e-05	1	0.000138527
19346	ENSMUSG00000068263	Efcc1	protein_coding	6	87730869	87755908	+	ensembl_havana	gene	EFCC1	EF-hand and coiled-coil domain containing 1	Other	other	---	8.42496	1	2.30218e-26	1	8.52094e-25	1	1.16379	0	0.511434	0	0.629191	0	2.26864	1	9.90136e-05	1	0.000246713	1	-7.23927	-1	1.91357e-26	1	3.0278e-25	1	-3.71365	-1	2.15809e-16	1	2.92733e-15	1	1.94937	0	0.000684649	1	0.00233192
440	ENSMUSG00000002500	Rpl3l	protein_coding	17	24727820	24736143	+	ensembl_havana	gene	RPL3L	ribosomal protein L3 like	Cytoplasm	other	---	2.05668	1	0.000203541	1	0.000826449	1	1.08131	0	0.70319	0	0.788614	0	2.26753	1	1.75424e-05	1	4.86019e-05	1	-1.90203	0	0.000611203	1	0.00182076	1	1.10252	0	0.569601	0	0.698534	0	2.09702	1	5.72698e-05	1	0.000247257
13004	ENSMUSG00000044017	Adgrd1	protein_coding	5	129096750	129204599	+	ensembl_havana	gene	ADGRD1	adhesion G protein-coupled receptor D1	Plasma Membrane	G-protein coupled receptor	---	1.64985	0	0.0761388	0	0.142752	0	2.52577	1	0.000742406	1	0.00250432	1	2.26333	1	0.00274017	1	0.00547179	1	1.53091	0	0.0901255	0	0.15135	0	1.37184	0	0.204432	0	0.332797	0	-1.11595	0	0.648168	0	0.749345
16065	ENSMUSG00000056019	Zfp709	protein_coding	8	71882019	71895727	+	ensembl_havana	gene	ZNF443	zinc finger protein 443	Nucleus	transcription regulator	---	1.99496	0	9.98697e-09	1	8.82003e-08	1	1.29035	0	0.0408734	1	0.0829462	0	2.26304	1	4.94696e-12	1	2.64226e-11	1	-1.54606	0	0.000138431	1	0.00046547	1	1.13438	0	0.239944	0	0.375942	0	1.75382	0	5.20238e-07	1	3.16548e-06
460	ENSMUSG00000002668	Dennd1c	protein_coding	17	57065905	57078514	-	ensembl_havana	gene	DENND1C	DENN domain containing 1C	Cytoplasm	other	---	1.71075	0	0.0126869	1	0.0314524	1	1.59083	0	0.0323761	1	0.0683578	0	2.26242	1	9.10856e-05	1	0.00022835	1	-1.07538	0	0.714841	0	0.788198	0	1.32247	0	0.140838	0	0.249092	0	1.42217	0	0.0659688	0	0.126967
13222	ENSMUSG00000044707	Ccnjl	protein_coding	11	43528784	43586997	+	ensembl_havana	gene	Ccnjl	cyclin J-like	Other	other	---	3.22442	1	3.83259e-25	1	1.3539e-23	1	1.11686	0	0.366901	0	0.489745	0	2.26162	1	7.04971e-13	1	4.00653e-12	1	-2.88704	-1	1.1704e-22	1	1.61434e-21	1	-1.42571	0	0.000302203	1	0.00122601	1	2.02498	1	9.30641e-11	1	8.94277e-10
15775	ENSMUSG00000054667	Irs4	protein_coding	X	141710998	141725263	-	ensembl_havana	gene	Irs4	insulin receptor substrate 4	Other	other	---	1.7468	0	0.0789967	0	0.146747	0	1.53841	0	0.180175	0	0.281817	0	2.26091	1	0.00801613	1	0.0146818	1	-1.13546	0	0.664749	0	0.746629	0	1.29431	0	0.353462	0	0.498215	0	1.46964	0	0.172791	0	0.275355
[truncated: 13,679 more rows]
[truncated: 25 more columns]

## Sheet: Raw Counts
#	gene_id	gene_name	gene_biotype	seqname	start_pos	end_pos	strand	source	feature	human_symbol	Entrez Gene Name	Location	Type(s)	Drug(s)	Sample_Veh1	Sample_Veh2	Sample_RA1	Sample_RA2	Sample_EBSS1	Sample_EBSS2	Sample_RA_EBSS1	Sample_RA_EBSS2
[truncated: 55,421 more rows]
