# Supplementary material for: Nutrient restriction synergizes with retinoic acid to induce mammalian meiotic initiation in vitro
Source: Nat Commun. 2021 Mar 19;12:1758. doi: 10.1038/s41467-021-22021-6 (PMC7979727; doi:10.1038/s41467-021-22021-6)
Supplement: Supplementary file 4 — Supplementary Data 2 [file 41467_2021_22021_MOESM4_ESM.xlsx]

## Sheet: gene_4hclust
	Gene_Clusters
Gnai3	1			Cluster 1	Cluster 2	Cluster 3	Cluster 4
Apoh	1		Number of genes	4306	4638	2338	3446
Klf6	1
Cox5a	1
Ngfr	1
Pih1d2	1
Dlat	1
Sdhd	1
Btbd17	1
Gmpr	1
Scpep1	1
Hddc2	1
Tpd52l1	1
Pemt	1
Bcl6b	1
Clec10a	1
Alox12	1
Rtca	1
Rem1	1
Trappc10	1
Ccm2	1
Galnt1	1
Pparg	1
Raf1	1
Acvrl1	1
Grasp	1
Zfp385a	1
Itga5	1
Wdr77	1
Atp5f1	1
Hnrnpd	1
Hk2	1
Myo18a	1
Sez6	1
Hoxb6	1
Rab5b	1
Spg7	1
Rpa1	1
Tcf7	1
Dnajc5	1
Smarcb1	1
Slc7a7	1
Ilf2	1
S100a4	1
S100a6	1
B9d1	1
Sec24b	1
Mfsd10	1
Cnnm3	1
Snrnp27	1
Calm1	1
Uhrf1	1
Dpp9	1
Ramp2	1
Hpn	1
Ckb	1
Efnb2	1
Rrp15	1
Rnd2	1
Fbxo9	1
Hars	1
Zmat2	1
Ube2c	1
Glmp	1
Tmem79	1
Kpnb1	1
Mrpl10	1
Cyp51	1
Tubb6	1
Def8	1
Itga3	1
Dlx3	1
Foxm1	1
Gtf2h4	1
Jup	1
Nom1	1
Ifrd1	1
Stk38l	1
Brpf1	1
Akr1b3	1
Hoxc13	1
Hoxc6	1
Ddx18	1
Ubl3	1
Eef1e1	1
Akt1	1
Capns1	1
Folr1	1
Rac1	1
Aif1l	1
Ltbp1	1
Nacc1	1
Slc1a5	1
Uba1	1
Fam50a	1
Taco1	1
Sipa1l2	1
Idh3g	1
Bcap31	1
Ift46	1
Rab34	1
Ccne1	1
Psmc3	1
Sf3a1	1
Paxip1	1
Ppm1j	1
Rhoc	1
Ppard	1
Def6	1
Metrn	1
Angptl4	1
Dbf4	1
Gmpr2	1
Dhrs1	1
Tmem161a	1
Snx9	1
Ranbp3	1
Ndufb2	1
Prpf6	1
Rgs19	1
Rgs20	1
Snrpd1	1
Scin	1
Mien1	1
Axl	1
Tgfb1	1
Pdcd2l	1
Clpp	1
Med6	1
Cse1l	1
Naa20	1
Plekha3	1
Pex6	1
Mrpl2	1
Tmem143	1
Ggct	1
Qtrt1	1
Hdgfl2	1
Chaf1a	1
Timmdc1	1
Pla1a	1
Mcm2	1
Adgre5	1
Clptm1	1
Tomm40	1
Prkar2b	1
Rab8a	1
Stard3nl	1
Stk11	1
Efna2	1
Atp5d	1
Ppp5c	1
Pafah1b2	1
Cnot11	1
Slc2a3	1
Dgcr2	1
Mpnd	1
Cyth2	1
Mrpl4	1
Glg1	1
Atp8b3	1
Csnk1g2	1
Abhd17a	1
Mob3a	1
Ddx23	1
Cd79a	1
Prkcsh	1
Pih1d1	1
Paf1	1
Timm50	1
Med29	1
Cyp4f18	1
Impdh1	1
Dusp3	1
Slc25a1	1
Dgcr6	1
Ier3	1
Fosb	1
Ercc1	1
Homer3	1
Aven	1
Rps6ka1	1
Calb2	1
Snrnp200	1
Ciao1	1
Has1	1
Taf6l	1
Kpna6	1
Kif20a	1
Farsa	1
Gcdh	1
Rad23a	1
Nqo1	1
Ruvbl2	1
Bax	1
Tfam	1
Mmd	1
Fam162a	1
Gstm5	1
Cavin1	1
Hmox2	1
Cdip1	1
Cwc15	1
Trmt10a	1
Etv1	1
Phb2	1
Eno2	1
Emg1	1
Lpcat3	1
Atp6v1f	1
Clcn5	1
Utp20	1
Il11	1
Ddx56	1
Tmed4	1
Col26a1	1
Ralb	1
Ppp1cc	1
Gab2	1
Coro1c	1
Psg17	1
Ndrg2	1
Arhgef40	1
Pnpla6	1
Mcoln1	1
Cd33	1
Etfb	1
Slbp	1
Aqp1	1
Arid3b	1
Mtfp1	1
Rab11a	1
Eif2b2	1
Dlst	1
Dgkq	1
Chmp2b	1
Ap1s1	1
Mapk13	1
Srpk1	1
Nes	1
Apba3	1
Map2k1	1
Sgta	1
Zp3	1
Hspb1	1
Rasa4	1
Mri1	1
Prkacb	1
Cstb	1
Pex5	1
Cd44	1
Prdx2	1
Senp3	1
Ufd1	1
Letm1	1
Ubqln1	1
Txn2	1
Fbxo11	1
Mcm5	1
Hmox1	1
Ddx39	1
Kbtbd4	1
Celf1	1
Ndufs3	1
Por	1
Ube2m	1
Pcyt1a	1
Zfp592	1
Psmd4	1
Snx6	1
Cs	1
Ampd3	1
Ctcf	1
Agrp	1
Ranbp1	1
Sqor	1
Bloc1s6	1
Metap1	1
Rsl1d1	1
Reep5	1
Pex1	1
Itgae	1
P2rx5	1
Trap1	1
Tbcb	1
Prss16	1
Cdkal1	1
Fblim1	1
Hspb7	1
Tmbim1	1
Arpc2	1
Tmem147	1
Tfpt	1
Crip2	1
Crip1	1
Elovl1	1
Med8	1
Cdc20	1
Pfdn2	1
C330007P06Rik	1
Neurl1a	1
Epha2	1
Rbm14	1
Prl8a9	1
Ptbp1	1
Sfmbt1	1
Cdt1	1
Aprt	1
Nphs1	1
Aplp1	1
Cdc42	1
Cdk4	1
B4galnt1	1
Tspan31	1
Saal1	1
Krt23	1
Cnp	1
Hap1	1
Ctnnb1	1
Psmd2	1
Clic1	1
Zfp775	1
Mrpl49	1
Mark3	1
Gatad1	1
Ppp2r1a	1
Fance	1
Tinf2	1
Dus3l	1
Gtpbp3	1
Arpp19	1
Bcl2l1	1
Ccdc124	1
Cpt1c	1
Twist2	1
Rhoa	1
Zmiz1	1
Aldh16a1	1
Hnrnpa0	1
Crlf1	1
Rplp1	1
Hmgcll1	1
Abhd8	1
Mid1ip1	1
Ap2s1	1
Fgfrl1	1
Emc10	1
Cers4	1
Scrn3	1
Phax	1
Tle1	1
Prpf31	1
Sertad1	1
Carhsp1	1
Elk3	1
Nutf2	1
Arpc5	1
Elavl2	1
Ubqln4	1
Rbfox1	1
Ncaph2	1
Hipk1	1
Rala	1
Vdac3	1
Dynll1	1
Tmem184b	1
Ap1b1	1
Bcl2l13	1
Trpm5	1
Ube2g2	1
Nav1	1
Otog	1
Srp14	1
Tor2a	1
Cbx5	1
Ppp2cb	1
G0s2	1
Dmap1	1
Fxyd5	1
Nuak2	1
Sdhb	1
Kdsr	1
Tmem115	1
Hyal2	1
Nprl2	1
Nedd8	1
Mrpl52	1
Faf1	1
Tsacc	1
Mettl16	1
Psen2	1
Plcd1	1
Tnfrsf22	1
Cars	1
Phlda2	1
Akt1s1	1
Adssl1	1
Odc1	1
Sugp1	1
Fuz	1
Pgam1	1
Snapc2	1
Gltp	1
Bnip2	1
Ccnt1	1
Med15	1
Ubxn11	1
Rpa3	1
Tnpo3	1
Podnl1	1
Gfod2	1
4933405L10Rik	1
Iglon5	1
Nelfb	1
Ndufs2	1
Cad	1
Timm23	1
Elof1	1
Med16	1
St3gal1	1
Nit1	1
Chp1	1
Klhl3	1
Zfp385c	1
Pigl	1
Ndufa2	1
Cox6c	1
Ube2z	1
Tsg101	1
Piezo1	1
Ankrd52	1
Srp19	1
Mrps25	1
Strip1	1
Kif1a	1
Slc25a11	1
Ceacam16	1
Tex261	1
Tbp	1
Pdcd2	1
Dll1	1
Fhod1	1
Slc9a5	1
Stc1	1
Msh3	1
E2f4	1
Surf2	1
Naf1	1
Tsen15	1
Trappc2l	1
Ddx19a	1
Gata2	1
Slc25a13	1
Ube2i	1
Tsr3	1
Hnrnpl	1
Gdi1	1
Zdhhc12	1
Endog	1
Golga7	1
Pcolce2	1
Trabd	1
Atf6b	1
Egfl8	1
Notch4	1
Ppt2	1
Rnf5	1
Itga2	1
Mocs2	1
Atp6v0e	1
Gata3	1
Steap1	1
Steap2	1
Hspa8	1
Psma2	1
Mrpl32	1
Setdb1	1
Anxa9	1
Prune1	1
Cers2	1
Capza2	1
Plekho1	1
Vps45	1
Anp32e	1
Cnih1	1
Eps8	1
Med22	1
Med28	1
Qdpr	1
Sqstm1	1
Nfe2l2	1
Lta4h	1
Gtf2ird2	1
Bola1	1
Castor2	1
Adss	1
Actr8	1
Fnta	1
Stard13	1
Atp5e	1
Prelid3b	1
Ube2a	1
Slc25a5	1
Pls3	1
E2f3	1
Ppfibp1	1
Cd34	1
Lnx2	1
Dyrk3	1
Mapkapk2	1
Atxn10	1
Eif3d	1
H3f3b	1
Nup50	1
Ttll12	1
Tox4	1
Mrps18c	1
Srsf6	1
Plcg1	1
Slpi	1
Cyth1	1
Cntnap1	1
Coa3	1
Psmd3	1
Vps53	1
Acot8	1
Nlk	1
Traf4	1
Stac2	1
Nek8	1
Plxdc1	1
Psmd11	1
Zc3h18	1
Igfbp4	1
Crlf3	1
Tnfaip1	1
Cd40	1
Zfp334	1
Elmo2	1
Ttpal	1
Serinc3	1
Wfdc2	1
Etv4	1
Mmp9	1
Ghdc	1
Myo1c	1
Crk	1
Cox7c	1
Pitpna	1
Mlx	1
Retreg3	1
Nkiras2	1
Ppp2r5c	1
B4galt5	1
Ptgis	1
Cyth3	1
Uchl5	1
Ro60	1
Psmb6	1
Spag7	1
Pfn1	1
Anxa6	1
Kpna2	1
Smurf2	1
Srsf1	1
Abi3	1
Shroom1	1
Myo1b	1
Akap1	1
Nol11	1
C1qbp	1
Kdm6b	1
Appbp2	1
Adora2b	1
Trpv2	1
Pip4k2b	1
Elp5	1
Acadvl	1
G3bp1	1
Atox1	1
Tbx3	1
Tada2a	1
Cog1	1
Fxr2	1
Atp5g3	1
Cd68	1
Zfyve27	1
Avpi1	1
Sfrp5	1
Rars	1
Wwc1	1
Fdxr	1
Csf2	1
Pelp1	1
Med11	1
Map2k3	1
Ywhah	1
Sart3	1
Slc35b4	1
Dalrd3	1
Fis1	1
Aldh3a1	1
Hars2	1
Tmem160	1
Rab5c	1
Mdh2	1
H13	1
Rnf145	1
Atp6v1e1	1
Rps6kl1	1
Ppp1r12c	1
Tmem129	1
Nop9	1
Atp6v0a1	1
Psmc3ip	1
D8Ertd738e	1
Calm3	1
Gipc1	1
Cdc37	1
Rab4a	1
Trip10	1
Cops6	1
Slc6a8	1
Arid3a	1
Ubxn6	1
Mydgf	1
Fmc1	1
L3hypdh	1
Syne4	1
Fbxo5	1
Rgs17	1
Rwdd1	1
Pcmt1	1
Lrp11	1
1700021F05Rik	1
Snx3	1
Aig1	1
Adat2	1
Ltv1	1
Cd164	1
Wasf1	1
Gtf3c6	1
Traf3ip2	1
Perp	1
Hebp2	1
Vta1	1
Reep3	1
Dcbld1	1
Ccdc59	1
Lin7a	1
Zwint	1
Ube2d1	1
Cdk1	1
Atp2b1	1
Rhobtb1	1
Uhrf1bp1l	1
Poc1b	1
Dusp6	1
Tmpo	1
Hbs1l	1
Cdk17	1
Snrpf	1
Fgd6	1
Ndufa12	1
Tmcc3	1
Socs2	1
Nudt4	1
Btbd11	1
Rufy2	1
Ddx21	1
Srgn	1
Supv3l1	1
Ppa1	1
Tbata	1
Sgpl1	1
Pcbd1	1
Unc5b	1
Ddit4	1
Dnajb12	1
Micu1	1
Cand1	1
Pno1	1
Rab21	1
Rab1a	1
Actr2	1
Ndufs7	1
Uqcr11	1
Snrpd3	1
Mdm2	1
Csrp2	1
Ap3d1	1
Phlda1	1
Sf3a2	1
Glipr1l2	1
Wif1	1
Timm13	1
Tmbim4	1
Helb	1
Prmt2	1
4930404N11Rik	1
Fzr1	1
Ncln	1
Nfyb	1
Txnrd1	1
Ppm1m	1
Wdr82	1
Slc36a1	1
Hint1	1
Lyrm7	1
Fbxw11	1
Stk10	1
Cfap410	1
Cdc34	1
Tpgs1	1
Shc2	1
Mdh1	1
Ccng1	1
Polrmt	1
Acsl6	1
Slc22a4	1
Ppp2ca	1
Flt4	1
Hnrnpab	1
Phykpl	1
Hspa4	1
Mapk9	1
Rufy1	1
Sar1b	1
Cdkl3	1
Cdkn2aipnl	1
Med7	1
Havcr2	1
Vdac1	1
Upp1	1
Castor1	1
Pes1	1
4921536K21Rik	1
Smtn	1
Guk1	1
Rnf185	1
Eif4enif1	1
Trim11	1
Ogdh	1
Drg1	1
Rtn4	1
Cfap36	1
Pgam2	1
Mrps24	1
Prr11	1
Smg8	1
Rnf187	1
Mrpl22	1
Cnot8	1
Sap30l	1
Znhit3	1
Drg2	1
Srebf1	1
Bzw2	1
Elac2	1
Twistnb	1
Efcab10	1
Sypl	1
Pdia6	1
Trib2	1
Hs1bp3	1
Lratd1	1
Gna13	1
Map2k6	1
Adi1	1
Mboat2	1
Dus4l	1
Rrm2	1
Efr3b	1
Cbll1	1
Dld	1
Kif3c	1
Rab10	1
Pxdn	1
Ddx52	1
Taf15	1
Ace	1
Itgb3	1
Lig3	1
Map3k3	1
Ern1	1
Pecam1	1
Psmd12	1
Rab37	1
Grin2c	1
Nt5c	1
Jpt1	1
Sumo2	1
Nup85	1
Gga3	1
Cluh	1
Mrpl38	1
Fbf1	1
Camkk1	1
Galr2	1
Ube2o	1
Txndc17	1
Wscd1	1
Mfsd11	1
Kif1c	1
Mink1	1
Slc46a1	1
0610010K14Rik	1
Ywhae	1
Prpf8	1
Lrrc59	1
Hoxb9	1
Scrn2	1
Gucy2e	1
Aloxe3	1
Aurkb	1
Ctc1	1
Pfas	1
Myh10	1
Stx8	1
Usp43	1
Adprm	1
Krt19	1
Acly	1
Tmem101	1
Ccdc43	1
Adam11	1
Eftud2	1
Dcakd	1
Nmt1	1
1700023F06Rik	1
Foxg1	1
Ap4s1	1
Dtd2	1
Dnaaf2	1
Pole2	1
Klhdc2	1
L2hgdh	1
Galc	1
Psma6	1
Sptlc2	1
Mthfd1	1
Ppp2r5e	1
Rab15	1
Sav1	1
Bdkrb2	1
Tmx1	1
Actr10	1
Ccdc175	1
Ppm1a	1
Glrx5	1
Atp6v1d	1
Vrk1	1
Eif2s1	1
Plek2	1
Pigh	1
Vti1b	1
Arg2	1
Erh	1
Pcnx	1
Pacs2	1
Gtpbp4	1
Tdp1	1
Psmc1	1
Lgmn	1
Pitrm1	1
Pfkp	1
Net1	1
Gdi2	1
Entpd5	1
Abcd4	1
Fcf1	1
Fos	1
Hhipl1	1
Yy1	1
Slc25a29	1
Hsp90aa1	1
Fdft1	1
Cinp	1
Tnfaip2	1
Eif5	1
Xrcc3	1
Klc1	1
Atp5mpl	1
Trim27	1
Carmil1	1
Tfap2a	1
Gcnt2	1
Tmem14c	1
Tbc1d7	1
Nup153	1
Ippk	1
Wrnip1	1
Pxdc1	1
Rpp40	1
Riok1	1
Slc35b3	1
Shc3	1
Sptlc1	1
Sfxn1	1
Habp4	1
Ctsl	1
Cdk20	1
Mxd3	1
Prelid1	1
Pdlim7	1
Pcbd2	1
Txndc15	1
B4galt7	1
Ptdss1	1
Uqcrb	1
Hnrnpk	1
Ccnh	1
Rasa1	1
2210016F16Rik	1
Naa35	1
Golm1	1
Nkd2	1
Pdcd6	1
Cast	1
Glrx	1
Arsk	1
Nsun2	1
Med10	1
Ndufs6	1
Mrpl36	1
Zcchc9	1
Gtf2h2	1
Smn1	1
Ptcd2	1
Btf3	1
Gfm2	1
Hmgcr	1
Iqgap2	1
F2rl1	1
Aggf1	1
Ap3b1	1
Scamp1	1
Dimt1	1
Kif2a	1
Depdc1b	1
Plk2	1
Dhfr	1
Cwc27	1
Rgs7bp	1
Mrps30	1
Slc4a7	1
Psmd6	1
Ptprg	1
Plpp1	1
Gpx8	1
Ndufs4	1
Vdac2	1
Comtd1	1
Dlg5	1
Glud1	1
Nid2	1
Ecd	1
Anxa7	1
Plau	1
Psmc6	1
Samd4	1
Mapk1ip1l	1
Eaf1	1
Mettl6	1
Bap1	1
Dph3	1
Spcs1	1
Itih4	1
Spryd7	1
Gdf10	1
Gata4	1
Eef1akmt1	1
Xpo4	1
Tkt	1
Dcp1a	1
Sap18	1
Mrpl57	1
Esd	1
Lrrc63	1
Nufip1	1
Dnajc15	1
Trim35	1
Dpysl2	1
Ppp2r2a	1
Nefm	1
Nefl	1
Tnfrsf10b	1
Bin3	1
Pdlim2	1
Fam160b2	1
Dmtn	1
Xpo7	1
Med4	1
Sucla2	1
Uchl3	1
Spry2	1
Cln5	1
Tgds	1
Nup155	1
Gzme	1
Mcpt8	1
Lrp10	1
Rem2	1
Slc7a8	1
Acin1	1
Psmb5	1
6030458C11Rik	1
Golph3	1
Ngdn	1
Sub1	1
Cideb	1
Adcy4	1
Ripk3	1
Ankrd33b	1
Tars	1
Brix1	1
Mtdh	1
Laptm4b	1
Ank	1
Pabpc1	1
Ywhaz	1
Atp6v1c1	1
Baalc	1
Utp23	1
Pop1	1
Stk3	1
Myc	1
Washc5	1
Sqle	1
Ndufb9	1
Tbc1d31	1
Mrpl13	1
Gtse1	1
Trmu	1
Rangap1	1
L3mbtl2	1
St13	1
Slc25a17	1
Adsl	1
Fam83f	1
Mief1	1
Deptor	1
Tomm22	1
Cby1	1
Csnk1e	1
Fam118a	1
Sh3bp1	1
Samm50	1
Parvb	1
Twf1	1
Slc38a4	1
Xrcc6	1
Pmm1	1
Aco2	1
Hoxc10	1
Emp2	1
Nudt16l1	1
Atp13a3	1
Glyr1	1
Ercc4	1
Cyc1	1
Sharpin	1
Hgh1	1
Dgat1	1
Mroh1	1
Gpaa1	1
Oplah	1
Grina	1
Plec	1
Tsta3	1
Pycrl	1
Cep97	1
Mapk12	1
Tymp	1
Chkb	1
Mapk8ip2	1
Kif21a	1
Yaf2	1
Zcrb1	1
Alcam	1
Cblb	1
Nectin3	1
Tagln3	1
Cd200	1
Mzt2	1
Mcm4	1
Fopnl	1
Nde1	1
Rrn3	1
Naa50	1
Hira	1
Qtrt2	1
Mrpl40	1
Usp7	1
Arl6	1
Cldnd1	1
Nit2	1
Tomm70a	1
Tmem30c	1
Slc7a4	1
Thap7	1
Lztr1	1
Snap29	1
Ncbp2	1
Pak2	1
Yars2	1
Arhgap31	1
Umps	1
Ndufb4	1
Ap2m1	1
Btg3	1
Fetub	1
Mrpl39	1
Atp5j	1
Kpna1	1
Psmg1	1
Cbr3	1
Atp5o	1
Gart	1
Tmem50b	1
Ifngr2	1
Ifnar1	1
Sod1	1
Dhh	1
Tuba1b	1
Cox14	1
Cers5	1
Atf1	1
Cela1	1
Krt18	1
Prr13	1
Tarbp2	1
Sncg	1
Mospd1	1
Akirin1	1
Gtf2ird1	1
H2-M10.2	1
Lrrc71	1
Noct	1
Abcc1	1
Ndufa5	1
Msrb2	1
Denr	1
Prmt5	1
Sympk	1
Nagpa	1
Rpp14	1
Slc38a1	1
Bsg	1
Serinc2	1
Acy1	1
Twf2	1
Ube2j2	1
Dtwd1	1
Clec4n	1
Dlx2	1
Pisd	1
Tpi1	1
Rab12	1
C1qtnf12	1
Mrps23	1
Hes7	1
Rsph3b	1
Rps6ka2	1
Agpat4	1
Acat2	1
Zscan10	1
Tnfrsf12a	1
Paqr4	1
Flywch2	1
Tnfrsf21	1
Cdc5l	1
Aars2	1
Sgo1	1
Hsp90ab1	1
Vegfa	1
Polh	1
Bysl	1
Tfeb	1
Foxp4	1
Nfya	1
Glo1	1
Glp1r	1
Myl12a	1
Emilin2	1
Lbh	1
Dpy30	1
Slc30a6	1
Qpct	1
Man2a1	1
Vapa	1
Hnrnpll	1
Srsf7	1
Ndufv2	1
Washc2	1
Prss41	1
Tedc2	1
Lrpprc	1
Atp6v0c	1
Prepl	1
Eci1	1
Six2	1
Pigf	1
Cript	1
Mcfd2	1
Mapk8ip3	1
Mrpl28	1
Rgs11	1
Luc7l	1
Cuta	1
Uqcc2	1
Nudt3	1
Snrpc	1
Fkbp5	1
Polr2d	1
Sap130	1
Celf4	1
Elp2	1
2700062C07Rik	1
Ccny	1
Kifc5b	1
Slc39a7	1
Col11a2	1
Dsc2	1
H2-Oa	1
Pfdn1	1
Psd2	1
Tmem173	1
Hspa9	1
Etf1	1
Nelfe	1
Tslp	1
Bin1	1
Ercc3	1
Csnk2b	1
Ltb	1
Wdr33	1
Lta	1
Psors1c2	1
Rmc1	1
Npc1	1
Lama3	1
Ttc39c	1
Spry4	1
Gnl1	1
Rpp21	1
Arap3	1
Hdac3	1
Diaph1	1
Ap3s1	1
Hbegf	1
Lars	1
Tcerg1	1
Hsd17b4	1
Mbd2	1
Pmaip1	1
Afg3l2	1
Snx24	1
Gm16286	1
Grpel2	1
Txnl1	1
Nars	1
Slc27a6	1
Rbm22	1
Hmgxb3	1
Psat1	1
Cndp2	1
Cbln2	1
Asrgl1	1
Incenp	1
Tmem138	1
Tmem216	1
Sdhaf2	1
Mrpl16	1
Zfp91	1
Ostf1	1
Carnmt1	1
Trpm6	1
Ccdc86	1
Prpf19	1
Tmem132a	1
Ddb1	1
Zfand5	1
Cemip2	1
Rtn3	1
Otub1	1
Cdc42bpg	1
Ppp2r5b	1
Tnfrsf25	1
Ankrd1	1
Il33	1
Tnks2	1
Frmd8	1
Uhrf2	1
Rad9a	1
Dpf2	1
Gldc	1
Mrpl21	1
Pola2	1
Eif1ad	1
Banf1	1
Tmem134	1
Cst6	1
Pitpnm1	1
Cdk2ap2	1
Rab1b	1
Doc2g	1
Cnih2	1
Rin1	1
Minpp1	1
Mrpl11	1
Mus81	1
Gal	1
Fosl1	1
Lrp5	1
Drap1	1
Rnaseh2c	1
Rela	1
Ehbp1l1	1
Capn1	1
Sf1	1
Rps6ka4	1
Prdx5	1
Esrra	1
Dnajc4	1
Stip1	1
Hhex	1
Prdx3	1
Noc3l	1
Tll2	1
Tm9sf3	1
Smndc1	1
Xpnpep1	1
Trim8	1
Arl3	1
Sfxn2	1
Taf5	1
Gk	1
Sfr1	1
Gsto1	1
Gsto2	1
Nhlrc2	1
Bnc1	1
Arhgdia	1
Alyref	1
Pcyt2	1
Sirt7	1
Tollip	1
Cenpx	1
Lrrc45	1
Fasn	1
Gps1	1
Slc16a3	1
Ubtd1	1
Ankrd2	1
Wdr45b	1
Loxl4	1
Got1	1
Cpn1	1
Scd2	1
Ndufb8	1
Mrpl43	1
Fbxl15	1
Mfsd13a	1
Actr1a	1
Arih1	1
Adpgk	1
Hsd17b10	1
Gnl3l	1
Apex2	1
Pfkfb1	1
Abhd6	1
Sat1	1
Acot9	1
Padi1	1
Rabgef1	1
Itga7	1
Cd63	1
Gdf11	1
Dnajc14	1
Pa2g4	1
Esyt1	1
Rnf41	1
Nabp2	1
Tepsin	1
Pde6g	1
Atp5b	1
Prim1	1
R3hdm2	1
Gli1	1
Dctn2	1
Pip4k2c	1
Agap2	1
Atp5a1	1
Crisp1	1
Clns1a	1
Paip1	1
Paox	1
Echs1	1
Adam8	1
Urah	1
Psmd13	1
Ifitm5	1
Hras	1
Taldo1	1
Eps8l2	1
Tmem80	1
Rplp2	1
Pnpla2	1
Cd151	1
Tktl2	1
Tmem192	1
Asl	1
Gusb	1
Phkg1	1
Farp1	1
Eif4a3	1
Pde8a	1
Cct8	1
Phf6	1
Hprt	1
Col7a1	1
Uqcrc1	1
Alox5	1
Nmb	1
Rhot2	1
Prps2	1
Tyms	1
Ly96	1
Atp5c1	1
Exosc7	1
Zdhhc3	1
Tgm4	1
St8sia2	1
Slc25a10	1
Hgs	1
Ccr1	1
Itgb1	1
Pard3	1
Sec61a2	1
Nudt5	1
Fam20c	1
Prkar1b	1
Pdgfa	1
Dnaaf5	1
4833439L19Rik	1
Thoc3	1
Smad7	1
Cops5	1
Lactb2	1
Slco5a1	1
Tmem70	1
Idh1	1
Fastkd2	1
Ndufs1	1
Hspd1	1
Slc39a10	1
Acadl	1
Rpe	1
Wdr12	1
Nop58	1
Sumo1	1
Cdk15	1
Als2	1
Cflar	1
Ndufb3	1
Ppil3	1
Nif3l1	1
Orc2	1
Slc9a2	1
Ptp4a1	1
Il18rap	1
Il1rl1	1
Map4k4	1
Pdcl3	1
Mrpl30	1
Stk17b	1
Ormdl1	1
Gls	1
Coa5	1
Cnga3	1
Tmem131	1
Plekhb2	1
Ptpn18	1
Imp4	1
Prim2	1
Rhbdd1	1
Smap1	1
B3gat2	1
Nhej1	1
Rnf25	1
Cnot9	1
Ppm1f	1
Igfbp5	1
Atic	1
Stk16	1
Tuba4a	1
Ptprn	1
Speg	1
2810459M11Rik	1
Htr2b	1
Psmd1	1
Ptma	1
Cops7b	1
Nppc	1
Farsb	1
Mrpl44	1
Ndufa10	1
Rnpepl1	1
Gpr35	1
Pask	1
Bok	1
Atg4b	1
Dtymk	1
Ing5	1
Lrrfip1	1
Actr3	1
Tmem163	1
Ubxn4	1
Mcm6	1
Dars	1
Rgs2	1
Cdc73	1
Tsn	1
Nifk	1
Dbi	1
Ddx59	1
Pkp1	1
Tnnt2	1
Arl8a	1
Eif2d	1
Rassf5	1
Slc45a3	1
Cdk18	1
Rbbp5	1
Adipor1	1
Glul	1
Rgs16	1
Lamc2	1
Sdccag8	1
Capn2	1
Trp53bp2	1
Srp9	1
Pycr2	1
Fh1	1
Uck2	1
Nme7	1
F5	1
Sele	1
Prrx1	1
Abl2	1
Soat1	1
Spata17	1
Bpnt1	1
Lpgat1	1
Pacc1	1
Traf5	1
Lamb3	1
Plxna2	1
Frmd4a	1
Sephs1	1
Uhmk1	1
Mcm10	1
Optn	1
Hsd17b7	1
Ccdc3	1
Lmx1a	1
Aldh9a1	1
Mgst3	1
Prdx6	1
Dars2	1
Mrc1	1
Stam	1
Vim	1
Psmb7	1
Arpc5l	1
Mmadhc	1
Pkn3	1
Apbb1ip	1
Odf2	1
Fam129b	1
Stxbp1	1
Barhl1	1
Dpm2	1
St6galnac6	1
Ak1	1
Slc25a25	1
Dnm1	1
Nr4a2	1
Gpd2	1
Olfm1	1
Abl1	1
Fubp3	1
Tor1a	1
Ntmt1	1
Miga2	1
Sh3glb2	1
Psmd5	1
Cutal	1
Phf19	1
Hc	1
Rab14	1
Stom	1
Rbm18	1
Ndufa8	1
Psmd14	1
Strbp	1
Wdr5	1
Egfl7	1
Agpat2	1
Notch1	1
Inpp5e	1
Pmpca	1
Entr1	1
Camsap1	1
Uap1l1	1
Ssna1	1
Fam166a	1
Zmynd19	1
Pkp4	1
Galnt3	1
Nup35	1
Nckap1	1
Frzb	1
Dnajc10	1
Itga4	1
Dync1i2	1
Stk39	1
Ssrp1	1
Dhrs9	1
Slc43a3	1
Itgav	1
Zc3h15	1
Chrna1	1
Ola1	1
Itga6	1
Emc4	1
Nop10	1
Lpcat4	1
Eif3m	1
Caprin1	1
Cat	1
Api5	1
Hsd17b12	1
Dut	1
Chst1	1
Eif3j1	1
Arfgap2	1
Mkks	1
Mtch2	1
Cdan1	1
Haus2	1
Lrrc57	1
Zfp106	1
Ehd4	1
Tyro3	1
Ndufaf1	1
4930402H24Rik	1
Atrn	1
Spint1	1
Gfra4	1
1700037H04Rik	1
Spef1	1
Cdc25b	1
Smox	1
Slc23a2	1
Pcna	1
Fam98b	1
Spred1	1
Bmp2	1
Gabpb1	1
Usp50	1
Mrps5	1
Ndufaf5	1
Slc20a1	1
Il1a	1
Snrpb	1
Nop56	1
Idh3b	1
Pcsk2	1
Snx5	1
Kat14	1
Polr3f	1
Sec23b	1
Cd93	1
Nsfl1c	1
Sdcbp2	1
Snph	1
Fam110a	1
Mapre1	1
E2f1	1
Fam210b	1
Aurka	1
Stmn2	1
Tpd52	1
Impa1	1
Ptpn1	1
Zfp64	1
Psma7	1
Col9a3	1
Gid8	1
Raly	1
Ahcy	1
Armc1	1
Mtfr1	1
Map1lc3a	1
Gss	1
Procr	1
Eif6	1
Nfs1	1
Epb41l1	1
Aar2	1
Ndrg3	1
Sla2	1
Rab5if	1
Tti1	1
Mfn1	1
Gnb4	1
Actl6a	1
Ndufb5	1
Nceh1	1
Mccc1	1
Acad9	1
Anxa5	1
Exosc9	1
Ccna2	1
Slc7a11	1
Gfm1	1
Mfsd1	1
Schip1	1
Kpna4	1
Tm4sf1	1
Tm4sf4	1
Wwtr1	1
Ppid	1
Pfn2	1
4930579G24Rik	1
Gmps	1
Ptpn22	1
Dclre1b	1
Ngf	1
Vangl1	1
Notch2	1
Gpsm2	1
Ampd2	1
Ddx20	1
S100a11	1
Crct1	1
Lce1g	1
Nup210l	1
Tpm3	1
4933434E20Rik	1
Hax1	1
Tmem144	1
Extl2	1
Ndst3	1
Prss12	1
Cyp2u1	1
Hadh	1
Lef1	1
Mcub	1
Casp6	1
Plrg1	1
Gar1	1
Ppa2	1
Gstcd	1
Papss1	1
Kcnq5	1
Adam15	1
Zbtb7b	1
Cks1b	1
Arhgef2	1
Khdc4	1
Lamtor2	1
Lmna	1
Pmf1	1
Gpatch4	1
Naxe	1
Cd1d1	1
Gatb	1
Acp6	1
Gpr89	1
Nudt17	1
Tars2	1
Abca4	1
Pip5k1a	1
Abcd3	1
Snx27	1
Adh5	1
Eif4e	1
Bcl10	1
Ddah1	1
Ccn1	1
Asph	1
Gem	1
Tmem68	1
Coq3	1
Sdcbp	1
Tstd3	1
Ndufaf4	1
Rngtt	1
Slc35a1	1
Polr1e	1
Exosc3	1
Tmod1	1
Xpa	1
Ncbp1	1
Anp32b	1
Col15a1	1
Nr4a3	1
Tex10	1
Brinp1	1
Tnc	1
Txn1	1
Ptgr1	1
Wdr31	1
Aco1	1
Smim27	1
Smu1	1
Dnaja1	1
Bag1	1
Chmp5	1
Nfx1	1
Rad23b	1
Elp1	1
Dcaf12	1
Ubap1	1
Nudt2	1
Dctn3	1
1700022I11Rik	1
Vcp	1
Stoml2	1
Ccdc107	1
Car9	1
Tln1	1
Gba2	1
Rgp1	1
Clta	1
Glipr2	1
Plin2	1
Sgip1	1
Jak1	1
St3gal3	1
Cdkn2c	1
Rnf11	1
Txndc12	1
Btf3l4	1
Fggy	1
Plaa	1
Pdpn	1
Lrrc38	1
Tnfrsf8	1
Cpt2	1
Magoh	1
Lrp8	1
Ndc1	1
Mrpl37	1
Exo5	1
Ccdc30	1
Ybx1	1
Slc2a1	1
Rragc	1
Ndufs5	1
Cap1	1
Ppt1	1
Eloa	1
Pithd1	1
Lypla2	1
Gale	1
Rnf220	1
Kif2c	1
Plk3	1
Eif2b3	1
Urod	1
Prdx1	1
Akr1a1	1
Pomgnt1	1
Rad54l	1
Lrrc41	1
Mrto4	1
Pqlc2	1
Capzb	1
Htr6	1
Cda	1
Ptpn12	1
Zcchc17	1
Adgrb2	1
Ptp4a2	1
Khdrbs1	1
Ak2	1
Ccdc28b	1
Phc2	1
Eif3i	1
Hdac1	1
Yars	1
Sfpq	1
Rhd	1
Psmb2	1
Cnksr1	1
Sh3bgrl3	1
Trappc3	1
Map7d1	1
Gpatch3	1
Tmem222	1
Sytl1	1
Mrps15	1
Map3k6	1
Stx12	1
Ppp1r8	1
Rpa2	1
Yrdc	1
Mtf1	1
Taf12	1
Gmeb1	1
Utp11	1
Mecr	1
Srsf4	1
Plekhm2	1
Fbxo42	1
Necap2	1
Psmc2	1
Acot7	1
Espn	1
Vamp3	1
Fastk	1
Pgd	1
Slc4a2	1
Errfi1	1
Cdk5	1
Abcb1b	1
Pex14	1
Nos3	1
Slc25a33	1
Angptl7	1
Tomm7	1
Pmpcb	1
Lrrc47	1
Ints11	1
Pex10	1
Rer1	1
Cdk11b	1
Mrpl20	1
Dvl1	1
Cptp	1
Tnfrsf4	1
Afap1	1
Rgs12	1
Add1	1
Pcdh7	1
Rnf4	1
Ppp2r2c	1
Crmp1	1
Stx18	1
Nsg1	1
Eif2b4	1
Snx17	1
Ppm1g	1
Ociad1	1
Ociad2	1
Mapre3	1
Pgm2	1
Slc35f6	1
Anapc4	1
Zcchc4	1
Pi4k2b	1
Sel1l3	1
Tada2b	1
Grpel1	1
Ugdh	1
Ube2k	1
Apbb2	1
Tec	1
Chic2	1
Ppat	1
Paics	1
Zfp326	1
Spp1	1
Nudt9	1
Klhl8	1
Gpat3	1
Enoph1	1
Prkg2	1
Antxr2	1
Tpst2	1
Srrd	1
Rfc5	1
Ereg	1
Areg	1
Cxcl3	1
Eif2b1	1
Tmed2	1
Rilpl1	1
Cdk2ap1	1
Arl6ip4	1
G3bp2	1
Kntc1	1
Ajm1	1
Ran	1
B3gnt4	1
[truncated: 12,729 more rows]

## Sheet: DE_genes_groups
	Veh1	Veh2	RA1	RA2	NR1	NR2	NRRA1	NRRA2
Gnai3	2889.19	3301.72	3484.78	3475.57	2779.45	2782.12	2686.96	2744.92
Cdc45	1279.15	1254.21	1381.29	1391.56	1104.18	1085.07	1364.17	1398.67
Scml2	3147.59	3521.67	4049.19	4263.4	4240.57	4088.74	4287.64	4424.7
Apoh	24.554	22.2421	20.6344	22.391	16.1195	17.2521	9.29158	11.396
Narf	536.681	502.92	498.866	485.137	797.913	704.611	707.849	721.749
Cav2	243.202	302.74	173.571	160.054	216.461	210.657	119.101	126.876
Klf6	2677.56	2948.32	2467.63	2442.27	2499.67	2458.88	1756.95	1729.16
Scmh1	2304.57	2177.26	1392.21	1381.61	1891.73	1901.36	1421.61	1360.69
Cox5a	2101.12	2121.65	2114.41	2110.56	1560.13	1541.79	1514.53	1443.5
Tbx2	61.9697	74.1405	75.2547	56.392	54.1153	62.6523	89.537	85.0904
Zfy2	44.4311	35.8346	66.7582	116.101	62.175	59.9283	100.518	91.1683
Ngfr	624.374	564.703	466.094	439.526	454.799	435.842	353.925	389.744
Wnt3	494.588	421.365	154.151	158.395	451.345	485.782	130.082	107.882
Wnt9a	229.171	266.906	339.86	389.769	300.513	245.161	1441.88	1459.45
Fer	680.497	706.806	666.368	662.607	866.996	849.892	899.594	793.164
Xpo6	4303.97	4088.85	3831.92	3630.65	3900.91	3921.67	3279.08	3345.87
Tfe3	2069.55	2020.33	1615.55	1592.25	1698.3	1711.59	1336.3	1252.8
Axin2	294.648	217.479	451.528	443.673	324.692	318.709	735.724	641.976
Brat1	1365.67	1238.15	1108.19	1088.03	1518.68	1579.93	1401.34	1302.19
Gna12	4354.25	4171.64	2845.11	2671.99	3614.21	3758.23	2474.94	2475.98
Slc22a18	98.2161	63.0194	89.8201	76.2951	145.075	130.753	120.79	128.395
Pih1d2	72.4928	69.1978	58.2617	74.6365	58.7209	62.6523	54.9048	64.5775
Dlat	2163.09	2131.54	2443.35	2383.39	1542.86	1635.32	2012.89	1935.81
Sdhd	1562.1	1490.22	1400.71	1422.24	1261.92	1327.5	1245.92	1241.41
Ccnd2	29694	30779.4	20756.9	20011.7	23367.5	23668.9	17678.5	17929
Gpr107	2520.88	2446.64	2153.26	2152.85	2580.26	2612.33	2293.33	2350.62
Btbd17	95.8776	77.8475	38.8411	29.8546	33.3903	45.4002	3.37876	4.55841
Slfn4	25.7233	27.1848	53.4066	64.685	40.2986	64.4683	51.526	66.097
Drp2	73.6621	53.134	76.4685	72.1486	123.199	115.317	121.635	110.921
Lhx2	59.6312	61.7837	55.8341	67.1729	51.8125	57.2043	76.8667	81.2917
Clec2g	19.8771	9.8854	2.42757	2.48788	80.5973	83.5364	38.8557	36.4673
Gmpr	873.421	768.59	568.052	570.555	536.548	578.399	380.955	377.589
Mid2	212.801	237.25	142.013	186.591	393.775	464.898	281.281	271.226
Trim25	4710.86	4381.7	3768.8	3567.63	4568.71	4707.09	4188.81	4477.12
Dgke	734.282	810.603	700.354	739.731	822.092	832.64	761.909	712.632
Scpep1	3943.84	4113.56	4107.45	3979.79	3288.37	3340.55	3679.46	3658.89
Mnt	1379.7	1290.04	1292.68	1243.11	1587.77	1643.49	1283.08	1261.16
Itgb2	304.002	287.912	527.997	501.723	414.5	424.946	519.484	531.055
Hddc2	306.341	315.097	290.095	271.179	213.007	259.689	261.009	230.2
Tpd52l1	183.571	187.823	262.178	245.471	147.378	138.925	184.987	183.856
Pemt	187.078	166.816	167.502	151.761	163.497	145.281	134.306	125.356
Cdh1	164.863	158.166	116.523	117.76	147.378	143.465	124.169	170.181
Cdh4	314.525	269.377	52.1928	43.1233	488.189	481.242	62.507	60.0191
Ckmt1	30.4002	23.4778	41.2687	32.3425	29.9361	22.7001	48.1473	42.5452
Bcl6b	3483.16	3280.72	1429.84	1377.46	1600.43	1550.87	346.322	401.9
Clec10a	25.7233	21.0065	25.4895	19.9031	14.9681	17.2521	13.515	19.7531
Alox12	15.2001	27.1848	25.4895	18.2445	12.6653	11.8041	12.6703	12.1558
Arvcf	1663.83	1538.42	1704.15	1695.08	1585.46	1628.96	2104.12	2023.94
Comt	1238.22	1212.2	1240.49	1088.03	1466.87	1539.07	1572.81	1571.89
Rtca	1272.13	1246.8	1166.45	1195.01	1114.55	1105.95	1031.37	1043.12
Dbt	300.494	379.352	375.06	386.451	320.086	315.985	361.527	396.582
Dazap2	2341.99	2421.92	2359.6	2283.05	2498.52	2363.53	2419.19	2441.03
Mcts1	266.586	297.798	310.729	354.109	345.417	370.466	369.129	366.192
Rem1	125.109	122.332	100.744	112.784	40.2986	39.9522	69.2645	84.3306
Rnf17	1009.05	1252.97	1621.62	1854.3	1658	1572.66	1970.66	1925.93
Trappc10	1344.62	1458.1	1547.58	1574.83	1332.16	1305.71	1483.27	1385
Ccm2	1744.5	1721.29	1613.12	1603.86	1432.33	1421.93	1256.9	1185.19
Tbrg4	1704.75	1637.27	1403.14	1297.02	1493.35	1458.25	1100.63	1099.34
Tmprss2	10.5232	14.8281	10.9241	18.2445	19.5736	29.9641	11.8256	15.1947
Fap	68.9851	100.09	667.582	698.266	172.708	160.717	1487.5	1535.43
Ndufa9	1880.14	1881.93	1692.02	1861.77	1792.71	1832.35	1752.73	1731.44
Egfl6	14.0309	16.0638	19.4206	13.2687	233.732	285.113	65.8857	78.2527
Lck	111.078	123.567	74.0409	58.8799	125.501	134.385	65.8857	63.8178
Cttnbp2	68.9851	71.6691	87.3925	63.8557	120.896	138.017	67.5751	69.8957
Galnt1	3189.68	3174.45	3103.65	3148	2333.87	2314.5	2282.35	2333.15
Mkrn2	2281.19	2140.19	2132.62	2186.02	2298.17	2201.91	2387.09	2359.74
Pparg	10.5232	16.0638	19.4206	24.8788	16.1195	17.2521	11.8256	15.1947
Raf1	2476.45	2486.18	2355.96	2304.61	2374.17	2373.52	2466.49	2370.37
2020-09-01	59.6312	54.3697	63.1168	32.3425	75.9917	73.5483	54.9048	60.7788
Pdgfb	1353.98	1167.71	422.397	487.625	940.685	971.564	435.015	406.458
Acvrl1	2474.11	2465.17	1916.57	1862.6	1707.51	1697.97	1132.73	1022.6
Grasp	730.774	643.787	558.341	591.287	466.313	473.07	423.189	411.777
Acvr1b	1079.21	994.718	923.691	986.861	1456.51	1542.7	924.09	970.182
Tom1l2	1787.77	1655.8	1727.22	1681.81	1864.1	1862.32	2054.28	1972.27
Gpa33	21.0463	21.0065	15.7792	19.0738	21.8764	17.2521	27.03	25.831
Zfp385a	3057.56	2750.61	3067.24	2751.6	2332.72	2486.12	2622.76	2529.16
Itga5	7035.31	6995.15	5702.36	5518.96	3890.55	3945.28	2827.17	2792.79
Wdr77	1204.32	1317.23	1117.9	1237.31	1173.27	1186.76	1037.28	1052.23
Atp5f1	5247.54	5236.79	5684.16	5639.2	4071.31	4214.05	4633.96	4724.79
Sox9	769.359	738.934	349.57	350.792	830.152	897.108	172.317	165.622
Hnrnpd	4222.12	4293.97	4038.26	4446.68	3756.98	3580.26	3737.75	3703.71
Dynlt1c	17.5386	34.5989	31.5584	42.294	33.3903	27.2401	21.9619	34.9478
C1d	332.064	389.238	483.087	432.063	391.473	405.878	441.772	426.971
Gm2a	606.835	606.716	609.32	573.043	689.682	755.459	669.838	657.931
Krit1	883.945	1021.9	1369.15	1500.19	1592.37	1421.03	1783.14	1783.86
Clcn4	865.237	881.036	776.823	828.465	977.53	977.013	804.988	791.644
Sema4f	259.571	203.886	235.474	300.205	222.218	193.405	314.224	331.245
Hk2	5985.33	5660.63	3192.26	3106.54	3950.42	3840.86	3078.05	2958.41
Myo18a	3188.51	2839.58	2630.27	2470.47	2393.74	2487.02	2459.73	2291.36
Sez6	2209.86	1951.13	2092.57	1988.65	1121.45	1119.57	1036.43	964.104
Cd52	140.309	156.931	111.668	110.296	191.131	207.025	232.289	207.408
Abhd15	102.893	151.988	169.93	155.078	123.199	136.201	169.782	179.298
Hoxb6	1058.16	946.527	1310.89	1231.5	601.025	602.915	504.279	510.542
Loxl3	2732.51	2660.41	2474.91	2328.66	3418.48	3525.78	3060.31	3024.51
Btn1a1	0	4.9427	314.37	279.472	8.05973	0	46.4579	43.3049
Kat2b	412.741	448.55	281.598	289.424	599.874	620.167	437.549	449.763
Rab5b	3045.87	2844.52	2575.65	2520.23	2588.32	2616.87	2268.83	2374.17
Dnmt3l	99.3853	77.8475	52.1928	47.2698	85.2028	95.3404	35.4769	27.3505
Icosl	77.1698	70.4335	117.737	111.955	126.653	131.661	246.649	224.122
Spg7	1697.73	1602.67	1431.05	1382.43	1269.98	1412.85	1264.5	1207.98
Sult5a1	195.263	180.409	63.1168	54.7335	127.804	105.328	52.3707	50.1425
Rpl13	13289.6	12681.7	10655.8	10061.8	11359.6	11717.8	9685.2	9495.93
Chmp1a	3814.06	3400.58	3250.52	3218.49	3332.12	3274.26	3260.5	3393.74
Rpa1	3082.11	3112.66	2735.87	2833.7	2576.81	2704.04	2327.12	2422.04
Serpinf1	10029.7	9763.07	8683.42	8258.12	10242.8	10013.5	9961.42	9805.91
Tubgcp3	1639.27	1738.59	1716.29	1677.66	1684.48	1783.32	1897.17	1984.43
Polr3d	2158.42	2031.45	1758.78	1785.47	2117.41	2202.82	1827.91	1812.73
Tcf7	3533.44	3307.9	3085.44	2986.29	2884.23	2990.06	2863.5	2858.12
Ddx3x	8624.31	10038.6	9745.48	9970.61	9405.7	9055.53	8989.18	9075.04
Il12rb1	36.2464	42.0129	26.7033	30.6839	32.2389	37.2282	37.1663	22.7921
Kcnn3	261.91	327.454	475.804	480.991	462.859	459.45	707.849	723.268
Usp32	1812.32	2084.58	2414.22	2393.34	2442.1	2219.16	2470.71	2434.19
Txnrd3	995.022	970.005	757.402	810.221	1042.01	1056.01	1131.04	1099.34
Zfp512b	1585.49	1598.96	2011.24	2016.02	1854.89	1875.03	2507.04	2266.29
Dnajc5	3356.89	3200.4	2933.72	2952.29	2835.87	2753.07	2559.41	2469.14
Tpd52l2	1840.38	1875.75	1728.43	1656.93	1885.98	1782.41	1746.82	1808.17
Fmr1	1597.18	1757.13	2525.89	2677.79	3733.96	3809.99	3427.75	3357.27
Bcl11a	40.9234	59.3124	55.8341	61.3678	94.414	85.3524	72.6432	51.662
Il4	23.3848	21.0065	25.4895	22.391	21.8764	21.7921	40.5451	32.6686
Pxmp4	279.448	299.033	370.205	319.278	408.743	370.466	408.829	410.257
Dlg3	840.683	871.151	1007.44	957.006	805.973	826.284	1019.54	1003.61
Gnb1l	164.863	195.237	177.213	145.956	179.617	170.705	206.949	193.733
Mmp11	1186.78	997.19	954.035	919.688	1100.73	1042.39	1083.74	1067.43
Smarcb1	2194.66	1925.18	1644.68	1720.79	1803.08	1906.81	1560.98	1505.8
Hip1r	1455.7	1395.08	1417.7	1349.26	1340.22	1273.93	2012.05	1979.87
Nsun5	1118.96	1007.07	1139.74	1076.42	1027.04	985.185	1031.37	1100.86
Top1mt	721.42	641.315	555.914	598.751	704.651	683.727	709.539	701.236
Hoxa10	101.724	106.268	86.1788	84.5881	206.099	195.221	225.532	215.765
Hoxa4	29.231	50.6627	71.6133	74.6365	37.9959	29.0561	84.4689	68.3762
Gm38393	19.8771	16.0638	13.3516	34.0011	43.7528	30.8721	40.5451	31.9089
Mmp14	11200.1	10510.6	8296.22	7418.87	11546.1	12119.1	8920.76	8698.97
Slc7a7	488.742	496.741	292.522	321.766	283.242	345.042	190.055	205.129
Oxa1l	1596.01	1610.08	1456.54	1425.56	1499.11	1507.29	1448.64	1411.59
Heatr6	964.622	921.813	1019.58	1010.08	974.076	954.312	1125.13	1033.24
Ccl3	561.235	577.06	480.659	417.135	849.726	825.376	767.822	727.827
Ilf2	2903.22	2952.03	2879.1	2822.92	2697.71	2700.4	2437.77	2518.52
Chtop	2941.81	3057.06	3261.44	3131.42	2994.76	2895.63	3079.74	2997.92
Snapin	847.698	931.699	761.043	821.831	1104.18	1171.33	1070.22	1083.38
S100a4	76.0005	72.9048	47.3376	47.2698	46.0556	37.2282	10.981	18.2337
S100a6	18379.3	19403.8	16426.2	16839.7	9675.13	9552.2	8438.44	8382.92
Scn4a	22.2155	13.5924	18.2068	16.5859	17.2708	10.8961	12.6703	22.7921
Mapk7	2474.11	2294.65	1735.71	1782.98	2218.73	2217.35	1723.17	1686.61
Epn2	2776.94	2711.07	3727.53	3642.26	2586.02	2651.37	4127.99	3994.69
B9d1	195.263	208.829	174.785	153.42	170.406	177.061	152.889	161.824
Sec24b	2313.92	2260.05	2551.38	2607.3	2112.8	2065.71	2304.31	2276.17
N4bp3	281.787	278.027	290.095	272.838	189.979	221.553	297.33	284.901
Rmnd5b	632.558	589.417	694.285	742.219	561.878	605.639	766.977	761.255
Nhp2	1967.83	1813.97	1236.85	1137.79	1615.4	1505.47	935.915	951.189
Vps9d1	461.849	426.308	484.3	474.357	551.516	588.387	591.282	550.808
Zfp276	640.743	715.456	678.506	731.438	678.169	715.507	792.318	741.502
Mfsd10	1148.19	989.775	951.608	908.907	937.231	917.992	809.212	818.995
Luzp1	3027.16	3306.67	3442.3	3507.09	3187.05	3204.35	3627.09	3604.18
Kctd10	5556.22	5123.11	4623.31	4579.37	5897.42	5754.02	5066.44	4931.44
Poldip2	2067.21	2032.68	1712.65	1639.52	1869.86	1978.54	1820.3	1766.38
Ift20	618.527	609.188	536.493	533.237	667.806	699.163	588.748	627.541
Col6a1	9166.83	9093.33	5125.82	4726.15	18053.8	18548.7	13070.7	13570.4
Pcbp3	457.172	455.964	443.032	385.622	396.078	424.946	366.595	362.394
Lgals9	2482.29	2226.69	2232.15	1989.48	4153.06	4064.23	4058.73	4196.02
Araf	1397.24	1382.72	1405.56	1409.8	1713.27	1589.92	1807.63	1713.2
Cfp	356.618	386.766	343.501	326.742	491.643	538.446	509.347	522.698
Timp1	16057.2	15757.3	10824.5	10540.3	11505.8	11342.8	5798.79	5435.91
Uxt	218.648	197.708	171.144	189.079	240.64	199.761	202.725	199.81
Cnnm3	1433.49	1248.03	1281.76	1279.6	1327.55	1322.96	1511.15	1452.61
Lman2l	556.558	469.556	583.831	620.313	504.309	532.998	563.407	569.802
Mcm3ap	3840.95	3530.32	3699.62	3580.07	3793.83	3737.35	3527.42	3585.95
Pcnt	1696.57	1637.27	1878.94	1904.89	1967.73	1939.5	2194.5	2155.37
Mxd1	314.525	271.848	330.15	306.839	381.11	410.418	387.712	403.42
Gmcl1	662.958	716.691	788.96	834.271	695.439	695.531	902.972	881.293
Snrnp27	811.452	848.909	761.043	816.855	727.678	763.632	804.988	771.891
Oas1c	157.847	132.217	126.234	132.687	245.246	218.829	206.949	214.245
Ocrl	1277.98	1345.65	1582.78	1476.97	1306.83	1383.8	1507.77	1450.33
Calm1	8037.35	8393.94	8021.91	7883.28	5702.83	5709.53	5759.09	5739.8
Agpat3	1350.47	1214.67	2460.34	2438.13	1230.84	1302.99	2188.59	2147.01
Sema6b	245.54	191.53	286.453	259.569	139.318	167.073	259.319	248.433
Uhrf1	8527.26	7983.69	6670.96	6363.18	5669.44	5852.99	5617.18	5585.57
Dpp9	1732.81	1663.22	1730.86	1684.3	1502.56	1487.31	1462.16	1407.79
Ramp2	300.494	239.721	132.303	101.174	93.2626	99.8805	55.7495	55.4607
Lsr	278.279	250.842	580.189	590.458	242.943	227.909	498.366	463.439
Gramd1a	1453.36	1348.12	1354.58	1287.89	1549.77	1450.99	1165.67	1215.58
Hpn	85.3544	82.7902	97.1028	102.833	62.175	78.0884	87.0029	70.6554
Ckb	637.235	662.322	961.318	971.933	328.146	350.49	479.783	398.101
Sp1	3619.96	3941.8	3471.43	3434.11	3714.38	3758.23	3350.88	3418.81
Itgb7	102.893	96.3826	76.4685	71.3194	107.079	120.765	54.0601	60.0191
Myg1	385.849	389.238	424.825	396.403	429.468	407.694	378.421	395.822
Rarg	2291.71	2171.08	1952.98	1803.72	2643.59	2705.85	2310.22	2275.41
Pfdn5	2108.14	2063.58	1721.15	1746.49	2270.54	2160.14	1736.68	1804.37
Efnb2	2310.42	2451.58	2514.96	2322.85	2128.92	2099.31	1856.63	1902.38
Rrp15	979.822	982.361	1012.3	1060.67	942.988	871.684	827.795	784.047
Rnd2	2103.46	1853.51	1983.33	2039.24	1302.22	1380.17	1799.19	1786.9
Srr	1985.37	2083.35	1929.92	1944.7	2096.68	2146.52	2070.33	2079.4
Sync	91.2006	100.09	108.027	102.003	151.983	134.385	142.752	171.7
Fndc5	11.6924	22.2421	165.075	155.907	19.5736	22.7001	132.616	137.512
Acp5	363.633	276.791	796.243	745.536	473.221	496.678	1122.59	1025.64
Cnn1	51.4465	50.6627	55.8341	49.7577	99.0195	89.8924	152.044	120.038
Fbxo9	1108.44	1082.45	852.077	840.905	967.167	937.06	873.408	885.851
Vps50	1030.1	1215.9	1374.01	1408.97	1070.79	1027.86	1365.86	1324.22
Hars	2948.82	3064.47	2835.4	2759.89	2490.46	2490.66	2498.59	2500.29
Zmat2	1828.69	1671.87	1571.85	1561.56	1587.77	1503.65	1418.23	1460.21
Ube2c	897.976	910.692	812.022	845.881	718.467	613.811	727.277	705.794
Smg5	3118.36	2804.98	2618.14	2723.4	2796.73	2803.92	2599.95	2617.29
Cct3	8813.72	8942.58	6780.21	6925.44	7249.15	7198.66	5538.62	5482.25
Glmp	3043.53	2872.94	2324.4	2169.44	2353.44	2249.13	1990.09	1917.57
Mef2d	3728.7	3637.83	2988.34	2873.51	3379.33	3392.3	3185.32	3277.5
Tmem79	98.2161	112.446	74.0409	97.8568	73.6889	81.7204	81.0901	81.2917
Snd1	5372.65	5255.32	4356.28	4248.48	4792.08	4766.11	3866.99	3690.03
Col18a1	27437.4	25718.1	16971.1	15531.9	25202.8	26041.6	17807.7	17100.1
Slc19a1	440.803	363.288	315.584	318.449	457.102	471.254	320.982	354.037
Kpnb1	15043.4	15502.8	12361.2	12173.2	11528.9	11705.1	9338.88	9243.7
Npepps	4212.77	4232.19	4040.69	4063.54	4500.78	4451.94	3742.82	3680.92
Mrpl10	1445.18	1404.96	1423.77	1442.14	1205.51	1182.22	1142.02	1188.23
Cyp51	2165.43	2255.11	2281.92	2201.78	1562.44	1535.44	2077.09	1963.92
Tcf25	7456.24	6929.66	6412.43	6150.88	7591.11	7584.56	6674.73	6661.36
Tubb6	5576.1	5461.68	6497.39	6451.91	3044.27	2991.87	3020.61	3026.03
Def8	769.359	674.678	623.886	611.19	630.962	671.015	571.01	596.392
Meox1	53.785	44.4843	15.7792	19.0738	47.207	45.4002	11.8256	7.59735
Pax9	74.8313	65.4908	53.4066	47.2698	254.457	214.289	165.559	151.187
Irx2	694.528	699.392	660.299	666.753	865.845	819.928	834.553	749.099
Col1a1	88782.7	88270.4	82787.4	76605.3	182282	193943	184199	175481
Itga3	1329.42	1206.02	1991.82	1958.79	732.284	739.115	1278.86	1377.4
Dlx3	506.28	425.072	561.983	576.36	352.325	375.914	382.644	366.952
Foxm1	2709.13	2552.9	2306.19	2419.88	2092.08	2198.28	2589.82	2589.94
Itfg2	346.095	310.154	320.439	319.278	364.991	327.79	349.701	357.076
Nrip2	31.5695	33.3632	48.5514	48.9284	39.1473	27.2401	44.7685	45.5841
Tulp3	2136.2	2106.83	1824.32	1768.06	1957.36	1894.1	1700.36	1667.62
Gtf2h4	707.39	610.423	702.782	697.437	621.75	613.811	594.661	574.36
Tubb5	20528.3	19990.7	16959	16634	18178.1	18314.4	13267.5	13334.9
Ell2	1579.64	1911.59	1948.13	1923.13	1698.3	1707.05	1463	1458.69
Jup	2082.41	1938.77	2041.59	1961.28	1386.27	1407.41	1763.71	1694.97
Fkbp10	6481.09	6325.42	5303.03	4882.06	6880.71	7094.24	5758.24	5710.93
Klhl10	18.7078	24.7135	20.6344	21.5617	26.482	27.2401	30.4088	37.227
Nom1	1716.44	1843.63	1628.9	1631.22	1576.25	1436.46	1517.06	1481.48
Ergic1	4747.11	4550.99	4983.8	4881.23	3765.04	3766.4	4992.11	5086.43
Tnk1	28.0617	22.2421	46.1238	39.8061	37.9959	31.7801	41.3898	44.0647
Tcea3	209.294	195.237	167.502	139.322	264.82	258.781	261.854	255.271
Csn3	4.67696	8.64972	254.895	294.4	0	0	113.188	124.597
Ifrd1	1936.26	1968.43	1853.45	1828.6	1525.59	1449.17	1352.35	1374.36
Stk38l	1762.04	1864.63	1704.15	1687.61	1651.09	1618.97	1537.33	1517.95
Brpf1	2430.85	2391.03	2266.14	2354.37	2229.09	2292.71	2401.45	2329.35
Akr1b3	3518.24	3451.24	4004.28	4011.3	3089.18	3181.65	3333.14	3487.95
Hoxc13	648.928	617.837	280.384	244.642	302.815	285.113	141.063	123.077
Hoxc11	485.234	363.288	126.234	136.834	203.796	251.517	21.9619	22.7921
Hoxc8	701.543	721.634	810.809	853.344	1085.76	1112.31	1185.1	1160.12
Hoxc6	1356.32	1401.26	1211.36	1130.33	1176.72	1215.82	1180.03	1210.26
Gstt1	66.6466	63.0194	49.7652	65.5143	117.442	105.328	96.2945	69.8957
Gstt3	161.355	140.867	188.137	168.347	130.107	133.477	162.18	176.259
Ddt	219.817	205.122	236.688	218.105	202.645	203.393	197.657	228.68
Ddx18	2384.08	2463.94	2093.78	2082.36	1922.82	1913.16	1855.78	1851.48
Ubl3	1206.65	1139.29	1147.03	1199.16	1168.66	1166.79	1185.94	1157.08
Gramd3	444.311	458.435	490.369	518.309	497.4	439.474	314.224	284.141
Eef1e1	785.729	835.316	694.285	710.706	685.077	610.179	577.767	591.834
Akt1	7790.64	7503.02	7083.65	6947	6507.65	6618.44	6646.86	6593.74
Il16	133.293	114.918	94.6753	88.7345	146.226	119.857	89.537	99.5253
Tcirg1	2332.63	2204.44	2578.08	2457.2	2546.87	2460.69	3005.4	2930.3
Naglu	659.451	563.468	481.873	514.992	639.021	649.223	552.426	548.529
Coasy	817.298	758.704	674.865	693.29	761.069	779.068	673.217	644.256
Smo	2250.78	2183.44	2130.19	1986.16	2313.14	2362.63	2288.26	2301.24
Tspan33	171.878	151.988	313.157	281.131	261.365	222.461	326.895	311.492
Crnkl1	1583.15	1784.31	1841.31	1803.72	1891.73	1780.6	1876.9	1727.64
Rin2	1004.38	932.934	803.526	730.609	1807.68	1846.88	960.411	989.935
Folh1	3.50772	6.17837	2.42757	9.12224	12.6653	25.4241	32.9429	34.9478
Chordc1	1113.12	1333.29	1495.38	1609.66	1170.96	1176.77	1283.93	1352.33
Rtcb	4187.04	3898.55	3132.78	3198.59	3701.72	3827.24	3037.5	3217.48
Pwp1	1926.91	1942.48	1675.02	1652.78	1682.18	1757.9	1511.15	1425.26
Fbxo7	709.728	679.621	629.955	660.948	697.742	750.011	692.645	744.541
Capns1	6568.78	6277.23	5828.6	5572.86	5533.58	5420.78	4830.78	4888.9
Lrp3	365.972	344.753	328.936	284.448	378.807	434.026	439.238	436.088
Folr1	28.0617	19.7708	30.3446	48.0991	34.5417	31.7801	19.4278	28.8699
Clpb	2423.83	2367.55	2224.87	2142.9	2288.96	2202.82	2273.9	2238.94
2020-09-07	4786.86	5702.64	5753.34	6532.36	5876.69	5733.14	6363.04	6439.52
Zdhhc4	726.097	656.143	591.113	568.896	675.866	735.483	699.402	708.073
Rac1	5922.2	6285.88	6223.08	5975.07	5108.72	5161.1	5090.09	5031.73
Nup214	4819.6	4363.17	3929.02	3828.02	4324.62	4459.21	4047.75	3877.69
Aif1l	640.743	612.895	552.272	533.237	226.824	227.001	274.524	261.349
Ltbp1	4429.08	4693.09	5162.23	5353.1	2143.89	2147.43	2866.03	2857.36
Ugp2	958.776	1162.77	1505.09	1559.9	1230.84	1130.47	1402.18	1371.32
Kcnh6	23.3848	19.7708	30.3446	34.0011	28.7847	30.8721	48.1473	59.2594
Trmt1	2076.57	2038.86	1673.81	1787.96	1892.88	1827.81	1546.63	1437.42
Nacc1	5185.57	4809.25	4887.91	4788.35	4233.66	4351.16	4132.22	4120.05
Nfix	3104.33	2945.85	2948.28	2686.09	6520.32	6774.62	6178.9	6223.75
Slc1a5	806.775	774.768	678.506	672.558	680.471	714.599	721.364	649.574
Uba1	19244.5	19377.9	16465	16269.9	15219.1	15333.5	12766.6	12815.2
Vwf	76.0005	63.0194	33.986	36.489	103.625	83.5364	32.9429	27.3505
Siae	1163.39	1013.25	954.035	986.861	1400.09	1312.07	974.771	1055.27
Spa17	71.3236	87.7329	78.896	100.345	92.1112	95.3404	95.4498	91.1683
Fam50a	1249.92	1443.27	1205.29	1204.97	1052.37	1093.24	950.275	998.292
Emd	1399.58	1324.64	1325.45	1230.67	1295.31	1370.18	1297.44	1328.78
Taco1	258.402	250.842	224.55	247.959	215.31	228.817	232.289	246.154
Grik3	901.483	897.1	445.459	411.33	841.666	780.884	468.802	493.068
Gria3	1047.64	1214.67	1337.59	1472	2163.46	2173.76	2180.99	2162.21
Sipa1l2	2254.29	2192.09	1837.67	1782.15	1265.38	1273.02	1258.59	1275.6
Ap4e1	508.619	624.016	716.133	790.318	688.531	641.959	764.443	765.054
Blvra	256.063	237.25	222.123	218.105	233.732	230.633	184.142	183.096
Pdzd4	432.618	391.709	254.895	218.105	455.95	460.358	355.614	320.608
Idh3g	1432.32	1506.29	1329.09	1247.26	1287.25	1238.52	1052.48	1102.38
Pnck	65.4774	61.7837	50.979	65.5143	73.6889	84.4444	100.518	101.045
Ssr4	1104.93	1136.82	1040.21	935.445	1056.98	1121.39	910.575	888.89
Bcap31	2997.93	3055.82	2735.87	2537.64	2534.21	2457.97	2229.98	2336.19
Fam98a	1757.37	1778.14	1473.54	1450.44	1791.56	1793.31	1458.78	1429.06
Ltbp2	21835.5	21022.5	17343.8	16221.8	27743.9	28673.9	19125.4	17891
Kmt2a	7512.36	7910.79	7700.25	7855.91	7820.24	7785.23	8206.15	7913.4
Ift46	1586.66	1624.91	1529.37	1507.66	1508.32	1501.84	1522.13	1567.33
Tmem25	29.231	33.3632	29.1308	32.3425	14.9681	19.9761	32.0982	40.266
Trappc6a	253.725	248.371	243.971	238.008	261.365	305.089	248.339	260.589
Supt6	9142.28	8806.65	8570.54	8181.82	9261.78	9189	8027.08	7845.79
Spag5	980.991	1089.87	1215	1181.75	811.73	878.948	1258.59	1179.87
Unc119	847.698	839.023	713.706	710.706	736.889	864.42	702.781	764.294
Rab34	1571.46	1565.6	1505.09	1472.83	1316.04	1463.7	1327.01	1340.17
Sdf2	1099.08	1062.68	1001.37	971.933	960.259	1073.26	894.525	859.261
Ccne1	733.113	727.812	879.994	871.589	478.978	447.646	657.168	702.755
Hsf2bp	272.433	244.664	235.474	253.764	254.457	272.401	265.232	300.855
Bbc3	406.895	358.346	263.391	257.081	540.002	565.687	491.609	438.367
Psmc3	6392.23	6069.63	5497.23	5304.17	5015.45	4841.48	4452.35	4613.87
Acp2	1453.36	1456.86	1279.33	1293.7	1629.22	1648.94	1478.21	1502
Rapsn	50.2773	45.72	49.7652	38.1476	49.5098	55.3883	45.6132	47.8633
Slc39a13	2004.08	1822.62	1571.85	1570.68	2315.44	2353.55	1821.99	1818.81
Celf2	608.004	754.997	1103.33	1165.16	1052.37	1138.64	1662.35	1598.48
Nr1h3	56.1235	51.8983	35.1998	46.4405	100.171	81.7204	82.7795	87.3696
Ddb2	487.573	528.869	548.631	525.773	665.503	622.891	662.236	718.71
Spi1	100.555	88.9686	72.8271	89.5638	171.557	161.625	135.995	156.505
Sf3a1	5890.63	5805.2	5886.86	5764.43	5466.8	5474.36	5741.35	5700.29
Stat6	1780.75	1816.44	1454.11	1370.82	1782.35	1575.39	1374.31	1362.21
Clgn	245.54	250.842	462.452	500.894	245.246	222.461	588.748	582.717
Vrk3	959.945	924.285	829.015	903.931	994.801	1039.66	867.495	913.202
Smg9	459.511	417.658	392.053	399.72	453.648	435.842	455.287	413.296
Paxip1	1214.84	1141.76	1194.36	1299.5	1075.4	1073.26	1238.31	1260.4
Rmnd5a	1397.24	1552.01	1798.83	1731.57	1599.28	1584.47	1980.8	2001.9
Mov10	4054.92	3619.29	3199.54	2962.24	5761.55	5555.17	4020.72	3902.76
Ppm1j	399.88	385.531	230.619	233.032	241.792	198.853	111.499	112.441
Rhoc	6338.44	5939.89	7304.56	6616.11	3832.98	3981.6	4336.63	4256.8
Tead3	1017.24	906.985	986.808	967.787	1284.95	1287.55	1333.76	1336.37
Ppard	3160.45	3060.77	2468.84	2380.08	1822.65	1890.46	1655.59	1593.92
Def6	777.544	698.156	574.12	551.481	567.635	576.583	545.669	513.581
Peg3	934.222	1029.32	1965.12	1923.96	3371.27	3398.66	10833.1	10895.4
Zim1	23.3848	51.8983	110.454	121.906	94.414	123.489	506.813	543.211
Metrn	397.541	354.639	407.832	454.454	270.577	351.398	364.061	393.543
Lmf1	433.788	434.958	392.053	399.72	493.946	488.506	451.909	455.841
Ciao3	596.312	577.06	570.479	582.994	759.917	754.551	614.089	584.996
Angptl4	7279.68	7220.05	6605.42	6633.53	4273.96	4309.39	2213.93	2186.52
Dbf4	1335.27	1484.05	1466.25	1622.1	1311.43	1283.01	1358.26	1400.95
Daxx	1380.87	1140.53	1085.12	1083.06	1643.03	1560.86	1271.26	1362.97
Cd320	627.881	601.774	524.355	456.941	543.456	534.814	414.742	414.816
Ipo4	2207.52	2094.47	2028.24	2002.75	2157.7	2201	1942.78	1945.68
Tm9sf1	1530.53	1475.4	1393.43	1382.43	1517.53	1510.01	1555.07	1486.8
Rec8	195.263	149.517	1857.09	1850.16	199.19	291.469	1810.17	1800.57
Irf9	1175.09	1201.08	1204.08	1172.62	1341.37	1369.27	1498.48	1508.07
Gmpr2	878.098	911.928	801.098	850.856	746.101	767.264	685.043	737.703
Mdp1	315.695	342.282	315.584	275.326	352.325	298.733	321.826	300.095
Dhrs1	1337.61	1419.79	1364.29	1331.85	849.726	872.592	1161.45	1173.03
Ncan	100.555	107.504	267.033	262.057	66.7806	45.4002	270.3	260.589
Tmem161a	947.084	847.673	890.918	774.561	826.698	837.18	814.28	803.8
Armc6	565.912	467.085	439.39	449.478	522.731	590.203	494.988	456.601
Borcs8	335.572	391.709	301.019	287.765	366.142	349.582	319.292	315.29
Slc25a42	417.418	406.537	501.293	495.089	557.273	538.446	662.236	605.509
Snx9	7125.34	7070.53	5163.44	5163.19	4326.92	4311.2	2605.02	2500.29
Ranbp3	3023.65	2716.01	2677.61	2666.18	2392.59	2491.56	2469.03	2368.1
Ndufa11	1817	1704	1716.29	1626.25	1775.44	1728.84	1524.66	1588.61
Bmp8b	171.878	168.052	218.481	195.714	180.768	166.165	161.336	184.616
Nr2f6	2308.08	2171.08	1634.97	1606.34	1913.61	1993.07	1518.75	1410.07
Use1	799.759	841.495	752.547	723.145	963.713	898.016	942.673	894.968
Ocel1	1763.21	1675.57	1316.96	1274.63	1465.72	1531.8	1218.04	1116.81
Dyrk1b	1125.98	963.826	1204.08	1122.87	1217.02	1209.46	1406.41	1321.94
Braf	769.359	961.355	1228.35	1253.06	1257.32	1321.15	1446.95	1366
Ndufb2	217.478	228.6	201.488	207.324	204.947	194.313	180.763	179.298
Hltf	581.112	764.883	906.698	1000.13	1237.74	1224.9	1294.06	1337.89
Prpf6	3407.16	3584.69	3109.72	2985.46	3231.95	3245.21	3238.54	3187.85
Rgs19	578.773	575.824	605.679	548.993	544.607	568.411	496.677	540.932
Rgs20	14.0309	18.5351	19.4206	26.5374	10.3625	13.6201	7.6022	10.6363
Abhd3	175.386	182.88	209.985	198.201	196.888	192.497	152.889	142.071
Snrpd1	942.407	1042.91	924.904	1044.91	794.459	818.112	764.443	850.144
Tchp	578.773	553.582	518.286	542.359	617.145	649.223	610.71	597.152
Tiam1	2205.18	2258.81	1354.58	1334.34	2457.07	2583.27	1140.33	1071.99
Tsc2	4834.8	4621.42	4616.03	4412.68	4950.98	5023.08	5142.47	5166.2
Rpl3l	58.4619	44.4843	115.31	97.8568	46.0556	64.4683	110.654	123.077
Slc9a3r2	558.896	553.582	656.658	644.362	622.902	646.499	755.152	701.236
Puf60	6263.61	5665.57	5320.02	5183.09	5639.51	5659.59	5199.9	5110.74
Golga2	3333.5	3202.87	3129.14	3016.15	3466.83	3713.74	3501.24	3456.04
Uck1	757.667	757.469	1105.76	986.032	686.228	691.899	962.101	964.104
Scin	105.232	101.325	143.227	121.077	34.5417	29.0561	12.6703	12.1558
Ikzf4	140.309	135.924	88.6063	95.3689	113.988	125.305	127.548	116.24
Mien1	839.514	766.118	640.879	722.316	599.874	654.671	652.944	630.58
Axl	13331.7	12860.9	11287	10918.5	10318.8	10413.9	8252.61	8126.13
Tgfb1	3068.08	2938.43	2655.76	2676.96	1599.28	1658.92	1159.76	1119.09
Ccdc97	1528.2	1450.68	1417.7	1403.17	1569.34	1549.06	1345.59	1355.37
Zfp40	49.108	65.4908	98.3166	121.906	88.657	105.328	143.597	141.311
Akap8l	1534.04	1406.2	1649.53	1593.9	1522.14	1540.88	1752.73	1780.82
Pdcd2l	530.834	476.97	451.528	474.357	434.074	453.094	426.568	414.816
Gtf2f1	3091.47	3202.87	3004.12	3001.22	2739.16	2773.95	3107.61	3184.81
Clpp	1389.06	1391.37	1207.72	1188.38	1074.25	1020.6	1011.09	1052.99
Alkbh7	156.678	143.338	196.633	222.251	168.103	169.797	242.426	277.303
Dennd1c	44.4311	37.0702	59.4755	78.783	71.3862	59.0203	90.3817	94.2072
Med6	623.204	622.78	693.071	624.459	617.145	623.799	555.805	669.327
Prkd1	417.418	376.881	541.348	517.48	446.739	424.946	804.988	845.586
Lcp2	92.3699	87.7329	83.7512	77.1244	176.163	149.821	155.423	117.759
Cse1l	3636.33	4230.95	3918.1	4066.86	3501.38	3333.28	3483.5	3422.61
Naa20	735.451	746.348	705.209	709.876	650.535	575.675	543.135	543.971
Prkra	289.971	271.848	356.853	349.962	366.142	350.49	365.75	387.465
Fkbp7	394.034	348.46	349.57	316.791	733.435	651.947	610.71	627.541
Plekha3	1227.7	1241.85	1377.65	1410.63	1151.39	1092.33	1291.53	1286.23
Ykt6	3822.24	3631.65	3184.97	3027.76	3397.75	3234.31	2712.3	2656.04
Baz1b	7409.47	7447.41	7122.49	7472.78	7063.78	7120.57	7644.43	7551.01
Pex6	1477.92	1291.28	1319.38	1365.85	1083.46	1218.54	1106.54	1076.55
Mrpl2	1742.17	1440.8	1330.31	1369.99	1302.22	1297.54	1158.91	1095.54
Mea1	2999.1	2711.07	2249.14	2254.85	2480.09	2519.71	2038.23	2116.62
Grin2d	177.724	190.294	259.75	219.763	268.274	291.469	365.75	364.673
Kdelr1	2805	2643.11	2550.16	2327	2797.88	2942.84	2560.25	2676.55
Tmem143	376.495	345.989	390.839	315.961	336.206	334.146	315.914	340.361
Ggct	358.956	327.454	345.929	354.938	252.154	224.277	244.115	267.427
Jag2	714.405	646.258	865.429	927.981	894.63	879.856	1700.36	1717
Btbd6	489.911	442.372	419.97	379.817	424.863	436.75	412.208	379.868
Nudt14	173.047	150.752	134.73	170.005	192.282	163.441	176.54	196.771
Epdr1	464.188	444.843	331.363	296.058	437.528	414.05	375.042	407.218
Flii	5062.8	4906.86	4534.7	4447.51	4594.05	4595.41	4317.2	4235.52
Top3a	1109.61	1150.41	995.304	947.055	1276.89	1277.56	1163.98	1090.98
Atg4d	1085.05	1088.63	1199.22	1122.87	1070.79	1021.5	1058.4	1131.25
Qtrt1	408.064	428.779	344.715	358.255	360.385	380.454	262.698	275.024
Plin4	31.5695	40.7773	23.0619	25.7081	36.8445	32.6882	32.0982	27.3505
Hdgfl2	1907.03	1889.35	1877.73	1997.77	1704.06	1697.06	2046.68	1925.17
Chaf1a	4470	4162.99	4404.83	4318.97	3748.92	3677.42	4244.56	4142.08
Adprh	2628.45	2409.57	2676.4	2737.5	2115.1	2190.11	2410.74	2528.4
Tmem39a	1327.09	1371.6	1315.74	1353.41	1534.8	1503.65	1530.58	1568.09
Timmdc1	1214.84	1135.59	1020.79	1143.6	940.685	978.829	933.381	934.475
Pla1a	278.279	263.199	277.957	240.495	178.465	200.669	256.785	257.55
Mcm2	6553.58	5984.37	5613.76	5503.2	5052.3	5022.17	5645.06	5652.43
Tpra1	565.912	541.226	551.059	550.652	498.552	558.423	549.892	559.925
Nab1	1819.34	2045.04	1636.18	1725.76	2042.57	1877.75	1148.78	1144.16
Adgre5	1897.67	1867.1	1753.92	1644.49	1093.82	1065.09	1086.27	1116.05
Il17ra	938.899	925.52	1009.87	999.3	1185.93	1185.85	1181.72	1065.15
Lamb1	20126.1	20664.2	16641	16218.5	20641	21404.4	16059.2	15826
Kcnn1	88.8622	79.0832	84.965	59.7092	112.836	133.477	141.063	137.512
Arrdc2	150.832	172.994	178.426	137.663	218.764	245.161	207.793	189.934
Cd36	318.033	380.588	367.777	382.305	485.886	454.91	547.358	565.243
Map2k7	1244.07	1092.34	1076.63	1025.01	1180.17	1220.36	1023.76	993.734
Timm44	1233.55	1162.77	1111.83	1126.18	1240.05	1223.08	1186.79	1148.72
Ap2a2	5519.98	5301.04	4980.16	4735.27	5470.25	5395.36	5438.11	5333.34
Pnkp	922.53	816.781	797.457	819.343	847.423	866.236	734.035	698.197
Med25	3715.84	3394.4	3324.56	3152.15	3408.11	3336.92	3094.1	2968.29
Bcam	149.663	132.217	188.137	187.421	126.653	123.489	213.706	202.849
Clptm1	4790.37	4464.49	4481.3	4415.99	3979.2	3968.89	3986.09	3909.6
Relb	802.098	759.94	603.251	641.045	786.399	855.34	573.544	540.172
Tomm40	2723.16	2648.05	2160.54	2023.48	2036.81	2092.04	1490.03	1544.54
Apoe	726.097	675.914	716.133	575.531	954.502	878.948	1116.68	1088.7
Hbp1	3607.1	4118.5	2511.32	2573.3	4846.2	4710.73	3296.82	3241.79
Prkar2b	1017.24	1224.55	1138.53	1104.62	910.749	890.752	1143.71	1148.72
Cdkn1b	250.217	234.778	186.923	209.812	291.302	325.974	250.028	214.245
Klf4	1648.63	1597.73	1247.77	1127.01	2475.49	2514.26	1766.24	1824.88
Ap1m1	1853.24	1736.12	1651.96	1606.34	1653.4	1642.58	1680.93	1678.26
Rab8a	1661.49	1657.04	1495.38	1557.42	1547.47	1590.82	1538.18	1592.41
Hmgn2	1673.18	1574.25	1560.93	1654.44	1702.91	1606.26	1644.61	1625.07
Fam32a	2049.68	2072.23	2050.08	2005.23	1972.33	1964.92	2182.68	2130.3
Elf3	12.8616	11.1211	66.7582	58.8799	9.21112	5.44803	28.7194	37.9868
Stard3nl	646.589	684.564	655.444	699.096	628.659	627.431	651.255	610.827
Stk11	3370.92	3190.51	2993.19	3012.83	3030.46	3177.11	3121.13	3123.27
Efna2	744.805	780.946	672.437	638.557	561.878	633.787	712.917	692.879
Atp5d	5110.74	4437.31	4231.26	4006.32	3698.26	3742.79	3433.66	3404.37
Ppp5c	2103.46	2146.37	1994.25	1893.28	1662.61	1779.69	1601.53	1652.42
Cdk12	3618.79	4040.66	3966.65	3793.19	3936.6	3957.08	3812.93	3668.76
Lipe	374.156	348.46	377.487	316.791	377.656	421.314	397.004	407.978
Pafah1b2	4909.63	5009.43	4875.78	4896.99	4305.05	4293.04	4644.94	4919.29
Tbc1d8	391.695	359.581	435.749	446.99	390.321	386.81	539.756	513.581
Cnot11	1594.84	1596.49	1577.92	1520.93	1340.22	1375.63	1233.25	1211.02
Slc2a3	653.605	599.302	582.617	562.262	568.787	548.435	458.666	443.685
Foxj2	831.329	738.934	642.092	648.509	824.395	871.684	627.604	657.931
Sri	1369.18	1290.04	1185.87	1258.87	1297.62	1327.5	1131.88	1160.88
Dgcr2	1501.3	1487.75	1486.89	1442.14	1360.94	1494.57	1509.46	1402.47
Irf3	1192.62	1197.37	995.304	966.958	1099.58	1060.55	877.632	944.351
Bcl2l12	507.45	512.805	536.493	527.431	522.731	554.791	481.473	508.263
Zfp959	91.2006	105.032	115.31	150.932	153.135	140.741	153.733	171.7
Mpnd	888.622	845.202	762.257	794.464	675.866	664.659	626.759	610.068
Sh3gl1	1827.52	1592.78	1610.69	1492.73	1941.24	1940.4	1747.66	1675.22
Ebi3	30.4002	34.5989	24.2757	34.8304	61.0237	57.2043	40.5451	39.5062
Yju2	268.925	250.842	279.171	272.838	271.728	262.413	261.009	277.303
Ranbp2	6007.55	6493.47	7820.42	9270.69	7782.24	7812.47	8604	8268.2
Grk5	615.02	677.15	710.064	775.391	642.475	663.751	866.651	848.624
Dvl3	2933.62	2767.91	2531.96	2438.96	3390.84	3406.83	2659.93	2662.87
Abcf3	2131.52	2069.76	1698.09	1637.86	2054.08	1970.37	1642.92	1600
Eif2b5	2212.2	2269.93	1780.62	1850.99	1891.73	1997.61	1663.19	1729.92
Cyth2	1686.04	1602.67	1667.74	1628.73	1563.59	1501.84	1566.9	1604.56
Car11	74.8313	90.2043	82.5374	91.2224	101.322	66.2843	103.052	111.681
Dlgap1	156.678	154.459	121.379	113.613	172.708	170.705	135.15	121.558
Plag1	246.709	282.97	450.314	479.332	502.006	494.862	614.089	648.054
Hck	105.232	98.854	120.165	81.2709	201.493	175.245	206.104	228.68
Mrpl4	1666.17	1448.21	1533.01	1453.75	1325.25	1364.73	1470.6	1409.31
Keap1	1288.5	1172.66	1013.51	1060.67	1312.58	1269.39	1140.33	1135.8
Ap1m2	25.7233	18.5351	13.3516	15.7566	31.0875	34.5042	19.4278	20.5129
Glg1	10133.8	10070.7	9624.1	9515.33	9596.83	9676.6	9793.32	9814.26
Atp8b3	74.8313	90.2043	110.454	85.4174	72.5376	99.8805	92.0711	97.2461
Btbd2	1016.07	919.342	934.615	958.665	1080	1076.89	1169.05	1204.18
Csnk1g2	5489.58	5107.04	5094.26	4953.38	4165.73	4251.28	3905.84	3915.68
Abhd17a	2060.2	1885.64	1925.06	1794.59	1364.4	1615.34	1383.6	1394.87
Mob3a	1408.93	1301.17	1273.26	1261.36	992.498	1052.38	876.787	859.261
Cacnb3	1338.78	1371.6	1460.18	1295.36	1664.91	1697.06	1446.11	1431.34
Ccdc65	28.0617	44.4843	21.8481	19.0738	58.7209	59.0203	32.0982	27.3505
Fkbp11	258.402	291.619	250.04	219.763	310.875	316.893	300.709	279.583
Ddx23	3196.7	3106.49	2681.25	2749.11	2694.25	2617.78	2705.54	2589.18
Pld3	5807.61	5791.61	4670.65	4430.92	5191.62	5220.12	4372.95	4375.32
Grik5	451.326	510.334	558.341	495.918	636.719	652.855	701.936	695.158
Cd79a	28.0617	29.6562	27.9171	25.7081	19.5736	38.1362	17.7385	10.6363
Rabac1	1159.89	1083.69	930.973	894.809	995.952	1082.34	842.999	913.202
Etv3	861.729	853.851	1284.18	1306.14	864.694	909.82	1409.79	1353.85
Prkcsh	6332.6	5853.39	5888.07	5935.26	5107.56	5052.14	4700.69	4636.67
Elavl3	12.8616	11.1211	76.4685	97.8568	35.6931	28.1481	184.142	200.57
Rab3b	109.908	108.739	175.999	178.298	66.7806	82.6284	144.442	176.259
St8sia6	15.2001	38.3059	50.979	59.7092	10.3625	9.08004	34.6322	35.7076
Fcgrt	401.049	345.989	219.695	220.592	610.237	606.547	453.598	478.633
Nosip	1259.27	1181.31	1120.32	1125.35	1134.12	1176.77	1040.66	1071.23
Pih1d1	811.452	829.138	767.112	849.198	782.945	829.916	794.007	793.924
Rps11	11160.4	11362	9743.06	9472.21	10886.4	10533.8	9175.01	9169.25
Supt5	10819	10128.8	9253.9	9274	10079.3	9937.2	8799.97	8716.44
Paf1	2465.92	2305.77	2277.06	2293.83	2166.92	2242.77	2267.99	2326.31
Timm50	1527.03	1535.94	1174.94	1225.7	1231.99	1198.57	1028.83	1063.63
Med29	547.204	476.97	453.956	416.306	443.285	419.498	388.557	401.14
Bicd1	46.7696	56.841	81.3236	71.3194	56.4181	36.3202	70.9539	91.1683
Ncstn	3228.27	3171.98	2839.04	2766.53	3364.36	3372.33	3169.27	3184.05
Pex19	2295.22	2211.86	1974.83	1947.18	2033.35	2106.57	1934.34	1972.27
Phyhip	10.5232	9.8854	31.5584	29.8546	11.5139	15.4361	27.03	23.5518
Cyp4f18	14.0309	12.3567	15.7792	22.391	9.21112	3.63202	12.6703	19.7531
Impdh1	2351.34	2221.74	2595.07	2458.86	2103.59	2143.8	2300.93	2296.68
Dusp3	1432.32	1411.14	1553.65	1486.93	1203.2	1160.43	1152.16	1162.4
Prodh	93.5391	81.5545	95.889	119.418	88.657	100.788	139.374	152.707
Ess2	966.961	884.743	808.381	850.856	826.698	808.124	827.795	790.125
Slc25a1	3359.22	3068.18	2931.29	2799.7	2528.45	2393.5	2361.75	2271.61
Dgcr6	447.819	402.83	426.039	407.184	346.568	366.834	397.004	395.822
Ddr1	2370.05	2093.23	1210.14	1150.23	2873.87	2952.83	2127.77	2047.49
Ier3	2809.68	2650.52	2536.81	2555.06	711.559	726.403	343.788	335.043
Fosb	84.1852	65.4908	98.3166	92.881	70.2348	62.6523	43.9238	66.8567
Klc4	1065.18	997.19	956.463	918.029	1172.11	1223.99	1162.29	1188.99
Ercc1	3342.85	3363.51	3424.09	3248.35	1098.43	980.645	1065.15	1100.1
As3mt	156.678	140.867	201.488	204.007	194.585	207.933	255.096	277.303
Homer3	2996.76	2785.21	3341.55	3146.34	2039.11	2033.02	2300.93	2172.08
Crtc1	1368.01	1165.24	1312.1	1190.87	1356.34	1424.66	1401.34	1384.24
Rnf215	484.065	415.187	436.963	415.477	445.588	516.654	521.173	503.705
Sec14l2	127.447	149.517	183.282	208.982	88.657	103.512	233.979	224.122
Aven	553.05	532.576	452.742	496.748	421.409	445.83	402.917	401.14
Cp	724.928	903.278	898.201	777.049	2786.36	2689.51	2714.83	2659.07
Crot	1183.27	1228.26	1045.07	1033.3	1217.02	1074.17	1134.42	1154.04
Rps6ka1	1744.5	1700.29	1357.01	1264.67	1248.11	1216.73	1234.09	1160.88
Calb2	76.0005	66.7264	61.9031	66.3436	57.5695	54.4803	59.1282	57.7399
Snrnp200	9978.29	9599.96	9726.06	9458.94	9122.46	9082.77	9531.47	9808.94
Ciao1	1113.12	1091.1	1042.64	1050.72	991.347	1023.32	999.267	998.292
Has1	106.401	109.975	71.6133	75.4658	77.1431	63.5603	65.041	47.1036
Taf6l	816.129	736.462	736.768	728.121	739.192	753.643	690.111	673.126
Insig2	527.327	575.824	563.196	607.044	594.117	662.843	632.672	634.379
Kpna6	4006.98	4135.8	3938.73	3969.83	3545.13	3600.24	3740.28	3611.78
Man1a	979.822	1192.43	1089.98	1143.6	2066.74	2100.21	1957.99	2043.69
Itpkc	589.296	560.996	506.149	480.162	705.802	731.851	576.078	557.646
Coq8b	405.726	402.83	411.473	348.304	576.846	592.927	397.004	381.387
Brd8	1860.26	1799.14	2020.95	2003.58	2188.79	2138.35	2255.32	2214.63
Kif20a	3522.92	3454.95	2954.35	2881.8	2772.55	2788.48	2732.57	2834.57
Farsa	2613.25	2482.47	2221.23	2152.85	2113.95	2228.24	1912.38	1928.21
Gcdh	402.218	462.142	477.018	471.039	350.022	357.754	410.519	384.426
Mast2	5945.58	5660.63	6130.83	6128.49	5189.31	5102.98	5958.43	5875.03
Dnase2a	271.263	292.855	382.342	427.916	276.334	274.217	293.952	284.901
Rad23a	1794.78	1702.76	1454.11	1558.24	1363.25	1423.75	1369.24	1306.74
Calr	24775	24491.1	21885.8	21064.9	27570	27525.2	22740.7	22615.8
Syce2	851.206	771.061	863.001	890.663	779.491	803.584	1042.35	1069.71
Nfat5	4482.86	5281.27	6633.34	6948.66	6962.45	6751.01	6707.67	6393.17
Nob1	782.221	850.144	643.306	605.385	726.527	719.139	581.991	600.191
Nqo1	838.344	754.997	554.7	594.604	158.892	181.601	173.161	187.655
Ppfia3	102.893	101.325	106.813	94.5396	96.7167	100.788	101.363	94.9669
Gys1	1597.18	1516.17	1196.79	1284.58	1507.17	1554.5	1005.18	1044.64
Ruvbl2	1957.31	1759.6	1528.16	1503.51	1444.99	1495.48	1189.32	1172.27
Bax	1882.47	1723.77	1642.25	1540	1461.11	1528.17	1356.57	1388.8
Tfam	675.82	762.411	816.878	720.657	728.83	725.495	702.781	729.346
Zfp81	204.617	192.765	315.584	393.915	309.724	262.413	419.81	430.01
Efnb3	333.233	305.212	319.226	349.133	343.114	321.433	386.867	380.627
Mmd	1990.04	1970.9	3871.98	3769.14	657.444	626.523	1207.9	1219.38
Hlf	155.509	151.988	171.144	151.761	185.374	161.625	198.502	221.083
Fam162a	2456.57	2507.18	1653.18	1566.54	1332.16	1232.16	922.4	957.267
Rpl8	18601.4	17823.4	14482.9	13919.7	15633.6	15827.4	12829.1	12915.5
Ssbp2	562.404	537.519	418.756	446.99	892.327	891.66	768.667	724.788
Fancl	189.417	189.058	292.522	231.373	251.003	225.185	299.865	316.05
Brinp2	4.67696	4.9427	20.6344	44.7819	8.05973	4.54002	42.2344	39.5062
Gstm5	1192.62	1199.84	1296.32	1201.65	1039.7	1034.22	1095.56	1100.1
Gstm7	36.2464	56.841	61.9031	55.5628	78.2945	97.1564	76.022	85.8501
Gstm3	17.5386	14.8281	25.4895	19.9031	16.1195	10.8961	16.0491	22.7921
Stat3	9757.3	9461.56	6314.11	6025.66	10336	10232.3	5471.89	5430.59
Stat5a	876.929	840.259	710.064	702.413	857.785	816.296	721.364	768.093
Cavin1	10934.7	10224	7361.61	7207.4	7257.21	7412.95	6268.44	6140.94
Map3k11	1517.67	1367.89	1151.88	1202.48	1492.2	1559.95	1326.16	1238.37
Akt2	3985.94	3625.47	2875.46	2720.09	3815.71	3815.43	2538.29	2573.98
Dnaja3	1939.77	1943.72	1834.03	1837.72	1912.46	1835.98	1891.26	1870.47
Hmox2	2198.17	2192.09	2347.46	2184.36	1856.04	1875.03	1932.65	2036.85
Cdip1	2344.32	2351.49	2396.01	2354.37	2269.39	2188.29	2251.94	2387.85
Map3k20	2547.77	2938.43	2803.84	2786.43	2690.8	2690.42	2183.52	2175.12
Cwc15	1440.5	1508.76	1552.43	1531.71	1411.6	1360.19	1410.63	1476.93
Col5a3	5335.24	5063.8	4978.95	4665.61	4666.58	4909.58	3161.67	3016.91
Dnmt1	11331.1	10992.6	11943.6	11868	9668.22	9706.56	12019.9	11924
Ppan	3186.18	2933.49	2094.99	2093.97	2975.19	2954.65	2079.62	2095.35
Angptl2	6433.15	6303.18	3197.11	2996.24	4229.05	4412.9	2073.71	2142.45
Cacna1e	15.2001	24.7135	26.7033	31.5132	64.4778	51.7562	52.3707	57.7399
Cacna1b	342.587	318.804	305.874	307.668	468.616	453.094	544.824	546.25
Trmt10a	833.667	931.699	893.346	952.86	736.889	767.264	715.451	708.073
Etv1	522.65	518.983	280.384	296.058	210.704	211.565	108.12	112.441
Kifc2	294.648	240.957	240.33	261.228	350.022	294.193	351.391	324.407
Psap	26338.3	25474.7	22372.5	21166.1	24038.7	24294.6	23333.7	23010.9
Ikbkg	1227.7	1262.86	971.028	1075.6	1193.99	1228.53	966.324	1000.57
Wars2	174.217	200.179	171.144	178.298	279.788	231.541	247.494	237.037
Atn1	332.064	278.027	281.598	285.277	291.302	315.077	262.698	306.173
Phb2	4927.17	4403.94	3910.82	3858.71	3415.02	3449.51	3081.42	3142.27
Ptpn6	146.155	190.294	196.633	210.641	276.334	214.289	285.505	306.933
Eno2	729.605	705.57	667.582	636.898	611.388	604.731	606.487	616.145
Emg1	2410.97	2463.94	2372.95	2360.17	2128.92	2107.48	1936.03	1992.79
Lpcat3	1857.92	1863.4	1997.89	1869.23	1472.63	1488.22	1551.69	1668.38
Atp6v1f	1813.49	1627.38	1501.45	1504.34	1250.41	1193.12	1142.86	1160.88
Il12b	12.8616	6.17837	8.4965	11.6101	20.725	24.5161	14.3597	18.9934
Clcn5	1400.75	1503.82	2081.64	2047.53	1200.9	1199.47	1575.34	1534.67
Clcn3	555.389	670.971	870.284	929.639	670.109	667.383	836.242	898.007
Hif3a	313.356	258.256	205.13	202.348	666.655	678.279	168.093	167.142
Pde1c	70.1543	54.3697	118.951	125.224	102.474	107.144	121.635	124.597
Utp20	5984.16	6389.67	5854.09	5734.57	5837.55	5774	5234.54	5210.27
Cul3	3485.5	3982.58	4139.01	4309.02	4139.25	4008.84	3780.83	3630.78
Il11	613.85	661.086	490.369	394.744	74.8403	65.3763	48.992	42.5452
Large1	1041.79	1073.8	1128.82	1035.79	1046.61	1103.23	1311.8	1325.74
Ddx56	1566.78	1550.77	1218.64	1246.43	1231.99	1237.61	1019.54	1057.55
Tmed4	1085.05	1035.5	1051.14	1047.4	829.001	782.7	921.555	832.67
Col26a1	74.8313	56.841	54.6203	63.8557	41.45	59.0203	44.7685	43.3049
Bid	1135.33	1108.4	832.657	800.269	1111.09	1120.48	844.689	839.508
Ralb	1518.84	1586.61	1556.07	1431.36	1371.31	1374.72	1415.7	1452.61
Ppp1cc	4059.6	4015.94	3546.68	3536.94	3126.02	3124.44	3416.77	3513.02
Dnajb11	2939.47	2898.89	2655.76	2633.84	2801.33	2840.24	2646.41	2594.5
Tbccd1	472.373	489.327	483.087	459.429	512.368	482.15	458.666	553.087
Zfp324	194.094	177.937	175.999	170.005	260.214	256.965	226.377	226.401
Gab2	561.235	617.837	514.645	444.502	366.142	381.362	435.859	347.959
Coro1c	9275.57	8578.05	6383.3	6310.93	5934.26	6244.34	4519.93	4506.75
Tax1bp1	3936.83	4361.93	4497.07	4559.46	4941.76	4683.49	4608.62	4589.56
Psg17	37.4156	35.8346	42.4825	48.0991	5.75695	9.08004	5.91282	5.31815
Ndrg2	240.863	226.128	241.543	207.324	97.8681	108.961	102.207	97.2461
Mettl17	415.08	400.359	445.459	464.405	467.464	484.874	501.745	518.899
Arhgef40	4033.87	3789.81	2979.84	2866.04	2626.32	2627.76	1800.03	1641.79
Pnpla6	1411.27	1390.13	1151.88	1175.94	1067.34	1115.94	962.101	930.676
Mcoln1	1136.5	1089.87	1116.68	1059.84	962.562	962.484	966.324	1001.33
Arhgef18	2197	2150.07	1514.8	1530.88	2668.92	2661.36	1696.98	1675.98
Pkn2	1482.59	1505.05	1809.75	2016.02	1503.71	1450.99	1572.81	1658.5
Cd33	142.647	184.116	117.737	104.491	84.0515	113.501	89.537	75.9735
Etfb	58.4619	69.1978	54.6203	65.5143	56.4181	58.1123	66.7304	59.2594
Stxbp2	1100.25	1010.78	1030.5	971.104	1221.62	1142.27	1109.08	1090.98
Pcp2	21.0463	13.5924	23.0619	26.5374	32.2389	28.1481	28.7194	22.7921
Sgce	413.911	401.594	360.494	312.644	490.492	481.242	581.991	530.295
Chn2	127.447	102.561	84.965	106.15	148.529	136.201	95.4498	91.1683
Wwox	341.418	300.269	348.356	320.108	335.054	292.377	274.524	269.706
Slbp	1986.54	2213.09	2228.51	2244.07	1801.92	1885.92	2093.14	2143.21
Aqp1	97.0468	93.9113	185.709	175.81	26.482	23.6081	88.6923	112.441
Arid3b	1262.78	1130.64	1194.36	1184.23	1074.25	1090.51	1053.33	1089.46
Cnn2	3405.99	3298.02	3681.41	3495.48	5462.19	5600.57	6202.55	6164.49
Polr2e	3104.33	2855.64	2440.92	2297.98	2756.43	2646.83	2287.42	2358.98
Abca13	10.5232	4.9427	25.4895	8.29295	11.5139	15.4361	5.91282	8.35709
Myo9b	6826.02	6570.08	5685.37	5651.64	6416.69	6672.92	5975.33	5698.02
Hdac9	112.247	140.867	140.799	143.468	209.553	177.061	179.074	195.252
Ly9	70.1543	49.427	67.972	49.7577	130.107	101.696	125.859	103.324
Cd244a	35.0772	28.4205	8.4965	9.12224	29.9361	39.0442	38.011	35.7076
Adgre1	1338.78	1383.96	1212.57	1109.6	1822.65	1823.27	1590.55	1724.6
Mtfp1	53.785	67.9621	58.2617	56.392	39.1473	39.0442	35.4769	46.3439
Rab23	1284.99	1361.71	1035.36	1032.47	1267.68	1252.14	1016.16	997.533
Rab11a	2287.03	2587.5	2256.43	2263.15	2041.41	1968.55	1691.07	1754.99
Eif2b2	1578.47	1445.74	1602.2	1414.78	1263.07	1248.51	1079.51	1087.94
Dlst	4722.56	4643.67	4234.9	4168.04	3268.8	3326.02	3147.31	3144.54
Pgf	100.555	72.9048	219.695	179.128	115.139	105.328	141.908	134.473
Ulk2	943.576	1030.55	1211.36	1170.96	1238.9	1201.29	1416.54	1346.25
Dgkq	868.745	846.437	764.685	714.023	738.041	816.296	814.28	752.138
Chmp2b	824.313	923.049	911.553	983.544	809.427	808.124	837.931	886.611
Plod3	4409.2	3855.31	3767.59	3501.28	4523.81	4392.02	3523.2	3431.72
Ap1s1	2593.37	2433.04	2266.14	2108.9	1964.27	1934.05	1536.49	1737.51
Mapk13	1018.41	1047.85	852.077	849.198	335.054	331.422	252.562	296.297
Srpk1	4487.54	4487.97	4398.76	4389.46	3894	3856.29	3807.86	3819.19
Lbr	2463.59	2570.2	2919.15	2873.51	2491.61	2566.93	2722.43	2807.98
Crabp2	253.725	240.957	604.465	579.677	222.218	234.265	1440.19	1495.92
Nes	4812.59	4700.51	5486.31	5235.34	2543.42	2555.12	2768.05	2754.8
Bcan	50.2773	40.7773	58.2617	36.489	43.7528	43.5842	87.8476	90.4085
Prcc	1574.96	1379.01	1591.27	1515.95	1449.6	1341.12	1488.34	1511.11
Rrnad1	1288.5	1275.22	1234.42	1131.16	1358.64	1278.47	1210.44	1325.74
Hdgf	6557.09	6327.89	4795.67	4769.27	5537.03	5429.87	4286.8	4385.95
Thop1	2937.13	2712.31	2122.91	2074.9	2383.38	2464.32	1982.48	1876.55
Apba3	1377.36	1194.9	1296.32	1226.53	1259.62	1288.46	1228.18	1175.31
Matk	52.6158	46.9556	30.3446	38.9769	58.7209	69.0083	54.9048	58.4996
Pias4	1497.8	1366.66	1255.05	1219.06	1371.31	1320.24	1289	1253.56
Map2k1	3603.59	3508.08	2949.5	2997.9	2773.7	2793.02	2350.77	2271.61
Sgta	4288.77	3794.76	3444.72	3484.7	3440.35	3417.73	3090.72	2974.36
Tmem242	544.865	573.353	506.149	499.235	507.763	537.538	450.219	473.315
Dtx2	2158.42	1949.89	1661.67	1762.25	2124.31	2101.12	1853.25	1826.4
Zp3	71.3236	58.0767	40.0549	54.7335	31.0875	42.6762	29.5641	31.9089
Hspb1	1289.67	1204.78	1170.09	1060.67	588.36	597.467	623.38	629.061
Rasa4	874.591	750.055	785.319	692.461	748.403	776.344	707.005	707.314
Syt5	28.0617	39.5416	43.6963	38.9769	34.5417	40.8602	44.7685	46.3439
Hnrnpa2b1	11508.8	12739.8	13309.2	13911.4	11660.1	11589.8	12419.5	12524.2
Ccdc130	346.095	352.167	328.936	341.669	401.835	416.774	337.876	335.803
Mri1	533.173	458.435	427.252	409.672	336.206	380.454	327.739	356.316
Prkacb	2817.87	3142.32	2898.52	2793.89	2140.43	2140.17	2516.33	2576.26
Sgsh	1071.02	956.412	781.678	718.999	910.749	921.624	707.849	743.021
Chd5	895.637	782.182	1162.81	1180.09	1010.92	1067.81	983.218	1030.2
Cstb	1929.24	2024.04	2270.99	2351.05	1233.14	1266.67	1547.47	1473.13
Sh2b2	208.125	212.536	233.047	231.373	187.677	212.473	222.998	219.564
Pex5	1441.67	1443.27	1314.53	1271.31	1119.15	1174.05	1245.07	1180.63
Jkamp	731.944	756.233	884.85	769.586	683.925	720.955	839.621	856.982
Cd44	8928.31	9571.54	8024.34	7810.3	4948.67	4956.79	2584.75	2440.27
Slc1a2	53.785	69.1978	76.4685	77.1244	77.1431	89.8924	103.897	116.999
Eif2ak4	921.36	897.1	1253.84	1274.63	977.53	1039.66	1260.28	1221.65
Wdr1	7823.38	7789.69	6951.35	6762.07	6967.06	7110.58	6007.43	5944.93
Slc2a9	236.186	252.078	140.799	159.225	324.692	276.033	210.328	228.68
Ccn4	2284.69	2547.96	1460.18	1359.21	8433.93	8681.43	4744.62	4679.97
Ndrg1	1011.39	858.794	464.88	374.841	1833.01	1824.18	873.408	799.242
4930550C14Rik	15.2001	24.7135	9.71028	18.2445	14.9681	19.9761	16.0491	24.3115
Man2b1	2676.39	2887.77	3074.52	2873.51	2916.47	3080.86	3690.45	3604.18
Klf5	500.434	514.041	513.431	509.187	388.018	350.49	573.544	560.685
Wdr83	660.62	647.494	644.52	611.19	586.057	641.959	597.195	578.918
Prdx2	5038.25	5225.67	4574.76	4270.87	4092.04	4111.44	3507.15	3429.45
Polr2a	11673.7	11575.8	12796.9	12559.7	11150.1	11288.3	14494.9	13880.4
Senp3	5811.12	5433.26	4631.81	4866.3	4793.24	4919.57	4507.26	4496.87
Plekha8	2122.17	2253.87	2326.83	2419.05	2138.13	2161.96	2541.67	2610.45
Spc25	714.405	813.074	933.401	993.495	622.902	650.131	940.983	1006.65
Dnah2	202.278	151.988	178.426	177.469	189.979	190.681	178.229	192.973
Ripk4	630.22	600.538	525.569	491.772	636.719	691.899	507.658	465.718
Ufd1	1553.92	1686.7	1535.44	1583.95	1415.06	1489.13	1409.79	1422.98
Zfp287	431.449	491.799	490.369	511.675	458.253	473.978	638.585	561.444
Prlr	2.33848	2.47135	30.3446	30.6839	100.171	85.3524	258.475	236.278
Letm1	2346.66	2113	2126.55	2125.48	1883.67	1942.22	1987.55	1964.68
Ubqln1	5062.8	5271.39	4658.51	4457.46	4554.9	4394.74	3420.99	3471.23
Fgfr4	14.0309	11.1211	25.4895	48.0991	13.8167	17.2521	49.8366	44.8244
Cadm3	316.864	281.734	190.564	160.054	301.664	328.698	209.483	223.362
Txn2	2599.22	2360.14	2172.68	2124.65	1847.98	1910.44	1682.62	1635.71
Slc1a6	65.4774	72.9048	40.0549	58.8799	164.649	153.453	284.66	265.907
Slc1a3	30.4002	38.3059	15.7792	15.7566	252.154	247.885	45.6132	47.8633
Crbn	846.529	934.17	1051.14	1139.45	1345.97	1084.16	1279.7	1314.34
Msh6	7196.67	6934.61	4955.89	4967.48	5775.37	5587.86	4293.55	4468
Fbxo11	1924.57	2346.55	2280.7	2379.25	2270.54	2225.52	2104.12	2094.59
Mlxipl	356.618	318.804	489.156	512.504	558.424	547.527	751.773	764.294
Tbl2	1502.47	1369.13	1474.75	1515.95	1561.28	1586.28	1890.41	1901.62
Bud23	1072.19	1082.45	986.808	943.737	976.378	1020.6	853.98	877.494
Nid1	14436.6	14629.2	22009.6	21481.2	10033.2	10347.6	18690.4	18716.8
Mcm5	4356.58	4300.15	3535.76	3546.89	3603.85	3679.23	3427.75	3512.26
Hmox1	8423.2	7999.76	5036	4894.5	2510.03	2500.64	2071.18	2035.33
Mprip	10351.3	9910.11	10383.9	10375.3	10786.2	10677.2	11353.5	11129.4
Cic	8441.91	7585.81	7053.31	6610.31	8496.1	8586.09	8060.87	7814.64
Pafah1b3	1003.21	908.221	769.54	770.415	949.897	940.692	774.58	774.93
Il27ra	30.4002	34.5989	32.7722	26.5374	28.7847	34.5042	34.6322	59.2594
Prkaca	2142.05	2155.02	2303.76	2268.12	2002.27	1977.63	2423.41	2478.26
Asf1b	1272.13	1156.59	1134.89	1190.04	1022.43	999.713	1201.15	1137.32
Ddx39	2912.57	2895.19	2496.76	2359.34	2170.37	2173.76	1612.51	1625.07
Dnajb1	2153.74	1954.84	1804.9	1773.86	1936.64	1828.72	1691.91	1717.76
Msh4	122.77	163.109	167.502	151.761	164.649	133.477	231.445	204.369
Usp40	843.021	929.227	1018.37	1010.08	1077.7	1044.2	1179.19	1160.12
Kbtbd4	834.837	834.08	662.727	738.072	688.531	678.279	720.52	777.969
Celf1	4831.3	5056.38	5795.83	5638.38	4043.68	4001.57	5129.8	5087.19
Ndufs3	1244.07	1196.13	1120.32	1140.28	1086.91	1051.47	1002.65	1008.93
Por	4839.48	4597.95	5710.86	5513.15	2497.36	2536.96	3814.61	3904.28
Igf1r	4993.82	5152.76	3739.67	3760.85	7078.74	7171.42	5228.62	5173.04
Insr	804.436	947.763	967.387	976.909	1120.3	1138.64	1189.32	1142.64
Trim28	9836.81	9340.47	7816.78	7424.68	8850.73	8870.29	7325.14	7304.86
Ube2m	2564.14	2309.48	2355.96	2374.27	1846.83	1828.72	1766.24	1827.92
Adcy9	199.94	182.88	205.13	196.543	260.214	231.541	304.088	286.42
Mef2c	118.093	88.9686	104.386	140.151	125.501	87.1684	125.014	120.038
Ctr9	2587.53	2543.02	2398.44	2523.54	2926.83	2731.28	2534.07	2487.37
Eif4g2	20556.4	23412.3	23094.7	22837.9	22947.2	22473.1	21374	21639.5
Mrvi1	19.8771	44.4843	33.986	34.0011	109.382	98.9725	213.706	205.888
Pcyt1a	1895.34	1957.31	2881.53	2788.92	1459.96	1480.95	1865.92	1862.11
Zfp592	728.436	768.59	780.464	710.706	701.196	671.923	678.285	639.697
Psmd4	3950.86	3762.63	2983.48	3191.13	3143.29	3089.03	2609.24	2592.22
Insrr	15.2001	12.3567	9.71028	7.46365	23.0278	13.6201	29.5641	26.5907
Snx6	2676.39	2877.89	2436.07	2574.96	2392.59	2382.6	2214.77	2254.89
Mthfd2	1344.62	1176.36	1031.72	1089.69	1145.63	1043.3	1098.1	1065.91
Kit	149.663	149.517	5048.13	4847.23	568.787	564.779	8495.88	8443.7
Tomm40l	650.097	568.41	478.231	465.234	525.034	493.954	362.371	389.744
Nr1i3	495.757	431.25	355.639	355.767	413.349	381.362	279.592	289.459
Pan2	2484.63	2424.39	2505.25	2532.67	2839.33	2692.23	2508.73	2455.46
Cs	8211.57	8125.8	7236.59	7145.2	6564.07	6671.11	5999.82	5947.97
Ampd3	921.36	921.813	727.057	658.46	520.428	476.702	694.334	704.275
Bcas2	1909.37	1815.21	1810.97	1764.74	1830.71	1727.93	1793.27	1839.32
Ctcf	1591.33	1676.81	1751.49	1807.03	1514.08	1608.08	1631.09	1619
Pard6a	113.416	109.975	108.027	140.98	157.74	140.741	161.336	166.382
Agrp	14.0309	22.2421	24.2757	19.9031	13.8167	19.0681	15.2044	29.6297
Tfap4	574.096	493.034	370.205	369.865	495.098	490.322	369.129	348.719
Ranbp1	1628.75	1529.77	1302.39	1338.48	1251.56	1122.29	1018.69	1062.87
Cd247	215.14	350.932	445.459	426.258	391.473	431.302	581.146	518.14
Rfx5	686.343	673.443	582.617	662.607	794.459	823.56	614.933	611.587
Psmb4	4672.28	4588.06	3915.67	3811.44	4009.14	4079.66	3257.96	3246.35
Mmp8	91.2006	138.396	59.4755	70.4901	101.322	86.2604	31.2535	34.1881
Slc30a4	1026.59	1176.36	1406.78	1490.24	764.523	821.744	1148.78	1200.38
Sqor	553.05	569.646	404.191	435.38	376.504	378.638	323.516	310.732
Bloc1s6	831.329	852.616	784.105	875.735	777.188	796.32	787.25	762.015
Metap1	1854.41	1962.25	1891.08	1907.38	1548.62	1499.11	1411.47	1500.48
Gpr108	1052.32	1123.23	1075.41	1070.62	1113.39	1089.61	1121.75	1054.51
Gata6	183.571	171.759	299.805	266.204	172.708	168.889	284.66	289.459
Rsl1d1	3105.5	3441.35	2886.38	2882.63	2788.67	2739.45	2311.91	2357.46
Apc	2992.08	3312.84	4651.23	5219.58	5006.24	4767.93	5725.3	5455.66
Reep5	2686.91	2837.11	2622.99	2392.52	2196.85	2211.9	2097.36	2150.05
Ergic3	2288.2	2329.25	2159.32	2045.87	2459.37	2416.2	2327.12	2374.17
Uqcc1	665.297	595.595	575.334	592.946	584.906	576.583	566.786	564.483
Spo11	28.0617	33.3632	60.6893	48.9284	55.2667	61.7443	65.041	40.266
Ncoa2	1673.18	1839.92	2056.15	2168.61	2183.03	2197.37	2584.75	2513.2
Trh	35.0772	37.0702	67.972	61.3678	28.7847	26.3321	43.0791	42.5452
Nr2c2	1287.33	1386.43	1424.98	1466.19	1371.31	1395.6	1585.48	1555.94
Nr2c1	385.849	417.658	457.597	444.502	369.596	394.982	447.685	465.718
Smpd4	2004.08	1889.35	1642.25	1578.98	1925.12	1870.49	1820.3	1765.63
Pex1	889.791	872.386	898.201	953.689	894.63	856.248	875.098	889.65
Otx1	15.2001	17.2994	24.2757	11.6101	6.90834	11.8041	17.7385	14.435
Kctd20	3083.28	3104.02	2595.07	2698.53	3345.94	3461.31	3030.74	3041.22
Itgae	15.2001	17.2994	32.7722	49.7577	13.8167	20.8841	21.9619	25.831
Ctns	526.158	538.754	583.831	533.237	584.906	610.179	649.566	646.535
P2rx5	109.908	95.147	122.592	119.418	81.7487	74.4563	83.6242	72.9346
Shpk	65.4774	55.6054	81.3236	86.2467	96.7167	117.133	130.082	113.96
Ephb3	1049.98	1037.97	829.015	779.537	1134.12	1220.36	1125.97	1108.45
Tuft1	432.618	423.836	401.763	377.329	407.592	423.13	438.393	446.724
Rcn1	3932.15	4060.43	3879.26	3672.12	5449.53	5352.68	4995.49	5006.66
Dnase1	122.77	161.873	145.654	125.224	172.708	150.729	135.995	125.356
Trap1	3084.45	3147.26	2652.12	2637.99	2679.28	2834.79	2459.73	2343.02
Naa60	947.084	914.399	929.76	969.446	1007.47	1037.85	1038.12	1048.43
1700037C18Rik	358.956	371.938	341.074	329.23	390.321	375.006	350.546	373.79
Ankrd13d	438.465	370.702	361.708	311.815	378.807	388.626	391.936	393.543
Tpr	5572.59	5764.42	7058.16	9295.57	8322.24	7777.96	9336.35	8685.3
Odr4	543.696	610.423	697.927	764.61	1013.22	984.277	951.12	987.656
Prg4	184.74	169.287	206.344	222.251	169.254	158.901	220.464	236.278
Dhx34	383.51	321.275	324.081	387.281	464.01	471.254	407.14	414.816
Kptn	274.771	254.549	337.432	350.792	348.871	337.778	324.36	354.796
Napa	3603.59	3557.51	3322.13	3156.3	3365.51	3473.12	2938.67	3020.71
Sra1	915.514	926.756	798.671	796.952	977.53	1021.5	794.852	831.151
Calcoco2	18.7078	24.7135	21.8481	16.5859	21.8764	19.0681	30.4088	33.4284
Atp5g1	1969	1911.59	1565.78	1434.68	1606.19	1757.9	1093.03	1076.55
Snf8	1839.21	1823.86	1655.6	1629.56	1798.47	1842.34	1621.8	1660.02
Tbcb	1401.92	1395.08	1173.73	1161.84	1228.53	1157.71	1111.61	1070.47
Inpp5k	477.049	431.25	474.59	469.381	598.723	645.591	690.955	658.691
Crkl	3018.97	2982.92	3041.75	3028.58	2743.76	2871.11	3000.33	2997.16
Eps8l1	10.5232	11.1211	13.3516	12.4394	11.5139	23.6081	26.1854	18.9934
Clint1	3672.58	3783.64	3760.31	3740.12	3678.69	3745.52	3607.67	3540.37
Prss16	14.0309	13.5924	25.4895	19.9031	8.05973	2.72401	12.6703	15.9544
Cdkal1	278.279	327.454	291.308	310.986	287.847	288.745	302.399	327.446
Htra1	747.144	722.87	2450.63	2399.98	787.551	768.172	3581.48	3566.96
Zbtb17	1078.04	1052.79	998.945	1019.2	938.383	888.936	1030.52	988.416
Fam131c	24.554	17.2994	57.0479	63.8557	6.90834	7.26403	56.5941	48.6231
Fblim1	2163.09	2072.23	2582.94	2469.64	1390.88	1390.15	1729.92	1741.31
Hspb7	128.616	133.453	86.1788	81.2709	59.8723	55.3883	22.8066	28.8699
Epor	14.0309	11.1211	14.5654	25.7081	12.6653	9.98805	17.7385	22.7921
Ccdc159	38.5849	38.3059	54.6203	66.3436	69.0834	60.8363	91.2264	79.7722
Mob1b	1233.55	1484.05	2375.38	2658.72	1803.08	1765.16	2499.43	2434.19
Atp6v1b2	2545.43	2693.77	1986.97	1948.01	2343.08	2502.46	1591.39	1559.74
Eps15l1	1635.77	1595.26	1644.68	1646.98	1621.16	1697.97	1686	1766.38
Tep1	1233.55	1175.13	1142.17	1097.16	1204.35	1197.66	1273.79	1228.49
Ttc5	568.25	573.353	628.741	615.337	583.755	534.814	647.032	647.295
Osgep	671.143	640.08	622.672	630.264	716.164	810.848	710.383	745.3
Aamp	5055.79	4943.93	3937.52	3973.15	5135.2	5275.5	3650.74	3649.01
Tmbim1	2758.23	2788.92	2392.37	2166.12	2320.05	2263.65	1802.57	1880.35
Arpc2	7284.36	7379.45	6914.94	6774.51	6209.44	6115.41	5431.35	5651.67
Kmt2b	5687.18	5229.38	5340.66	5266.85	5685.56	5643.25	5956.75	5822.61
Zbtb32	351.941	291.619	301.019	289.424	388.018	407.694	447.685	486.231
Upk1a	14.0309	8.64972	8.4965	19.0738	25.3306	20.8841	5.91282	13.6752
Tmem147	874.591	783.418	870.284	888.175	791.005	703.703	762.754	831.151
Rps9	12535.4	12617.5	10634	10619.9	11296.3	11372.8	10288.3	10422.8
Tfpt	548.373	542.461	443.032	497.577	460.556	497.586	522.862	489.27
Susd2	162.524	124.803	84.965	100.345	249.852	255.149	255.941	234.758
Ggt5	28.0617	29.6562	23.0619	22.391	90.9598	98.0645	76.022	56.9802
Crip2	3949.69	3707.02	2962.85	2765.7	2216.43	2284.54	1954.61	1886.42
Crip1	197.601	211.3	174.785	148.444	156.589	150.729	168.093	124.597
Cbfa2t3	53.785	53.134	105.599	85.4174	39.1473	48.1242	140.218	129.915
Fbln1	4335.54	4033.24	4077.11	3794.85	7463.31	7820.64	7268.55	7335.25
Pgrmc1	1772.57	1944.95	2421.5	2308.76	1891.73	1817.82	2580.52	2534.48
Gcat	102.893	112.446	63.1168	58.0506	64.4778	80.8124	56.5941	47.1036
Tek	17.5386	14.8281	19.4206	32.3425	35.6931	30.8721	34.6322	34.9478
Elovl1	1574.96	1474.16	1519.66	1375.8	1284.95	1273.02	1213.82	1251.28
Med8	944.745	988.54	869.07	885.687	875.056	929.796	835.397	871.417
Cdc20	2830.73	2634.46	2480.98	2345.25	2407.56	2342.65	2129.46	2175.88
Adamts4	617.358	578.296	481.873	478.503	863.542	813.572	566.786	508.263
Nectin4	36.2464	33.3632	36.4136	33.1718	33.3903	34.5042	26.1854	21.2726
Pfdn2	1536.38	1521.12	1404.35	1267.16	1152.54	1149.53	973.926	1026.4
Rnf114	3817.57	3349.91	2663.05	2637.99	3815.71	3770.94	3104.23	3187.09
C330007P06Rik	768.19	974.947	895.774	825.148	827.849	773.62	772.046	740.742
Neurl1a	312.187	260.727	264.605	321.766	254.457	260.597	276.213	262.868
Srm	1353.98	1341.94	967.387	934.615	1264.23	1283.01	985.752	1009.69
Epha2	6743	6355.08	5401.34	5426.91	2514.64	2608.7	1487.5	1359.93
Rbm14	1393.73	1168.95	1219.85	1187.55	1009.77	1039.66	1090.49	1090.98
Actn3	54.9542	60.5481	97.1028	68.0022	74.8403	78.9964	93.7605	107.123
Zdhhc24	302.833	328.689	274.315	275.326	355.779	307.813	336.186	333.524
Bbs1	180.063	185.351	262.178	256.252	217.613	237.897	329.429	327.446
Ndor1	537.85	489.327	395.694	446.99	458.253	477.61	437.549	440.647
Nsmf	1255.76	1152.88	1531.8	1471.17	1203.2	1154.07	1711.34	1651.66
Prl8a9	22.2155	25.9492	38.8411	43.1233	9.21112	6.35603	31.2535	30.3894
Pdk1	1580.81	1627.38	1496.6	1479.46	2078.26	2010.32	957.032	985.377
Ptbp1	11374.4	10751.6	9880.21	9406.69	9401.1	9509.53	8647.08	8591.09
Mvd	744.805	668.5	653.017	615.337	577.998	649.223	732.345	721.749
Cyba	1254.59	1183.78	1075.41	981.885	1183.63	1112.31	1011.09	1043.88
Stimate	757.667	726.577	744.05	656.801	660.898	767.264	613.244	603.99
Sfmbt1	1862.6	1849.81	1838.88	1931.43	1751.26	1673.45	1921.67	1906.94
Atp7b	209.294	172.994	257.323	245.471	253.306	207.025	353.08	341.881
Rundc3a	77.1698	93.9113	67.972	55.5628	75.9917	100.788	71.7985	56.9802
Slc4a3	502.773	423.836	735.554	731.438	543.456	519.378	764.443	759.735
Cdt1	2323.28	2015.39	1689.59	1744.84	1757.02	1708.86	1873.52	1906.18
Runx1t1	147.324	169.287	248.826	225.568	551.516	554.791	625.914	585.756
Snai3	65.4774	59.3124	36.4136	43.1233	57.5695	63.5603	103.897	94.9669
Aprt	2755.9	2567.73	2153.26	2084.02	1733.99	1845.97	1525.51	1609.88
Gtf2h1	1691.89	1889.35	1577.92	1582.29	1854.89	1844.16	1616.73	1655.46
Hfe	133.293	139.631	91.0339	65.5143	219.915	187.957	133.461	136.752
Slc5a6	740.128	658.615	821.733	771.244	698.894	707.335	903.817	872.176
Nphs1	114.585	108.739	190.564	153.42	93.2626	117.133	65.041	77.493
Aplp1	2154.91	2030.21	1762.42	1730.74	1737.45	1800.57	1374.31	1303.71
Qrich1	4169.51	4176.58	4319.86	4183.79	4058.65	3997.03	4448.98	4452.05
P4htm	36.2464	33.3632	30.3446	28.196	28.7847	22.7001	35.4769	38.7465
Usp19	11487.8	10325.3	9712.71	9926.66	10123	10281.3	9497.68	9419.96
Pola1	382.341	441.136	546.203	577.189	473.221	502.126	499.211	514.341
Cdc42	8025.66	8628.72	8021.91	7724.05	7129.41	7117.84	6755.82	6563.35
Pknox1	876.929	850.144	737.982	702.413	784.096	814.48	683.353	622.223
Gmnn	603.327	643.787	666.368	721.486	478.978	486.69	814.28	818.235
Acot13	619.697	643.787	439.39	461.917	622.902	603.823	337.031	284.901
Zfp184	211.632	236.014	248.826	246.301	259.063	278.757	241.581	269.706
Cdk4	6669.34	6802.39	5560.35	5637.55	5220.4	5270.06	4171.07	4295.54
B4galnt1	1295.52	1199.84	1171.3	1215.75	979.833	1010.61	1101.47	956.507
Mettl1	408.064	378.116	325.294	299.375	409.895	478.518	326.05	331.245
Tspan31	2598.05	2549.2	2341.39	2387.54	1937.79	1989.44	1716.41	1736.76
Kif5b	2520.88	2997.75	3737.25	3895.2	3583.12	3463.13	3833.2	3888.33
Saal1	372.987	417.658	415.115	430.404	368.445	382.27	413.898	396.582
Krt23	12.8616	16.0638	16.993	17.4152	3.45417	4.54002	22.8066	13.6752
Cnp	1201.98	1194.9	1019.58	1044.08	1043.16	1121.39	1013.63	1005.13
Ttc25	39.7541	51.8983	57.0479	42.294	79.4459	72.6403	52.3707	56.2204
Sulf2	7158.08	7034.7	5665.95	5302.51	9383.83	9734.71	8629.34	8654.91
Sod2	3851.47	4009.76	2522.25	2491.2	6176.05	6282.48	3578.95	3634.57
Tmco6	376.495	342.282	285.24	311.815	398.381	387.718	320.982	327.446
Stambp	440.803	436.193	378.701	413.818	460.556	530.274	478.939	491.549
Ezh1	2144.38	2070.99	1444.4	1359.21	2108.19	2177.39	1650.52	1625.83
Hap1	1204.32	1139.29	1293.9	1291.21	1050.07	1093.24	1137.8	1017.29
P3h4	1733.98	1600.2	1352.16	1315.26	1450.75	1529.08	1120.9	1146.44
Ctnnb1	16613.7	16776.8	18279.6	17916.9	13669.3	13655.5	14022.7	14407.6
Eif1b	1563.27	1553.24	1638.61	1684.3	1494.5	1533.62	1849.02	1834
Chrd	522.65	479.442	151.723	122.736	510.066	536.63	115.722	107.123
Psmd2	15182.6	15186.4	13570.1	13774.6	12965.8	13274.1	11868.7	11804.8
Syngr3	43.2618	54.3697	59.4755	62.1971	26.482	44.4922	54.9048	60.7788
Vars	7927.44	7231.17	5928.13	5833.26	6537.59	6564.87	5794.57	5521
Vwa7	60.8004	45.72	44.9101	38.1476	40.2986	47.2162	35.4769	30.3894
Hspa1l	32.7387	40.7773	37.6273	33.1718	58.7209	69.0083	30.4088	32.6686
Slc44a4	26.8925	32.1275	81.3236	67.1729	35.6931	37.2282	97.1392	89.6488
Msh5	122.77	123.567	144.44	122.736	116.29	149.821	147.821	164.863
Abhd16a	1048.81	1013.25	957.677	976.909	1166.36	1190.39	1136.11	1065.15
Neu1	458.342	431.25	469.735	452.795	392.624	420.406	452.753	466.478
Ddah2	681.666	595.595	453.956	463.576	966.016	1058.73	667.304	716.43
Clic1	6706.75	6546.6	6486.47	6096.15	2923.38	2979.16	2539.98	2620.33
Lsm2	1323.58	1227.03	1133.68	1020.86	1182.48	1225.81	1044.04	1037.04
Pole	4597.45	4485.5	4560.19	4498.09	4550.29	4550.92	5133.17	5157.84
Atp1a2	24.554	32.1275	12.1379	10.7808	41.45	42.6762	12.6703	11.396
Stx1a	341.418	296.562	451.528	411.33	396.078	366.834	386.023	372.27
Zfp775	217.478	154.459	142.013	180.786	116.29	134.385	125.859	135.993
Scube2	4.67696	4.9427	52.1928	52.2456	18.4222	11.8041	100.518	104.843
Mrpl49	944.745	945.291	861.788	813.538	860.088	790.872	730.656	738.463
Dennd2c	945.914	962.591	975.883	959.494	1048.92	1045.11	1171.58	1189.75
Mark3	3041.19	3216.46	3197.11	3224.3	2887.69	2873.83	2963.17	2857.36
Gatad1	1654.47	1665.69	1603.41	1637.03	1160.6	1245.78	1162.29	1204.94
M6pr	4203.41	4296.44	3630.43	3716.9	3751.23	3880.81	3547.69	3575.31
Lrrc8a	646.589	601.774	572.907	600.409	672.412	669.199	642.808	588.035
Ppp2r1a	6483.43	6362.49	5463.25	5290.9	5129.44	5413.52	4429.55	4414.06
Fance	654.774	586.946	623.886	641.874	550.364	568.411	565.097	582.717
Tinf2	1482.59	1437.09	1719.93	1804.55	1189.39	1245.78	1433.44	1452.61
Tssk4	7.01543	14.8281	12.1379	14.9273	13.8167	9.98805	24.496	14.435
Hapln4	136.801	133.453	188.137	177.469	101.322	98.0645	191.744	192.973
Dus3l	1149.36	1109.64	1145.81	1223.21	1067.34	1026.04	1011.94	1037.04
Gtpbp3	585.789	523.926	483.087	490.943	475.524	505.758	449.374	441.406
Tgfbr1	941.237	1107.16	1383.72	1498.54	1243.5	1249.41	1475.67	1480.72
Homer1	797.421	879.8	872.712	924.664	877.359	837.18	847.223	804.56
Rad51c	500.434	458.435	503.721	500.894	516.974	484.874	580.301	582.717
Cav1	2372.39	2613.45	910.339	835.1	3558.95	3426.81	901.283	966.383
Arpp19	2117.49	2235.34	2247.93	2335.29	1844.53	1850.51	1805.94	1850.72
Bcl2l1	3438.73	3388.22	3073.3	3002.88	2142.74	2163.77	2661.61	2584.62
Khsrp	5514.13	5137.94	6535.02	6309.27	4650.46	4687.12	6172.99	5906.18
Dio2	147.324	208.829	643.306	703.242	59.8723	53.5722	226.377	249.953
Ccdc124	1165.73	1050.32	907.911	903.931	716.164	751.827	638.585	644.256
Cct4	6489.28	6871.59	5482.67	5641.69	5744.28	5843.01	4762.36	4795.45
0610009B22Rik	176.555	260.727	252.467	253.764	227.975	228.817	191.744	205.888
Cpt1c	2417.99	2425.63	2406.94	2309.59	2307.39	2324.49	2453.82	2326.31
Twist2	3304.27	2986.63	3437.44	3132.25	1149.09	1125.93	2545.89	2553.47
Zfp655	1244.07	1407.43	1694.44	1656.93	1754.72	1605.35	1773.85	1870.47
Rhoa	10324.4	10230.2	8660.36	8297.92	7726.98	7442	6628.27	6670.48
Zmiz1	8378.77	8306.21	7257.22	6870.71	6422.45	6771.9	6289.55	6009.51
Ankrd26	528.496	659.85	981.952	1010.91	837.06	800.86	1026.3	1016.53
Aldh16a1	1199.64	1103.46	1136.1	1191.7	918.809	946.14	928.313	929.156
Hnrnpa0	6396.91	5716.23	5245.98	5221.24	5314.81	5694.09	4870.48	4803.05
Prrg2	399.88	400.359	347.143	345.816	390.321	410.418	348.856	354.037
Hnrnph1	4351.91	5000.78	6368.73	6621.92	5488.67	5481.62	6450.89	6553.48
Ift43	568.25	556.054	410.259	441.185	655.141	674.647	450.219	506.744
Id3	1164.56	1028.08	971.028	972.763	788.702	841.72	1386.98	1413.11
Arid1a	8383.44	8010.88	6976.84	6693.24	8380.97	8583.36	7033.72	6793.55
Crlf1	3347.53	3075.59	4074.68	4090.08	1439.24	1469.15	1663.19	1562.02
Ctsd	12754.1	11779.7	10983.5	9995.49	12500.6	12818.3	11800.3	11738.7
Rplp1	20653.4	18605.6	17502.8	17036.2	17708.4	17872.2	16115	16594.1
Hmgcll1	76.0005	81.5545	78.896	77.1244	63.3264	49.0322	85.3136	72.9346
Ttc9b	162.524	119.86	122.592	122.736	148.529	134.385	131.771	147.389
Phox2a	57.2927	65.4908	71.6133	75.4658	52.9639	42.6762	87.8476	77.493
Abhd8	1000.87	931.699	1011.08	893.15	947.594	939.784	982.373	957.267
Ift22	370.649	362.053	362.922	340.011	368.445	360.478	320.137	319.089
Fzd3	1155.21	1260.39	1245.34	1379.12	1572.8	1469.15	1071.91	1119.85
1700008O03Rik	16.3693	11.1211	15.7792	26.5374	11.5139	19.0681	28.7194	26.5907
Mid1ip1	1171.58	1164.01	1761.2	1887.47	549.213	545.711	766.977	834.189
Ap2s1	1880.14	1855.98	1723.58	1621.27	1416.21	1322.96	1294.06	1312.82
Fgfrl1	868.745	845.202	781.678	757.975	759.917	710.059	721.364	735.424
4930432K21Rik	223.325	229.836	230.619	221.422	239.489	204.301	216.24	232.479
Fhl2	691.02	698.156	1210.14	1205.79	718.467	778.16	824.416	812.917
Emc10	2165.43	1817.68	1871.66	1739.86	1852.59	1875.94	1774.69	1783.86
Clstn3	142.647	101.325	384.77	385.622	111.685	112.593	355.614	406.458
Fbxw9	961.114	884.743	864.215	855.003	970.622	989.725	987.441	913.202
Fnbp4	1590.16	1754.66	1683.52	1699.23	1824.95	1876.84	1851.56	1859.83
Cers4	541.358	552.347	524.355	573.043	459.405	479.426	566.786	552.328
Scrn3	484.065	517.748	486.728	476.015	392.624	360.478	394.47	341.881
Phax	1615.89	1512.47	1364.29	1367.51	1357.49	1361.1	1221.42	1215.58
Tle1	1907.03	1718.82	1471.11	1608.83	1577.4	1561.77	1702.05	1660.78
1700109H08Rik	102.893	122.332	151.723	152.59	142.772	139.833	153.733	133.713
Relt	233.848	205.122	305.874	281.96	196.888	204.301	244.96	277.303
Snrpb2	639.574	731.519	910.339	921.347	678.169	638.327	750.928	816.716
Ubc	1923.4	2098.18	2154.47	2127.14	1830.71	1796.03	2186.05	2150.81
Prpf31	1736.32	1689.17	1484.46	1465.36	1383.97	1441.91	1232.4	1273.32
Sertad1	540.188	522.69	464.88	446.99	360.385	384.994	354.769	372.27
Carhsp1	4734.25	4567.05	4586.89	4364.58	2933.74	2876.56	2975.84	2894.59
Elk3	3873.69	3860.25	3441.08	3289.81	2390.29	2403.49	1870.99	1842.36
Herpud2	1182.1	1261.62	1306.03	1302.82	1390.88	1409.22	1669.95	1567.33
Rdh13	731.944	717.927	604.465	642.703	735.738	728.219	666.459	680.723
Nutf2	1263.95	1266.57	1154.31	1124.52	1112.24	1066	1023.76	1045.4
Arpc5	2990.91	2900.13	2830.55	2895.07	2917.62	2923.77	2708.92	2764.68
Elavl2	1013.73	1146.71	679.72	718.169	863.542	863.512	853.98	803.04
Pou2f2	225.663	245.899	196.633	233.861	613.691	531.182	277.903	306.933
Mgst1	721.42	746.348	553.486	501.723	1012.07	923.44	858.204	845.586
Nfib	1440.5	1746.01	1432.27	1364.19	3395.45	3468.58	2344.01	2346.06
Rab25	35.0772	23.4778	23.0619	25.7081	28.7847	33.5962	18.5832	18.9934
Ubqln4	1888.32	1821.38	1624.04	1582.29	1225.08	1209.46	1355.73	1318.9
Rbfox1	31.5695	27.1848	23.0619	30.6839	17.2708	14.5281	7.6022	9.87656
Rps18	6382.88	6235.21	5076.05	4959.18	6149.57	6296.1	5044.48	4990.7
Rpl10	6037.95	6236.45	5248.41	5179.78	5761.55	5939.26	5214.26	5086.43
Rps15a	5472.04	5843.51	4932.82	4717.86	5804.16	5570.61	4862.03	5030.21
Ncaph2	3232.95	3273.3	2962.85	3045.17	2766.79	2904.71	2648.94	2788.99
Hipk1	2484.63	2635.69	2883.95	2903.36	2383.38	2262.75	2547.58	2451.67
Gprc5b	825.483	813.074	2205.45	2137.92	514.671	524.826	982.373	1026.4
Man1a2	1650.97	1822.62	2063.44	1958.79	2275.15	2253.67	2267.99	2239.7
Acyp1	92.3699	134.689	137.158	115.272	143.924	108.961	104.741	156.505
Hdac5	1449.86	1214.67	1153.1	1151.89	1440.39	1461.89	1444.42	1350.05
Rala	1628.75	1817.68	1554.86	1573.17	1533.65	1423.75	1285.62	1372.84
Vdac3	2032.14	2084.58	1989.39	2101.43	1712.12	1690.7	1702.05	1834.76
Vps72	1487.27	1266.57	1274.47	1314.43	1286.1	1310.25	1193.55	1231.53
Gabpa	1749.18	1990.67	2386.3	2483.74	2034.51	1997.61	2321.2	2421.28
Bmp7	568.25	546.168	292.522	304.351	421.409	450.37	442.617	449.004
Dynll1	5201.94	5111.99	4460.66	4428.43	4271.66	4186.81	3540.94	3772.85
Pdcl	564.742	626.487	771.968	725.633	658.595	660.119	729.811	702.755
Tmem184b	5932.72	5451.8	5712.07	5339	5060.36	4952.25	4845.98	4749.87
Nf2	2360.69	2421.92	2405.72	2252.36	2401.8	2310.87	2396.38	2370.37
Cabp7	134.462	105.032	104.386	98.6861	116.29	94.4324	89.537	91.1683
Zmat5	251.386	222.421	220.909	220.592	240.64	259.689	215.396	218.044
Ewsr1	8230.27	8281.49	7529.11	7534.97	8147.23	8138.44	7244.9	7280.54
Ap1b1	3987.1	3823.18	3703.26	3667.14	3366.66	3711.92	3578.95	3617.86
Derl3	115.755	93.9113	67.972	81.2709	135.864	132.569	129.237	142.83
Tbx1	25.7233	29.6562	44.9101	38.1476	33.3903	35.4122	91.2264	102.564
Gnat2	329.725	334.868	236.688	242.983	309.724	289.653	220.464	227.921
Bcl2l13	1560.93	1485.28	1650.75	1563.22	1408.15	1293	1496.79	1407.03
2610028H24Rik	19.8771	16.0638	15.7792	29.0253	23.0278	19.9761	22.8066	11.396
Dqx1	8.18467	28.4205	44.9101	37.3183	27.6334	24.5161	27.03	34.9478
Ccl8	706.22	737.698	376.273	359.914	1516.38	1393.79	502.59	491.549
Lnpk	252.556	275.555	475.804	481.82	326.995	357.754	468.802	424.692
Fam163b	126.278	105.032	44.9101	60.5385	141.621	138.925	61.6623	75.2138
Trpm5	157.847	158.166	139.585	144.297	79.4459	96.2484	59.1282	69.8957
Ascl2	50.2773	59.3124	49.7652	77.1244	78.2945	87.1684	154.578	159.544
Rarres2	516.804	532.576	608.106	495.089	438.679	448.554	579.457	552.328
Pttg1ip	3116.02	2919.9	5681.73	5455.93	2537.66	2573.28	3765.62	3617.1
Ube2g2	1280.32	1286.34	1228.35	1144.43	1121.45	1155.89	1057.55	1068.19
Lpo	61.9697	54.3697	72.8271	54.7335	66.7806	69.0083	38.8557	28.8699
Met	536.681	586.946	673.651	645.191	587.209	544.803	799.076	860.02
Slc16a12	5.84619	6.17837	1.21379	0	18.4222	29.0561	16.0491	14.435
Syn2	133.293	164.345	191.778	189.079	183.071	210.657	255.096	242.356
Elk1	1004.38	967.533	824.16	813.538	966.016	980.645	875.942	822.793
Nav1	6439	6474.94	5425.62	5398.71	3614.21	3658.35	2663.3	2429.63
Tnpo1	6393.4	7079.18	6531.38	6596.21	6971.66	7018.87	6200.86	6298.97
Otog	30.4002	28.4205	48.5514	33.1718	18.4222	12.7121	19.4278	22.0323
Rnmt	926.037	1004.6	1099.69	1072.28	930.323	879.856	1046.57	1038.56
Srp14	2135.03	2084.58	2193.31	2164.46	1591.22	1591.73	1810.17	1888.7
Cdk9	3176.82	2884.06	2400.87	2327.83	2679.28	2586	2276.44	2159.17
Tor2a	644.251	673.443	730.699	689.973	548.062	603.823	644.498	675.405
Fpgs	980.991	956.412	773.181	782.854	979.833	1046.93	849.757	845.586
Mrtfb	2746.54	2761.73	3018.68	3167.91	3282.61	3364.16	3821.37	3718.15
Cbx5	4743.6	5027.96	4447.31	4663.12	4554.9	4664.42	4288.49	4243.12
Apobec3	812.621	811.838	776.823	745.536	805.973	788.148	711.228	755.177
Taf7l	2525.56	2910.01	3348.83	3639.77	3394.3	3436.8	3857.69	3856.42
Sardh	360.126	380.588	230.619	220.592	382.261	387.718	248.339	234.758
Vav2	2281.19	2197.03	1410.42	1382.43	2469.73	2462.51	1352.35	1295.35
Tex15	2904.39	2671.53	3529.69	4514.68	4653.92	4453.76	6810.73	6041.42
Ppp2cb	2108.14	2145.13	2139.9	2088.16	1975.78	1943.13	1872.68	1802.85
G0s2	37.4156	16.0638	29.1308	32.3425	12.6653	12.7121	16.0491	12.9155
Dmap1	825.483	772.297	741.623	740.56	719.619	760.908	781.337	742.262
Mcu	512.127	531.34	674.865	685.827	391.473	421.314	574.388	598.672
Tex11	830.16	1159.06	1469.89	1515.95	1459.96	1382.89	1696.14	1708.64
Bcr	4645.39	4290.26	3455.65	3327.96	4151.91	4248.55	2344.01	2314.15
Fxyd5	1394.9	1493.93	1282.97	1256.38	678.169	583.847	510.192	496.867
Kcnd1	388.187	400.359	396.908	388.11	399.532	447.646	429.102	388.985
Tfcp2	927.206	843.966	967.387	918.029	877.359	929.796	999.267	1002.85
Pou6f1	599.82	548.64	480.659	498.406	822.092	769.988	586.214	560.685
Ubp1	2380.57	2497.3	2252.79	2243.24	2476.64	2515.17	2256.16	2124.22
Nuak2	387.018	417.658	423.611	412.989	283.242	268.769	285.505	251.472
Ick	851.206	835.316	646.948	684.168	871.602	847.168	694.334	716.43
Sdhb	2220.38	2192.09	2105.92	2100.6	1959.67	1901.36	1879.43	1863.63
Snap47	2819.04	2661.64	2622.99	2449.74	2571.05	2516.99	2746.08	2775.31
Kdsr	1258.1	1280.16	1065.7	1093.84	997.104	1026.95	914.798	945.111
Vps4b	1517.67	1665.69	1740.57	1783.81	1735.14	1680.72	1672.48	1692.69
Rps25	7448.05	7440	5883.22	5835.75	6483.48	6524.92	5383.2	5470.1
Nxf2	2246.11	2423.16	2113.2	2235.78	2951.01	2803.01	2058.51	2209.31
Taz	551.881	591.888	553.486	544.847	677.017	723.679	629.293	683.762
Kif19a	105.232	112.446	46.1238	53.0749	238.338	235.173	36.3216	28.8699
Aldh3a2	1420.63	1511.23	1687.16	1675.18	1496.81	1425.57	1635.32	1659.26
Tmem115	1149.36	1077.51	969.815	917.2	985.59	931.612	886.923	883.572
Hyal2	2033.31	1811.5	1511.16	1511.8	1554.38	1528.17	1290.68	1288.51
Ifrd2	1363.33	1236.91	884.85	931.298	1100.73	1139.55	884.389	863.819
Hyal1	375.326	316.333	275.529	286.107	351.174	344.134	353.925	350.998
Tusc2	1247.58	1076.27	1142.17	1056.52	1109.94	1012.42	1104.01	1083.38
Nprl2	484.065	412.715	481.873	423.77	462.859	426.762	475.56	407.978
Slc38a3	33.9079	32.1275	95.889	80.4416	61.0237	46.3082	92.0711	98.7656
Cacna2d2	101.724	108.739	125.02	102.833	104.776	122.581	184.987	172.46
Rassf1	1189.12	1145.47	1119.11	1054.03	1168.66	1134.1	1011.94	907.124
Epn3	11.6924	9.8854	21.8481	19.0738	10.3625	12.7121	26.1854	16.7142
Slc3a2	5099.05	4648.61	2758.93	2870.19	3966.54	4009.75	2716.52	2703.14
Nxf1	3058.73	3191.75	3197.11	3332.94	3275.7	3088.12	3017.23	3161.26
Stx5a	1509.49	1589.08	1441.98	1335.99	2056.38	2107.48	1533.95	1482.24
Slc47a1	84.1852	90.2043	146.868	139.322	127.804	128.029	153.733	145.869
Spire2	286.464	201.415	258.536	265.374	253.306	234.265	335.341	322.128
Prox1	25.7233	29.6562	58.2617	64.685	31.0875	28.1481	34.6322	29.6297
2610507B11Rik	14468.2	13940.9	12057.7	12023.9	12634.2	12640.3	11027.4	10997.2
AI597479	569.419	662.322	634.81	634.411	695.439	677.371	665.615	685.281
Tmem86a	734.282	663.557	813.236	838.417	757.614	771.804	1590.55	1647.11
Optc	16.3693	19.7708	14.5654	18.2445	62.175	64.4683	29.5641	34.9478
Tex14	3155.78	3374.63	3358.54	3402.6	3847.94	3995.22	4143.2	4323.65
Ifi35	799.759	756.233	685.789	693.29	1129.51	1081.43	1052.48	1077.3
Rdm1	65.4774	74.1405	60.6893	66.3436	82.9001	99.8805	63.3517	58.4996
Nedd8	2599.22	2360.14	2204.23	2274.76	1934.33	1923.15	1735.84	1836.28
Gosr1	1198.47	1323.41	1159.17	1165.99	1301.07	1348.39	1201.99	1198.1
Mrpl52	1280.32	1176.36	1039	1068.13	997.104	1003.34	804.988	840.267
Kansl3	2246.11	2278.58	2085.28	2153.68	2348.84	2240.05	2197.88	2132.58
Eya4	36.2464	44.4843	52.1928	63.8557	233.732	220.645	151.199	142.071
Ebf3	129.786	170.523	179.64	213.129	241.792	300.549	341.254	377.589
Faf1	1795.95	1833.74	1843.74	1791.28	1652.24	1664.37	1643.76	1717
Tsacc	32.7387	29.6562	27.9171	30.6839	23.0278	48.1242	21.1172	20.5129
Mettl16	2172.45	2219.27	1817.04	1946.35	1949.3	1810.56	1572.81	1612.16
Dazl	7054.02	7656.24	9490.59	10780	9165.06	8686.88	10992.8	11060.2
Apol7a	18.7078	17.2994	10.9241	19.9031	21.8764	15.4361	24.496	28.1102
Pigyl	166.032	140.867	189.351	179.128	119.745	86.2604	146.131	175.499
Rbm25	3408.33	3928.21	4511.64	4854.69	4562.96	4412.9	4456.58	4475.6
Psen2	534.342	521.455	444.245	427.916	470.918	493.046	473.026	458.88
Acaa1b	108.739	87.7329	135.944	146.785	142.772	157.085	207.793	196.771
Plcd1	833.667	892.157	852.077	864.125	713.862	745.471	780.492	784.807
Fads1	3024.82	3150.97	3394.96	3137.22	1995.36	2060.26	3771.54	3750.05
Lmbr1	516.804	574.589	614.175	643.533	629.81	595.651	767.822	803.04
Tnfrsf22	834.837	698.156	803.526	733.926	420.257	370.466	429.947	369.991
Cars	2237.92	2214.33	2013.67	2098.95	1841.07	1816.92	1917.44	1810.45
Phlda2	43.2618	45.72	48.5514	52.2456	34.5417	49.0322	30.4088	29.6297
Asz1	810.283	848.909	815.664	834.271	918.809	888.028	772.89	817.475
Wnt2	31.5695	48.1913	20.6344	30.6839	10.3625	21.7921	51.526	63.8178
Grid2ip	14.0309	7.41405	20.6344	25.7081	6.90834	14.5281	18.5832	12.9155
Kdelr3	950.591	923.049	764.685	763.781	1395.48	1392.88	1073.6	1091.74
Apip	416.249	438.665	407.832	367.378	457.102	493.954	389.402	418.614
Pdhx	928.376	925.52	950.394	929.639	792.156	801.768	929.158	1007.41
Vac14	1509.49	1402.49	1424.98	1223.21	1454.21	1479.14	1348.12	1380.44
Mcoln2	107.57	109.975	77.6823	66.3436	191.131	181.601	54.9048	56.9802
Akt1s1	2598.05	2355.2	2204.23	2037.58	1987.3	2000.33	1851.56	1844.64
Tbrg1	3217.75	3170.74	2750.44	2755.75	3128.33	2961	2605.86	2593.74
Adssl1	302.833	299.033	233.047	214.787	153.135	148.913	183.297	181.577
Brf1	1310.72	1309.82	1319.38	1422.24	1577.4	1579.02	1628.56	1580.25
Vipr2	14.0309	13.5924	49.7652	58.8799	75.9917	57.2043	113.188	118.519
Odc1	10512.6	10731.8	8534.13	8559.15	2306.23	2277.27	2089.76	2166.77
Thg1l	551.881	516.512	441.818	480.991	591.814	590.203	503.435	540.932
Adam19	3431.72	3354.86	3685.05	3572.6	2842.78	2917.42	3986.93	3912.64
Pabpc4	3047.04	2927.31	3005.33	2968.05	2596.38	2744.9	3170.96	3088.32
Exoc3l2	56.1235	51.8983	60.6893	48.9284	65.6292	50.8482	76.022	66.097
Zfp296	242.032	184.116	143.227	154.249	180.768	152.545	125.859	153.467
Sugp1	2232.08	1982.02	2144.76	2312.07	1926.28	1904.99	2090.6	2055.84
Dmrtc2	146.155	145.81	137.158	143.468	158.892	163.441	144.442	166.382
Dhdh	133.293	134.689	264.605	236.349	166.952	153.453	346.322	388.985
Zfp790	546.035	582.003	532.852	581.336	622.902	565.687	603.108	581.957
Fsd1	909.668	771.061	809.595	949.543	805.973	857.156	940.983	929.156
Fuz	1510.66	1398.78	1344.87	1285.41	1215.87	1281.19	1181.72	1134.28
Sptbn4	71.3236	80.3189	117.737	123.565	40.2986	45.4002	140.218	148.908
Pgam1	2740.7	2635.69	2092.57	1980.36	2147.34	2066.62	1571.97	1523.27
Evi5	1476.75	1790.49	2118.06	2159.48	1651.09	1520	1949.54	1858.31
Evi5l	425.603	355.874	441.818	516.651	671.26	607.455	602.263	552.328
Snapc2	722.59	706.806	673.651	646.021	591.814	611.087	603.108	562.204
Git1	5702.38	5073.68	4403.61	4286.62	4665.43	4730.7	4342.55	4276.55
Gltp	1665	1558.19	1523.3	1431.36	1488.75	1402.87	1127.66	1194.3
Bnip2	2910.24	2921.14	2686.11	2788.92	2527.3	2581.46	2354.15	2431.91
Ccnt1	1954.97	2138.95	2181.17	2199.29	2078.26	2008.51	1957.14	2042.93
Scarf2	1110.78	931.699	1005.01	986.032	1678.73	1694.34	1581.26	1404.75
Brms1l	466.526	460.907	595.969	559.774	508.914	508.482	559.184	524.217
Med15	2882.17	2751.85	2718.88	2754.09	2611.35	2654.1	2684.42	2589.94
Dhdds	1315.39	1110.87	1167.66	1077.25	1253.86	1267.57	1210.44	1250.52
Crybg2	213.971	194.001	293.736	277.814	297.059	293.285	335.341	340.361
Ubxn11	1099.08	1019.43	901.843	859.979	740.344	722.771	616.623	701.996
Tjap1	1490.78	1275.22	1290.25	1251.41	1369	1465.52	1372.62	1318.9
Ehf	8.18467	3.70702	1.21379	0	54.1153	31.7801	5.06813	3.03894
Nanog	67.8159	50.6627	63.1168	61.3678	64.4778	86.2604	90.3817	104.084
Rpl15	6581.65	6052.33	5147.66	5149.09	5438.01	5418.97	4737.86	4774.94
Tmem167	821.975	988.54	1043.86	1110.43	1104.18	1141.36	1076.13	1076.55
Steap4	1150.53	1180.07	849.65	707.388	3061.55	2962.82	2349.08	2350.62
Mplkip	427.941	483.149	388.411	421.282	519.277	458.542	393.625	436.088
Kif11	1263.95	1679.28	1773.34	1930.6	1377.06	1401.05	1841.42	1849.96
Rpa3	319.202	368.231	411.473	411.33	312.027	322.341	322.671	347.959
Mlkl	553.05	625.251	527.997	514.992	530.791	492.138	464.579	567.522
Tnpo3	3968.4	3993.7	3869.55	3862.86	3138.69	3095.39	3273.17	3295.73
Ttll5	1299.02	1334.53	1281.76	1273.8	1451.9	1419.21	1367.55	1397.91
Zfp715	424.434	516.512	628.741	668.412	597.571	518.47	636.051	629.061
Acp4	136.801	127.275	95.889	81.2709	139.318	106.236	81.9348	97.2461
Cdh23	101.724	85.2616	120.165	143.468	168.103	145.281	271.99	250.713
Rps5	10724.3	10299.3	8714.98	8143.67	9958.37	10145.1	8406.34	8347.97
Podnl1	59.6312	42.0129	63.1168	63.0264	61.0237	53.5722	38.8557	52.4217
Adgrl1	6569.95	6427.98	4362.34	4299.06	6098.91	6081.81	4534.29	4407.98
Amotl1	3927.47	3863.95	6510.74	6343.28	3474.89	3424.08	6847.05	6684.15
Etv5	4430.25	4055.48	2408.15	2462.18	2610.2	2681.34	674.062	646.535
Gfod2	491.08	448.55	384.77	393.086	437.528	405.878	423.189	385.186
Enkd1	377.664	318.804	260.964	263.716	306.27	310.537	265.232	274.264
4933405L10Rik	49.108	37.0702	37.6273	42.294	42.6014	35.4122	36.3216	42.5452
Atp6v0d1	2892.7	2792.62	2423.93	2368.47	2723.04	2588.72	2300.93	2297.44
Ptprs	8535.44	8088.73	8577.82	8327.78	8329.15	8479.85	8640.32	8423.19
Slc41a1	2125.68	1935.07	1531.8	1495.22	2006.87	1905.9	1369.24	1302.95
Fer1l4	5.84619	6.17837	37.6273	38.1476	9.21112	8.17204	43.9238	44.8244
Iglon5	1117.79	1126.94	846.008	723.974	922.263	942.508	885.234	928.397
Igf2bp1	8278.21	7936.74	5275.11	5183.92	6511.11	6550.34	3546.85	3547.2
B4galnt2	14.0309	17.2994	15.7792	22.391	37.9959	16.3441	25.3407	20.5129
Zfp651	919.022	792.068	684.575	622.8	1272.29	1237.61	949.43	956.507
Nelfb	2477.62	2269.93	1836.46	1970.4	2105.89	1994.89	1740.9	1818.81
Card14	281.787	248.371	235.474	205.665	260.214	256.057	187.521	199.051
Tmem175	810.283	855.087	795.029	839.246	898.084	954.312	945.207	994.494
Bcas1	218.648	203.886	110.454	140.151	210.704	241.529	99.6733	86.6098
Tango2	450.157	413.951	473.376	474.357	487.038	447.646	532.154	557.646
Aldh1a2	321.541	286.677	280.384	251.276	328.146	311.445	413.053	395.822
Ndufs2	3604.76	3558.74	3394.96	3323.81	3304.49	3293.33	3225.02	3263.82
Snx31	91.2006	82.7902	83.7512	71.3194	134.713	110.777	76.8667	76.7333
Atraid	485.234	512.805	446.673	495.918	728.83	686.451	657.168	696.677
Cad	12047.8	10929.5	9767.33	9697.77	9562.29	9699.3	9089.7	8957.28
Sh3bp5l	839.514	813.074	918.836	906.419	968.319	1058.73	1169.89	1161.64
Atad1	1459.21	1848.57	1844.95	1898.26	1889.43	1909.53	1751.04	1807.41
Pten	2520.88	2966.86	3087.87	3251.66	3915.88	3998.85	3569.65	3412.73
Pea15a	3644.52	3676.13	3255.37	3164.59	3079.97	3071.78	3882.19	3889.09
Timm23	2056.69	1905.41	1678.67	1682.64	1421.97	1488.22	1366.71	1372.08
Tnfaip8l2	12.8616	18.5351	15.7792	16.5859	18.4222	24.5161	18.5832	22.0323
Trnt1	802.098	1005.84	1034.15	1068.96	1120.3	969.748	995.888	979.299
Ly6g6e	59.6312	69.1978	8.4965	9.12224	172.708	165.257	14.3597	15.1947
Ehmt2	8982.09	7993.58	7323.98	7088.81	10740.2	10785.3	9164.87	9268.01
Elof1	957.607	868.679	865.429	942.079	747.252	740.023	819.348	867.618
Med16	1087.39	868.679	907.911	885.687	901.538	928.888	830.329	783.287
St3gal1	2711.47	2696.24	3033.25	2952.29	1729.39	1788.77	1936.87	1872.75
Tmem259	3701.81	3343.74	3517.55	3282.35	3183.59	3213.43	3485.19	3509.98
Rnf170	376.495	413.951	511.004	574.701	545.759	557.515	623.38	625.262
Clip3	3331.16	3239.94	3136.42	2916.63	3143.29	3357.8	3034.12	2990.32
Thap8	50.2773	38.3059	48.5514	38.9769	48.3584	54.4803	58.2835	50.9023
Dedd	980.991	950.234	1251.41	1215.75	900.387	851.708	1000.96	968.663
Nit1	1410.1	1371.6	1529.37	1518.44	1291.86	1239.43	1375.15	1281.67
Pax5	9.35391	8.64972	20.6344	14.098	20.725	15.4361	22.8066	21.2726
Prdm15	756.498	762.411	718.561	728.95	741.495	737.299	604.797	627.541
Rnf168	986.838	993.483	1199.22	1239.8	940.685	953.404	1289	1327.26
Tctex1d2	261.91	264.434	326.508	326.742	254.457	255.149	289.728	306.933
Chp1	2306.91	2372.5	2337.75	2256.51	1782.35	1642.58	1827.06	1721.56
Trpv4	337.91	261.963	223.337	205.665	352.325	329.606	159.646	158.785
Klhl3	168.37	175.466	174.785	213.129	72.5376	69.9163	89.537	101.045
Tvp23b	595.143	645.022	548.631	561.433	723.073	695.531	707.005	701.236
Dnajc7	3230.61	3320.26	2904.59	2915.8	3145.6	3032.73	2758.75	2855.85
Zfp385c	146.155	128.51	131.089	114.443	87.5056	82.6284	74.3326	71.4151
Cacybp	3173.31	3593.34	3709.33	4046.96	3538.22	3355.08	3440.42	3531.25
Cluap1	155.509	137.16	159.006	163.371	170.406	149.821	152.044	197.531
Zswim7	291.14	255.785	332.577	352.45	316.632	280.573	310.845	338.082
Pigl	208.125	174.23	214.84	252.106	165.8	171.613	169.782	176.259
Ndufa2	1154.04	1120.76	1108.19	1047.4	990.195	1027.86	1026.3	1070.47
Pam16	433.788	459.671	473.376	511.675	421.409	454.002	464.579	459.64
Glis2	1241.73	1125.7	1921.42	1948.01	1442.69	1538.16	2034.01	1993.55
Cox6c	2008.75	1989.44	1940.84	1946.35	1783.5	1806.02	1794.96	1776.26
Bicc1	2011.09	2077.17	1355.8	1296.19	4056.35	4090.56	2830.55	2890.79
Ube2z	5531.67	5242.97	4798.09	4696.3	4552.59	4518.23	3749.57	3744.74
Tmem87b	1310.72	1491.46	1582.78	1701.71	1707.51	1754.26	1794.12	1816.53
Anapc1	8842.95	9085.92	7787.65	7577.27	8828.86	8980.16	7328.52	7334.49
Mertk	242.032	211.3	421.184	464.405	165.8	196.129	241.581	260.589
Tsg101	2069.55	2309.48	2223.65	2140.41	2042.57	1911.35	2036.54	2077.12
Hps5	880.437	883.507	842.367	835.1	1090.37	1167.69	1112.46	1097.06
Map3k4	3577.87	3400.58	2830.55	2866.04	3731.65	3679.23	3007.09	3035.9
Piezo1	12607.9	11915.6	9372.85	8906.63	9670.52	10185.1	9043.24	8677.7
Rnf166	934.222	847.673	753.761	816.855	852.028	943.416	831.174	900.286
Ankrd28	1981.86	2155.02	2277.06	2313.73	1925.12	1819.64	2666.68	2698.58
Ankrd52	3899.41	3684.78	3811.29	3643.09	3242.31	3296.96	3255.43	3200.01
Pkd2l2	568.25	678.385	858.146	832.612	746.101	720.955	901.283	967.903
Srp19	854.714	1049.09	1108.19	1066.47	926.869	898.924	913.953	924.598
Wdfy2	938.899	1021.9	860.574	892.321	942.988	950.68	849.757	749.859
Rbsn	1342.29	1370.36	1422.56	1481.12	1408.15	1475.51	1507.77	1549.86
Mrps25	1272.13	1215.9	1308.46	1366.68	1131.82	1096.87	1174.12	1215.58
Dguok	394.034	425.072	411.473	369.036	449.042	441.29	448.53	429.251
Camta1	796.252	780.946	765.899	740.56	1143.33	1069.63	897.06	862.3
Csf1	19737.9	19779.4	12980.2	12482.5	15602.5	16161.6	17714.8	16778.8
Strip1	2156.08	1982.02	2232.15	2148.7	1927.43	1871.4	1849.87	1814.25
Kif1a	5680.16	5549.42	3935.09	3713.58	3009.73	3072.69	2008.67	1824.12
Slc25a11	1335.27	1339.47	1263.55	1243.11	1242.35	1283.92	1088.8	1194.3
Cmc2	238.525	216.243	237.902	240.495	186.525	196.129	226.377	225.641
Chfr	1613.55	1594.02	1843.74	1933.09	1596.98	1674.36	1973.19	2113.58
Ceacam16	31.5695	21.0065	26.7033	22.391	18.4222	19.0681	27.03	13.6752
Hoxa2	14.0309	11.1211	25.4895	33.1718	24.1792	19.9761	60.8176	45.5841
Tex261	2085.92	1919	1871.66	1935.57	1729.39	1819.64	1739.21	1807.41
Fam120b	1454.53	1345.65	1418.92	1365.02	1516.38	1471.87	1393.74	1498.96
Tbp	1838.04	1852.28	1604.62	1677.66	1750.11	1696.15	1582.1	1632.67
Psmb1	4268.89	4310.03	3625.58	3690.36	3841.04	3793.64	3277.39	3377.78
Pdcd2	806.775	742.641	644.52	641.045	639.021	661.027	552.426	565.243
Dll1	108.739	142.103	100.744	81.2709	59.8723	70.8243	54.9048	56.2204
Nol3	281.787	269.377	290.095	250.447	343.114	330.514	282.971	238.557
Fhod1	1109.61	1019.43	1014.72	1034.96	695.439	723.679	760.22	731.625
Plekhg4	681.666	677.15	756.188	787.001	690.834	698.255	866.651	816.716
Slc9a5	507.45	463.378	614.175	606.214	332.752	336.87	445.151	458.88
Elmo3	148.493	134.689	177.213	166.688	188.828	182.509	218.774	216.525
Stc1	596.312	640.08	1100.9	1040.76	64.4778	49.0322	59.1282	41.7854
4931428F04Rik	429.111	355.874	404.191	369.865	505.46	498.494	454.443	425.452
Tppp3	228.002	191.53	178.426	175.81	241.792	248.793	167.248	165.622
Msh3	557.727	596.831	626.313	631.923	451.345	461.266	556.65	569.042
Tmem208	515.634	488.092	466.094	506.699	506.611	466.714	413.898	406.458
E2f4	1571.46	1492.7	1647.11	1617.12	1258.47	1253.95	1240.85	1239.89
Surf4	9765.48	9362.71	8284.09	8075.67	10077	10300.4	8493.35	8322.14
Surf2	799.759	768.59	655.444	580.506	598.723	628.339	531.309	521.178
Dnajb9	723.759	816.781	980.739	1081.4	999.406	925.256	1236.62	1365.24
Naf1	613.85	642.551	583.831	583.824	571.089	565.687	627.604	595.633
Yes1	326.218	405.301	678.506	737.243	424.863	435.842	734.879	686.041
Ppp1cb	2856.45	3516.73	2927.65	2911.65	3742.02	3732.81	2709.76	2902.19
Gorasp2	3840.95	3799.7	3387.68	3361.13	3562.4	3545.76	3138.86	3023.75
Tsen15	270.094	269.377	305.874	296.888	233.732	204.301	219.619	209.687
Efr3a	2258.97	2585.03	3172.83	3222.64	2483.55	2488.84	3170.96	3174.93
Trappc2l	537.85	535.047	470.949	462.746	451.345	494.862	434.17	458.12
Acsf3	264.248	268.141	260.964	199.031	215.31	255.149	258.475	220.323
Ddx19a	986.838	940.348	972.242	976.08	809.427	862.604	913.109	872.176
Galns	652.435	585.71	555.914	530.749	605.631	643.775	659.702	573.6
Gata2	208.125	192.765	236.688	234.69	118.593	108.052	195.968	167.142
C8g	40.9234	43.2486	55.8341	55.5628	61.0237	60.8363	68.4198	67.6165
Entpd2	31.5695	25.9492	47.3376	48.9284	82.9001	81.7204	63.3517	53.9412
Rabl6	1850.91	1728.71	1800.04	1766.4	1866.4	1859.59	1908.15	1938.84
Edf1	2186.48	2153.78	1968.76	1938.06	2280.9	2322.67	2237.58	2295.16
Npdc1	1700.07	1575.49	1457.76	1423.9	1591.22	1608.08	1418.23	1389.56
Fbxw5	1117.79	1075.04	1115.47	1075.6	1291.86	1258.49	1269.57	1391.08
Slc25a13	539.019	585.71	501.293	516.651	369.596	397.706	361.527	373.79
Ube2i	4130.92	4087.61	3725.11	3715.24	3783.47	3795.46	3888.95	3773.61
Tsr3	641.912	642.551	481.873	508.358	534.245	555.699	488.23	512.062
Unkl	600.989	525.162	508.576	568.067	579.149	559.331	549.048	533.334
Lrrk1	1516.5	1509.99	1099.69	1105.45	2169.22	2201.91	1984.17	1867.43
Aldh1a3	182.401	145.81	47.3376	49.7577	78.2945	79.9044	21.9619	22.0323
Actn1	13205.4	13510.9	16445.6	15665.4	11872	12111	14683.2	14492.7
Sirt2	1603.03	1518.64	1367.94	1380.78	1417.36	1417.39	1299.13	1302.19
Hnrnpl	9261.54	8963.58	8228.25	8265.58	8091.97	8191.11	7632.61	7655.09
Nolc1	4095.84	3901.03	2886.38	2828.72	3166.32	3126.26	2710.61	2590.7
Casd1	358.956	470.792	492.797	502.553	518.125	472.162	478.939	506.744
Cnksr3	505.111	511.569	661.513	591.287	540.002	567.503	704.47	716.43
Mtmr1	235.017	278.027	427.252	453.624	314.329	303.273	476.404	461.159
Hmgb3	935.391	998.425	923.691	874.906	774.885	752.735	1032.21	1066.67
Map2	126.278	126.039	230.619	272.009	207.25	168.889	428.257	390.504
Cyp2j9	28.0617	30.8919	31.5584	29.8546	50.6611	47.2162	40.5451	43.3049
Abca1	2034.48	2433.04	2436.07	2390.86	5786.88	6018.25	5796.25	5945.69
Nipsnap3b	424.434	381.824	438.177	480.991	303.967	375.006	429.947	425.452
Lage3	417.418	390.473	401.763	378.158	392.624	386.81	374.197	373.79
Ubl4a	561.235	627.723	479.445	477.674	530.791	560.239	446.84	433.049
Gdi1	3011.96	3052.12	2988.34	2855.26	2710.37	2670.44	2449.6	2393.17
Sash1	3929.81	4170.4	2887.6	2835.36	4907.22	4888.69	3371.15	3399.06
Gadd45b	217.478	191.53	226.978	218.934	586.057	671.923	667.304	692.879
Zdhhc12	812.621	710.513	653.017	667.582	587.209	614.719	484.851	531.815
Endog	530.834	452.257	361.708	369.036	392.624	464.898	393.625	403.42
Cybb	701.543	811.838	762.257	599.58	1221.62	1191.3	1127.66	1190.51
Golga7	2234.42	2220.51	2207.88	2382.56	2095.53	2277.27	1842.27	1862.11
Xk	79.5082	71.6691	190.564	192.396	138.167	107.144	225.532	196.771
Pcolce2	197.601	191.53	127.447	145.127	100.171	106.236	76.8667	80.532
Cd48	10.5232	13.5924	6.06893	12.4394	27.6334	16.3441	21.9619	22.0323
Clpx	1172.75	1278.92	1069.34	1146.91	1198.6	1137.73	1211.28	1226.97
Trabd	1089.73	1113.34	1046.28	1043.25	946.442	968.84	991.665	999.812
Mov10l1	4429.08	4235.89	3587.95	3625.68	4713.79	4619.02	4739.55	4852.43
Dennd6b	152.001	168.052	174.785	160.054	149.681	157.993	183.297	170.94
Ager	18.7078	23.4778	27.9171	24.8788	27.6334	10.8961	23.6513	21.2726
Atf6b	2388.76	2190.85	1893.51	1931.43	1961.97	1983.08	1872.68	1868.95
Egfl8	76.0005	111.211	97.1028	87.9052	80.5973	70.8243	92.9158	77.493
Notch4	135.632	114.918	156.578	125.224	77.1431	85.3524	95.4498	108.642
Ppt2	295.817	327.454	307.088	260.399	224.521	237.897	258.475	237.037
Prrt1	44.4311	51.8983	44.9101	36.489	79.4459	56.2963	31.2535	44.8244
Rnf5	461.849	464.614	468.521	455.283	408.743	394.074	395.314	375.309
Fam163a	59.6312	69.1978	25.4895	24.0495	105.928	104.42	21.1172	15.9544
Cacfd1	1182.1	1175.13	1116.68	1045.74	1233.14	1327.5	1147.09	1128.21
Hivep2	3313.62	3882.49	3892.61	3781.58	4034.47	4068.77	3649.06	3677.88
Arnt	2415.65	2352.72	2575.65	2764.87	2512.33	2619.59	2822.95	2749.48
Itga2	989.176	1298.69	1461.4	1462.88	178.465	184.325	216.24	181.577
Mocs2	551.881	559.761	588.686	596.263	508.914	502.126	507.658	510.542
Nat9	294.648	291.619	256.109	248.788	290.15	294.193	254.251	281.102
Lpl	68.9851	101.325	74.0409	96.1982	510.066	586.571	341.254	289.459
Atp6v0e	1343.46	1325.88	1236.85	1146.91	1173.27	1104.13	997.577	1020.32
Zfp318	2691.59	2996.51	3887.75	3897.69	3583.12	3613.86	4370.42	4458.89
Ttbk1	109.908	98.854	263.391	249.618	112.836	113.501	383.489	356.316
Srf	1888.32	1574.25	1227.14	1106.28	1670.67	1788.77	1198.61	1152.52
Gata3	58.4619	80.3189	59.4755	53.9042	66.7806	63.5603	46.4579	60.0191
Lama5	3160.45	3160.86	4667	4802.45	2619.41	2700.4	3544.31	3385.38
Steap1	548.373	541.226	524.355	522.456	428.317	413.142	371.663	363.913
Steap2	4392.83	5030.43	4796.88	4566.93	3623.42	3519.42	3328.92	3024.51
Hspa8	40048.8	39272.2	33971.4	32937.1	32105.4	31236.3	26223.4	26897.7
Serac1	457.172	468.321	398.122	440.356	580.3	581.123	413.053	407.218
Pdzd11	710.897	710.513	646.948	631.923	574.543	683.727	666.459	673.126
Psma2	3139.41	3227.58	2756.51	2662.04	2440.95	2529.7	2137.06	2124.22
Mrpl32	399.88	413.951	443.032	354.109	329.297	365.018	339.565	343.4
Setdb1	3969.57	3873.84	3854.98	3946.61	3827.22	4060.59	3796.88	3841.22
Anxa9	25.7233	43.2486	42.4825	38.9769	31.0875	29.9641	36.3216	20.5129
Arnt2	669.974	705.57	1099.69	1093.01	534.245	625.615	889.457	983.857
Prune1	1221.85	1234.44	1297.54	1292.04	1237.74	1359.28	1057.55	1062.87
Cers2	2806.17	2708.6	2734.66	2718.43	2013.78	2065.71	1990.93	1921.37
Capza2	2469.43	2859.35	2635.13	2720.09	2481.24	2446.16	2324.58	2348.34
Plekho1	754.159	769.825	595.969	642.703	603.328	592.927	572.699	582.717
Vps45	461.849	476.97	439.39	464.405	398.381	403.154	413.898	397.342
Prpf3	2089.43	2007.97	1688.38	1692.59	1932.03	2002.15	1560.14	1604.56
Anp32e	1494.29	1522.35	1440.76	1521.76	1233.14	1346.57	1002.65	1021.84
Aph1a	889.791	914.399	788.96	766.268	831.303	849.892	797.386	724.788
Tab2	2106.97	2346.55	2686.11	2684.43	2651.65	2583.27	2792.54	2738.85
Ppil4	1071.02	1278.92	1372.79	1551.61	1587.77	1471.87	1718.1	1669.9
Cnih1	1748.01	1860.93	1681.09	1709.18	1423.12	1352.93	1378.53	1414.63
Eps8	908.499	878.565	906.698	951.201	402.986	408.602	460.355	518.899
Med22	1546.9	1454.39	1329.09	1223.21	1168.66	1196.75	957.032	969.422
Surf1	684.005	635.137	581.403	529.09	591.814	681.003	537.222	566.763
Med28	989.176	973.712	895.774	902.273	778.339	720.047	830.329	792.404
Qdpr	1196.13	1220.85	952.822	970.275	1017.83	1000.62	1037.28	1100.86
Sqstm1	11864.3	11541.2	10194.6	10111.6	8958.96	9032.83	9674.22	9795.27
Nfe2l2	3415.35	3684.78	3384.03	3267.42	2589.48	2664.99	2504.5	2615.01
Rxrg	136.801	121.096	43.6963	55.5628	59.8723	76.2724	8.44689	21.2726
Rxra	3773.13	3724.32	2238.22	2195.97	3603.85	3691.04	2435.24	2420.52
Adamtsl4	304.002	299.033	224.55	238.837	382.261	424.946	293.107	275.784
Fcrls	68.9851	60.5481	42.4825	48.0991	107.079	103.512	80.2454	103.324
Prpsap1	3315.96	3147.26	2162.97	2088.16	2674.68	2755.79	1606.6	1599.24
Fam184b	23.3848	40.7773	55.8341	54.7335	26.482	30.8721	61.6623	52.4217
Ncapg	1256.93	1532.24	2173.89	2255.68	1421.97	1386.52	2136.22	2134.1
Lcorl	430.28	467.085	593.541	753.829	572.241	630.155	833.708	802.281
Lta4h	1679.03	1647.15	1661.67	1530.05	1540.56	1455.53	1275.48	1352.33
Dstn	6762.88	7064.35	6159.96	6112.73	6802.41	6718.32	7486.48	7414.26
H2afy	2661.19	2447.87	2555.02	2379.25	2594.08	2604.16	2213.93	2315.67
Gtf2ird2	229.171	264.434	290.095	271.179	300.513	296.009	264.388	302.375
Bola1	228.002	202.651	159.006	177.469	142.772	163.441	112.344	132.194
Castor2	1797.12	1710.17	2091.35	2013.53	1305.68	1269.39	1375.15	1314.34
Fcgr1	50.2773	44.4843	52.1928	55.5628	105.928	96.2484	79.4007	97.2461
Ncf1	137.97	126.039	214.84	176.64	170.406	238.805	212.862	229.44
Wnt11	84.1852	65.4908	98.3166	86.2467	41.45	42.6762	122.48	139.032
Adss	2280.02	2631.99	2671.54	2668.67	1937.79	1925.88	2004.45	2027.73
Il17rb	17.5386	8.64972	9.71028	17.4152	19.5736	19.9761	7.6022	22.7921
Cacna1d	46.7696	49.427	84.965	84.5881	153.135	132.569	130.927	130.674
Actr8	821.975	779.711	810.809	767.098	780.642	790.872	740.792	748.339
Lrrc27	163.693	171.759	157.792	144.297	183.071	192.497	247.494	243.875
Stk32c	31.5695	25.9492	74.0409	84.5881	28.7847	19.9761	98.8286	108.642
Fnta	1097.92	1126.94	1151.88	1187.55	1088.06	1095.05	1086.27	1142.64
Mtrex	2743.03	2956.97	2707.96	2916.63	2804.79	2802.1	2630.36	2782.91
Lbp	133.293	159.402	192.992	140.98	746.101	718.231	1035.59	1084.14
Celsr1	164.863	169.287	234.261	235.52	138.167	128.029	270.3	261.349
Fli1	113.416	101.325	108.027	94.5396	163.497	176.153	117.412	110.162
Stard13	745.974	785.889	992.876	1020.03	597.571	628.339	848.912	805.32
Utp25	857.052	905.75	788.96	806.904	908.446	834.456	783.027	742.262
Hsd11b1	120.432	113.682	76.4685	59.7092	155.438	146.189	74.3326	81.2917
Syt14	281.787	347.225	479.445	487.625	511.217	493.954	810.901	835.709
H2-M3	244.371	217.479	184.495	188.25	326.995	298.733	269.456	267.427
Lonrf3	514.465	486.856	740.409	812.709	888.873	928.888	1332.92	1369.04
Atp5e	1213.67	1257.92	1259.91	1162.67	1104.18	1198.57	1009.4	977.02
Nelfcd	1896.51	1801.61	1611.91	1591.42	1684.48	1594.46	1349.81	1431.34
Ctsz	5526.99	5686.58	4989.87	4749.37	5244.58	5204.68	4835.84	5017.29
Prelid3b	1765.55	1921.47	1756.35	1696.74	1504.87	1486.4	1305.04	1319.66
Sertad4	671.143	696.921	854.505	844.222	2107.04	2287.26	1887.88	2052.05
H2-M2	30.4002	28.4205	24.2757	24.8788	65.6292	41.7682	35.4769	53.9412
Ube2a	647.758	678.385	628.741	629.435	436.377	441.29	476.404	465.718
Slc25a5	3568.52	3594.58	3058.74	2888.43	2390.29	2418.92	1805.1	1782.34
Ppdpf	664.128	565.939	944.325	952.03	470.918	434.026	694.334	706.554
Kcnq2	53.785	40.7773	86.1788	88.7345	47.207	32.6882	118.256	94.2072
Eef1a2	11.6924	14.8281	63.1168	53.0749	6.90834	12.7121	54.9048	66.097
Col20a1	68.9851	58.0767	76.4685	58.0506	89.8084	108.961	88.6923	98.7656
Pls3	3094.98	3625.47	3288.14	3173.71	2936.04	2767.6	3085.65	3152.9
Mpped2	196.432	229.836	373.846	378.158	241.792	286.021	597.195	627.541
Nkap	425.603	433.722	433.321	442.843	454.799	437.658	395.314	410.257
Ndufa1	555.389	600.538	654.23	699.096	490.492	473.07	617.468	697.437
Wt1	116.924	98.854	211.199	216.446	161.195	161.625	116.567	96.4864
E2f3	1287.33	1209.73	1231.99	1175.94	1139.88	1169.51	1024.61	1007.41
Cr1l	598.65	641.315	694.285	660.119	666.655	659.211	609.021	673.885
Ppfibp1	6239.06	6801.15	5674.45	5547.15	5796.1	5556.99	4534.29	4770.38
Cd46	17.5386	28.4205	27.9171	21.5617	48.3584	39.9522	47.3026	41.0257
Cd34	2530.23	2755.55	1267.19	1125.35	773.734	803.584	350.546	335.803
Plgrkt	299.325	344.753	320.439	298.546	534.245	531.182	493.298	482.432
Cd274	567.081	517.748	417.542	442.014	1230.84	1223.99	732.345	768.093
Gtf3a	990.345	999.661	745.264	754.658	995.952	1056.92	782.182	761.255
Mtif3	941.237	958.884	750.119	749.682	954.502	976.105	726.432	772.651
Lnx2	1016.07	1108.4	1020.79	1075.6	980.984	970.656	1129.35	1085.66
Dyrk3	724.928	620.309	645.734	649.338	423.711	392.258	355.614	329.725
Mapkapk2	2753.56	2535.6	2419.07	2398.32	2189.94	2165.59	2093.98	2105.23
Il10	44.4311	43.2486	33.986	27.3667	62.175	49.0322	80.2454	62.2983
Lamp2	6039.12	6804.86	5908.71	5953.51	8529.5	8456.24	7307.4	7451.48
Atxn10	4623.17	4574.47	4306.51	4339.7	3813.4	3814.53	3621.18	3708.27
Foxred2	325.048	276.791	268.247	310.156	270.577	272.401	380.11	351.757
Eif3d	8229.1	8088.73	6988.98	6903.05	6686.12	6568.5	5259.88	5372.09
H3f3b	8973.91	9080.97	9090.04	9128.05	7540.45	7294	7588.68	8003.81
Nup50	2764.08	2614.69	2538.03	2506.96	2293.57	2337.2	2104.12	2127.26
Phf21b	163.693	153.224	94.6753	106.15	157.74	141.649	75.1773	72.9346
Nlrp14	120.432	158.166	209.985	228.885	146.226	131.661	231.445	246.914
Ift27	478.219	490.563	430.894	412.16	450.193	438.566	400.382	419.374
Pacsin2	3646.86	3656.36	3137.64	3130.59	3459.93	3446.78	2835.62	2870.28
Cmah	5.84619	7.41405	18.2068	23.2203	66.7806	78.0884	155.423	145.869
Ttll12	2606.23	2395.97	2190.88	2064.94	1930.88	1906.81	1780.6	1726.88
Bik	90.0314	105.032	114.096	112.784	126.653	121.673	89.537	86.6098
Scube1	168.37	181.644	273.102	228.885	187.677	188.865	472.181	489.27
Tox4	2386.42	2378.67	2519.82	2502.81	2156.55	2220.98	2310.22	2330.87
Mrps18c	102.893	124.803	129.875	107.808	110.533	103.512	100.518	102.564
Sulf1	3076.27	3175.68	2154.47	2035.09	5556.61	5480.71	4408.43	4195.26
Srsf6	4294.61	4546.05	4591.75	4737.76	4515.75	4327.55	4642.41	4364.68
Plcg1	3905.26	3951.69	3609.8	3445.72	3557.79	3483.1	3471.67	3307.89
Kctd2	770.528	724.105	617.817	605.385	686.228	624.707	553.271	573.6
Tmprss6	3.50772	1.23567	55.8341	50.587	8.05973	7.26403	39.7004	44.8244
Kctd5	1505.98	1423.5	1392.21	1417.26	1449.6	1472.78	1370.93	1400.95
Etaa1	681.666	831.609	793.816	824.319	963.713	989.725	975.616	983.098
Matn4	650.097	578.296	162.647	169.176	465.161	507.574	150.355	199.051
Slpi	2560.63	2505.95	849.65	832.612	1425.42	1262.13	644.498	682.242
Rbpjl	107.57	84.0259	30.3446	21.5617	84.0515	83.5364	44.7685	22.7921
Sdc4	12275.8	11333.6	4176.64	4345.5	11055.6	11079.5	2464.8	2431.15
Il13ra1	1025.42	1215.9	939.47	902.273	1439.24	1368.36	935.915	959.546
Nbr1	5491.92	5800.26	5310.31	5453.44	5867.48	5871.16	5628.16	5732.96
Cyth1	403.387	411.48	392.053	405.525	360.385	300.549	401.227	338.082
Rnd3	1998.23	2184.67	1072.99	1024.18	3235.41	3144.42	1948.7	2010.26
Brca1	2026.29	2088.29	2006.39	1945.53	1888.28	1782.41	2245.18	2349.86
Cntnap1	360.126	342.282	241.543	297.717	211.856	215.197	143.597	171.7
Nt5c3b	1721.12	1748.48	1465.04	1398.19	1719.02	1773.33	1572.81	1539.22
Coa3	583.45	557.289	457.597	503.382	437.528	467.622	428.257	465.718
Zpbp2	16.3693	11.1211	21.8481	18.2445	13.8167	17.2521	29.5641	37.227
Med24	2758.23	2460.23	2534.38	2517.74	2818.6	2968.27	2611.78	2788.99
Psmd3	4623.17	4379.23	4232.47	4179.65	3221.59	3227.05	3192.92	3078.45
Exosc10	2589.86	2688.83	2103.49	2122.99	2487	2485.21	1927.58	1933.53
Glod4	703.882	752.526	687.003	634.411	769.128	709.151	816.814	797.722
Vps53	1398.41	1404.96	1417.7	1415.61	1324.1	1310.25	1214.66	1236.85
Taok1	2616.76	2986.63	4421.82	4942.6	3912.42	4013.38	4724.34	4835.72
Dnttip1	961.114	951.47	921.263	879.052	921.112	898.016	957.877	954.228
Acot8	244.371	203.886	252.467	245.471	203.796	180.693	215.396	224.122
Mpp2	384.68	303.976	638.451	568.896	246.397	271.493	426.568	388.225
Nlk	950.591	992.247	1290.25	1227.36	823.244	898.924	978.15	1000.57
Traf4	2947.65	2666.59	2377.81	2404.13	1960.82	2039.38	1783.14	1715.48
Aldoc	422.095	379.352	321.653	307.668	421.409	442.198	333.652	347.199
Stac2	447.819	410.244	371.418	389.769	253.306	262.413	278.747	253.752
Rpl19	10702	10291.9	8653.08	8535.93	9485.15	9668.43	8090.43	8462.69
Nek8	390.526	373.174	355.639	384.793	355.779	361.386	348.856	306.933
Cacnb4	68.9851	74.1405	70.3996	66.3436	73.6889	72.6403	75.1773	57.7399
Plxdc1	244.371	281.734	61.9031	65.5143	102.474	96.2484	41.3898	35.7076
Arl5b	558.896	607.952	813.236	793.635	678.169	667.383	825.261	832.67
Zfp207	5081.51	5336.88	5350.37	5462.56	5157.07	5179.26	4860.34	4999.82
Psmd11	4187.04	4243.31	4046.76	4027.06	3063.85	3049.08	3040.88	3124.03
C1qtnf1	281.787	250.842	213.626	180.786	683.925	724.587	801.61	793.924
Timp2	27373.1	26494.1	18870.7	17990.7	21866	22199.8	15582	15717.4
Zc3h18	3782.49	3454.95	3266.3	3227.62	3185.9	3267	3011.32	3007.79
Top2b	1179.76	1558.19	2722.52	3058.44	2189.94	2131.09	3042.57	3055.66
Rarb	10.5232	9.8854	1003.8	951.201	11.5139	14.5281	1121.75	1155.56
Igfbp4	5521.15	5098.39	9688.43	9521.96	2580.26	2734.91	1694.45	1708.64
Cdc6	820.806	714.22	803.526	773.732	599.874	585.663	809.212	823.553
Suz12	1228.87	1558.19	1917.78	1952.99	1775.44	1653.48	1917.44	1938.09
Atad5	574.096	585.71	909.125	1038.28	702.348	656.487	1180.87	1103.14
Crlf3	1557.43	1532.24	1372.79	1484.44	1366.7	1492.76	1494.25	1512.63
Krt27	35.0772	24.7135	12.1379	20.7324	29.9361	21.7921	12.6703	15.1947
Tnfaip1	3434.05	3385.75	3169.19	3043.51	3113.36	3052.71	2853.36	2750.24
Abr	7306.57	7132.31	3725.11	3567.63	5360.87	5365.4	2550.96	2640.84
Rab11fip4	2257.8	2033.92	3080.59	3206.05	3845.64	4049.7	6292.09	6085.48
Cd40	576.435	486.856	427.252	396.403	450.193	399.522	366.595	355.556
Slc35c2	1292.01	1131.88	1063.28	1064.81	1217.02	1231.25	1098.1	1097.82
Zfp334	1592.5	1490.22	1451.69	1457.07	1427.72	1432.83	1412.32	1460.97
Elmo2	2667.03	2512.13	2684.89	2675.3	2062.14	2115.65	2195.35	2083.95
Wsb1	2096.45	2250.16	2727.38	2640.47	2460.52	2542.41	2706.38	2752.52
Ttpal	1339.95	1377.78	1400.71	1412.29	1240.05	1215.82	1338.83	1310.54
Rhot1	1248.75	1419.79	1496.6	1561.56	1291.86	1263.94	1567.74	1550.62
Rhbdl3	36.2464	56.841	47.3376	38.9769	82.9001	76.2724	75.1773	83.5709
Ada	258.402	243.428	189.351	202.348	356.931	335.054	545.669	559.165
Serinc3	10139.6	11124.8	11041.8	10751.8	10201.3	10127.9	10489.3	10634
Tha1	52.6158	54.3697	35.1998	32.3425	70.2348	69.0083	59.1282	62.2983
Pgs1	2340.82	2094.47	1921.42	1935.57	2123.16	2149.25	1553.38	1460.97
Birc5	710.897	683.328	651.803	737.243	503.157	468.53	674.906	651.853
Afmid	67.8159	70.4335	55.8341	58.8799	77.1431	65.3763	58.2835	47.1036
Pigt	3639.84	3340.03	3132.78	3150.49	3608.46	3692.85	3342.43	3490.98
Wfdc2	49.108	35.8346	37.6273	19.9031	23.0278	21.7921	14.3597	9.87656
Etv4	1969	1768.25	1758.78	1754.79	740.344	821.744	376.731	420.893
Eppin	2.33848	2.47135	0	0.829295	37.9959	33.5962	1.68938	1.51947
Dbndd2	135.632	134.689	74.0409	87.9052	200.342	175.245	87.0029	76.7333
Mmp9	6168.9	5821.26	6323.82	5421.93	5238.82	5473.45	5690.67	5579.5
Slc12a5	464.188	410.244	336.219	302.693	452.496	454.91	365.75	354.796
Ghdc	527.327	490.563	489.156	434.55	353.477	379.546	370.818	379.868
Pltp	1349.3	1272.75	1020.79	941.25	1959.67	2070.25	2032.32	1943.4
Slc12a7	3503.04	3209.05	3602.52	3553.53	3654.51	3878.09	4359.44	4333.53
Ctsa	8216.24	8057.84	6400.29	6057.17	8217.47	8164.77	7000.78	7104.29
Zswim1	638.404	605.481	537.707	498.406	671.26	680.095	609.865	570.561
Slc12a4	3741.56	3551.33	3618.29	3420.01	3648.75	3410.46	3289.22	3218.24
Spata25	56.1235	75.3762	50.979	49.7577	65.6292	61.7443	66.7304	49.3828
Myo1c	7007.25	6843.17	5483.88	5339.83	5618.78	5846.64	5225.24	5175.32
Crk	3400.15	3626.71	3746.96	3663.82	3249.22	3228.86	3426.9	3239.51
Cox7c	1758.54	1920.24	1683.52	1621.27	1655.7	1529.99	1495.1	1488.32
Pitpna	5010.19	4978.53	5022.64	4940.11	3708.63	3740.07	3347.5	3421.09
Mlx	728.436	725.341	716.133	749.682	569.938	589.295	575.233	562.204
Retreg3	1914.04	1996.85	1855.88	1864.25	1853.74	1818.73	1707.96	1754.99
Jph2	641.912	614.13	631.168	605.385	839.363	780.884	1246.76	1233.81
Dhx58	528.496	415.187	494.011	464.405	991.347	974.288	931.692	968.663
Rab5a	1390.23	1576.72	1591.27	1644.49	1632.67	1580.84	1656.43	1692.69
Nkiras2	1067.52	984.833	989.235	937.103	940.685	947.048	878.476	902.566
Ppp2r5c	2386.42	2481.23	2402.08	2377.59	2295.87	2347.19	2380.33	2369.61
Ift52	693.359	716.691	642.092	641.874	694.288	710.059	741.637	671.606
Mybl2	872.252	881.036	798.671	757.146	854.331	793.596	913.109	883.572
Eya2	24.554	27.1848	47.3376	42.294	77.1431	63.5603	91.2264	91.1683
B4galt5	8032.67	7477.07	5725.43	5528.08	4848.5	4865.09	3051.86	3065.53
Gdap1l1	58.4619	39.5416	150.509	137.663	46.0556	37.2282	91.2264	60.7788
Ptgis	980.991	934.17	1099.69	1045.74	240.64	297.825	260.164	274.264
Cadps2	141.478	128.51	223.337	179.957	179.617	197.945	347.167	337.323
Ddx27	2541.93	2377.44	2034.3	1986.16	2558.39	2506.09	1874.36	1804.37
Cyth3	2699.77	2729.61	2647.27	2414.91	1693.69	1782.41	2386.25	2341.5
Cyth4	271.263	275.555	160.22	147.614	337.357	370.466	255.096	241.596
Rac3	205.786	224.893	161.433	131.029	240.64	207.933	185.832	156.505
Rrp7a	3001.44	2833.4	2002.75	1914.84	2318.9	2484.3	1811.86	1644.07
Cyb5r3	7051.68	6655.34	5855.3	5576.18	7862.84	7907.81	6694.16	6701.63
Ints2	1339.95	1531	1787.91	1881.67	1386.27	1498.21	1463	1581.77
Med13l	6529.03	6602.21	4620.88	4475.7	5129.44	5129.32	3734.37	3737.14
Hist1h2bc	1482.59	1645.92	1380.07	1281.26	1603.89	1572.66	1316.03	1333.34
Mafk	1301.36	1249.27	1100.9	1063.99	1379.36	1362.01	1172.43	1152.52
Med1	3608.27	3981.34	3881.69	3964.03	4551.44	4438.32	4341.7	4406.47
Erbb3	1038.28	961.355	1847.38	1775.52	830.152	818.112	1103.16	1102.38
Stard3	950.591	911.928	943.111	902.273	952.199	929.796	894.525	920.04
Mfng	57.2927	51.8983	94.6753	84.5881	77.1431	50.8482	80.2454	88.889
Vmp1	2727.83	3053.35	2859.68	2860.24	3044.27	3130.8	3019.76	3096.68
Uchl5	550.712	638.844	512.217	556.457	408.743	421.314	389.402	404.179
Glrx2	436.126	537.519	430.894	407.184	460.556	445.83	320.137	288.699
Ro60	743.636	740.169	918.836	1223.21	794.459	763.632	881.855	835.709
Stk4	3348.7	3406.76	3147.35	3177.03	3337.88	3476.75	3101.7	3217.48
Pmp22	812.621	827.902	610.534	607.044	3231.95	3161.67	5796.25	5748.16
Zcchc10	230.34	303.976	372.632	350.792	255.609	283.297	359.837	317.569
Psmb6	3768.46	3568.63	3492.06	3509.58	3091.48	3007.31	2719.9	2804.94
Spag7	788.067	827.902	873.925	822.66	787.551	838.996	796.542	752.138
Pfn1	15203.6	14289.3	13317.7	12784.4	10728.6	10707.2	9330.43	9031.73
Tomm34	2422.66	2262.52	1801.26	1781.33	2527.3	2465.23	1909.84	1844.64
Ywhab	8609.11	8583	7185.61	6865.73	7389.62	7551.87	6245.63	6193.36
Ksr1	1055.82	967.533	1040.21	961.982	1181.33	1221.27	1044.88	1000.57
Gpx3	3524.09	3333.85	3199.54	2947.31	4218.69	4321.19	3979.33	3984.05
Anxa6	5219.48	5215.78	5915.99	5722.13	5017.76	4987.67	5231.16	5313.59
Zkscan6	432.618	410.244	378.701	389.769	443.285	371.374	436.704	395.822
Kpna2	3930.98	4385.41	3871.98	3788.22	3478.35	3417.73	3297.67	3357.27
Smurf2	2524.39	2622.1	3044.17	2957.27	2082.86	2045.73	2244.34	2324.79
Cep95	648.928	701.863	609.32	698.266	724.224	701.887	676.596	672.366
Vezf1	1369.18	1640.98	2024.59	1900.74	1569.34	1569.03	1985.02	2019.38
Cuedc1	1148.19	1042.91	1211.36	1170.13	1009.77	1114.12	1206.22	1179.87
Srsf1	6000.53	6402.03	6203.66	6462.69	5974.56	5921.1	5517.51	5534.67
Abi3	444.311	371.938	554.7	506.699	288.999	270.585	358.148	385.946
Shroom1	98.2161	91.4399	115.31	116.931	57.5695	69.0083	81.9348	58.4996
Kif3a	1110.78	1201.08	1343.66	1452.92	1381.67	1353.83	1691.07	1743.59
2020-09-08	3087.96	2997.75	2472.48	2503.64	3364.36	3433.16	2892.21	2800.38
Mtmr4	2082.41	1986.97	2145.97	2233.29	1937.79	2028.48	2320.36	2185.76
Mrm1	391.695	373.174	269.46	288.595	350.022	350.49	247.494	271.226
Mapt	87.6929	63.0194	65.5444	67.1729	56.4181	43.5842	99.6733	106.363
Kansl1	3243.47	3331.38	3384.03	3320.5	3626.88	3651.08	3546	3533.53
Gid4	1677.86	1650.86	1590.06	1451.27	1557.83	1567.22	1698.67	1632.67
Myo1b	3047.04	3538.97	2987.13	3099.9	3047.73	2936.49	2898.13	2849.77
Dhx40	2835.4	2858.12	2567.16	2635.5	2989.01	3030.01	2727.5	2703.14
Ypel2	532.004	483.149	519.5	495.918	548.062	557.515	478.094	454.322
Akap1	3166.3	3163.33	2559.87	2534.32	2526.15	2576.92	2449.6	2453.19
Nol11	1275.64	1361.71	1638.61	1520.93	1158.3	1090.51	1368.4	1316.62
Derl2	810.283	893.393	813.236	811.05	960.259	960.668	849.757	847.865
C1qbp	2780.45	2837.11	2139.9	2190.17	2070.2	2165.59	1772.16	1675.98
Rpain	367.141	349.696	370.205	364.89	385.716	346.858	417.276	404.939
6330403K07Rik	92.3699	79.0832	83.7512	77.9537	95.5653	69.9163	126.703	115.48
Slc13a3	894.468	800.717	706.423	632.752	1753.57	1642.58	1715.56	1659.26
Kcnab3	397.541	375.645	284.026	267.862	291.302	306.905	255.941	238.557
Chd3	5408.9	5385.07	5011.72	4876.25	7276.78	7098.78	6869.85	6827.74
Kdm6b	6489.28	5931.24	6104.13	5834.09	5214.64	5509.77	4754.75	4641.22
Appbp2	3416.52	3521.67	3427.73	3596.65	3464.53	3307.86	3312.02	3430.97
Wnt9b	25.7233	13.5924	19.4206	18.2445	16.1195	27.2401	20.2725	20.5129
Adora2b	641.912	591.888	886.063	855.832	234.884	255.149	648.721	631.34
Ncor1	3717.01	4164.22	4368.41	4452.48	4247.48	4218.59	4546.96	4508.27
Trpv2	163.693	168.052	172.358	153.42	126.653	122.581	116.567	119.278
Cenpv	353.11	308.919	252.467	290.253	313.178	326.882	288.884	313.011
Pcgf2	1661.49	1684.22	1732.07	1678.49	1533.65	1569.03	1647.99	1767.9
Cwc25	1177.42	1178.83	1207.72	1156.87	1168.66	1152.26	1212.13	1155.56
Pip4k2b	4574.06	4426.19	3475.07	3406.74	3520.95	3674.69	2909.95	2795.07
Trim37	3008.45	2913.72	2883.95	2836.19	2895.75	2813.9	3324.7	3351.19
Ybx2	147.324	109.975	180.854	162.542	119.745	108.052	269.456	261.349
Ctdnep1	1854.41	1718.82	1786.69	1649.47	1780.05	1704.32	1624.34	1619.76
Elp5	1677.86	1555.71	1509.95	1517.61	1489.9	1476.41	1305.89	1341.69
Slc2a4	23.3848	21.0065	67.972	49.7577	21.8764	28.1481	104.741	94.9669
Gabarap	5318.87	5453.03	4238.54	4242.67	5385.05	5468	4125.46	4139.8
2810408A11Rik	15.2001	33.3632	60.6893	49.7577	37.9959	27.2401	61.6623	44.8244
Phf23	2964.02	2895.19	2175.1	2212.56	2316.6	2423.46	2024.72	2023.18
Acadvl	2869.31	2740.73	2802.63	2753.26	2311.99	2330.85	2372.73	2388.61
Dnah11	287.633	295.326	277.957	262.057	482.432	528.458	269.456	262.109
G3bp1	5274.44	4890.8	4270.1	4151.45	3935.45	3994.31	3284.15	3155.18
Atox1	1000.87	924.285	895.774	832.612	633.264	654.671	604.797	570.561
Sparc	38144.1	38394.9	29430.7	27031.7	62617.2	62377.2	51237.1	51309.5
Mief2	446.649	407.773	402.977	451.966	495.098	521.194	450.219	476.354
Tbx3	935.391	800.717	896.987	833.441	544.607	639.235	428.257	409.497
Dusp14	222.155	218.714	511.004	514.163	158.892	124.397	340.41	315.29
Tada2a	715.574	764.883	788.96	828.465	659.746	641.959	765.288	703.515
Ikzf1	33.9079	53.134	59.4755	43.1233	78.2945	91.7084	121.635	114.72
Pnpo	322.71	348.46	223.337	252.106	495.098	499.402	247.494	281.862
Cog1	1539.89	1550.77	1365.51	1394.04	1378.21	1350.2	1234.94	1214.82
Cbx1	1365.67	1442.03	1661.67	1651.13	1347.13	1347.48	1541.56	1589.37
Cdk5rap3	1476.75	1325.88	1055.99	1079.74	1684.48	1751.54	1347.28	1306.74
Copz2	707.39	698.156	611.748	629.435	1177.87	1202.2	936.76	927.637
Slc25a39	3579.04	3289.37	2888.81	2801.36	3178.99	3244.3	2572.08	2715.29
Sp2	1005.55	998.425	1105.76	1046.57	817.487	805.4	1180.87	1118.33
Aatf	2240.26	2119.18	1375.22	1432.19	1938.94	1903.18	1267.88	1207.22
Lhx1	1380.87	1367.89	125.02	96.1982	708.105	792.688	44.7685	47.1036
Dync1h1	41446	40585.7	35538.4	34530.2	41171.4	41417.7	38182.5	37600.1
Cpsf4l	50.2773	60.5481	49.7652	38.1476	71.3862	65.3763	50.6813	32.6686
Pex12	473.542	415.187	489.156	435.38	435.225	383.178	394.47	471.796
Ndel1	2586.36	2581.32	2289.2	2161.14	2511.18	2530.61	2325.43	2320.23
Slc25a35	570.589	533.811	356.853	312.644	464.01	465.806	327.739	357.076
Zbtb4	2193.49	2088.29	1548.79	1495.22	1987.3	2037.56	1354.04	1413.87
Tnfsfm13	40.9234	49.427	24.2757	28.196	55.2667	43.5842	41.3898	36.4673
Mpdu1	516.804	537.519	564.41	529.09	548.062	540.262	561.718	514.341
Fxr2	4450.12	4213.65	3482.35	3627.34	3723.59	3783.65	3402.41	3392.98
Atp5g3	3269.19	3080.54	3030.82	2858.58	2194.55	2314.5	2061.89	2110.54
Cd68	577.604	500.448	457.597	434.55	452.496	487.598	471.336	431.53
Acsl1	1135.33	1097.28	1114.25	1099.64	1293.01	1249.41	1307.58	1370.56
Abca5	343.756	411.48	502.507	526.602	442.134	417.682	600.574	561.444
Smyd4	515.634	527.633	429.68	456.112	564.181	530.274	451.909	437.608
Lsp1	432.618	388.002	349.57	404.696	751.857	744.563	809.212	758.976
Zfyve27	848.867	813.074	939.47	868.272	843.969	838.996	781.337	756.696
Avpi1	300.494	315.097	282.812	252.106	206.099	247.885	191.744	214.245
Sfrp5	40.9234	25.9492	42.4825	58.0506	10.3625	4.54002	16.0491	12.9155
Myh11	44.4311	48.1913	38.8411	49.7577	84.0515	98.0645	78.5561	83.5709
Rad51d	441.972	370.702	477.018	440.356	507.763	445.83	502.59	495.347
Unc45b	9.35391	9.8854	14.5654	10.7808	23.0278	24.5161	17.7385	17.4739
Pank3	1448.69	1739.83	2084.07	2129.63	1720.18	1829.63	2075.4	2214.63
Rars	5762.01	6098.05	5077.26	5056.21	4174.94	4124.16	3639.76	3815.39
Wwc1	583.45	560.996	485.514	456.941	491.643	476.702	467.113	458.88
Mrpl58	599.82	640.08	453.956	406.354	505.46	517.562	305.777	365.433
Fdxr	280.617	270.613	286.453	303.522	232.581	268.769	275.369	267.427
Sult4a1	674.651	611.659	605.679	648.509	662.049	655.579	576.922	539.412
Mrpl45	1297.86	1203.55	1166.45	1171.79	1214.72	1244.87	1002.65	1046.16
Irf1	2806.17	2818.57	1825.53	1692.59	3573.91	3365.97	2017.96	1994.31
Slc22a5	243.202	212.536	279.171	230.544	268.274	296.009	304.933	313.771
P4ha2	1691.89	1624.91	1409.2	1328.53	3569.31	3521.24	3053.55	2957.65
Arrb1	265.417	274.32	240.33	200.689	307.421	305.997	296.486	319.089
Csf2	118.093	161.873	267.033	277.814	16.1195	19.9761	30.4088	23.5518
Tm4sf5	18.7078	9.8854	94.6753	95.3689	6.90834	13.6201	46.4579	56.2204
Cxcl16	727.267	813.074	598.396	564.75	1307.98	1255.77	903.817	915.481
Pelp1	2795.65	2677.71	2463.98	2633.84	2444.4	2481.58	2345.7	2213.11
Med11	273.602	237.25	203.916	274.497	247.549	232.449	231.445	226.401
Alox15	15.2001	13.5924	31.5584	28.196	13.8167	12.7121	17.7385	15.9544
Ccl6	256.063	244.664	450.314	431.233	131.258	147.097	288.039	339.602
Ccl4	83.016	92.6756	87.3925	77.9537	163.497	150.729	121.635	131.434
Natd1	1109.61	1028.08	912.767	909.736	1046.61	1017.87	948.586	1018.05
Map2k3	2144.38	2210.62	1550	1513.46	1311.43	1311.16	1000.11	998.292
Ywhah	2555.96	2535.6	3011.4	2793.06	1611.95	1470.06	1710.49	1679.78
Hoxb1	80.6775	81.5545	496.438	508.358	43.7528	43.5842	165.559	158.025
Sart3	2285.86	2099.41	2266.14	2215.88	1979.24	1973.09	2030.63	1971.51
E2f2	178.894	158.166	182.068	179.957	132.41	172.521	189.21	196.012
Slfn3	17.5386	12.3567	15.7792	19.0738	19.5736	15.4361	29.5641	14.435
Nars2	427.941	418.894	313.157	318.449	435.225	414.05	349.701	339.602
Slc35b4	1738.66	1706.47	1633.76	1739.03	1710.97	1591.73	1613.36	1628.87
Dnah1	181.232	182.88	394.48	417.135	198.039	240.621	527.086	541.691
Dalrd3	1245.24	1175.13	1126.39	1185.06	1055.82	1038.76	1070.22	1005.13
Fis1	1655.64	1503.82	1580.35	1648.64	1461.11	1483.68	1422.46	1457.17
Plod1	3266.85	3050.88	3289.36	3211.03	3493.32	3543.94	3647.37	3570.76
Rab3d	244.371	238.485	379.915	343.328	302.815	355.03	490.764	516.62
Mfsd3	307.51	271.848	280.384	251.276	241.792	281.481	304.933	294.777
Slc25a22	1186.78	1086.16	1071.77	1009.25	1265.38	1300.26	1052.48	1092.5
Atp6ap1	4915.48	4805.54	3910.82	3847.1	4276.26	4164.11	3759.71	3607.22
Dnase1l1	114.585	109.975	114.096	70.4901	123.199	129.845	95.4498	111.681
Aldh3a1	64.3081	59.3124	32.7722	38.9769	11.5139	15.4361	12.6703	12.9155
Ccl9	349.602	432.486	377.487	350.792	497.4	543.895	511.881	504.464
Scrn1	204.617	194.001	166.289	167.518	306.27	274.217	260.164	241.596
BC005537	6113.95	6563.9	5917.2	5963.46	6690.73	6653.85	6426.39	6330.12
Isyna1	7034.14	6240.16	4382.98	4205.35	4594.05	4670.77	2576.3	2701.62
Hars2	695.697	668.5	668.796	694.949	670.109	656.487	667.304	709.593
Tmem160	599.82	548.64	440.604	414.647	442.134	461.266	329.429	304.654
Rab5c	6921.89	6387.2	6122.33	5771.89	5899.72	5934.72	5297.04	5385
Styxl1	26.8925	18.5351	19.4206	28.196	48.3584	33.5962	32.9429	32.6686
Mdh2	11874.8	10969.1	10058.6	9804.75	9074.1	9066.42	7513.51	7469.72
H13	4985.63	4751.17	4193.63	4032.03	3784.62	3822.7	3654.97	3628.5
Rnf145	2910.24	2875.42	2692.18	2658.72	2622.87	2739.45	2552.65	2557.27
Scn1b	1779.58	1633.56	1366.72	1260.53	1557.83	1539.07	1261.97	1287.75
Atp6v1e1	2042.66	1940.01	1834.03	1846.84	1669.52	1709.77	1393.74	1495.92
Chtf18	1189.12	1050.32	1000.16	1077.25	1351.73	1509.1	1277.17	1321.18
Lhx9	10.5232	11.1211	12.1379	11.6101	32.2389	39.9522	11.8256	16.7142
Rps6kl1	37.4156	50.6627	27.9171	45.6112	26.482	29.9641	40.5451	41.0257
Ppp1r12c	1870.78	1888.11	1770.91	1767.23	1646.49	1715.22	1571.12	1496.68
Ahr	233.848	258.256	325.294	330.889	370.747	337.778	428.257	382.147
Map1s	3048.21	2634.46	2372.95	2406.61	2979.8	3066.33	2343.17	2413.68
Dpep1	61.9697	61.7837	103.172	91.2224	81.7487	75.3643	189.21	186.135
Tmem129	881.606	825.431	831.443	840.076	766.826	809.032	869.185	767.333
Nop9	1923.4	1799.14	1717.51	1670.2	1517.53	1573.57	1553.38	1511.87
Atp6v0a1	2765.25	2604.8	2097.42	1916.5	1525.59	1478.23	1257.74	1337.13
Psmc3ip	482.896	388.002	468.521	442.843	346.568	359.57	404.606	380.627
Grb7	309.848	263.199	314.37	286.936	275.182	335.962	355.614	336.563
Noxo1	90.0314	54.3697	61.9031	72.1486	95.5653	90.8004	81.9348	79.0125
Aoc3	8.18467	9.8854	7.28271	9.12224	48.3584	56.2963	43.0791	32.6686
Zfp687	2561.8	2457.76	2570.8	2546.76	2100.13	2249.13	2702.16	2620.33
D8Ertd738e	1415.95	1312.29	1176.16	1133.65	1076.55	1177.68	969.703	1043.88
Calm3	11356.8	10593.4	9293.95	8955.55	7631.41	7708.96	6977.97	7202.29
Cops3	1871.95	1848.57	1934.77	1987.82	2088.62	1929.51	1945.32	1951
Fkbp8	3960.21	3662.54	3222.6	3191.13	3337.88	3462.22	2945.43	2885.48
Ddx39b	5083.85	4747.46	4001.85	4105.84	4451.27	4272.16	3115.21	3085.29
Gipc1	2006.41	1784.31	1660.46	1719.13	1413.91	1414.67	1302.51	1283.19
Tlcd1	5317.7	5325.76	4471.59	4231.06	4986.67	4973.14	4450.67	4471.8
Plscr3	2105.8	1906.65	1818.25	1777.18	2042.57	2162.87	1748.51	1743.59
Ptger1	1187.95	1112.11	1121.54	1085.55	1069.64	1067.81	1188.48	1146.44
Arhgef25	1980.69	1910.35	1851.02	1707.52	2209.52	2306.33	2100.74	1871.99
Xab2	2808.51	2665.35	2226.08	2072.41	2597.54	2681.34	2257.85	2232.1
Cdc37	7550.95	7075.47	6327.46	6248.74	5813.37	5697.73	4981.13	5145.69
Rab4a	530.834	437.429	347.143	364.89	323.541	264.229	250.028	241.596
Trip10	1880.14	1786.79	1621.62	1544.98	1590.07	1579.93	1579.57	1505.8
Cops6	3386.12	3315.32	2984.7	2929.9	2795.57	2845.69	2523.93	2505.61
Ubb	14348.9	13326.8	11367.1	11166.5	12650.3	12557.7	11366.1	11641.4
Ap4m1	1839.21	1665.69	1658.03	1512.63	1742.05	1714.31	1649.68	1661.54
Gyg	432.618	446.079	507.362	432.063	604.48	605.639	790.629	818.235
Rcn3	4624.34	4291.5	3452.01	3319.67	7394.22	7557.32	6369.8	6232.87
Slc6a8	4557.69	4470.67	4725.27	4577.71	3324.06	3431.35	2563.63	2511.69
Arid3a	1442.84	1428.44	1321.81	1251.41	1226.23	1276.65	1123.44	1078.82
Pdk4	116.924	143.338	399.335	442.843	248.7	242.437	399.538	442.166
Ubxn6	2997.93	2685.12	2737.09	2734.18	2587.17	2538.78	2746.08	2595.26
Mydgf	1048.81	1037.97	907.911	841.734	807.124	821.744	755.996	808.358
Cyb561	610.343	548.64	366.563	348.304	477.827	506.666	348.856	350.998
Sema6a	249.048	278.027	190.564	235.52	639.021	697.347	522.862	512.821
Ccdc12	528.496	514.041	524.355	531.578	556.121	600.191	557.495	496.107
Fmc1	85.3544	58.0767	97.1028	81.2709	59.8723	93.5244	73.4879	79.0125
Akt3	1421.79	1500.11	1383.72	1430.53	1563.59	1518.18	1504.39	1572.65
Mrpl24	1535.21	1513.7	1380.07	1317.75	1759.32	1697.97	1408.1	1513.39
Gle1	2610.91	2388.56	2130.19	2073.24	2643.59	2791.2	2422.57	2471.42
L3hypdh	319.202	347.225	305.874	306.01	269.425	291.469	336.186	290.979
Lyst	843.021	1055.27	1455.33	1542.49	1267.68	1265.76	1862.54	1812.73
Slc35e1	1876.63	1956.07	1596.13	1642.83	1676.42	1752.45	1661.5	1568.85
Calr3	83.016	85.2616	97.1028	91.2224	66.7806	65.3763	92.0711	78.2527
Tmc4	97.0468	77.8475	108.027	92.881	104.776	99.8805	123.325	135.993
Syne4	123.939	139.631	116.523	131.029	116.29	124.397	104.741	108.642
Polr2i	660.62	573.353	586.258	564.75	590.663	532.998	519.484	511.302
Krt10	85.3544	82.7902	138.372	136.834	128.956	117.133	123.325	109.402
Rmnd1	431.449	465.849	444.245	415.477	496.249	553.883	497.522	505.224
Esr1	39.7541	28.4205	20.6344	13.2687	169.254	165.257	22.8066	25.831
Fbxo5	280.617	347.225	313.157	351.621	221.067	236.989	339.565	359.355
Mtrf1l	178.894	222.421	265.819	246.301	233.732	212.473	233.134	261.349
Rgs17	163.693	192.765	197.847	219.763	137.015	138.925	119.101	106.363
Hdac2	3339.35	3757.69	3722.68	3769.14	3662.57	3696.49	4037.61	4262.12
Frk	141.478	165.58	247.612	194.055	335.054	286.021	285.505	303.134
Rwdd1	751.821	746.348	943.111	950.372	634.416	650.131	713.762	713.392
Hey2	15.2001	19.7708	47.3376	38.1476	42.6014	31.7801	69.2645	61.5386
Stxbp5	1155.21	1260.39	1346.09	1365.02	1253.86	1184.04	1381.91	1350.81
Hint3	83.016	67.9621	84.965	82.1002	105.928	97.1564	111.499	111.681
Trmt11	308.679	336.104	356.853	351.621	383.413	352.306	363.216	378.348
Katna1	1187.95	1227.03	1187.08	1156.04	1263.07	1209.46	1202.84	1196.58
Pcmt1	962.284	997.19	947.966	1011.74	820.941	814.48	866.651	822.034
Lrp11	873.421	797.01	644.52	595.434	548.062	550.251	457.821	498.386
1700021F05Rik	514.465	474.499	419.97	479.332	461.707	476.702	353.08	401.14
Sec63	3319.47	3698.37	3550.32	3647.24	3923.94	3818.16	3226.71	3196.97
Snx3	4068.95	3812.06	3591.59	3286.5	3204.32	3251.56	2557.72	2557.27
Aig1	631.389	654.908	646.948	650.996	482.432	502.126	429.102	404.179
Adat2	173.047	147.045	171.144	189.909	134.713	144.373	156.267	190.694
Pex3	444.311	449.786	595.969	581.336	498.552	460.358	587.903	617.665
Fuca2	598.65	558.525	552.272	501.723	558.424	588.387	515.26	588.035
Cep57l1	152.001	139.631	220.909	183.274	141.621	153.453	174.006	168.661
Ltv1	1338.78	1465.51	1444.4	1389.9	1396.64	1280.29	1354.04	1343.21
Plagl1	328.556	402.83	717.347	710.706	764.523	759.091	1295.75	1318.9
Cd164	7702.95	8628.72	8422.46	8304.56	7183.52	7146.9	6786.23	6763.16
Utrn	3134.73	3530.32	3584.31	3496.31	4537.63	4697.11	4579.9	4596.4
Smpd2	937.73	863.737	644.52	636.898	787.551	953.404	633.517	619.944
Mical1	927.206	916.871	586.258	588.799	716.164	757.275	471.336	438.367
Zbtb24	590.466	512.805	553.486	502.553	601.025	570.227	601.418	603.23
Wasf1	1662.66	1600.2	1502.67	1523.41	1529.05	1541.79	1508.61	1615.96
Rab32	961.114	981.126	515.859	485.137	1450.75	1502.75	703.626	691.359
Gtf3c6	712.067	689.507	673.651	716.511	619.448	547.527	550.737	568.282
Slc16a10	163.693	147.045	264.605	255.423	175.011	189.773	304.088	305.414
Rev3l	897.976	857.558	1394.64	1667.71	1595.83	1517.27	2278.13	2160.69
Traf3ip2	650.097	691.978	717.347	689.973	658.595	624.707	662.236	649.574
Fyn	2409.8	2392.27	1734.5	1632.05	2246.36	2242.77	1500.17	1460.21
Tube1	236.186	250.842	360.494	336.694	279.788	250.609	451.909	423.932
Lama4	3878.37	4097.5	2416.65	2338.61	7502.46	7662.65	4816.42	4784.81
Prep	3929.81	4078.96	3563.67	3552.7	3748.92	3767.31	3273.17	3251.67
Tnfaip3	694.528	774.768	940.684	975.251	1541.71	1574.48	1679.24	1661.54
Perp	1208.99	1343.18	1801.26	1752.3	778.339	773.62	1113.3	1165.43
Arfgef3	175.386	177.937	527.997	556.457	256.76	233.357	602.263	578.918
Hebp2	387.018	399.123	360.494	358.255	247.549	225.185	261.854	279.583
Reps1	1324.75	1270.27	1230.78	1267.99	1306.83	1289.37	1422.46	1353.09
Fam184a	134.462	166.816	196.633	220.592	198.039	194.313	233.979	249.193
Asf1a	391.695	476.97	416.328	379.817	401.835	455.818	348.012	385.946
Gopc	1144.68	1287.57	1253.84	1279.6	1646.49	1634.41	1316.03	1313.58
Qrsl1	358.956	362.053	402.977	386.451	381.11	387.718	376.731	351.757
Rtn4ip1	415.08	423.836	452.742	391.427	461.707	446.738	357.303	407.978
Nmbr	17.5386	13.5924	38.8411	38.9769	34.5417	27.2401	50.6813	36.4673
Crybg1	606.835	538.754	356.853	340.011	726.527	753.643	409.674	420.134
Vta1	934.222	940.348	850.864	862.467	782.945	818.112	754.307	717.95
Smpdl3a	350.772	384.295	297.377	301.034	626.356	596.559	601.418	553.087
Reep3	1795.95	2159.96	1991.82	1852.64	1730.54	1771.52	1602.37	1548.34
Serinc1	5262.74	5921.35	5486.31	5499.05	6408.64	6430.49	6061.49	6147.78
Hsf2	726.097	810.603	935.829	956.177	915.355	948.864	1016.16	978.539
Rspo3	257.233	240.957	213.626	216.446	651.687	598.375	383.489	350.238
Echdc1	976.315	1129.41	1258.7	1272.97	1089.21	1136.82	1291.53	1297.63
Ptprk	562.404	598.067	930.973	927.981	458.253	507.574	1032.21	1053.75
Dcbld1	251.386	226.128	241.543	242.154	165.8	180.693	166.404	163.343
Lrriq1	14.0309	4.9427	13.3516	14.9273	19.5736	19.0681	32.9429	23.5518
Ccdc59	712.067	848.909	757.402	742.219	779.491	735.483	702.781	778.729
Lama2	465.357	511.569	487.942	534.895	488.189	466.714	562.563	562.204
Lin7a	44.4311	38.3059	18.2068	38.9769	20.725	11.8041	10.981	9.87656
Ppp1r12a	2498.66	2868	3399.81	3734.31	3668.33	3517.61	4038.46	4026.6
Sim1	3.50772	9.8854	12.1379	12.4394	24.1792	21.7921	24.496	28.1102
P4ha1	3218.91	3107.72	3329.41	3287.32	3907.82	3836.32	4775.87	4638.94
2020-09-10	387.018	384.295	591.113	596.263	302.815	307.813	484.007	481.672
Lims1	1296.69	1624.91	1688.38	1570.68	1874.46	1791.49	1789.9	1748.91
Zwint	4592.77	4575.7	4283.45	4207.84	3368.97	3346	3078.89	3006.27
Ube2d1	651.266	625.251	684.575	665.094	630.962	642.867	584.525	572.841
Dcn	19550.8	24281	21806.9	20735.7	34828.4	33782.3	27920.3	28696.7
Cdk1	809.113	827.902	775.609	791.977	584.906	585.663	608.176	612.347
Atp2b1	3597.75	4277.91	5658.67	5858.97	3614.21	3535.77	3993.69	3952.14
Rhobtb1	180.063	201.415	163.861	195.714	171.557	193.405	151.199	135.233
Arid5b	1549.24	1734.89	1320.6	1288.72	2424.83	2369.89	1764.55	1729.16
Actr6	360.126	411.48	393.266	441.185	422.56	409.51	456.132	449.763
Uhrf1bp1l	2197	2634.46	2531.96	2497.01	2128.92	2094.77	1942.78	1748.91
Poc1b	371.818	370.702	339.86	328.401	246.397	260.597	282.971	274.264
Dusp6	6371.18	6576.26	3376.75	3241.71	1948.15	1849.6	379.265	345.68
Tmpo	2488.14	2487.41	2297.7	2320.37	2269.39	2294.53	2182.68	2050.53
Kitl	424.434	516.512	1221.07	1313.6	679.32	742.747	925.779	907.124
Psen1	2037.98	2024.04	1668.95	1629.56	1960.82	1951.3	1848.18	1776.26
Sgk1	1520.01	1550.77	699.14	629.435	2004.57	1908.62	458.666	524.977
Cep290	509.788	506.627	643.306	717.34	560.727	586.571	830.329	719.469
Ikbip	1296.69	1502.58	1685.95	1671.03	1774.29	1723.39	1903.93	1861.35
Hbs1l	1743.34	1789.26	1779.41	1715.81	1736.3	1709.77	1701.2	1732.2
Epb41l2	4889.76	5170.06	6050.72	5916.19	5808.76	5801.24	7359.77	7525.18
Apaf1	1496.63	1467.98	1815.82	1938.89	1499.11	1451.9	1769.62	1822.61
Myb	8.18467	9.8854	8.4965	10.7808	24.1792	16.3441	12.6703	10.6363
Med23	2636.63	2578.85	2607.21	2636.33	2740.31	2672.26	2947.12	2985
Ahi1	688.682	835.316	1104.54	1091.35	749.555	732.759	989.131	992.214
Arg1	78.339	97.6183	716.133	710.706	54.1153	43.5842	279.592	319.849
Nedd1	422.095	525.162	684.575	707.388	618.296	620.167	624.225	648.814
Enpp3	12.8616	21.0065	8.4965	19.9031	16.1195	19.9761	30.4088	35.7076
Pde7b	251.386	279.262	184.495	191.567	361.536	384.994	244.115	268.187
Mtfr2	281.787	299.033	353.212	398.061	262.517	266.045	374.197	373.79
Map7	235.017	201.415	254.895	220.592	284.393	283.297	279.592	243.115
Ccn2	2139.71	2087.05	3653.49	3663.82	4558.35	4642.63	4956.63	4542.46
Stx7	1267.46	1383.96	1535.44	1456.24	1532.5	1581.74	1406.41	1433.62
Moxd1	166.032	170.523	169.93	162.542	302.815	314.169	167.248	185.375
Pex7	356.618	368.231	470.949	393.915	373.05	398.614	411.363	408.738
Ifngr1	698.036	774.768	1398.28	1370.82	1176.72	1209.46	2633.74	2668.19
Vnn3	22.2155	30.8919	14.5654	22.391	72.5376	73.5483	38.011	29.6297
Cfap54	35.0772	43.2486	48.5514	34.8304	54.1153	39.9522	18.5832	26.5907
Cdk17	1983.03	1989.44	1547.58	1578.98	1564.74	1500.93	1093.03	1112.25
Hal	64.3081	74.1405	64.3306	73.8072	87.5056	79.9044	36.3216	44.8244
Snrpf	1620.57	1532.24	1529.37	1631.22	1369	1356.56	1327.01	1350.81
Ntn4	86.5237	79.0832	154.151	143.468	118.593	167.073	531.309	522.698
Usp44	305.171	299.033	175.999	216.446	215.31	248.793	132.616	119.278
Fgd6	1445.18	1584.14	1472.32	1481.95	1317.19	1262.13	1501.86	1518.71
Ndufa12	1130.65	1028.08	1123.97	1090.52	776.037	736.391	916.487	999.052
Tmcc3	1110.78	1159.06	1104.54	1078.91	857.785	898.924	1083.74	1100.86
Cep83	629.051	805.66	869.07	942.079	868.148	831.732	919.866	984.617
Socs2	88.8622	101.325	81.3236	83.7588	40.2986	54.4803	57.4388	36.4673
Nudt4	3386.12	3663.78	5077.26	4953.38	2597.54	2543.32	3315.4	3227.36
Nuak1	858.221	821.724	1109.4	1093.84	2255.57	2314.5	2378.64	2354.42
Tcp11l2	204.617	186.587	401.763	364.89	350.022	345.042	414.742	411.017
Cry1	536.681	617.837	597.182	548.993	718.467	737.299	755.152	757.456
Btbd11	456.003	401.594	500.08	518.309	94.414	117.133	216.24	208.168
Timp3	1973.68	2026.51	2098.63	1976.21	13056.8	13813.5	4854.43	4801.53
Hsp90b1	13760.8	16265.2	15492.8	15526.9	19466.5	18656.8	15601.4	16012.2
Igf1	61.9697	61.7837	50.979	82.1002	415.652	382.27	475.56	477.114
Washc3	493.419	467.085	477.018	455.283	548.062	496.678	543.98	535.613
Dram1	593.973	588.181	342.287	298.546	1411.6	1441	489.075	505.224
Sycp3	212.801	255.785	433.321	502.553	466.313	474.886	851.446	847.105
Slc5a8	16.3693	9.8854	23.0619	17.4152	6.90834	11.8041	15.2044	18.2337
Sirt1	604.497	631.43	996.518	1129.5	801.367	845.352	1006.02	1002.85
Herc4	1474.41	1704	1552.43	1530.05	1663.76	1750.63	1264.5	1237.61
Mypn	217.478	180.409	80.1098	97.8568	371.899	315.985	66.7304	62.2983
Hnrnph3	887.452	956.412	1096.05	1161.01	987.892	998.805	990.82	999.812
Rufy2	501.604	586.946	592.327	592.946	531.942	521.194	555.805	507.503
Pbld2	66.6466	67.9621	77.6823	57.2213	59.8723	85.3524	89.537	80.532
Ccar1	1861.43	2358.9	2835.4	3044.34	2273.99	2167.41	2467.34	2630.96
Ddx21	6682.2	7094.01	5719.36	5911.21	5776.52	5735.86	4894.97	4840.27
Ddx50	1817	2164.9	2212.73	2283.05	2853.14	2743.99	2671.75	2742.64
Srgn	65.4774	88.9686	87.3925	79.6123	75.9917	78.9964	87.8476	82.0514
Vps26a	1944.44	2158.72	2166.61	2238.27	2054.08	1923.15	2042.46	2250.34
Supv3l1	921.36	903.278	859.36	776.22	686.228	740.023	717.985	745.3
Tacr2	10.5232	14.8281	2.42757	3.31718	23.0278	29.0561	2.53407	3.03894
Fam241b	340.249	315.097	106.813	126.882	454.799	451.278	106.431	116.999
Aifm2	912.006	947.763	1173.73	1175.94	919.96	891.66	1261.12	1157.84
H2afy2	1435.83	1377.78	549.845	533.237	1268.83	1335.67	463.734	410.257
Tysnd1	831.329	698.156	693.071	649.338	634.416	730.943	629.293	612.347
Sar1a	4971.6	4938.99	4284.66	4226.92	4894.56	4961.33	4236.96	4385.19
Ppa1	2268.32	2145.13	1926.28	1949.67	1887.13	1808.74	1534.8	1596.96
Npffr1	104.062	96.3826	53.4066	49.7577	239.489	217.921	99.6733	82.8112
Eif4ebp2	6110.44	5654.45	5128.24	5052.89	5241.13	5383.56	4865.41	4928.4
Pald1	4212.77	3760.16	1768.49	1713.32	2514.64	2638.66	1100.63	1056.79
Tbata	12.8616	13.5924	32.7722	31.5132	11.5139	3.63202	12.6703	12.1558
Sgpl1	8182.33	8449.54	10948.3	10969.9	6216.35	6193.5	8739.15	8543.98
Pcbd1	39.7541	42.0129	49.7652	38.9769	41.45	36.3202	26.1854	35.7076
Unc5b	6001.7	5575.36	3394.96	3384.35	4291.23	4385.66	3741.97	3695.35
Slc29a3	1021.91	1094.81	1043.86	1015.06	1199.75	1226.71	1091.34	1153.28
Vsir	259.571	270.613	409.046	377.329	421.409	428.578	1298.29	1366
Slc16a7	16.3693	30.8919	23.0619	25.7081	64.4778	59.9283	41.3898	36.4673
Lrig3	1266.29	1224.55	934.615	886.516	1444.99	1590.82	944.362	929.916
Anapc16	879.268	773.532	786.533	766.268	877.359	717.323	700.247	654.892
Ddit4	1479.09	1307.34	1200.43	1085.55	1089.21	1089.61	854.825	882.813
Dnajb12	2061.37	1907.88	1818.25	1729.08	1732.84	1688.89	1532.27	1558.22
Micu1	1096.75	1144.23	1115.47	1062.33	1023.59	955.22	995.888	1020.32
Cand1	5785.39	5852.16	5865.01	6018.19	4941.76	4850.56	5030.12	4835.72
Tbk1	929.545	1009.55	1052.35	1068.13	1225.08	1212.19	1212.13	1278.63
Pno1	1096.75	1128.17	955.249	1000.96	780.642	786.332	659.702	707.314
Plek	367.141	474.499	361.708	373.183	658.595	681.911	602.263	603.23
Srgap1	910.837	921.813	950.394	937.103	1038.55	1080.52	918.177	834.189
Egfr	1420.63	1564.36	2568.37	2586.57	3505.98	3301.5	4350.99	4286.43
Avpr1a	60.8004	85.2616	151.723	163.371	529.639	507.574	272.834	240.076
Usp15	1534.04	1746.01	2022.17	2112.21	1889.43	1782.41	1741.75	1706.37
Vps54	696.866	851.38	952.822	978.568	934.928	918.9	962.945	1032.48
Tbc1d15	1447.52	1632.33	1467.47	1491.07	1898.64	1944.94	1606.6	1657.74
Pcsk4	60.8004	55.6054	59.4755	59.7092	55.2667	74.4563	70.9539	77.493
Rab21	2327.95	2639.4	2449.42	2458.03	2253.27	2323.58	2013.74	2083.95
2310011J03Rik	579.943	557.289	432.108	439.526	469.767	479.426	456.977	407.218
Peli1	886.283	997.19	991.663	955.348	1045.46	1026.04	1026.3	1002.85
Apc2	415.08	441.136	398.122	386.451	337.357	315.985	437.549	439.887
Thap2	210.463	242.192	355.639	332.547	295.907	333.238	350.546	373.79
Lgr5	1.16924	8.64972	6.06893	8.29295	278.636	309.629	16.8938	24.3115
Slc1a4	536.681	496.741	376.273	325.913	787.551	762.724	575.233	651.093
Dock2	72.4928	67.9621	108.027	102.833	92.1112	100.788	136.84	112.441
Rab1a	3747.41	4239.6	4244.61	4187.94	4230.21	4366.59	4235.27	4297.82
Gamt	115.755	107.504	105.599	60.5385	132.41	113.501	99.6733	130.674
Ptprr	150.832	163.109	217.268	189.909	164.649	144.373	228.066	258.31
Actr2	3256.33	3746.57	3681.41	3739.29	3181.29	3113.55	2704.69	2760.12
Ndufs7	972.807	779.711	802.312	791.977	731.132	782.7	751.773	800.001
Ptprb	358.956	375.645	144.44	141.809	488.189	542.078	125.859	104.843
Pwwp3a	2807.34	2675.24	2382.66	2341.1	2697.71	2884.73	2587.28	2644.64
Meis1	372.987	369.467	267.033	269.521	427.166	366.834	398.693	482.432
Uqcr11	1721.12	1532.24	1597.34	1578.98	1238.9	1350.2	1388.67	1459.45
Cnot2	2146.72	2248.93	2410.58	2479.59	2520.39	2469.77	2537.45	2433.43
Tcf3	5984.16	5261.5	4838.15	4765.13	5599.21	5952.88	5635.76	5545.31
Frs2	1901.18	2051.22	2296.48	2347.73	2741.46	2699.5	2711.45	2771.51
Yeats4	1301.36	1280.16	1176.16	1199.16	1442.69	1366.55	1156.38	1216.34
Cobl	83.016	103.797	139.585	154.249	105.928	102.604	234.823	238.557
Rab36	199.94	175.466	230.619	238.008	400.684	380.454	331.118	347.959
Grb10	4441.94	4513.92	4549.27	4370.38	6202.54	6391.44	9694.49	9855.29
Adora2a	26.8925	21.0065	66.7582	67.1729	25.3306	17.2521	41.3898	32.6686
[truncated: 12,729 more rows]

## Sheet: GO_term_BP_gene_cluster1
	ID	Description	GeneRatio	BgRatio	pvalue	p.adjust	qvalue	geneID	Count
GO:0007005	GO:0007005	mitochondrion organization	208/4109	458/23174	1.67505e-43	1.03853e-39	7.40548e-40	Hk2/Spg7/Akt1/Ndufb2/Ggct/Tomm40/Atp5d/Timm50/Ier3/Bax/Tfam/Fam162a/Phb2/Mtfp1/Pex5/Letm1/Cnp/Hap1/Bcl2l1/Ppp2cb/Timm23/Ndufa2/Sqstm1/Slc25a5/Coa3/Mmp9/Fis1/Cdc37/Fmc1/Hebp2/Supv3l1/Ndufs7/Timm13/Lyrm7/Hspa4/Mapk9/Vdac1/Srebf1/Lig3/Cluh/Hsp90aa1/Prelid1/Uqcrb/Ndufs6/Ptcd2/Ndufs4/Dnajc15/Golph3/Cideb/Ywhaz/Myc/Ndufb9/Mief1/Tomm22/Samm50/Sharpin/Tymp/Tomm70a/Mrpl39/Cox14/Ndufa5/Aars2/Man2a1/Uqcc2/P…	208
GO:0022613	GO:0022613	ribonucleoprotein complex biogenesis	180/4109	427/23174	1.29362e-32	4.01022e-29	2.85958e-29	Pih1d2/Rrp15/Mrpl10/Nom1/Sf3a1/Prpf6/Snrpd1/Pih1d1/Snrnp200/Ruvbl2/Emg1/Utp20/Ddx56/Srpk1/Celf1/Rsl1d1/Prpf31/Mettl16/Naf1/Tsr3/Eif3d/Srsf6/Srsf1/Nol11/C1qbp/G3bp1/Sart3/Ltv1/Snrpf/Ddx21/Snrpd3/Sf3a2/Pes1/Mrpl22/Znhit3/Prpf8/Eif2s1/Gtpbp4/Fcf1/Hsp90aa1/Eif5/Riok1/Mrpl36/Dimt1/Nufip1/Ngdn/Brix1/Utp23/Rrn3/Tarbp2/Noct/Denr/Prmt5/Hsp90ab1/Bysl/Luc7l/Snrpc/Polr2d/Celf4/Prpf19/Mrpl11/Gnl3l/Pa2g4/Clns1…	180
GO:0009123	GO:0009123	nucleoside monophosphate metabolic process	129/4109	280/23174	3.93492e-28	8.13216e-25	5.79882e-25	Cox5a/Sdhd/Atp5f1/Hk2/Gmpr2/Tgfb1/Atp5d/Impdh1/Ier3/Eno2/Map2k1/Ampd3/Aprt/Bcl2l1/Rhoa/Adssl1/Pgam1/Ndufs2/Slc25a13/Hspa8/Adss/Atp5e/Cox7c/Atp5g3/Cdk1/Ndufa12/Nudt4/Ddit4/Guk1/Ogdh/Pgam2/Dld/Pfas/Pfkp/Entpd5/Uqcrb/Ndufs6/Dnajc15/Myc/Ndufb9/Adsl/Cyc1/Umps/Atp5j/Atp5o/Gart/Tpi1/Ndufv2/Uqcc2/Nudt3/Sdhaf2/Ndufb8/Adpgk/Atp5b/Atp5a1/Hprt/Uqcrc1/Prps2/Tyms/Atp5c1/Nudt5/Fam20c/Ndufs1/Atic/Ndufa10/Uck2/Ak…	129
GO:0009161	GO:0009161	ribonucleoside monophosphate metabolic process	126/4109	271/23174	5.66575e-28	8.7819e-25	6.26214e-25	Cox5a/Sdhd/Atp5f1/Hk2/Gmpr2/Tgfb1/Atp5d/Impdh1/Ier3/Eno2/Map2k1/Ampd3/Aprt/Bcl2l1/Rhoa/Adssl1/Pgam1/Ndufs2/Slc25a13/Hspa8/Adss/Atp5e/Cox7c/Atp5g3/Cdk1/Ndufa12/Nudt4/Ddit4/Guk1/Ogdh/Pgam2/Dld/Pfas/Pfkp/Entpd5/Uqcrb/Ndufs6/Dnajc15/Myc/Ndufb9/Adsl/Cyc1/Umps/Atp5j/Atp5o/Gart/Tpi1/Ndufv2/Uqcc2/Nudt3/Sdhaf2/Ndufb8/Adpgk/Atp5b/Atp5a1/Hprt/Uqcrc1/Prps2/Atp5c1/Nudt5/Fam20c/Ndufs1/Atic/Ndufa10/Uck2/Ak1/Slc…	126
GO:0009167	GO:0009167	purine ribonucleoside monophosphate metabolic process	124/4109	267/23174	1.71184e-27	2.12268e-24	1.51363e-24	Cox5a/Sdhd/Atp5f1/Hk2/Gmpr2/Tgfb1/Atp5d/Impdh1/Ier3/Eno2/Map2k1/Ampd3/Aprt/Bcl2l1/Rhoa/Adssl1/Pgam1/Ndufs2/Slc25a13/Hspa8/Adss/Atp5e/Cox7c/Atp5g3/Cdk1/Ndufa12/Nudt4/Ddit4/Guk1/Ogdh/Pgam2/Dld/Pfas/Pfkp/Entpd5/Uqcrb/Ndufs6/Dnajc15/Myc/Ndufb9/Adsl/Cyc1/Atp5j/Atp5o/Gart/Tpi1/Ndufv2/Uqcc2/Nudt3/Sdhaf2/Ndufb8/Adpgk/Atp5b/Atp5a1/Hprt/Uqcrc1/Prps2/Atp5c1/Nudt5/Fam20c/Ndufs1/Atic/Ndufa10/Ak1/Slc25a25/Nduf…	124
GO:0009126	GO:0009126	purine nucleoside monophosphate metabolic process	124/4109	268/23174	2.63752e-27	2.72544e-24	1.94344e-24	Cox5a/Sdhd/Atp5f1/Hk2/Gmpr2/Tgfb1/Atp5d/Impdh1/Ier3/Eno2/Map2k1/Ampd3/Aprt/Bcl2l1/Rhoa/Adssl1/Pgam1/Ndufs2/Slc25a13/Hspa8/Adss/Atp5e/Cox7c/Atp5g3/Cdk1/Ndufa12/Nudt4/Ddit4/Guk1/Ogdh/Pgam2/Dld/Pfas/Pfkp/Entpd5/Uqcrb/Ndufs6/Dnajc15/Myc/Ndufb9/Adsl/Cyc1/Atp5j/Atp5o/Gart/Tpi1/Ndufv2/Uqcc2/Nudt3/Sdhaf2/Ndufb8/Adpgk/Atp5b/Atp5a1/Hprt/Uqcrc1/Prps2/Atp5c1/Nudt5/Fam20c/Ndufs1/Atic/Ndufa10/Ak1/Slc25a25/Nduf…	124
GO:0019693	GO:0019693	ribose phosphate metabolic process	174/4109	444/23174	4.72924e-27	4.18876e-24	2.98689e-24	Gnai3/Cox5a/Dlat/Sdhd/Gmpr/Atp5f1/Hk2/Gmpr2/Tgfb1/Atp5d/Impdh1/Ier3/Gcdh/Eno2/Map2k1/Cs/Ampd3/Epha2/Aprt/Bcl2l1/Rhoa/Adssl1/Pgam1/Ndufs2/Cad/Slc25a13/Mocs2/Hspa8/Adss/Atp5e/Acot8/Cox7c/Atp5g3/Cdk1/Ndufa12/Nudt4/Ddit4/Hint1/Acsl6/Guk1/Ogdh/Pgam2/Dld/Gucy2e/Pfas/Acly/Dcakd/Pfkp/Entpd5/Uqcrb/Ndufs6/Hmgcr/Tkt/Dnajc15/Sucla2/Adcy4/Myc/Ndufb9/Adsl/Cyc1/Dgat1/Umps/Atp5j/Atp5o/Gart/Tpi1/Ndufv2/Uqcc2/Nudt…	174
GO:0009259	GO:0009259	ribonucleotide metabolic process	166/4109	427/23174	2.08127e-25	1.61298e-22	1.15018e-22	Gnai3/Cox5a/Dlat/Sdhd/Gmpr/Atp5f1/Hk2/Gmpr2/Tgfb1/Atp5d/Impdh1/Ier3/Gcdh/Eno2/Map2k1/Cs/Ampd3/Epha2/Aprt/Bcl2l1/Rhoa/Adssl1/Pgam1/Ndufs2/Cad/Slc25a13/Mocs2/Hspa8/Adss/Atp5e/Acot8/Cox7c/Atp5g3/Cdk1/Ndufa12/Nudt4/Ddit4/Hint1/Acsl6/Guk1/Ogdh/Pgam2/Dld/Gucy2e/Pfas/Acly/Dcakd/Pfkp/Entpd5/Uqcrb/Ndufs6/Hmgcr/Dnajc15/Sucla2/Adcy4/Myc/Ndufb9/Adsl/Cyc1/Dgat1/Umps/Atp5j/Atp5o/Gart/Tpi1/Ndufv2/Uqcc2/Nudt3/Hs…	166
GO:0009150	GO:0009150	purine ribonucleotide metabolic process	162/4109	417/23174	8.70395e-25	5.99605e-22	4.27562e-22	Gnai3/Cox5a/Dlat/Sdhd/Gmpr/Atp5f1/Hk2/Gmpr2/Tgfb1/Atp5d/Impdh1/Ier3/Gcdh/Eno2/Map2k1/Cs/Ampd3/Epha2/Aprt/Bcl2l1/Rhoa/Adssl1/Pgam1/Ndufs2/Slc25a13/Mocs2/Hspa8/Adss/Atp5e/Acot8/Cox7c/Atp5g3/Cdk1/Ndufa12/Nudt4/Ddit4/Hint1/Acsl6/Guk1/Ogdh/Pgam2/Dld/Gucy2e/Pfas/Acly/Dcakd/Pfkp/Entpd5/Uqcrb/Ndufs6/Hmgcr/Dnajc15/Sucla2/Adcy4/Myc/Ndufb9/Adsl/Cyc1/Dgat1/Atp5j/Atp5o/Gart/Tpi1/Ndufv2/Uqcc2/Nudt3/Hsd17b4/Sdh…	162
GO:0006163	GO:0006163	purine nucleotide metabolic process	167/4109	441/23174	4.31905e-24	2.67781e-21	1.90947e-21	Gnai3/Cox5a/Dlat/Sdhd/Gmpr/Atp5f1/Hk2/Gmpr2/Tgfb1/Atp5d/Impdh1/Ier3/Gcdh/Eno2/Map2k1/Cs/Ampd3/Epha2/Aprt/Bcl2l1/Rhoa/Adssl1/Pgam1/Ndufs2/Slc25a13/Mocs2/Hspa8/Adss/Atp5e/Acot8/Cox7c/Adora2b/Atp5g3/Cdk1/Ndufa12/Nudt4/Ddit4/Hint1/Acsl6/Guk1/Ogdh/Pgam2/Dld/Gucy2e/Pfas/Acly/Dcakd/Mthfd1/Pfkp/Entpd5/Uqcrb/Ndufs6/Hmgcr/Dnajc15/Sucla2/Adcy4/Myc/Ndufb9/Adsl/Cyc1/Dgat1/Atp5j/Atp5o/Gart/Tpi1/Ndufv2/Uqcc2/Nu…	167
GO:0072521	GO:0072521	purine-containing compound metabolic process	177/4109	484/23174	1.79814e-23	1.0135e-20	7.22696e-21	Gnai3/Cox5a/Dlat/Sdhd/Gmpr/Pemt/Atp5f1/Hk2/Gmpr2/Tgfb1/Atp5d/Impdh1/Ier3/Gcdh/Eno2/Map2k1/Cs/Ampd3/Epha2/Aprt/Bcl2l1/Rhoa/Adssl1/Pgam1/Ndufs2/Slc25a13/Mocs2/Hspa8/Adss/Atp5e/Acot8/Cox7c/Adora2b/Atp5g3/Pcmt1/Cdk1/Ndufa12/Nudt4/Ddit4/Hint1/Acsl6/Guk1/Ogdh/Pgam2/Dld/Gucy2e/Pfas/Acly/Dcakd/Mthfd1/Pfkp/Entpd5/Carmil1/Uqcrb/Ndufs6/Hmgcr/Dnajc15/Sucla2/Adcy4/Myc/Ndufb9/Adsl/Cyc1/Dgat1/Atp5j/Atp5o/Gart/T…	177
GO:0034660	GO:0034660	ncRNA metabolic process	170/4109	458/23174	2.14115e-23	1.10626e-20	7.88844e-21	Pih1d2/Smarcb1/Rrp15/Hars/Qtrt1/Pih1d1/Farsa/Cavin1/Trmt10a/Emg1/Utp20/Ddx56/Rsl1d1/Cdkal1/Dus3l/Gtpbp3/Mettl16/Cars/Naf1/Tsen15/Tsr3/Nol11/Elp5/Rars/Dalrd3/Hars2/Adat2/Ddx21/Pes1/Znhit3/Elac2/Dus4l/Dtd2/Gtpbp4/Fcf1/Ippk/Rpp40/Riok1/2210016F16Rik/Nsun2/Dimt1/Mettl6/Dph3/Ngdn/Tars/Utp23/Pop1/Trmu/Qtrt2/Yars2/Tarbp2/Rpp14/Aars2/Bysl/Elp2/Rpp21/Lars/Nars/Rela/Sirt7/Hsd17b10/Pa2g4/Hras/Exosc7/Wdr12/I…	170
GO:0072594	GO:0072594	establishment of protein localization to organelle	146/4109	374/23174	1.05899e-22	4.84689e-20	3.45618e-20	Hk2/Kpnb1/Jup/Akt1/Folr1/Tgfb1/Cse1l/Pex6/Tomm40/Pih1d1/Timm50/Kpna6/Ruvbl2/Bax/Phb2/Rab11a/Sgta/Pex5/Pex1/Nutf2/Srp14/Dmap1/Hyal2/Tnpo3/Timm23/Chp1/Tsg101/Srp19/Hspa8/Nup50/Kpna2/Akap1/Cd68/Fis1/Ap3d1/Timm13/Ppp2ca/Hspa4/Srebf1/Rab10/Nup85/Vti1b/Hsp90aa1/Nup153/Ap3b1/Spcs1/Dnajc15/Nup155/Ywhaz/Tomm22/Samm50/Pmm1/Tomm70a/Kpna1/Six2/Hdac3/Lars/Pmaip1/Grpel2/Rbm22/Pola2/Nabp2/Cct8/Hgs/Sec61a2/Hspd1…	146
GO:0006397	GO:0006397	mRNA processing	165/4109	445/23174	1.09446e-22	4.84689e-20	3.45618e-20	Snrnp27/Zmat2/Sf3a1/Prpf6/Snrpd1/Paf1/Snrnp200/Cwc15/Slbp/Srpk1/Ddx39/Celf1/Ptbp1/Aplp1/Prpf31/Rbfox1/Sugp1/Ccnt1/Tsen15/Hnrnpl/Hspa8/Srsf6/Srsf1/C1qbp/Sart3/Snrpf/Snrpd3/Sf3a2/Ern1/Prpf8/Eftud2/Habp4/Hnrnpk/Smn1/Ptcd2/Ecd/Acin1/Pabpc1/Zcrb1/Ncbp2/Noct/Prmt5/Sympk/Cdc5l/Hnrnpll/Srsf7/Luc7l/Snrpc/Polr2d/Celf4/Nelfe/Wdr33/Rbm22/Prpf19/Sf1/Smndc1/Alyref/Clns1a/Eif4a3/Thoc3/Ppil3/Cdc73/Prdx6/Snrpb/Zf…	165
GO:0009205	GO:0009205	purine ribonucleoside triphosphate metabolic process	115/4109	267/23174	3.29018e-22	1.35994e-19	9.69737e-20	Gnai3/Cox5a/Sdhd/Atp5f1/Hk2/Tgfb1/Atp5d/Impdh1/Ier3/Eno2/Map2k1/Ampd3/Bcl2l1/Rhoa/Pgam1/Ndufs2/Slc25a13/Mocs2/Hspa8/Atp5e/Cox7c/Atp5g3/Cdk1/Ndufa12/Ddit4/Guk1/Ogdh/Pgam2/Dld/Pfkp/Entpd5/Uqcrb/Ndufs6/Dnajc15/Myc/Ndufb9/Cyc1/Atp5j/Atp5o/Tpi1/Ndufv2/Uqcc2/Sdhaf2/Ndufb8/Adpgk/Atp5b/Atp5a1/Uqcrc1/Atp5c1/Nudt5/Fam20c/Ndufs1/Ndufa10/Nme7/Ak1/Slc25a25/Ndufa8/Ola1/Mtch2/Ndufaf1/Eif6/Mfn1/Ampd2/Vcp/Stoml2/…	115
GO:0009199	GO:0009199	ribonucleoside triphosphate metabolic process	116/4109	271/23174	4.03741e-22	1.56449e-19	1.1156e-19	Gnai3/Cox5a/Sdhd/Atp5f1/Hk2/Tgfb1/Atp5d/Impdh1/Ier3/Eno2/Map2k1/Ampd3/Bcl2l1/Rhoa/Pgam1/Ndufs2/Cad/Slc25a13/Mocs2/Hspa8/Atp5e/Cox7c/Atp5g3/Cdk1/Ndufa12/Ddit4/Guk1/Ogdh/Pgam2/Dld/Pfkp/Entpd5/Uqcrb/Ndufs6/Dnajc15/Myc/Ndufb9/Cyc1/Atp5j/Atp5o/Tpi1/Ndufv2/Uqcc2/Sdhaf2/Ndufb8/Adpgk/Atp5b/Atp5a1/Uqcrc1/Atp5c1/Nudt5/Fam20c/Ndufs1/Ndufa10/Nme7/Ak1/Slc25a25/Ndufa8/Ola1/Mtch2/Ndufaf1/Eif6/Mfn1/Ampd2/Vcp/Sto…	116
GO:0008380	GO:0008380	RNA splicing	141/4109	361/23174	5.40159e-22	1.96999e-19	1.40475e-19	Snrnp27/Zmat2/Sf3a1/Prpf6/Snrpd1/Snrnp200/Cwc15/Srpk1/Ddx39/Celf1/Ptbp1/Prpf31/Rbfox1/Sugp1/Tsen15/Hnrnpl/Hspa8/Srsf6/Srsf1/C1qbp/Sart3/Snrpf/Snrpd3/Sf3a2/Ern1/Prpf8/Eftud2/Habp4/Hnrnpk/Smn1/Ecd/Acin1/Pabpc1/Zcrb1/Ncbp2/Prmt5/Cdc5l/Hnrnpll/Srsf7/Luc7l/Snrpc/Celf4/Rbm22/Prpf19/Sf1/Smndc1/Alyref/Clns1a/Eif4a3/Thoc3/Ppil3/Prdx6/Snrpb/Zfp64/Raly/Aar2/Ddx20/Plrg1/Khdc4/Ncbp1/Smu1/Magoh/Ybx1/Khdrbs1/Sf…	141
GO:0009144	GO:0009144	purine nucleoside triphosphate metabolic process	116/4109	276/23174	2.46053e-21	8.47518e-19	6.04342e-19	Gnai3/Cox5a/Sdhd/Atp5f1/Hk2/Tgfb1/Atp5d/Impdh1/Ier3/Eno2/Map2k1/Ampd3/Bcl2l1/Rhoa/Pgam1/Ndufs2/Slc25a13/Mocs2/Hspa8/Atp5e/Cox7c/Atp5g3/Cdk1/Ndufa12/Ddit4/Guk1/Ogdh/Pgam2/Dld/Pfkp/Entpd5/Uqcrb/Ndufs6/Dnajc15/Myc/Ndufb9/Cyc1/Atp5j/Atp5o/Tpi1/Ndufv2/Uqcc2/Sdhaf2/Ndufb8/Adpgk/Atp5b/Atp5a1/Uqcrc1/Atp5c1/Nudt5/Fam20c/Ndufs1/Ndufa10/Nme7/Ak1/Slc25a25/Ndufa8/Ola1/Mtch2/Ndufaf1/Eif6/Mfn1/Ampd2/Vcp/Stoml2/…	116
GO:0046034	GO:0046034	ATP metabolic process	105/4109	242/23174	1.0888e-20	3.55291e-18	2.53349e-18	Cox5a/Sdhd/Atp5f1/Hk2/Tgfb1/Atp5d/Ier3/Eno2/Map2k1/Ampd3/Bcl2l1/Rhoa/Pgam1/Ndufs2/Slc25a13/Hspa8/Atp5e/Cox7c/Atp5g3/Cdk1/Ndufa12/Ddit4/Guk1/Ogdh/Pgam2/Dld/Pfkp/Entpd5/Uqcrb/Ndufs6/Dnajc15/Myc/Ndufb9/Cyc1/Atp5j/Atp5o/Tpi1/Ndufv2/Uqcc2/Sdhaf2/Ndufb8/Adpgk/Atp5b/Atp5a1/Uqcrc1/Atp5c1/Nudt5/Fam20c/Ndufs1/Ndufa10/Ak1/Slc25a25/Ndufa8/Ola1/Mtch2/Ndufaf1/Eif6/Ampd2/Vcp/Stoml2/Gale/Ak2/Slc25a33/P2rx7/Ndufc…	105
GO:0009141	GO:0009141	nucleoside triphosphate metabolic process	119/4109	293/23174	2.20016e-20	6.82051e-18	4.86352e-18	Gnai3/Cox5a/Sdhd/Atp5f1/Hk2/Tgfb1/Atp5d/Impdh1/Ier3/Eno2/Map2k1/Ampd3/Bcl2l1/Rhoa/Pgam1/Ndufs2/Cad/Slc25a13/Mocs2/Hspa8/Atp5e/Cox7c/Atp5g3/Cdk1/Ndufa12/Ddit4/Guk1/Ogdh/Pgam2/Dld/Pfkp/Entpd5/Uqcrb/Ndufs6/Dnajc15/Myc/Ndufb9/Cyc1/Atp5j/Atp5o/Tpi1/Ndufv2/Uqcc2/Sdhaf2/Ndufb8/Adpgk/Atp5b/Atp5a1/Uqcrc1/Atp5c1/Nudt5/Fam20c/Ndufs1/Ndufa10/Dtymk/Nme7/Ak1/Slc25a25/Ndufa8/Ola1/Dut/Mtch2/Ndufaf1/Eif6/Mfn1/Amp…	119
GO:0034470	GO:0034470	ncRNA processing	131/4109	337/23174	2.56848e-20	7.58315e-18	5.40734e-18	Pih1d2/Rrp15/Qtrt1/Pih1d1/Trmt10a/Emg1/Utp20/Ddx56/Rsl1d1/Cdkal1/Dus3l/Gtpbp3/Mettl16/Naf1/Tsen15/Tsr3/Nol11/Elp5/Adat2/Ddx21/Pes1/Znhit3/Elac2/Dus4l/Gtpbp4/Fcf1/Rpp40/Riok1/2210016F16Rik/Nsun2/Dimt1/Mettl6/Dph3/Ngdn/Utp23/Pop1/Trmu/Qtrt2/Tarbp2/Rpp14/Aars2/Bysl/Elp2/Rpp21/Hsd17b10/Pa2g4/Exosc7/Wdr12/Imp4/Mrpl44/Sephs1/Nop10/Exosc9/Gar1/Exosc3/Elp1/Mrto4/Utp11/Ints11/Zcchc4/Dhx37/Mrpl1/Pus1/Ints1…	131
GO:0006839	GO:0006839	mitochondrial transport	84/4109	177/23174	8.11658e-20	2.2874e-17	1.63108e-17	Hk2/Spg7/Tomm40/Timm50/Slc25a1/Ier3/Bax/Letm1/Cnp/Bcl2l1/Psen2/Timm23/Slc25a13/Slc25a5/Fis1/Hebp2/Micu1/Timm13/Hspa4/Srebf1/Slc25a29/Hsp90aa1/Tmem14c/Dnajc15/Ywhaz/Tomm22/Samm50/Cyc1/Tomm70a/Atp5o/Pmaip1/Afg3l2/Grpel2/Sfxn2/Atp5b/Rhot2/Slc25a10/Hspd1/Bok/Pmpca/Mtch2/Mcub/Stoml2/Slc25a33/Tomm7/Pmpcb/Slc35f6/Grpel1/Pdcd5/Bag3/Ptpn5/Uqcrc2/Crym/Timm17b/Slc25a15/Slc25a4/Vps35/Ucp2/Parl/Chchd4/Slc25a3…	84
GO:0042254	GO:0042254	ribosome biogenesis	115/4109	283/23174	9.10769e-20	2.45512e-17	1.75068e-17	Pih1d2/Rrp15/Mrpl10/Nom1/Pih1d1/Emg1/Utp20/Ddx56/Rsl1d1/Mettl16/Naf1/Tsr3/Nol11/C1qbp/Ltv1/Ddx21/Pes1/Mrpl22/Znhit3/Gtpbp4/Fcf1/Riok1/Mrpl36/Dimt1/Ngdn/Brix1/Utp23/Rrn3/Bysl/Mrpl11/Gnl3l/Pa2g4/Exosc7/Fastkd2/Wdr12/Nop58/Imp4/Glul/Nop10/Nop56/Eif6/Exosc9/Gar1/Exosc3/Mrto4/Utp11/Mrpl20/Zcchc4/Ran/Dhx37/Mrpl1/Mrm2/Bms1/Ddx47/Pop4/Mrps11/Rrp8/LTO1/Dkc1/Cul4a/Eri1/Heatr3/Lsm6/Nip7/Urb2/Rsl24d1/Imp3/Dh…	115
GO:0006091	GO:0006091	generation of precursor metabolites and energy	137/4109	372/23174	9.26108e-19	2.39244e-16	1.70599e-16	Cox5a/Dlat/Sdhd/Hk2/Akt1/Idh3g/Atp5d/Ier3/Bax/Phb2/Eno2/Dlst/Cs/Trap1/Rhoa/Hmgcll1/Sdhb/Phlda2/Pgam1/Ndufs2/Slc25a13/Cox7c/Mdh2/Cdk1/Ndufa12/Ddit4/Ndufs7/Lyrm7/Mdh1/Ogdh/Pgam2/Dld/Pfkp/Entpd5/Prelid1/Uqcrb/Ndufs6/Ndufs4/Dnajc15/Sucla2/Myc/Ndufb9/Adsl/Aco2/Cyc1/Dgat1/Atp5o/Ndufa5/Tpi1/Ndufv2/Uqcc2/Sdhaf2/Ndufb8/Adpgk/Atp5b/Phkg1/Uqcrc1/Alox5/Idh1/Fastkd2/Ndufs1/Ndufb3/Ndufa10/Pask/Fh1/Slc25a25/Ndu…	137
GO:0045333	GO:0045333	cellular respiration	77/4109	160/23174	9.84206e-19	2.44083e-16	1.74049e-16	Cox5a/Dlat/Sdhd/Idh3g/Atp5d/Bax/Dlst/Cs/Trap1/Sdhb/Ndufs2/Slc25a13/Cox7c/Mdh2/Cdk1/Ndufa12/Ndufs7/Lyrm7/Mdh1/Ogdh/Dld/Prelid1/Uqcrb/Ndufs6/Ndufs4/Dnajc15/Sucla2/Myc/Ndufb9/Adsl/Aco2/Cyc1/Ndufa5/Ndufv2/Sdhaf2/Ndufb8/Uqcrc1/Idh1/Fastkd2/Ndufs1/Ndufa10/Fh1/Slc25a25/Ndufa8/Cat/Mtch2/Ndufaf1/Idh3b/Mtfr1/Nr4a3/Aco1/Vcp/Ndufc2/Idh3a/Chchd4/Aldh5a1/Pank2/Cisd1/Uqcrfs1/Etfrf1/Ccnb1/Cox6a1/Ndufa7/Cox10/Uqc…	77
GO:0071826	GO:0071826	ribonucleoprotein complex subunit organization	99/4109	235/23174	1.68619e-18	4.02092e-16	2.86721e-16	Pih1d2/Sf3a1/Prpf6/Snrpd1/Pih1d1/Snrnp200/Ruvbl2/Srpk1/Celf1/Prpf31/Naf1/Dyrk3/Eif3d/Srsf6/Srsf1/C1qbp/G3bp1/Sart3/Snrpf/Snrpd3/Sf3a2/Mrpl22/Znhit3/Prpf8/Eif2s1/Hsp90aa1/Eif5/Klc1/Gfm2/Nufip1/Brix1/Tarbp2/Noct/Denr/Prmt5/Hsp90ab1/Luc7l/Snrpc/Polr2d/Celf4/Prpf19/Mrpl11/Clns1a/Fastkd2/Cdc73/Eif2d/Snrpb/Eif6/Aar2/Ddx20/Khdc4/Ncbp1/Vcp/Mrto4/Mrpl20/G3bp2/Strap/Mrps11/Pqbp1/Zrsr2/Lsm4/Nip7/Rsl24d1/Dhx…	99
GO:0022618	GO:0022618	ribonucleoprotein complex assembly	95/4109	222/23174	2.32178e-18	5.3315e-16	3.80175e-16	Pih1d2/Sf3a1/Prpf6/Snrpd1/Pih1d1/Snrnp200/Ruvbl2/Srpk1/Celf1/Prpf31/Naf1/Eif3d/Srsf6/Srsf1/C1qbp/G3bp1/Sart3/Snrpf/Snrpd3/Sf3a2/Mrpl22/Znhit3/Prpf8/Eif2s1/Hsp90aa1/Eif5/Nufip1/Brix1/Tarbp2/Noct/Denr/Prmt5/Hsp90ab1/Luc7l/Snrpc/Polr2d/Celf4/Prpf19/Mrpl11/Clns1a/Fastkd2/Cdc73/Eif2d/Snrpb/Eif6/Aar2/Ddx20/Khdc4/Ncbp1/Mrto4/Mrpl20/G3bp2/Strap/Mrps11/Pqbp1/Zrsr2/Lsm4/Nip7/Rsl24d1/Dhx30/Atxn2l/Ogfod1/Gcf…	95
GO:0009124	GO:0009124	nucleoside monophosphate biosynthetic process	77/4109	162/23174	2.46297e-18	5.45372e-16	3.8889e-16	Atp5f1/Hk2/Tgfb1/Atp5d/Impdh1/Ier3/Eno2/Map2k1/Ampd3/Aprt/Bcl2l1/Adssl1/Pgam1/Slc25a13/Adss/Atp5e/Atp5g3/Ddit4/Ogdh/Pgam2/Pfas/Pfkp/Entpd5/Myc/Adsl/Cyc1/Umps/Atp5j/Atp5o/Gart/Tpi1/Adpgk/Atp5b/Atp5a1/Hprt/Prps2/Tyms/Atp5c1/Atic/Uck2/Ak1/Dut/Mtch2/Eif6/Gmps/Ampd2/Vcp/Stoml2/Gale/Ak2/Ppat/Paics/P2rx7/Ndufc2/Aldoa/Prps1/Pkm/Mpi/Mif/Atp5h/Sirt6/Galt/Gpi1/Hk1/Atp5j2/Atp5l/Bpgm/Foxk2/Entpd1/Prkaa1/Atp5k…	77
GO:0090407	GO:0090407	organophosphate biosynthetic process	168/4109	498/23174	2.93834e-18	6.14814e-16	4.38407e-16	Dlat/Pemt/Atp5f1/Hk2/Ckb/Ppard/Tgfb1/Atp5d/Impdh1/Ier3/Gcdh/Eno2/Lpcat3/Dgkq/Map2k1/Zp3/Pcyt1a/Ampd3/Aprt/Bcl2l1/Plcd1/Adssl1/Pgam1/Cad/Pigl/Slc25a13/Mocs2/Adss/Atp5e/Plcg1/Adora2b/Atp5g3/Ddit4/Acsl6/Guk1/Ogdh/Pgam2/Mboat2/Rrm2/Dld/Gucy2e/Pfas/Acly/Dcakd/Sptlc2/Mthfd1/Pigh/Pfkp/Entpd5/Ippk/Sptlc1/Ptdss1/Tkt/Adcy4/Myc/Adsl/Cyc1/Gpaa1/Chkb/Umps/Atp5j/Atp5o/Gart/Pisd/Tpi1/Agpat4/Pigf/Gk/Pcyt2/Adpgk/…	168
GO:0009156	GO:0009156	ribonucleoside monophosphate biosynthetic process	75/4109	156/23174	2.97491e-18	6.14814e-16	4.38407e-16	Atp5f1/Hk2/Tgfb1/Atp5d/Impdh1/Ier3/Eno2/Map2k1/Ampd3/Aprt/Bcl2l1/Adssl1/Pgam1/Slc25a13/Adss/Atp5e/Atp5g3/Ddit4/Ogdh/Pgam2/Pfas/Pfkp/Entpd5/Myc/Adsl/Cyc1/Umps/Atp5j/Atp5o/Gart/Tpi1/Adpgk/Atp5b/Atp5a1/Hprt/Prps2/Atp5c1/Atic/Uck2/Ak1/Mtch2/Eif6/Gmps/Ampd2/Vcp/Stoml2/Gale/Ak2/Ppat/Paics/P2rx7/Ndufc2/Aldoa/Prps1/Pkm/Mpi/Mif/Atp5h/Sirt6/Galt/Gpi1/Hk1/Atp5j2/Atp5l/Bpgm/Foxk2/Entpd1/Prkaa1/Atp5k/Sphk2/Ga…	75
GO:0009127	GO:0009127	purine nucleoside monophosphate biosynthetic process	73/4109	152/23174	8.98933e-18	1.74168e-15	1.24195e-15	Atp5f1/Hk2/Tgfb1/Atp5d/Impdh1/Ier3/Eno2/Map2k1/Ampd3/Aprt/Bcl2l1/Adssl1/Pgam1/Slc25a13/Adss/Atp5e/Atp5g3/Ddit4/Ogdh/Pgam2/Pfas/Pfkp/Entpd5/Myc/Adsl/Cyc1/Atp5j/Atp5o/Gart/Tpi1/Adpgk/Atp5b/Atp5a1/Hprt/Prps2/Atp5c1/Atic/Ak1/Mtch2/Eif6/Gmps/Ampd2/Vcp/Stoml2/Gale/Ak2/Ppat/Paics/P2rx7/Ndufc2/Aldoa/Prps1/Pkm/Mpi/Mif/Atp5h/Sirt6/Galt/Gpi1/Hk1/Atp5j2/Atp5l/Bpgm/Foxk2/Entpd1/Prkaa1/Atp5k/Sphk2/Gapdh/Trp53/…	73
GO:0009168	GO:0009168	purine ribonucleoside monophosphate biosynthetic process	73/4109	152/23174	8.98933e-18	1.74168e-15	1.24195e-15	Atp5f1/Hk2/Tgfb1/Atp5d/Impdh1/Ier3/Eno2/Map2k1/Ampd3/Aprt/Bcl2l1/Adssl1/Pgam1/Slc25a13/Adss/Atp5e/Atp5g3/Ddit4/Ogdh/Pgam2/Pfas/Pfkp/Entpd5/Myc/Adsl/Cyc1/Atp5j/Atp5o/Gart/Tpi1/Adpgk/Atp5b/Atp5a1/Hprt/Prps2/Atp5c1/Atic/Ak1/Mtch2/Eif6/Gmps/Ampd2/Vcp/Stoml2/Gale/Ak2/Ppat/Paics/P2rx7/Ndufc2/Aldoa/Prps1/Pkm/Mpi/Mif/Atp5h/Sirt6/Galt/Gpi1/Hk1/Atp5j2/Atp5l/Bpgm/Foxk2/Entpd1/Prkaa1/Atp5k/Sphk2/Gapdh/Trp53/…	73
GO:0046390	GO:0046390	ribose phosphate biosynthetic process	97/4109	233/23174	9.81031e-18	1.84315e-15	1.3143e-15	Dlat/Atp5f1/Hk2/Tgfb1/Atp5d/Impdh1/Ier3/Gcdh/Eno2/Map2k1/Ampd3/Aprt/Bcl2l1/Adssl1/Pgam1/Cad/Slc25a13/Adss/Atp5e/Atp5g3/Ddit4/Acsl6/Guk1/Ogdh/Pgam2/Dld/Gucy2e/Pfas/Acly/Dcakd/Pfkp/Entpd5/Tkt/Adcy4/Myc/Adsl/Cyc1/Umps/Atp5j/Atp5o/Gart/Tpi1/Adpgk/Atp5b/Atp5a1/Hprt/Prps2/Atp5c1/Atic/Nppc/Uck2/Nme7/Ak1/Mtch2/Eif6/Gmps/Ampd2/Papss1/Vcp/Stoml2/Gale/Ak2/Acot7/Paics/P2rx7/Ndufc2/Aldoa/G6pdx/Prps1/Adcy7/Dho…	97
GO:0009165	GO:0009165	nucleotide biosynthetic process	109/4109	279/23174	2.53374e-17	4.62035e-15	3.29465e-15	Dlat/Atp5f1/Hk2/Tgfb1/Atp5d/Impdh1/Ier3/Gcdh/Eno2/Map2k1/Ampd3/Aprt/Bcl2l1/Adssl1/Pgam1/Cad/Slc25a13/Adss/Atp5e/Adora2b/Atp5g3/Ddit4/Acsl6/Guk1/Ogdh/Pgam2/Rrm2/Dld/Gucy2e/Pfas/Acly/Dcakd/Mthfd1/Pfkp/Entpd5/Adcy4/Myc/Adsl/Cyc1/Umps/Atp5j/Atp5o/Gart/Tpi1/Adpgk/Atp5b/Atp5a1/Hprt/Prps2/Tyms/Atp5c1/Atic/Nppc/Dtymk/Uck2/Nme7/Ak1/Dut/Mtch2/Eif6/Gmps/Ampd2/Papss1/Vcp/Stoml2/Gale/Ak2/Acot7/Nos3/Paics/P2rx…	109
GO:0009260	GO:0009260	ribonucleotide biosynthetic process	94/4109	226/23174	3.36449e-17	5.95996e-15	4.24989e-15	Dlat/Atp5f1/Hk2/Tgfb1/Atp5d/Impdh1/Ier3/Gcdh/Eno2/Map2k1/Ampd3/Aprt/Bcl2l1/Adssl1/Pgam1/Cad/Slc25a13/Adss/Atp5e/Atp5g3/Ddit4/Acsl6/Guk1/Ogdh/Pgam2/Dld/Gucy2e/Pfas/Acly/Dcakd/Pfkp/Entpd5/Adcy4/Myc/Adsl/Cyc1/Umps/Atp5j/Atp5o/Gart/Tpi1/Adpgk/Atp5b/Atp5a1/Hprt/Prps2/Atp5c1/Atic/Nppc/Uck2/Nme7/Ak1/Mtch2/Eif6/Gmps/Ampd2/Papss1/Vcp/Stoml2/Gale/Ak2/Acot7/Paics/P2rx7/Ndufc2/Aldoa/Prps1/Adcy7/Dhodh/Pkm/Mpi…	94
GO:0000375	GO:0000375	RNA splicing, via transesterification reactions	101/4109	252/23174	4.82358e-17	7.87006e-15	5.61193e-15	Zmat2/Sf3a1/Prpf6/Snrpd1/Snrnp200/Cwc15/Srpk1/Ddx39/Celf1/Ptbp1/Prpf31/Rbfox1/Hnrnpl/Hspa8/Srsf6/Srsf1/C1qbp/Sart3/Snrpf/Snrpd3/Sf3a2/Prpf8/Eftud2/Hnrnpk/Acin1/Zcrb1/Ncbp2/Prmt5/Cdc5l/Srsf7/Luc7l/Snrpc/Celf4/Rbm22/Prpf19/Sf1/Clns1a/Eif4a3/Prdx6/Snrpb/Zfp64/Aar2/Ddx20/Plrg1/Khdc4/Ncbp1/Smu1/Magoh/Khdrbs1/Sfpq/Srsf4/Srsf9/Rbm19/Strap/U2af2/Snrpa1/Rbm10/Pqbp1/Rbm3/Zrsr2/Lsm6/Lsm4/Dcps/Dbr1/Sf3b3/Srs…	101
GO:0000377	GO:0000377	RNA splicing, via transesterification reactions with bulged adenosine as nucleophile	101/4109	252/23174	4.82358e-17	7.87006e-15	5.61193e-15	Zmat2/Sf3a1/Prpf6/Snrpd1/Snrnp200/Cwc15/Srpk1/Ddx39/Celf1/Ptbp1/Prpf31/Rbfox1/Hnrnpl/Hspa8/Srsf6/Srsf1/C1qbp/Sart3/Snrpf/Snrpd3/Sf3a2/Prpf8/Eftud2/Hnrnpk/Acin1/Zcrb1/Ncbp2/Prmt5/Cdc5l/Srsf7/Luc7l/Snrpc/Celf4/Rbm22/Prpf19/Sf1/Clns1a/Eif4a3/Prdx6/Snrpb/Zfp64/Aar2/Ddx20/Plrg1/Khdc4/Ncbp1/Smu1/Magoh/Khdrbs1/Sfpq/Srsf4/Srsf9/Rbm19/Strap/U2af2/Snrpa1/Rbm10/Pqbp1/Rbm3/Zrsr2/Lsm6/Lsm4/Dcps/Dbr1/Sf3b3/Srs…	101
GO:0000398	GO:0000398	mRNA splicing, via spliceosome	101/4109	252/23174	4.82358e-17	7.87006e-15	5.61193e-15	Zmat2/Sf3a1/Prpf6/Snrpd1/Snrnp200/Cwc15/Srpk1/Ddx39/Celf1/Ptbp1/Prpf31/Rbfox1/Hnrnpl/Hspa8/Srsf6/Srsf1/C1qbp/Sart3/Snrpf/Snrpd3/Sf3a2/Prpf8/Eftud2/Hnrnpk/Acin1/Zcrb1/Ncbp2/Prmt5/Cdc5l/Srsf7/Luc7l/Snrpc/Celf4/Rbm22/Prpf19/Sf1/Clns1a/Eif4a3/Prdx6/Snrpb/Zfp64/Aar2/Ddx20/Plrg1/Khdc4/Ncbp1/Smu1/Magoh/Khdrbs1/Sfpq/Srsf4/Srsf9/Rbm19/Strap/U2af2/Snrpa1/Rbm10/Pqbp1/Rbm3/Zrsr2/Lsm6/Lsm4/Dcps/Dbr1/Sf3b3/Srs…	101
GO:1901293	GO:1901293	nucleoside phosphate biosynthetic process	110/4109	286/23174	6.86408e-17	1.09121e-14	7.78115e-15	Dlat/Atp5f1/Hk2/Tgfb1/Atp5d/Impdh1/Ier3/Gcdh/Eno2/Map2k1/Ampd3/Aprt/Bcl2l1/Adssl1/Pgam1/Cad/Slc25a13/Adss/Atp5e/Adora2b/Atp5g3/Ddit4/Acsl6/Guk1/Ogdh/Pgam2/Rrm2/Dld/Gucy2e/Pfas/Acly/Dcakd/Mthfd1/Pfkp/Entpd5/Adcy4/Myc/Adsl/Cyc1/Umps/Atp5j/Atp5o/Gart/Tpi1/Adpgk/Atp5b/Atp5a1/Hprt/Prps2/Tyms/Atp5c1/Atic/Nppc/Dtymk/Uck2/Nme7/Ak1/Dut/Mtch2/Eif6/Gmps/Ampd2/Papss1/Vcp/Stoml2/Gale/Ak2/Acot7/Nos3/Ppat/Paics…	110
GO:0072522	GO:0072522	purine-containing compound biosynthetic process	97/4109	239/23174	7.48789e-17	1.16062e-14	8.27608e-15	Dlat/Atp5f1/Hk2/Tgfb1/Atp5d/Impdh1/Ier3/Gcdh/Eno2/Map2k1/Ampd3/Aprt/Bcl2l1/Adssl1/Pgam1/Slc25a13/Adss/Atp5e/Adora2b/Atp5g3/Ddit4/Acsl6/Guk1/Ogdh/Pgam2/Dld/Gucy2e/Pfas/Acly/Dcakd/Mthfd1/Pfkp/Entpd5/Adcy4/Myc/Adsl/Cyc1/Atp5j/Atp5o/Gart/Tpi1/Adpgk/Atp5b/Atp5a1/Hprt/Prps2/Atp5c1/Atic/Nppc/Nme7/Ak1/Mtch2/Eif6/Gmps/Ampd2/Papss1/Vcp/Stoml2/Gale/Ak2/Acot7/Nos3/Paics/P2rx7/Ndufc2/Aldoa/Prps1/Adcy7/Pkm/Mpi…	97
GO:0009152	GO:0009152	purine ribonucleotide biosynthetic process	90/4109	217/23174	1.95069e-16	2.94982e-14	2.10344e-14	Dlat/Atp5f1/Hk2/Tgfb1/Atp5d/Impdh1/Ier3/Gcdh/Eno2/Map2k1/Ampd3/Aprt/Bcl2l1/Adssl1/Pgam1/Slc25a13/Adss/Atp5e/Atp5g3/Ddit4/Acsl6/Guk1/Ogdh/Pgam2/Dld/Gucy2e/Pfas/Acly/Dcakd/Pfkp/Entpd5/Adcy4/Myc/Adsl/Cyc1/Atp5j/Atp5o/Gart/Tpi1/Adpgk/Atp5b/Atp5a1/Hprt/Prps2/Atp5c1/Atic/Nppc/Nme7/Ak1/Mtch2/Eif6/Gmps/Ampd2/Papss1/Vcp/Stoml2/Gale/Ak2/Acot7/Paics/P2rx7/Ndufc2/Aldoa/Prps1/Adcy7/Pkm/Mpi/Mif/Atp5h/Sirt6/Pdk…	90
GO:0033108	GO:0033108	mitochondrial respiratory chain complex assembly	46/4109	77/23174	2.0905e-16	3.08597e-14	2.20052e-14	Ndufb2/Tfam/Ndufa2/Coa3/Ndufs7/Lyrm7/Uqcrb/Ndufs4/Ndufb9/Samm50/Cox14/Ndufa5/Aars2/Uqcc2/Sdhaf2/Ndufb8/Ndufb3/Coa5/Ndufa10/Ndufa8/Ndufaf1/Ndufaf5/Ndufb5/Acad9/Ndufaf4/Ndufs5/Slc25a33/Tmem126b/Ndufc2/Ndufab1/Ndufb7/Nubpl/Aifm1/Ndufc1/Ndufb10/Sdhaf3/Uqcr10/Ndufs8/Smim20/Ndufaf3/Ndufb6/Sdhaf1/Ndufaf8/Sco2/Cox16/Ndufb1-ps	46
GO:0016072	GO:0016072	rRNA metabolic process	90/4109	218/23174	2.74965e-16	3.96461e-14	2.82706e-14	Pih1d2/Smarcb1/Rrp15/Pih1d1/Cavin1/Emg1/Utp20/Ddx56/Rsl1d1/Mettl16/Naf1/Tsr3/Nol11/Ddx21/Pes1/Znhit3/Gtpbp4/Fcf1/Ippk/Riok1/Dimt1/Ngdn/Utp23/Bysl/Sirt7/Pa2g4/Exosc7/Wdr12/Imp4/Nop10/Exosc9/Gar1/Exosc3/Mrto4/Utp11/Zcchc4/Dhx37/Mrpl1/Mrm2/Bms1/Ddx47/Pop4/Mrps11/Rrp8/Dkc1/Eri1/Lsm6/Imp3/Dis3l/Gtf3c1/Fam207a/Exosc4/Gtf2h5/Kri1/Shq1/Utp6/Wdr18/Ddx11/Abt1/Fdxacb1/Mrm3/Nop2/Rpf2/Sart1/Suv39h1/Exosc2/Mar…	90
GO:0006164	GO:0006164	purine nucleotide biosynthetic process	94/4109	234/23174	4.90051e-16	6.90526e-14	4.92396e-14	Dlat/Atp5f1/Hk2/Tgfb1/Atp5d/Impdh1/Ier3/Gcdh/Eno2/Map2k1/Ampd3/Aprt/Bcl2l1/Adssl1/Pgam1/Slc25a13/Adss/Atp5e/Adora2b/Atp5g3/Ddit4/Acsl6/Guk1/Ogdh/Pgam2/Dld/Gucy2e/Pfas/Acly/Dcakd/Mthfd1/Pfkp/Entpd5/Adcy4/Myc/Adsl/Cyc1/Atp5j/Atp5o/Gart/Tpi1/Adpgk/Atp5b/Atp5a1/Hprt/Prps2/Atp5c1/Atic/Nppc/Nme7/Ak1/Mtch2/Eif6/Gmps/Ampd2/Papss1/Vcp/Stoml2/Gale/Ak2/Acot7/Nos3/Paics/P2rx7/Ndufc2/Aldoa/Prps1/Adcy7/Pkm/Mpi…	94
GO:0006399	GO:0006399	tRNA metabolic process	74/4109	166/23174	8.96952e-16	1.2358e-13	8.81216e-14	Hars/Qtrt1/Farsa/Trmt10a/Cdkal1/Dus3l/Gtpbp3/Cars/Tsen15/Elp5/Rars/Dalrd3/Hars2/Adat2/Elac2/Dus4l/Dtd2/Rpp40/2210016F16Rik/Nsun2/Mettl6/Dph3/Tars/Pop1/Trmu/Qtrt2/Yars2/Rpp14/Aars2/Elp2/Rpp21/Lars/Nars/Hsd17b10/Exosc7/Farsb/Dars/Sephs1/Dars2/Exosc9/Gatb/Tars2/Exosc3/Elp1/Yars/Pus1/Pop7/Gars/Pop4/Tarsl2/Lsm6/Dus2/Aars/Qars/Lars2/Trmt10b/Ddx1/Trmt6/Iars/Polr3k/Exosc2/Mars/Mars2/Sephs2/Rpp38/Trmt1l/E…	74
GO:0017038	GO:0017038	protein import	86/4109	209/23174	1.58728e-15	2.13937e-13	1.52553e-13	Kpnb1/Jup/Akt1/Tgfb1/Cse1l/Pex6/Tomm40/Timm50/Kpna6/Phb2/Pex5/Pex1/Nutf2/Dmap1/Hyal2/Tnpo3/Timm23/Chp1/Hspa8/Nup50/Kpna2/Akap1/Timm13/Ppp2ca/Hspa4/Nup85/Hsp90aa1/Nup153/Dnajc15/Nup155/Tomm22/Samm50/Tomm70a/Kpna1/Six2/Hdac3/Grpel2/Rbm22/Pola2/Hspd1/Nup35/Kpna4/Ptpn22/Lmna/Pex14/Tomm7/Pex10/Grpel1/Ran/Pdcd5/Ipo5/Bag3/Timm17b/Heatr3/Tnpo2/Zic1/Ptgs2/Nup93/Arhgef5/Ppp3r1/Chchd4/Nup54/Pkig/Lrrk2/Nxt1/…	86
GO:0006913	GO:0006913	nucleocytoplasmic transport	107/4109	287/23174	2.2392e-15	2.89231e-13	2.06243e-13	Kpnb1/Jup/Akt1/Ranbp3/Tgfb1/Cse1l/Ier3/Kpna6/Phb2/Ppp1cc/Ddx39/Phax/Nutf2/Dmap1/Hyal2/Tnpo3/Chp1/Hspa8/Nup50/Mlx/Kpna2/Akap1/Ltv1/Mdm2/Ppp2ca/Nup85/Ywhae/Ppm1a/Nup153/Xpo4/Xpo7/Nup155/Rangap1/Kpna1/Six2/Polr2d/Hspa9/Hdac3/Rbm22/Pola2/Hhex/Thoc3/Uhmk1/Nup35/Eif6/Kpna4/Ptpn22/Lmna/Ncbp1/Txn1/Khdrbs1/Cdk5/Ran/Rita1/Ipo5/Bag3/Heatr3/Tnpo2/Fbxo22/Zic1/Ptgs2/Nup93/Ppp3r1/Chchd4/Thoc5/Rsrc1/Nup54/Pkig/L…	107
GO:0051169	GO:0051169	nuclear transport	107/4109	287/23174	2.2392e-15	2.89231e-13	2.06243e-13	Kpnb1/Jup/Akt1/Ranbp3/Tgfb1/Cse1l/Ier3/Kpna6/Phb2/Ppp1cc/Ddx39/Phax/Nutf2/Dmap1/Hyal2/Tnpo3/Chp1/Hspa8/Nup50/Mlx/Kpna2/Akap1/Ltv1/Mdm2/Ppp2ca/Nup85/Ywhae/Ppm1a/Nup153/Xpo4/Xpo7/Nup155/Rangap1/Kpna1/Six2/Polr2d/Hspa9/Hdac3/Rbm22/Pola2/Hhex/Thoc3/Uhmk1/Nup35/Eif6/Kpna4/Ptpn22/Lmna/Ncbp1/Txn1/Khdrbs1/Cdk5/Ran/Rita1/Ipo5/Bag3/Heatr3/Tnpo2/Fbxo22/Zic1/Ptgs2/Nup93/Ppp3r1/Chchd4/Thoc5/Rsrc1/Nup54/Pkig/L…	107
GO:0006364	GO:0006364	rRNA processing	79/4109	187/23174	3.89879e-15	4.93317e-13	3.51771e-13	Pih1d2/Rrp15/Pih1d1/Emg1/Utp20/Ddx56/Rsl1d1/Mettl16/Naf1/Tsr3/Nol11/Ddx21/Pes1/Znhit3/Gtpbp4/Fcf1/Riok1/Dimt1/Ngdn/Utp23/Bysl/Pa2g4/Exosc7/Wdr12/Imp4/Nop10/Exosc9/Gar1/Exosc3/Mrto4/Utp11/Zcchc4/Dhx37/Mrpl1/Mrm2/Bms1/Ddx47/Pop4/Mrps11/Rrp8/Dkc1/Eri1/Lsm6/Imp3/Fam207a/Exosc4/Gtf2h5/Kri1/Shq1/Utp6/Wdr18/Abt1/Fdxacb1/Mrm3/Nop2/Rpf2/Sart1/Suv39h1/Exosc2/Tbl3/Utp15/Cdkn2a/Fbl/Rexo4/Utp18/Npm3/Las1l/Rrp…	79
GO:1903829	GO:1903829	positive regulation of cellular protein localization	108/4109	297/23174	1.18731e-14	1.47226e-12	1.04983e-12	Ngfr/Itga3/Jup/Akt1/Bcap31/Rab34/Tgfb1/Stk11/Abhd17a/Rab11a/Arpc2/Epha2/Cdt1/Cdc42/Nutf2/Dmap1/Hyal2/Tsg101/Sqstm1/Stac2/Myo1c/Fis1/Cdk1/Mdm2/Sar1b/Rtn4/Ywhae/Ppm1a/Hnrnpk/Nkd2/Xpo4/Hsp90ab1/Vegfa/Hdac3/Pmaip1/Rbm22/Trim8/Gnl3l/Hras/Cct8/Itgb1/Actr3/Stom/Entr1/Ptpn22/Gpsm2/Snx27/Asph/Plk3/Cdk5/Tomm7/Rer1/Ran/Cct6a/Cct7/Edem1/Pdcd5/Iqgap1/Ipo5/Pak1/Bag3/Ptpn5/Msn/Dkc1/Ptpn9/Zic1/Ptgs2/Lif/Ice1/Myo…	108
GO:0006605	GO:0006605	protein targeting	97/4109	256/23174	1.39026e-14	1.69012e-12	1.20518e-12	Folr1/Pex6/Tomm40/Timm50/Sgta/Pex5/Pex1/Arpc2/Hap1/Srp14/Timm23/Srp19/Gdi1/Zdhhc12/Golga7/Hspa8/Myo1c/Fis1/Gipc1/Ap3d1/Timm13/Hspa4/Srebf1/Ywhae/Vti1b/Hsp90aa1/Ap3b1/Spcs1/Dnajc15/Dmtn/Ywhaz/Tomm22/Samm50/Pmm1/Tomm70a/Lars/Grpel2/Rabgef1/Hras/Zdhhc3/Hgs/Pard3/Sec61a2/Hspd1/Actr3/Srp9/Stom/Pmpca/Cdk5/Pex14/Tomm7/Pmpcb/Pex10/Grpel1/Pdcd5/Arl6ip1/Pak1/Nucb1/Bag3/Ptpn5/Uqcrc2/Timm17b/Micall1/Parl/Chc…	97
GO:0043254	GO:0043254	regulation of protein complex assembly	145/4109	445/23174	1.55843e-14	1.85813e-12	1.32498e-12	Raf1/Sec24b/Rac1/Psmc3/Paxip1/Rhoc/Snx9/Scin/Tgfb1/Pih1d1/Bax/Ralb/Pex5/Fblim1/Arpc2/Cdt1/Nphs1/Ctnnb1/Rhoa/Arpc5/Faf1/Psen2/Piezo1/Prune1/Capza2/Eps8/H3f3b/Myo1c/Pfn1/G3bp1/Csf2/Wasf1/Rhobtb1/Cand1/Actr2/Ncln/Mapk9/Sar1b/Drg1/Pecam1/Ppm1a/Hsp90aa1/Trim27/Carmil1/Rasa1/Iqgap2/Vdac2/Psmc6/Dnajc15/Dmtn/Sub1/Twf1/Rrn3/Twf2/Vegfa/Bin1/Ppp2r5b/Fosl1/Capn1/Sumo1/Actr3/Arpc5l/Stxbp1/Abl1/Camsap1/Nckap1/…	145
GO:0072655	GO:0072655	establishment of protein localization to mitochondrion	48/4109	90/23174	2.14894e-14	2.51385e-12	1.79256e-12	Hk2/Akt1/Tomm40/Timm50/Bax/Timm23/Fis1/Timm13/Hspa4/Srebf1/Hsp90aa1/Dnajc15/Ywhaz/Tomm22/Samm50/Tomm70a/Pmaip1/Grpel2/Hspd1/Pmpca/Mtch2/Dnaja1/Tomm7/Pmpcb/Grpel1/Hsph1/Pdcd5/Bag3/Ptpn5/Uqcrc2/Timm17b/Parl/Chchd4/Lrrk2/Hk1/Bag4/Immp1l/Cdkn2a/Dusp18/Timm8a1/Timm29/Prkaa1/Gsk3a/Timm17a/Romo1/Dnlz/Tomm5/Tomm20	48
GO:0006732	GO:0006732	coenzyme metabolic process	114/4109	326/23174	5.03073e-14	5.77602e-12	4.11872e-12	Dlat/Pemt/Hk2/Folr1/Idh3g/Cyp4f18/Ier3/Gcdh/Eno2/Dlst/Cs/Mettl16/Pgam1/Mocs2/Qdpr/Acot8/Fdxr/Mdh2/Pcmt1/Pcbd1/Ddit4/Txnrd1/Mdh1/Acsl6/Ogdh/Pgam2/Dld/Acly/Dcakd/Mthfd1/Pfkp/Entpd5/Pcbd2/Hmgcr/Dhfr/Tkt/Sucla2/Myc/Dgat1/Cbr3/Gart/Tpi1/Hsd17b4/Prdx5/Gsto1/Gsto2/Fasn/Adpgk/Acot9/Taldo1/Tyms/Idh1/Rpe/Atic/Mmadhc/Gpd2/Mtch2/Slc23a2/Idh3b/Ahcy/Eif6/Nfs1/Naxe/Nudt17/Coq3/Vcp/Gale/Akr1a1/Acot7/Pgd/P2rx7/Ld…	114
GO:0043161	GO:0043161	proteasome-mediated ubiquitin-dependent protein catabolic process	130/4109	390/23174	5.43749e-14	6.12954e-12	4.37081e-12	Fbxo9/Ube2c/Akt1/Bcap31/Rad23a/Sgta/Ubqln1/Psmd4/Cdc20/Ctnnb1/Psmd2/Ubqln4/Ube2g2/Ppp2cb/Psen2/Ubxn11/Ube2i/Rnf5/Psma2/Nfe2l2/Ube2a/Tnfaip1/Ppp2r5c/Uchl5/Psmb6/Smurf2/Tmem129/Gipc1/Dnajb12/Mdm2/Fzr1/Fbxw11/Cdc34/Mapk9/Rnf185/Rnf187/Trib2/Psmd12/Sumo2/Psma6/Nkd2/Plk2/Psmd6/Psmc6/Psmb5/Csnk1e/Sharpin/Usp7/Ube2j2/Hsp90ab1/Ddb1/Il33/Fbxl15/Arih1/Smad7/Sumo1/Psmd1/Ubxn4/Psmb7/Psmd14/Dnajc10/Nsfl1c/Aur…	130
GO:0070585	GO:0070585	protein localization to mitochondrion	49/4109	95/23174	6.42124e-14	7.10923e-12	5.0694e-12	Hk2/Akt1/Tomm40/Timm50/Bax/Timm23/Fis1/Timm13/Hspa4/Srebf1/Hsp90aa1/Dnajc15/Ywhaz/Tomm22/Samm50/Tomm70a/Pmaip1/Grpel2/Hspd1/Pmpca/Mtch2/Dnaja1/Bag1/Tomm7/Pmpcb/Grpel1/Hsph1/Pdcd5/Bag3/Ptpn5/Uqcrc2/Timm17b/Parl/Chchd4/Lrrk2/Hk1/Bag4/Immp1l/Cdkn2a/Dusp18/Timm8a1/Timm29/Prkaa1/Gsk3a/Timm17a/Romo1/Dnlz/Tomm5/Tomm20	49
GO:0010498	GO:0010498	proteasomal protein catabolic process	145/4109	456/23174	1.38784e-13	1.50958e-11	1.07644e-11	Fbxo9/Ube2c/Akt1/Bcap31/Rad23a/Sgta/Ufd1/Ubqln1/Psmd4/Cdc20/Ctnnb1/Psmd2/Ubqln4/Ube2g2/Ppp2cb/Psen2/Ubxn11/Ube2i/Rnf5/Psma2/Nfe2l2/Ube2a/Tnfaip1/Ppp2r5c/Uchl5/Psmb6/Smurf2/H13/Tmem129/Gipc1/Ubxn6/Dnajb12/Mdm2/Fzr1/Fbxw11/Cdc34/Mapk9/Rnf185/Rnf187/Trib2/Psmd12/Sumo2/Psma6/Nkd2/Plk2/Psmd6/Psmc6/Psmb5/Csnk1e/Sharpin/Usp7/Ube2j2/Hsp90ab1/Prpf19/Ddb1/Il33/Fbxl15/Arih1/Rnf41/Smad7/Sumo1/Rhbdd1/Psmd1/Ub…	145
GO:0140053	GO:0140053	mitochondrial gene expression	51/4109	103/23174	1.63061e-13	1.74307e-11	1.24293e-11	Hars/Mrpl2/Tfam/Trmt10a/Mrpl52/Mrps25/Coa3/C1qbp/Supv3l1/Polrmt/Elac2/Gfm2/Mrpl57/Mief1/Yars2/Aars2/Lrpprc/Uqcc2/Mrpl16/Mrpl43/Hsd17b10/Fastkd2/Mrpl44/Dars2/Gfm1/Gatb/Mrps15/Slc25a33/Gars/Mrpl51/Mrps11/Mrps17/Lars2/Trmt10b/Mrps2/Mrpl47/Mrps34/Mrpl12/Mrps6/Mrps35/Tsfm/Mrps27/Ndufa7/Mrps12/Chchd10/Mrps16/Prkaa1/Mrps21/Chchd1/Ptcd3/Tufm	51
GO:0007264	GO:0007264	small GTPase mediated signal transduction	151/4109	485/23174	2.91597e-13	3.0335e-11	2.16311e-11	Ngfr/Rab5b/Rnd2/Kpnb1/Itga3/Foxm1/Rac1/Sipa1l2/Rab34/Rhoc/Rab8a/Cyth2/Ralb/Arhgef40/Rab11a/Map2k1/Rasa4/Hmox1/Cdc42/Arpp19/Rhoa/Rala/Ppp2cb/Bnip2/Gdi1/Setdb1/Eps8/Cyth1/Tnfaip1/Crk/Cyth3/Rab5c/Rab4a/Wasf1/Rhobtb1/Fgd6/Rab21/Rab1a/Rufy1/Rtn4/Gna13/Rab10/Pecam1/Rab37/Rab15/Net1/Gdi2/F2rl1/Plk2/Spry2/Sh3bp1/Arl6/Lztr1/Arhgap31/Rab12/Psd2/Spry4/Arap3/Rab1b/Arl3/Arhgdia/Rabgef1/Hras/Eps8l2/Farp1/Rhot2…	151
GO:0034504	GO:0034504	protein localization to nucleus	98/4109	271/23174	2.93564e-13	3.0335e-11	2.16311e-11	Ngfr/Kpnb1/Jup/Akt1/Tgfb1/Cse1l/Stk11/Paf1/Kpna6/Phb2/Nutf2/Dmap1/Hyal2/Tnpo3/Chp1/Hspa8/Nup50/Kpna2/Akap1/Cdk1/Mdm2/Ppp2ca/Nup85/Ywhae/Nup153/Nup155/Rangap1/Kpna1/Six2/Hdac3/Rbm22/Pola2/Hhex/Trim8/Sumo1/Rassf5/Glul/Tor1a/Nup35/Kpna4/Ptpn22/Plrg1/Lmna/Xpa/Txn1/Cdk5/Dvl1/Ran/Ipo5/Bag3/Plk1/Heatr3/Tnpo2/Pin1/Zic1/Ptgs2/Dclk3/Nup93/Ppp3r1/Lif/Six4/Nup54/Pkig/Tmem98/Abca7/Lrrk2/Skp1a/Topors/Nxt1/Mavs…	98
GO:0006979	GO:0006979	response to oxidative stress	130/4109	401/23174	5.40431e-13	5.49291e-11	3.91684e-11	Ngfr/Hnrnpd/Akr1b3/Akt1/Tmem161a/Axl/Ercc1/Nqo1/Hmox2/Aqp1/Mapk13/Map2k1/Hspb1/Prdx2/Ubqln1/Hmox1/Trap1/Ctnnb1/Ppp2cb/Hyal2/Ndufs2/Endog/Nfe2l2/Mmp9/Crk/Kdm6b/Atox1/Rwdd1/Ndufa12/Txnrd1/Mapk9/Pxdn/Eif2s1/Net1/Fos/Glrx/Dhfr/Gpx8/Gata4/Psmb5/Ripk3/Sod1/Abcc1/Msrb2/Ercc3/Rela/Capn1/Prdx5/Prdx3/Ankrd2/Pde8a/Idh1/Als2/Cflar/Ptprn/Pycr2/Prdx6/Nr4a2/Abl1/Tor1a/Itgav/Cat/Atrn/Slc7a11/Kpna4/Casp6/Xpa/Nr4a…	130
GO:0015980	GO:0015980	energy derivation by oxidation of organic compounds	92/4109	251/23174	6.34478e-13	6.34478e-11	4.52429e-11	Cox5a/Dlat/Sdhd/Akt1/Idh3g/Atp5d/Bax/Dlst/Cs/Trap1/Sdhb/Phlda2/Ndufs2/Slc25a13/Cox7c/Mdh2/Cdk1/Ndufa12/Ndufs7/Lyrm7/Mdh1/Ogdh/Dld/Prelid1/Uqcrb/Ndufs6/Ndufs4/Dnajc15/Sucla2/Myc/Ndufb9/Adsl/Aco2/Cyc1/Ndufa5/Ndufv2/Sdhaf2/Ndufb8/Phkg1/Uqcrc1/Idh1/Fastkd2/Ndufs1/Ndufa10/Pask/Fh1/Slc25a25/Ndufa8/Cat/Mtch2/Ndufaf1/Idh3b/Mtfr1/Nr4a3/Aco1/Vcp/Pgm2/Ndufc2/Idh3a/S100b/Chchd4/Rubcnl/Adrb1/Aldh5a1/Enpp1/Pan…	92
GO:0001667	GO:0001667	ameboidal-type cell migration	131/4109	406/23174	6.46684e-13	6.36419e-11	4.53813e-11	Apoh/Alox12/Pparg/Acvrl1/Efnb2/Itga3/Jup/Akt1/Folr1/Rac1/Paxip1/Ppard/Tgfb1/Has1/Gab2/Coro1c/Aqp1/Rab11a/Hspb1/Hmox1/Epha2/Rhoa/Emc10/Hyal2/Stc1/Gata2/Itga2/Gata3/Nfe2l2/Stard13/Plcg1/Cd40/Mmp9/Pfn1/Anxa6/Smurf2/C1qbp/Adora2b/Map2k3/Gipc1/Sgpl1/Flt4/Rtn4/Itgb3/Map3k3/Pecam1/Lgmn/Pdcd6/Plk2/Ptprg/Dmtn/Sh3bp1/Emp2/Vegfa/Csnk2b/Hbegf/Zfand5/Lrp5/Cd63/Atp5b/Atp5a1/Adam8/Itgb1/Map4k4/Ppm1f/Htr2b/Actr3…	131
GO:0006626	GO:0006626	protein targeting to mitochondrion	40/4109	73/23174	9.72236e-13	9.30504e-11	6.63517e-11	Tomm40/Timm50/Timm23/Fis1/Timm13/Hspa4/Srebf1/Hsp90aa1/Dnajc15/Ywhaz/Tomm22/Samm50/Tomm70a/Grpel2/Hspd1/Pmpca/Tomm7/Pmpcb/Grpel1/Pdcd5/Bag3/Ptpn5/Uqcrc2/Timm17b/Parl/Chchd4/Lrrk2/Bag4/Immp1l/Cdkn2a/Dusp18/Timm8a1/Timm29/Prkaa1/Gsk3a/Timm17a/Romo1/Dnlz/Tomm5/Tomm20	40
GO:0008637	GO:0008637	apoptotic mitochondrial changes	52/4109	110/23174	9.75528e-13	9.30504e-11	6.63517e-11	Hk2/Akt1/Ggct/Timm50/Ier3/Bax/Fam162a/Bcl2l1/Ppp2cb/Slc25a5/Mmp9/Fis1/Mapk9/Prelid1/Cideb/Pmaip1/Rhot2/Ndufs1/Hspd1/Bok/Mtch2/Lmna/Slc35f6/Triap1/Pdcd5/Slc25a4/Vps35/Gclc/Cck/Ccar2/Parl/Acaa2/Aifm1/Higd1a/Mcl1/Naif1/Pla2g6/Cdkn2a/Plaur/Cd24a/Sfn/Chchd10/Rnf7/Jun/Mllt11/Gsk3a/Bloc1s2/Bak1/Fxn/Trp53/Gpx1/Dap3	52
GO:0007265	GO:0007265	Ras protein signal transduction	132/4109	414/23174	1.38687e-12	1.30282e-10	9.29004e-11	Ngfr/Rab5b/Rnd2/Kpnb1/Itga3/Foxm1/Rac1/Rab34/Rhoc/Rab8a/Cyth2/Ralb/Arhgef40/Rab11a/Map2k1/Rasa4/Cdc42/Arpp19/Rhoa/Rala/Ppp2cb/Setdb1/Eps8/Cyth1/Tnfaip1/Crk/Cyth3/Rab5c/Rab4a/Wasf1/Rhobtb1/Fgd6/Rab21/Rab1a/Rtn4/Gna13/Rab10/Pecam1/Rab37/Rab15/Net1/F2rl1/Plk2/Spry2/Arl6/Lztr1/Rab12/Psd2/Spry4/Arap3/Rab1b/Arhgdia/Rabgef1/Hras/Eps8l2/Farp1/Rhot2/Itgb1/Als2/Map4k4/Gpr35/Abl2/Abl1/Rab14/Notch1/Nckap1/Us…	132
GO:0033157	GO:0033157	regulation of intracellular protein transport	80/4109	209/23174	1.50148e-12	1.38943e-10	9.90767e-11	Grasp/Jup/Bcap31/Tgfb1/Arpc2/Cdc42/Nutf2/Ube2g2/Dmap1/Hyal2/Chp1/Gdi1/Myo1c/Akap1/Fis1/Snx3/Mdm2/Ppp2ca/Sar1b/Srebf1/Ywhae/Ppm1a/Xpo4/Dmtn/Rangap1/Hdac3/Rbm22/Hras/Actr3/Uhmk1/Stom/Ptpn1/Ptpn22/Asph/Txn1/Plk3/Cdk5/Tomm7/Ran/Edem1/Pdcd5/Ipo5/Pak1/Nucb1/Bag3/Ptpn5/Gripap1/Zic1/Ptgs2/Parl/Chchd4/Thoc5/Ice1/Nup54/Oaz1/Pkig/Ccl2/Lrrk2/Atp13a2/Bag4/Mavs/Cd81/Ripor1/Oaz2/Tardbp/Ubac2/Ptpn11/Cdkn2a/Insig…	80
GO:0032386	GO:0032386	regulation of intracellular transport	137/4109	437/23174	2.1038e-12	1.91817e-10	1.3678e-10	Grasp/Sec24b/Jup/Bcap31/Tgfb1/Ier3/Ppp1cc/Gab2/Map2k1/Hmox1/Arpc2/Cdc42/Hap1/Bcl2l1/Nutf2/Ube2g2/Dmap1/Hyal2/Chp1/Gata2/Gdi1/Cyth1/Myo1c/Akap1/Adora2b/Fis1/Gipc1/Snx3/Rab21/Mdm2/Ppp2ca/Sar1b/Srebf1/Ywhae/Ppm1a/Nup153/Xpo4/Dmtn/Rangap1/Prepl/Hdac3/Rbm22/Cnih2/Rabgef1/Hras/Actr3/Tnnt2/Uhmk1/Stxbp1/Stom/Ptpn1/Pfn2/Ptpn22/Asph/Txn1/Plk3/Khdrbs1/Cdk5/Tomm7/Dvl1/Stx18/Ran/Atp2a2/Edem1/Pdcd5/Ipo5/Pak1/N…	137
GO:0006119	GO:0006119	oxidative phosphorylation	47/4109	96/23174	2.43376e-12	2.18686e-10	1.55939e-10	Cox5a/Sdhd/Rhoa/Ndufs2/Cox7c/Cdk1/Ndufa12/Dld/Uqcrb/Ndufs6/Dnajc15/Myc/Ndufb9/Cyc1/Atp5o/Ndufv2/Uqcc2/Sdhaf2/Ndufb8/Atp5b/Uqcrc1/Ndufs1/Ndufa10/Ndufa8/Mtch2/Ndufaf1/Vcp/Stoml2/Slc25a33/Ndufc2/Cox7a2/Gadd45gip1/Uqcrfs1/Ccnb1/Cox6a1/Ndufa7/Pde12/Uqcrq/Chchd10/Fxn/Uqcr10/Ndufs8/Cox5b/Pgk1/Cycs/Uqcrh/Ndufb6	47
GO:0042176	GO:0042176	regulation of protein catabolic process	122/4109	376/23174	2.61406e-12	2.31531e-10	1.65098e-10	Cyp51/Akt1/Bcap31/Snx9/Ier3/Rad23a/Sgta/Ubqln1/Psmd2/Ubqln4/Ube2g2/Faf1/Psen2/Odc1/Psmd3/Uchl5/Smurf2/Gipc1/Snx3/Mdm2/Fzr1/Ppp2ca/Mapk9/Rnf185/Trib2/Grin2c/Sumo2/Gga3/Hsp90aa1/Nkd2/Hmgcr/Plk2/Laptm4b/Csnk1e/Cblb/Usp7/Hsp90ab1/Uqcc2/Ddb1/Il33/Rela/Arih1/Rnf41/Agap2/Adam8/Smad7/Sumo1/Pdcl3/Rhbdd1/Psmd1/Atg4b/Psmd14/Aurka/Sdcbp/Rad23b/Vcp/Rgp1/Plk3/Dvl1/Ube2k/Mad2l1/Edem1/Atg7/Furin/Det1/Plk1/Msn/Cu…	122
GO:0032543	GO:0032543	mitochondrial translation	40/4109	75/23174	3.11619e-12	2.72118e-10	1.9404e-10	Hars/Mrpl2/Mrpl52/Mrps25/Coa3/C1qbp/Gfm2/Mrpl57/Mief1/Yars2/Aars2/Lrpprc/Uqcc2/Mrpl16/Mrpl43/Fastkd2/Mrpl44/Dars2/Gfm1/Gatb/Mrps15/Gars/Mrpl51/Mrps11/Mrps17/Lars2/Mrps2/Mrpl47/Mrps34/Mrps6/Mrps35/Tsfm/Mrps27/Ndufa7/Mrps12/Mrps16/Mrps21/Chchd1/Ptcd3/Tufm	40
GO:0010257	GO:0010257	NADH dehydrogenase complex assembly	29/4109	45/23174	4.92711e-12	4.18467e-10	2.98398e-10	Ndufb2/Ndufa2/Ndufs7/Ndufs4/Ndufb9/Ndufa5/Ndufb8/Ndufb3/Ndufa10/Ndufa8/Ndufaf1/Ndufaf5/Ndufb5/Acad9/Ndufaf4/Ndufs5/Tmem126b/Ndufc2/Ndufab1/Ndufb7/Nubpl/Aifm1/Ndufc1/Ndufb10/Ndufs8/Ndufaf3/Ndufb6/Ndufaf8/Ndufb1-ps	29
GO:0032981	GO:0032981	mitochondrial respiratory chain complex I assembly	29/4109	45/23174	4.92711e-12	4.18467e-10	2.98398e-10	Ndufb2/Ndufa2/Ndufs7/Ndufs4/Ndufb9/Ndufa5/Ndufb8/Ndufb3/Ndufa10/Ndufa8/Ndufaf1/Ndufaf5/Ndufb5/Acad9/Ndufaf4/Ndufs5/Tmem126b/Ndufc2/Ndufab1/Ndufb7/Nubpl/Aifm1/Ndufc1/Ndufb10/Ndufs8/Ndufaf3/Ndufb6/Ndufaf8/Ndufb1-ps	29
GO:0010821	GO:0010821	regulation of mitochondrion organization	58/4109	134/23174	5.03485e-12	4.21839e-10	3.00802e-10	Hk2/Akt1/Ier3/Bax/Fam162a/Bcl2l1/Slc25a5/Mmp9/Fis1/Cdc37/Vdac1/Srebf1/Lig3/Prelid1/Golph3/Cideb/Mief1/Pmaip1/Rnf41/Rhot2/Bok/Optn/Mfn1/Lmna/Stoml2/Tomm7/Slc35f6/Triap1/Atg7/Pdcd5/Bag3/Ptpn5/Cttn/Vps35/Dhodh/Parl/Vat1/Oma1/Lrrk2/Atp13a2/Acaa2/Bag4/Inf2/Higd1a/Smurf1/Pla2g6/Cdkn2a/Plaur/Chchd10/Prkaa1/Mllt11/Gsk3a/Bak1/Fxn/Trp53/Kdr/Gpx1/Htra2	58
GO:0034655	GO:0034655	nucleobase-containing compound catabolic process	131/4109	418/23174	6.54957e-12	5.41431e-10	3.8608e-10	Hnrnpd/Hk2/Gmpr2/Ier3/Bax/Eno2/Ptbp1/Cnp/Hnrnpa0/Carhsp1/Mettl16/Pgam1/Naf1/Endog/Mapkapk2/Fxr2/Nudt4/Supv3l1/Ddit4/Hint1/Upp1/Ogdh/Pgam2/Smg8/Cnot8/Nt5c/Pfkp/Entpd5/Samd4/Dcp1a/Pabpc1/Pop1/Myc/Pycrl/Ncbp2/Noct/Tpi1/Vegfa/Lrpprc/Nudt3/Polr2d/Etf1/Mus81/Rnaseh2c/Adpgk/Eif4a3/Hprt/Exosc7/Nudt5/Cnot9/Pkp1/Vim/Dut/Mtch2/E2f1/Ahcy/Eif6/Exosc9/Nudt17/Exosc3/Ncbp1/Vcp/Magoh/Ybx1/Gale/Mrto4/Cda/Acot7/Nud…	131
GO:0010631	GO:0010631	epithelial cell migration	97/4109	280/23174	7.05999e-12	5.75946e-10	4.10692e-10	Apoh/Alox12/Pparg/Acvrl1/Efnb2/Itga3/Jup/Akt1/Paxip1/Ppard/Tgfb1/Gab2/Coro1c/Aqp1/Rab11a/Hspb1/Hmox1/Epha2/Rhoa/Emc10/Stc1/Gata2/Itga2/Gata3/Nfe2l2/Stard13/Plcg1/Cd40/Mmp9/Pfn1/Adora2b/Map2k3/Gipc1/Flt4/Rtn4/Itgb3/Map3k3/Pecam1/Lgmn/Pdcd6/Plk2/Ptprg/Sh3bp1/Emp2/Vegfa/Csnk2b/Hbegf/Cd63/Atp5b/Atp5a1/Adam8/Itgb1/Map4k4/Ppm1f/Adipor1/Glul/Pkn3/Abl1/Notch1/Itgav/Spred1/Pfn2/Glipr2/Nos3/Pxn/Strap/Nr2f2…	97
GO:0090130	GO:0090130	tissue migration	98/4109	284/23174	7.15325e-12	5.75976e-10	4.10713e-10	Apoh/Alox12/Pparg/Acvrl1/Efnb2/Itga3/Jup/Akt1/Paxip1/Ppard/Tgfb1/Gab2/Coro1c/Aqp1/Rab11a/Hspb1/Hmox1/Epha2/Rhoa/Emc10/Stc1/Gata2/Itga2/Gata3/Nfe2l2/Stard13/Plcg1/Cd40/Mmp9/Pfn1/Adora2b/Map2k3/Gipc1/Flt4/Rtn4/Itgb3/Map3k3/Pecam1/Lgmn/Pdcd6/Plk2/Ptprg/Sh3bp1/Emp2/Vegfa/Csnk2b/Hbegf/Cd63/Atp5b/Atp5a1/Adam8/Itgb1/Map4k4/Ppm1f/Adipor1/Glul/Pkn3/Abl1/Notch1/Itgav/Spred1/Pfn2/Glipr2/Nos3/Pxn/Strap/Nr2f2…	98
GO:0090132	GO:0090132	epithelium migration	97/4109	282/23174	1.12588e-11	8.94927e-10	6.38148e-10	Apoh/Alox12/Pparg/Acvrl1/Efnb2/Itga3/Jup/Akt1/Paxip1/Ppard/Tgfb1/Gab2/Coro1c/Aqp1/Rab11a/Hspb1/Hmox1/Epha2/Rhoa/Emc10/Stc1/Gata2/Itga2/Gata3/Nfe2l2/Stard13/Plcg1/Cd40/Mmp9/Pfn1/Adora2b/Map2k3/Gipc1/Flt4/Rtn4/Itgb3/Map3k3/Pecam1/Lgmn/Pdcd6/Plk2/Ptprg/Sh3bp1/Emp2/Vegfa/Csnk2b/Hbegf/Cd63/Atp5b/Atp5a1/Adam8/Itgb1/Map4k4/Ppm1f/Adipor1/Glul/Pkn3/Abl1/Notch1/Itgav/Spred1/Pfn2/Glipr2/Nos3/Pxn/Strap/Nr2f2…	97
GO:0009060	GO:0009060	aerobic respiration	38/4109	72/23174	1.64948e-11	1.29453e-09	9.23092e-10	Cox5a/Dlat/Sdhd/Idh3g/Atp5d/Dlst/Cs/Sdhb/Cox7c/Mdh2/Ndufs7/Mdh1/Ogdh/Uqcrb/Sucla2/Adsl/Aco2/Sdhaf2/Idh1/Fh1/Cat/Idh3b/Mtfr1/Aco1/Vcp/Idh3a/Pank2/Cox6a1/Cox10/Pdha2/Ide/Fxn/Uqcr10/Ndufs8/Cox5b/Suclg2/Cycs/Uqcrh	38
GO:0022411	GO:0022411	cellular component disassembly	114/4109	353/23174	1.8877e-11	1.46297e-09	1.0432e-09	Hk2/Smarcb1/Hpn/Scin/Dusp3/Bax/Mcoln1/Ubqln1/Arpc2/Mid1ip1/Ubqln4/Endog/Hspa8/Capza2/Eps8/Sqstm1/Dyrk3/Fis1/Cdc37/Cdk1/Ddit4/Vdac1/Srebf1/Vrk1/Klc1/Carmil1/Smn1/Gfm2/F2rl1/Dmtn/Acin1/Myc/Sh3bp1/Twf1/Sharpin/Snap29/Denr/Twf2/Tmem173/Etf1/Wdr45b/Rnf41/Bok/Eif2d/Optn/Camsap1/Spef1/Stmn2/Map1lc3a/Arhgef2/Asph/Tmod1/Vcp/Pdpn/Kif2c/Plk3/Capzb/Cdk5/Pex14/Tomm7/Add1/Vps33a/Wipi2/Mtpn/Atg7/Plk1/Cttn/Katnb…	114
GO:0022900	GO:0022900	electron transport chain	42/4109	85/23174	2.40513e-11	1.84097e-09	1.31274e-09	Cox5a/Sdhd/Sdhb/Ndufs2/Slc25a13/Cox7c/Cdk1/Ndufa12/Dld/Uqcrb/Ndufs6/Ndufs4/Dnajc15/Ndufb9/Cyc1/Ndufa5/Ndufv2/Sdhaf2/Ndufb8/Uqcrc1/Ndufs1/Ndufb3/Ndufa10/Ndufa8/Mtch2/Ndufaf1/Ndufc2/Aldh5a1/Uqcrfs1/Etfrf1/Ccnb1/Cox6a1/Ndufa7/Uqcrq/Uqcr10/Ndufs8/Cox5b/Cycs/Uqcrh/Ndufaf2/Ndufb6/Sco2	42
GO:0031334	GO:0031334	positive regulation of protein complex assembly	86/4109	243/23174	3.03516e-11	2.29488e-09	1.63641e-09	Rac1/Psmc3/Paxip1/Rhoc/Snx9/Scin/Tgfb1/Pih1d1/Bax/Arpc2/Cdt1/Nphs1/Ctnnb1/Rhoa/Arpc5/Faf1/Piezo1/Myo1c/Pfn1/G3bp1/Csf2/Wasf1/Rhobtb1/Cand1/Actr2/Mapk9/Drg1/Hsp90aa1/Trim27/Carmil1/Iqgap2/Psmc6/Sub1/Vegfa/Bin1/Ppp2r5b/Fosl1/Sumo1/Actr3/Arpc5l/Nckap1/Usp50/Mapre1/Pfn2/Vcp/Psmc2/G3bp2/Arpc3/Arpc1b/Cyfip1/Psmc4/Fchsd2/Pak1/Cttn/Msn/Cck/Arhgef5/Ice1/Cebpa/Epn1/Slain2/P2ry12/Cnot1/Bag4/Aim2/Csf3/Stub1/…	86
GO:0006403	GO:0006403	RNA localization	66/4109	169/23174	4.71467e-11	3.5218e-09	2.5113e-09	Zfp385a/Prpf6/Pih1d1/Slbp/Ddx39/Phax/Ddx19a/Myo1c/Srsf1/Ltv1/Znhit3/Nup85/Yy1/Nup153/Xpo7/Nup155/Ncbp2/Srsf7/Lrpprc/Polr2d/Hhex/Alyref/Thoc3/Nop58/Eif6/Exosc3/Ncbp1/Magoh/Ndc1/Khdrbs1/Sfpq/G3bp2/Ran/Sec13/Dkc1/Terf2/Nup93/Igf2bp2/Thoc5/Nup54/Nxt1/Exosc2/Hnrnpu/Nup43/Thoc6/Wrap53/Sem1/Fbl/Nupl2/Nup160/Pom121/Thoc7/Snupn/Cpsf6/Mrpl18/Abce1/Hnrnpa3/Rrs1/Nup98/Tcp1/Srsf3/Rbm15b/Sarnp/Eif5a/Seh1l/Tomm…	66
GO:0046394	GO:0046394	carboxylic acid biosynthetic process	114/4109	358/23174	5.05001e-11	3.71709e-09	2.65056e-09	Alox12/Hk2/Tgfb1/Ier3/Has1/Eno2/Mri1/Elovl1/Mid1ip1/Pgam1/Cad/Lta4h/Ptgis/Acadvl/Ddit4/Mapk9/Ogdh/Pgam2/Srebf1/Adi1/Aloxe3/Acly/Mthfd1/Pfkp/Entpd5/Dhfr/Glud1/Myc/Pycrl/Gart/Tpi1/Psat1/Gsto1/Fasn/Got1/Scd2/Adpgk/Asl/Alox5/Acadl/Gls/Atic/Slc45a3/Glul/Pycr2/Lpgat1/Sephs1/Mgst3/Dhrs9/Mtch2/Eif6/Abcd3/Gale/Akr1a1/Mecr/Acot7/Ugdh/Enoph1/Psph/P2rx7/Ldhb/Bcat1/Aldoa/Ndufab1/Star/Got2/Tecr/Elovl4/Acsbg1/P…	114
GO:0009201	GO:0009201	ribonucleoside triphosphate biosynthetic process	59/4109	144/23174	5.09602e-11	3.71709e-09	2.65056e-09	Atp5f1/Hk2/Tgfb1/Atp5d/Impdh1/Ier3/Eno2/Map2k1/Bcl2l1/Pgam1/Cad/Slc25a13/Atp5e/Atp5g3/Ddit4/Ogdh/Pgam2/Pfkp/Entpd5/Myc/Cyc1/Atp5j/Atp5o/Tpi1/Adpgk/Atp5b/Atp5a1/Atp5c1/Nme7/Mtch2/Eif6/Vcp/Stoml2/Gale/P2rx7/Ndufc2/Aldoa/Pkm/Mpi/Mif/Atp5h/Sirt6/Galt/Gpi1/Hk1/Nme1/Atp5j2/Atp5l/Bpgm/Foxk2/Entpd1/Prkaa1/Atp5k/Sphk2/Gapdh/Trp53/Cox5b/Pgk1/Atp5g2	59
GO:0016053	GO:0016053	organic acid biosynthetic process	114/4109	359/23174	6.12429e-11	4.36672e-09	3.11379e-09	Alox12/Hk2/Tgfb1/Ier3/Has1/Eno2/Mri1/Elovl1/Mid1ip1/Pgam1/Cad/Lta4h/Ptgis/Acadvl/Ddit4/Mapk9/Ogdh/Pgam2/Srebf1/Adi1/Aloxe3/Acly/Mthfd1/Pfkp/Entpd5/Dhfr/Glud1/Myc/Pycrl/Gart/Tpi1/Psat1/Gsto1/Fasn/Got1/Scd2/Adpgk/Asl/Alox5/Acadl/Gls/Atic/Slc45a3/Glul/Pycr2/Lpgat1/Sephs1/Mgst3/Dhrs9/Mtch2/Eif6/Abcd3/Gale/Akr1a1/Mecr/Acot7/Ugdh/Enoph1/Psph/P2rx7/Ldhb/Bcat1/Aldoa/Ndufab1/Star/Got2/Tecr/Elovl4/Acsbg1/P…	114
GO:0009206	GO:0009206	purine ribonucleoside triphosphate biosynthetic process	58/4109	141/23174	6.12749e-11	4.36672e-09	3.11379e-09	Atp5f1/Hk2/Tgfb1/Atp5d/Impdh1/Ier3/Eno2/Map2k1/Bcl2l1/Pgam1/Slc25a13/Atp5e/Atp5g3/Ddit4/Ogdh/Pgam2/Pfkp/Entpd5/Myc/Cyc1/Atp5j/Atp5o/Tpi1/Adpgk/Atp5b/Atp5a1/Atp5c1/Nme7/Mtch2/Eif6/Vcp/Stoml2/Gale/P2rx7/Ndufc2/Aldoa/Pkm/Mpi/Mif/Atp5h/Sirt6/Galt/Gpi1/Hk1/Nme1/Atp5j2/Atp5l/Bpgm/Foxk2/Entpd1/Prkaa1/Atp5k/Sphk2/Gapdh/Trp53/Cox5b/Pgk1/Atp5g2	58
GO:0022904	GO:0022904	respiratory electron transport chain	40/4109	81/23174	7.30533e-11	5.14693e-09	3.67014e-09	Cox5a/Sdhd/Sdhb/Ndufs2/Slc25a13/Cox7c/Cdk1/Ndufa12/Dld/Uqcrb/Ndufs6/Dnajc15/Ndufb9/Cyc1/Ndufa5/Ndufv2/Sdhaf2/Ndufb8/Uqcrc1/Ndufs1/Ndufa10/Ndufa8/Mtch2/Ndufaf1/Ndufc2/Aldh5a1/Uqcrfs1/Etfrf1/Ccnb1/Cox6a1/Ndufa7/Uqcrq/Uqcr10/Ndufs8/Cox5b/Cycs/Uqcrh/Ndufaf2/Ndufb6/Sco2	40
GO:0006754	GO:0006754	ATP biosynthetic process	55/4109	131/23174	7.42819e-11	5.17469e-09	3.68993e-09	Atp5f1/Hk2/Tgfb1/Atp5d/Ier3/Eno2/Map2k1/Bcl2l1/Pgam1/Slc25a13/Atp5e/Atp5g3/Ddit4/Ogdh/Pgam2/Pfkp/Entpd5/Myc/Cyc1/Atp5j/Atp5o/Tpi1/Adpgk/Atp5b/Atp5a1/Atp5c1/Mtch2/Eif6/Vcp/Stoml2/Gale/P2rx7/Ndufc2/Aldoa/Pkm/Mpi/Mif/Atp5h/Sirt6/Galt/Gpi1/Hk1/Atp5j2/Atp5l/Bpgm/Foxk2/Entpd1/Prkaa1/Atp5k/Sphk2/Gapdh/Trp53/Cox5b/Pgk1/Atp5g2	55
GO:0042775	GO:0042775	mitochondrial ATP synthesis coupled electron transport	32/4109	57/23174	7.65031e-11	5.27021e-09	3.75805e-09	Cox5a/Sdhd/Ndufs2/Cox7c/Cdk1/Ndufa12/Dld/Uqcrb/Ndufs6/Dnajc15/Ndufb9/Cyc1/Ndufv2/Sdhaf2/Ndufb8/Uqcrc1/Ndufa10/Ndufa8/Mtch2/Ndufaf1/Ndufc2/Uqcrfs1/Ccnb1/Cox6a1/Ndufa7/Uqcrq/Uqcr10/Ndufs8/Cox5b/Cycs/Uqcrh/Ndufb6	32
GO:0009145	GO:0009145	purine nucleoside triphosphate biosynthetic process	58/4109	142/23174	8.57985e-11	5.84561e-09	4.16835e-09	Atp5f1/Hk2/Tgfb1/Atp5d/Impdh1/Ier3/Eno2/Map2k1/Bcl2l1/Pgam1/Slc25a13/Atp5e/Atp5g3/Ddit4/Ogdh/Pgam2/Pfkp/Entpd5/Myc/Cyc1/Atp5j/Atp5o/Tpi1/Adpgk/Atp5b/Atp5a1/Atp5c1/Nme7/Mtch2/Eif6/Vcp/Stoml2/Gale/P2rx7/Ndufc2/Aldoa/Pkm/Mpi/Mif/Atp5h/Sirt6/Galt/Gpi1/Hk1/Nme1/Atp5j2/Atp5l/Bpgm/Foxk2/Entpd1/Prkaa1/Atp5k/Sphk2/Gapdh/Trp53/Cox5b/Pgk1/Atp5g2	58
GO:0032388	GO:0032388	positive regulation of intracellular transport	74/4109	201/23174	8.75796e-11	5.9021e-09	4.20863e-09	Jup/Bcap31/Tgfb1/Gab2/Arpc2/Cdc42/Bcl2l1/Nutf2/Dmap1/Hyal2/Gata2/Myo1c/Adora2b/Fis1/Rab21/Mdm2/Sar1b/Ywhae/Ppm1a/Xpo4/Hdac3/Rbm22/Hras/Actr3/Stxbp1/Stom/Ptpn22/Asph/Plk3/Khdrbs1/Cdk5/Tomm7/Stx18/Ran/Edem1/Pdcd5/Ipo5/Pak1/Bag3/Ptpn5/Msn/Mtmr2/Fez1/Vps11/Anxa2/Zic1/Ptgs2/Ice1/Oaz1/Ccl2/Ptpn23/Mavs/Cd81/Ripor1/Oaz2/Tardbp/Trim46/Sfn/Arf1/Slc35d3/Prkaa1/Vamp8/Mtcl1/Ezr/Mapk14/Cpsf6/Gsk3a/Sphk2/Cdh3/I…	74
GO:2001233	GO:2001233	regulation of apoptotic signaling pathway	126/4109	412/23174	9.95891e-11	6.63927e-09	4.73429e-09	Gnai3/Ngfr/Tpd52l1/Raf1/Zfp385a/Eef1e1/Akt1/Bcap31/Tmem161a/Pih1d1/Ier3/Bax/Fam162a/Map2k1/Hspb1/Cd44/Prdx2/Ubqln1/Hmox1/Ndufs3/Trap1/Tmbim1/Ctnnb1/Ppp2r1a/Bcl2l1/G0s2/Hyal2/Faf1/Psen2/Tnfrsf22/Nfe2l2/Slc25a5/Serinc3/Mmp9/Csf2/Fis1/Unc5b/Mdm2/Mapk9/Bdkrb2/Prelid1/Hnrnpk/Vdac2/Gata4/Cideb/Ripk3/Stk3/Myc/Deptor/Grina/Mapk8ip2/Rrn3/Pak2/Sod1/Tnfrsf12a/Vegfa/Pmaip1/Rad9a/Rela/Ankrd2/Agap2/Cflar/Bok/I…	126
GO:0010632	GO:0010632	regulation of epithelial cell migration	80/4109	225/23174	1.12816e-10	7.44105e-09	5.30601e-09	Apoh/Alox12/Pparg/Acvrl1/Itga3/Jup/Akt1/Tgfb1/Gab2/Coro1c/Aqp1/Rab11a/Hspb1/Hmox1/Epha2/Rhoa/Emc10/Stc1/Gata2/Itga2/Gata3/Nfe2l2/Stard13/Plcg1/Cd40/Mmp9/Pfn1/Adora2b/Map2k3/Flt4/Rtn4/Itgb3/Map3k3/Lgmn/Pdcd6/Plk2/Ptprg/Sh3bp1/Emp2/Vegfa/Csnk2b/Hbegf/Cd63/Atp5b/Atp5a1/Map4k4/Ppm1f/Adipor1/Glul/Abl1/Notch1/Spred1/Pfn2/Glipr2/Nos3/Strap/Nr2f2/Adgra2/Dnaja4/Ptgs2/Tdgf1/Jcad/Ptpn23/Gpi1/Fgf1/Serpine1/D…	80
GO:0016197	GO:0016197	endosomal transport	74/4109	202/23174	1.14432e-10	7.46821e-09	5.32538e-09	Trappc10/Grasp/Snx9/Rab8a/Coro1c/Mcoln1/Rab11a/Chmp2b/Ap1s1/Snx6/Cdc42/Vps53/Ubxn6/Ap3d1/Rab10/Gga3/Ube2o/Vti1b/Trim27/Ap3b1/Cln5/Laptm4b/Washc5/Tmem50b/Dpy30/Agap2/Als2/Rab14/Entr1/Ehd4/Snx5/Snx27/Chmp5/Vcp/Rgp1/Stx12/Vamp3/Nsg1/Snx17/Vps29/Rab35/Snx8/Rab6a/Lamtor1/Gripap1/Vps36/Leprotl1/Vps35/Snx1/Micall1/Pqlc1/Snx2/Zfyve9/Plekhj1/Rnf126/Ptpn23/Lrrk2/Micall2/Rilp/Dennd2a/Tbc1d17/Epg5/Tbc1d10b/P…	74
GO:1903362	GO:1903362	regulation of cellular protein catabolic process	83/4109	237/23174	1.2188e-10	7.87139e-09	5.61287e-09	Akt1/Bcap31/Rad23a/Sgta/Ubqln1/Ubqln4/Ube2g2/Faf1/Psen2/Uchl5/Gipc1/Mdm2/Mapk9/Rnf185/Trib2/Sumo2/Hsp90aa1/Nkd2/Plk2/Laptm4b/Csnk1e/Usp7/Hsp90ab1/Uqcc2/Il33/Arih1/Smad7/Sumo1/Pdcl3/Psmd14/Aurka/Sdcbp/Rad23b/Vcp/Rgp1/Plk3/Dvl1/Ube2k/Edem1/Atg7/Furin/Det1/Plk1/Msn/Vps35/Gabarapl2/Vps11/Ldlr/Anxa2/Fbxo22/Gclc/Smarcc1/Trib1/Psmf1/Senp1/Ccar2/Lrrk2/Atp13a2/Socs5/Cd81/Foxf2/Usp5/Smurf1/Stub1/Cop1/Ubac2…	83
GO:0044270	GO:0044270	cellular nitrogen compound catabolic process	136/4109	456/23174	1.2362e-10	7.90146e-09	5.63432e-09	Hnrnpd/Hk2/Gmpr2/Ier3/Bax/Hmox2/Eno2/Hmox1/Por/Ptbp1/Cnp/Hnrnpa0/Carhsp1/Mettl16/Pgam1/Naf1/Endog/Mapkapk2/Fxr2/Nudt4/Supv3l1/Ddit4/Hint1/Upp1/Ogdh/Pgam2/Smg8/Cnot8/Nt5c/Pfkp/Entpd5/Samd4/Dcp1a/Pabpc1/Pop1/Myc/Pycrl/Ncbp2/Noct/Tpi1/Vegfa/Lrpprc/Nudt3/Polr2d/Etf1/Mus81/Rnaseh2c/Adpgk/Eif4a3/Hprt/Exosc7/Nudt5/Acadl/Cnot9/Pkp1/Vim/Dut/Mtch2/E2f1/Ahcy/Eif6/Exosc9/Nudt17/Exosc3/Ncbp1/Vcp/Magoh/Ybx1/Ga…	136
GO:0042773	GO:0042773	ATP synthesis coupled electron transport	33/4109	61/23174	1.48022e-10	9.33199e-09	6.65439e-09	Cox5a/Sdhd/Ndufs2/Cox7c/Cdk1/Ndufa12/Dld/Uqcrb/Ndufs6/Dnajc15/Ndufb9/Cyc1/Ndufv2/Sdhaf2/Ndufb8/Uqcrc1/Ndufs1/Ndufa10/Ndufa8/Mtch2/Ndufaf1/Ndufc2/Uqcrfs1/Ccnb1/Cox6a1/Ndufa7/Uqcrq/Uqcr10/Ndufs8/Cox5b/Cycs/Uqcrh/Ndufb6	33
GO:0051168	GO:0051168	nuclear export	55/4109	133/23174	1.49011e-10	9.33199e-09	6.65439e-09	Ranbp3/Tgfb1/Cse1l/Ddx39/Phax/Nutf2/Chp1/Ltv1/Mdm2/Nup85/Ywhae/Ppm1a/Nup153/Xpo4/Xpo7/Nup155/Rangap1/Polr2d/Hspa9/Hdac3/Rbm22/Hhex/Thoc3/Uhmk1/Eif6/Ncbp1/Txn1/Khdrbs1/Cdk5/Ran/Rita1/Bag3/Nup93/Chchd4/Thoc5/Nxt1/Smurf1/Thoc6/Sem1/Ptpn11/Cdkn2a/Sfn/Nupl2/Nup160/Thoc7/Cpsf6/Abce1/Rrs1/Nup98/Ifi27/Srsf3/Rbm15b/Wipf1/Sarnp/Eif5a	55
GO:0043648	GO:0043648	dicarboxylic acid metabolic process	41/4109	86/23174	1.72282e-10	1.06815e-08	7.61668e-09	Folr1/Idh3g/Dlst/Cs/Sdhb/Adssl1/Adss/Acot8/Mdh2/Mdh1/Ogdh/Dld/Acly/Mthfd1/Dhfr/Glud1/Sucla2/Nit2/Got1/Asl/Idh1/Gls/Atic/Glul/Fh1/Idh3b/Slc7a11/Qprt/Got2/Gpt2/Idh3a/Gclc/Me1/Grhpr/Aldh5a1/Mthfd1l/Sdhaf3/Acot4/Mrps36/Suclg2/Ass1	41
GO:0009142	GO:0009142	nucleoside triphosphate biosynthetic process	61/4109	155/23174	1.74045e-10	1.06839e-08	7.61843e-09	Atp5f1/Hk2/Tgfb1/Atp5d/Impdh1/Ier3/Eno2/Map2k1/Bcl2l1/Pgam1/Cad/Slc25a13/Atp5e/Atp5g3/Ddit4/Ogdh/Pgam2/Pfkp/Entpd5/Myc/Cyc1/Atp5j/Atp5o/Tpi1/Adpgk/Atp5b/Atp5a1/Atp5c1/Dtymk/Nme7/Ak1/Mtch2/Eif6/Vcp/Stoml2/Gale/P2rx7/Ndufc2/Aldoa/Pkm/Mpi/Mif/Atp5h/Sirt6/Galt/Gpi1/Hk1/Nme1/Atp5j2/Atp5l/Bpgm/Foxk2/Entpd1/Prkaa1/Atp5k/Sphk2/Gapdh/Trp53/Cox5b/Pgk1/Atp5g2	61
GO:0006260	GO:0006260	DNA replication	84/4109	243/23174	1.99383e-10	1.21194e-08	8.642e-09	Rpa1/Rac1/Ccne1/Dbf4/Chaf1a/Mcm2/Slbp/Mcm5/Cdt1/Cdc42/Faf1/Rpa3/Msh3/Tnfaip1/Fbxo5/Cdk1/Helb/Rrm2/Lig3/Ctc1/Pole2/Gtpbp4/Cinp/Wrnip1/Mcm4/Atf1/Polh/Pola2/Cenpx/Prim1/Gli1/Hras/Orc2/Prim2/Ing5/Mcm6/Mcm10/Ssrp1/Cdan1/Pcna/Ccna2/Stoml2/Rpa2/Rfc5/Ereg/Lrwd1/Ssbp1/Atg7/Rrm1/Rbbp7/Orc6/Inppl1/Rfwd3/Wdr18/Ddx11/Wdhd1/Zfp365/Pold1/Rtel1/Sde2/Kat7/Eme1/Smarcal1/Timeless/Pclaf/Tspyl2/Smc1a/Mcm3/Stn1/Zmpste…	84
GO:0045862	GO:0045862	positive regulation of proteolysis	103/4109	321/23174	2.63115e-10	1.5838e-08	1.12937e-08	Ngfr/Alox12/Pparg/Hpn/Akt1/Bcap31/Snx9/Rad23a/Bax/Fam162a/Sgta/Ubqln1/Rhoa/Psen2/Fuz/Pdcd2/Hspa8/Sart3/Fis1/Perp/Mdm2/Fbxw11/Ppp2ca/Mapk9/Rnf185/Trib2/Sumo2/Lgmn/Prelid1/Nkd2/Pdcd6/Plk2/Cideb/Myc/Csnk1e/Pmaip1/Il33/Arih1/Adam8/Smad7/Hspd1/Sumo1/Rhbdd1/Ppm1f/Bok/Mtch2/Usp50/Aurka/Bcl10/Ccn1/Asph/Vcp/Plk3/Dvl1/Diablo/Edem1/Atg7/Pdcd5/Det1/Plk1/Fbxo22/Gclc/Trib1/Cck/Nlrp3/Ift57/Senp1/Gramd4/Lrrk2/Rp…	103
GO:0046496	GO:0046496	nicotinamide nucleotide metabolic process	60/4109	154/23174	3.92412e-10	2.33938e-08	1.66815e-08	Dlat/Hk2/Idh3g/Ier3/Eno2/Dlst/Pgam1/Fdxr/Mdh2/Ddit4/Txnrd1/Mdh1/Ogdh/Pgam2/Dld/Pfkp/Entpd5/Tkt/Myc/Tpi1/Prdx5/Adpgk/Taldo1/Idh1/Rpe/Gpd2/Mtch2/Idh3b/Eif6/Naxe/Nudt17/Vcp/Gale/Pgd/P2rx7/Ldhb/Qprt/Aldoa/G6pdx/Pgls/Fdx1/Idh3a/Pkm/Mpi/Me1/Mif/Sirt6/Galt/Gpi1/Hk1/Bpgm/Foxk2/Nmnat2/Pdha2/Gpd1l/Prkaa1/Gapdh/Trp53/Pgk1/Ldha	60
GO:2000058	GO:2000058	regulation of ubiquitin-dependent protein catabolic process	58/4109	147/23174	4.30474e-10	2.54185e-08	1.81252e-08	Akt1/Bcap31/Rad23a/Sgta/Ubqln1/Ubqln4/Psen2/Uchl5/Gipc1/Mdm2/Mapk9/Trib2/Sumo2/Nkd2/Plk2/Csnk1e/Usp7/Hsp90ab1/Il33/Arih1/Smad7/Sumo1/Pdcl3/Aurka/Sdcbp/Rad23b/Vcp/Plk3/Dvl1/Ube2k/Atg7/Det1/Plk1/Fbxo22/Gclc/Smarcc1/Trib1/Senp1/Ccar2/Lrrk2/Socs5/Foxf2/Usp5/Smurf1/Stub1/Cop1/Disc1/Cdkn2a/Csnk2a2/Usp14/Zfand2a/Gsk3a/Ptk2b/Hipk2/Arih2/Ubxn1/Dda1/Csnk2a1	58
GO:0045732	GO:0045732	positive regulation of protein catabolic process	74/4109	208/23174	5.37157e-10	3.12525e-08	2.22853e-08	Akt1/Bcap31/Snx9/Ier3/Rad23a/Sgta/Ubqln1/Faf1/Psen2/Smurf2/Mdm2/Fzr1/Mapk9/Rnf185/Trib2/Sumo2/Gga3/Hsp90aa1/Nkd2/Plk2/Csnk1e/Cblb/Uqcc2/Ddb1/Il33/Arih1/Rnf41/Adam8/Smad7/Sumo1/Rhbdd1/Atg4b/Aurka/Vcp/Plk3/Dvl1/Edem1/Atg7/Det1/Plk1/Msn/Cul4a/Vps35/Vps11/Ldlr/Fbxo22/Gclc/Snx1/Trib1/Nsf/Oaz1/Lrrk2/Socs5/Cd81/Rilp/Usp5/Smurf1/Stub1/Oaz2/Cop1/Bag2/Disc1/Gja1/Trim32/Ezr/Nrd1/Zfand2a/Gsk3a/Ptk2b/Mapk15/A…	74
GO:0034248	GO:0034248	regulation of cellular amide metabolic process	115/4109	375/23174	5.39358e-10	3.12525e-08	2.22853e-08	Zfp385a/Hnrnpd/Akt1/Taco1/Cnot11/Eif2b2/Trap1/Neurl1a/Ptbp1/Aplp1/Cdk4/Hap1/Rplp1/Mettl16/Pgam1/Hnrnpl/Itga2/Nfe2l2/Eif3d/Coa3/C1qbp/Fxr2/Eif4enif1/Cnot8/Gga3/Eif2s1/Eif5/Habp4/Dhfr/Samd4/Dph3/Ngdn/Mrpl13/Mief1/Csnk1e/Ncbp2/Tarbp2/Lrpprc/Uqcc2/Polr2d/Bin1/Pa2g4/Paip1/Eif4a3/Tyms/Fastkd2/Ormdl1/Cnot9/Igfbp5/Rgs2/Srp9/Uhmk1/Vim/Olfm1/Inpp5e/Caprin1/Eif6/Slc7a11/Eif4e/Ccn1/Ncbp1/Aco1/Magoh/Plk3/Khdr…	115
GO:0006520	GO:0006520	cellular amino acid metabolic process	87/4109	260/23174	6.23468e-10	3.57917e-08	2.55221e-08	Pemt/Slc7a7/Hars/Farsa/Mri1/Hmgcll1/Cars/Adssl1/Odc1/Cad/Qdpr/Adss/Rars/Dalrd3/Hars2/Pcmt1/Pcbd1/Txnrd1/Adi1/Pfas/Mthfd1/Arg2/Glud1/Tars/Pycrl/Nit2/Yars2/Gart/Acy1/Aars2/Lars/Nars/Psat1/Asrgl1/Gldc/Got1/Asl/Gls/Farsb/Dars/Glul/Pycr2/Fh1/Sephs1/Dars2/Ahcy/Slc7a11/Gmps/Gatb/Tars2/Ddah1/Yars/Nos3/Ppat/Enoph1/Psph/Hibadh/Gars/Pcyox1/Bcat1/Tarsl2/Fah/Got2/Gpt2/Aars/Bckdhb/Gclc/Qars/Upb1/Spr/Gcsh/Cacna…	87
GO:0046700	GO:0046700	heterocycle catabolic process	135/4109	462/23174	6.46532e-10	3.67752e-08	2.62234e-08	Hnrnpd/Hk2/Gmpr2/Ier3/Bax/Hmox2/Eno2/Hmox1/Ptbp1/Cnp/Hnrnpa0/Carhsp1/Mettl16/Pgam1/Naf1/Endog/Nfe2l2/Mapkapk2/Fxr2/Nudt4/Supv3l1/Ddit4/Hint1/Upp1/Ogdh/Pgam2/Smg8/Cnot8/Nt5c/Pfkp/Entpd5/Samd4/Dcp1a/Pabpc1/Pop1/Myc/Pycrl/Ncbp2/Noct/Tpi1/Vegfa/Lrpprc/Nudt3/Polr2d/Etf1/Mus81/Rnaseh2c/Adpgk/Eif4a3/Hprt/Exosc7/Nudt5/Cnot9/Pkp1/Vim/Dut/Mtch2/E2f1/Ahcy/Eif6/Exosc9/Nudt17/Exosc3/Ncbp1/Vcp/Magoh/Ybx1/Gale/…	135
GO:0034404	GO:0034404	nucleobase-containing small molecule biosynthetic process	63/4109	167/23174	6.83324e-10	3.85146e-08	2.74638e-08	Hk2/Gmpr2/Impdh1/Ier3/Eno2/Aprt/Cnp/Pgam1/Cad/Nudt4/Ddit4/Hint1/Upp1/Guk1/Ogdh/Pgam2/Nt5c/Pfkp/Entpd5/Myc/Umps/Tpi1/Nudt3/Adpgk/Hprt/Nudt5/Uck2/Nme7/Ak1/Dut/Mtch2/Eif6/Gmps/Nudt17/Vcp/Gale/Acot7/Nudt9/P2rx7/Dera/Aldoa/Pkm/Mpi/Nt5e/Mif/Sirt6/Galt/Gpi1/Nudt1/Hk1/Enpp1/Nme1/Bpgm/Foxk2/Dnph1/Entpd1/Prkaa1/Gapdh/Trp53/Pgk1/Mtap/Ldha/Itpa	63
GO:0019362	GO:0019362	pyridine nucleotide metabolic process	60/4109	156/23174	7.13836e-10	3.98719e-08	2.84316e-08	Dlat/Hk2/Idh3g/Ier3/Eno2/Dlst/Pgam1/Fdxr/Mdh2/Ddit4/Txnrd1/Mdh1/Ogdh/Pgam2/Dld/Pfkp/Entpd5/Tkt/Myc/Tpi1/Prdx5/Adpgk/Taldo1/Idh1/Rpe/Gpd2/Mtch2/Idh3b/Eif6/Naxe/Nudt17/Vcp/Gale/Pgd/P2rx7/Ldhb/Qprt/Aldoa/G6pdx/Pgls/Fdx1/Idh3a/Pkm/Mpi/Me1/Mif/Sirt6/Galt/Gpi1/Hk1/Bpgm/Foxk2/Nmnat2/Pdha2/Gpd1l/Prkaa1/Gapdh/Trp53/Pgk1/Ldha	60
GO:0010256	GO:0010256	endomembrane system organization	116/4109	381/23174	7.33553e-10	4.06074e-08	2.8956e-08	Zfp385a/Myo18a/Rab5b/Akt1/Snx9/Atp8b3/Tmed4/Coro1c/Aqp1/Rab11a/Chmp2b/Map2k1/Sgta/Pex5/Ptbp1/Cdc42/Sqstm1/Anxa6/Zfyve27/Rab5c/Snx3/Reep3/Cdk1/Srgn/Rab1a/Ap3d1/Rtn4/Rab10/Myh10/Vrk1/Bin3/Nup155/Golph3/Laptm4b/Ywhaz/Sod1/Prmt5/Bin1/Rtn3/Als2/Ptprn/Optn/Dnm1/Tor1a/Cdan1/Usp50/Nsfl1c/Lmna/Sgip1/Plk3/Plekhm2/Stx18/Pi4k2b/Tmed2/Atp2a2/P2rx7/Ankle2/Ccdc136/Rab38/Arl6ip1/Lamtor1/Plk1/Nox1/Arhgef7/Kifc3/A…	116
GO:0097581	GO:0097581	lamellipodium organization	39/4109	83/23174	8.15447e-10	4.47413e-08	3.19038e-08	Rac1/Coro1c/Aqp1/Cd44/Arpc2/Epha2/Arpc5/Plekho1/Wasf1/Nup85/Hsp90aa1/Carmil1/Bin3/Dmtn/Golph3/Parvb/Twf1/Akirin1/Twf2/Itgb1/Actr3/Nckap1/Pdpn/Capzb/Pxn/Ptpro/Cyfip1/Cttn/Arhgef7/Snx1/Dnm2/Vav3/Snx2/P2ry12/Rhod/S1pr1/Carmil2/Cfl1/Nck2	39
GO:0006418	GO:0006418	tRNA aminoacylation for protein translation	25/4109	41/23174	8.25454e-10	4.48931e-08	3.20121e-08	Hars/Farsa/Cars/Rars/Dalrd3/Hars2/Tars/Yars2/Aars2/Lars/Nars/Farsb/Dars/Dars2/Tars2/Yars/Gars/Tarsl2/Aars/Qars/Lars2/Iars/Mars/Mars2/Sars	25
GO:0006733	GO:0006733	oxidoreduction coenzyme metabolic process	64/4109	172/23174	9.67412e-10	5.21561e-08	3.71911e-08	Dlat/Hk2/Idh3g/Ier3/Eno2/Dlst/Pgam1/Fdxr/Mdh2/Ddit4/Txnrd1/Mdh1/Ogdh/Pgam2/Dld/Pfkp/Entpd5/Hmgcr/Tkt/Myc/Tpi1/Prdx5/Adpgk/Taldo1/Idh1/Rpe/Gpd2/Mtch2/Idh3b/Eif6/Naxe/Nudt17/Coq3/Vcp/Gale/Pgd/P2rx7/Ldhb/Qprt/Aldoa/G6pdx/Pgls/Fdx1/Idh3a/Pkm/Mpi/Me1/Mif/Sirt6/Galt/Gpi1/Hk1/Pdss2/Bpgm/Foxk2/Coq5/Nmnat2/Pdha2/Gpd1l/Prkaa1/Gapdh/Trp53/Pgk1/Ldha	64
GO:0043039	GO:0043039	tRNA aminoacylation	26/4109	44/23174	9.99457e-10	5.34193e-08	3.80918e-08	Hars/Farsa/Cars/Rars/Dalrd3/Hars2/Tars/Yars2/Aars2/Lars/Nars/Farsb/Dars/Dars2/Gatb/Tars2/Yars/Gars/Tarsl2/Aars/Qars/Lars2/Iars/Mars/Mars2/Sars	26
GO:0032434	GO:0032434	regulation of proteasomal ubiquitin-dependent protein catabolic process	50/4109	121/23174	1.03382e-09	5.36211e-08	3.82358e-08	Akt1/Bcap31/Rad23a/Sgta/Ubqln1/Ubqln4/Psen2/Uchl5/Gipc1/Mdm2/Mapk9/Trib2/Sumo2/Nkd2/Plk2/Csnk1e/Usp7/Hsp90ab1/Il33/Arih1/Smad7/Sumo1/Aurka/Sdcbp/Rad23b/Vcp/Plk3/Dvl1/Ube2k/Atg7/Det1/Plk1/Fbxo22/Gclc/Smarcc1/Trib1/Senp1/Ccar2/Lrrk2/Socs5/Foxf2/Usp5/Stub1/Cop1/Usp14/Zfand2a/Gsk3a/Arih2/Ubxn1/Dda1	50
GO:0006914	GO:0006914	autophagy	116/4109	383/23174	1.03511e-09	5.36211e-08	3.82358e-08	Gnai3/Hk2/Akt1/Rab8a/Stk11/Pafah1b2/Ralb/Mcoln1/Map2k1/Ubqln1/Hmox1/Hap1/Ubqln4/Nprl2/Rnf5/Hspa8/Sqstm1/Pip4k2b/Fis1/Atp6v0a1/Cdc37/Ubxn6/Rab1a/Vdac1/Rnf185/Srebf1/Sptlc2/Pacs2/Sptlc1/Plk2/Anxa7/Gata4/Mtdh/Ercc4/Snap29/Rab12/Tfeb/Tmem173/Rmc1/Npc1/Lars/Rab1b/Trim8/Tollip/Wdr45b/Rnf41/Pip4k2c/Htr2b/Bok/Atg4b/Optn/Abl1/Nsfl1c/Map1lc3a/Ptpn22/Xpa/Vcp/Plaa/Rragc/Plk3/Stx12/Tomm7/Cptp/Vps33a/Wipi2/Atg…	116
GO:0061919	GO:0061919	process utilizing autophagic mechanism	116/4109	383/23174	1.03511e-09	5.36211e-08	3.82358e-08	Gnai3/Hk2/Akt1/Rab8a/Stk11/Pafah1b2/Ralb/Mcoln1/Map2k1/Ubqln1/Hmox1/Hap1/Ubqln4/Nprl2/Rnf5/Hspa8/Sqstm1/Pip4k2b/Fis1/Atp6v0a1/Cdc37/Ubxn6/Rab1a/Vdac1/Rnf185/Srebf1/Sptlc2/Pacs2/Sptlc1/Plk2/Anxa7/Gata4/Mtdh/Ercc4/Snap29/Rab12/Tfeb/Tmem173/Rmc1/Npc1/Lars/Rab1b/Trim8/Tollip/Wdr45b/Rnf41/Pip4k2c/Htr2b/Bok/Atg4b/Optn/Abl1/Nsfl1c/Map1lc3a/Ptpn22/Xpa/Vcp/Plaa/Rragc/Plk3/Stx12/Tomm7/Cptp/Vps33a/Wipi2/Atg…	116
GO:0072524	GO:0072524	pyridine-containing compound metabolic process	61/4109	161/23174	1.03783e-09	5.36211e-08	3.82358e-08	Dlat/Hk2/Idh3g/Ier3/Eno2/Dlst/Pgam1/Fdxr/Mdh2/Ddit4/Txnrd1/Mdh1/Ogdh/Pgam2/Dld/Pfkp/Entpd5/Tkt/Myc/Tpi1/Prdx5/Adpgk/Taldo1/Idh1/Rpe/Gpd2/Mtch2/Idh3b/Eif6/Naxe/Nudt17/Vcp/Gale/Pgd/P2rx7/Ldhb/Qprt/Aldoa/G6pdx/Pgls/Fdx1/Idh3a/Pkm/Mpi/Me1/Pdxk/Mif/Sirt6/Galt/Gpi1/Hk1/Bpgm/Foxk2/Nmnat2/Pdha2/Gpd1l/Prkaa1/Gapdh/Trp53/Pgk1/Ldha	61
GO:0007006	GO:0007006	mitochondrial membrane organization	43/4109	97/23174	1.11199e-09	5.69781e-08	4.06295e-08	Hk2/Spg7/Tomm40/Timm50/Ier3/Bax/Mtfp1/Pex5/Letm1/Cnp/Bcl2l1/Slc25a5/Hebp2/Timm13/Hspa4/Hsp90aa1/Myc/Tomm22/Samm50/Pmaip1/Afg3l2/Rhot2/Bok/Mtch2/Mfn1/Slc35f6/Pdcd5/Slc25a4/Oma1/Acaa2/Naif1/Dnajc11/Timm29/Chchd10/Immt/Chchd3/Gsk3a/Bloc1s2/Bak1/Trp53/Romo1/Apoo/Tomm20	43
GO:0032535	GO:0032535	regulation of cellular component size	119/4109	397/23174	1.26151e-09	6.41093e-08	4.57146e-08	Rnd2/Ifrd1/Akt1/Rac1/Snx9/Scin/Aqp1/Rab11a/Eif2b2/Arpc2/Nphs1/Cdk4/Rhoa/Arpc5/Akt1s1/E2f4/Gdi1/Capza2/Eps8/Myo1c/Pfn1/Trpv2/Zfyve27/Wasf1/Rhobtb1/Rab21/Actr2/Cdkl3/Rtn4/Pecam1/Hsp90aa1/Trim27/Carmil1/Rasa1/Iqgap2/F2rl1/Anxa7/Dpysl2/Nefm/Nefl/Dmtn/Deptor/Sh3bp1/Twf1/Ap2m1/Twf2/Tnfrsf12a/Hsp90ab1/Vegfa/Bin1/Lars/Capn1/Clns1a/Actr3/Arpc5l/Olfm1/Abl1/Nckap1/Mkks/Pfn2/Ngf/Hax1/Tmod1/Gba2/Capzb/Cdk5/Ad…	119
GO:0009108	GO:0009108	coenzyme biosynthetic process	68/4109	189/23174	1.54235e-09	7.77445e-08	5.54375e-08	Dlat/Hk2/Ier3/Gcdh/Eno2/Mettl16/Pgam1/Mocs2/Qdpr/Fdxr/Pcbd1/Ddit4/Acsl6/Ogdh/Pgam2/Dld/Acly/Dcakd/Mthfd1/Pfkp/Entpd5/Pcbd2/Dhfr/Myc/Gart/Tpi1/Gsto1/Adpgk/Atic/Mmadhc/Mtch2/Eif6/Nfs1/Coq3/Gale/Akr1a1/Acot7/P2rx7/Qprt/Aldoa/G6pdx/Pkm/Mpi/Pdxk/Mif/Spr/Sirt6/Pdk3/Galt/Gpi1/Hk1/Pank2/Gch1/Pdss2/Bpgm/Foxk2/Mocos/Mthfd1l/Coq5/Nmnat2/Pdha2/Prkaa1/Mat2a/Gapdh/Trp53/Pgk1/Mthfs/Mthfsl	68
GO:0006611	GO:0006611	protein export from nucleus	49/4109	119/23174	1.74601e-09	8.70218e-08	6.20529e-08	Ranbp3/Tgfb1/Cse1l/Ddx39/Nutf2/Chp1/Ltv1/Mdm2/Nup85/Ywhae/Ppm1a/Xpo4/Xpo7/Nup155/Rangap1/Polr2d/Hspa9/Hdac3/Rbm22/Hhex/Thoc3/Uhmk1/Eif6/Ncbp1/Txn1/Cdk5/Ran/Bag3/Nup93/Chchd4/Thoc5/Nxt1/Smurf1/Thoc6/Sem1/Ptpn11/Cdkn2a/Sfn/Nupl2/Nup160/Thoc7/Abce1/Rrs1/Ifi27/Srsf3/Rbm15b/Wipf1/Sarnp/Eif5a	49
GO:0015931	GO:0015931	nucleobase-containing compound transport	65/4109	178/23174	1.75447e-09	8.70218e-08	6.20529e-08	Slbp/Ddx39/Phax/Ddx19a/Myo1c/Srsf1/Slc35b4/Ltv1/Nup85/Nup153/Xpo7/Nup155/Slc25a17/Ncbp2/Srsf7/Lrpprc/Polr2d/Hhex/Alyref/Thoc3/Eif6/Slc35a1/Ncbp1/Magoh/Ndc1/Khdrbs1/Sfpq/Slc25a33/G3bp2/Ran/P2rx7/Sec13/Slc25a4/Terf2/Nup93/Slc35a4/Igf2bp2/Thoc5/Nup54/Nxt1/Slc35b2/Hnrnpu/Epg5/Nup43/Slc25a24/Thoc6/Sem1/Nupl2/Gja1/Nup160/Pom121/Thoc7/Snupn/Cpsf6/Mrpl18/Abce1/Hnrnpa3/Rrs1/Nup98/Srsf3/Rbm15b/Sarnp/Eif5a/…	65
GO:0043038	GO:0043038	amino acid activation	26/4109	45/23174	1.96707e-09	9.67921e-08	6.90199e-08	Hars/Farsa/Cars/Rars/Dalrd3/Hars2/Tars/Yars2/Aars2/Lars/Nars/Farsb/Dars/Dars2/Gatb/Tars2/Yars/Gars/Tarsl2/Aars/Qars/Lars2/Iars/Mars/Mars2/Sars	26
GO:1904951	GO:1904951	positive regulation of establishment of protein localization	131/4109	452/23174	2.04083e-09	9.96311e-08	7.10442e-08	Myo18a/Jup/Rac1/Bcap31/Rab34/Ppard/Tgfb1/Arpc2/Ptbp1/Cdc42/Nutf2/Dynll1/Dmap1/Hyal2/Chp1/Tsg101/Gata3/Cd34/Myo1c/Fis1/Mdm2/Sar1b/Havcr2/Ywhae/Myh10/Ppm1a/Glrx/F2rl1/Glud1/Xpo4/Golph3/Tomm70a/Ifnar1/Clec4n/C1qtnf12/Glp1r/Tslp/Hdac3/Pmaip1/Rbm22/Ankrd1/Il33/Frmd8/Hras/Cct8/Hspd1/Il1rl1/Htr2b/Actr3/Glul/Abl2/Frmd4a/Abl1/Hc/Stom/Usp50/Il1a/Ppid/Ptpn22/Asph/Plk3/Cdk5/Tomm7/Tnfrsf4/Ran/Cct6a/P2rx7/Aacs…	131
GO:0043542	GO:0043542	endothelial cell migration	70/4109	198/23174	2.11657e-09	1.02521e-07	7.31053e-08	Apoh/Alox12/Pparg/Acvrl1/Efnb2/Jup/Akt1/Paxip1/Tgfb1/Hspb1/Hmox1/Epha2/Rhoa/Emc10/Stc1/Gata2/Gata3/Nfe2l2/Stard13/Plcg1/Cd40/Adora2b/Map2k3/Gipc1/Flt4/Itgb3/Map3k3/Pecam1/Lgmn/Pdcd6/Plk2/Sh3bp1/Emp2/Vegfa/Csnk2b/Atp5b/Atp5a1/Adam8/Itgb1/Glul/Abl1/Notch1/Itgav/Spred1/Nos3/Pxn/Nr2f2/Adgra2/Dnaja4/Ptgs2/Tdgf1/Egr3/Jcad/Gpi1/Fgf1/Scarb1/Mmrn2/Ccbe1/Lemd3/Prkca/Rhob/Fgf18/Adtrp/Ptk2b/Itgb1bp1/Kdr/Gpx1…	70
GO:0032984	GO:0032984	protein-containing complex disassembly	73/4109	210/23174	2.25922e-09	1.08583e-07	7.74274e-08	Smarcb1/Scin/Mcoln1/Ubqln1/Arpc2/Mid1ip1/Ubqln4/Hspa8/Capza2/Eps8/Dyrk3/Ddit4/Klc1/Carmil1/Smn1/Gfm2/F2rl1/Dmtn/Myc/Sh3bp1/Twf1/Snap29/Denr/Twf2/Etf1/Eif2d/Camsap1/Spef1/Stmn2/Map1lc3a/Arhgef2/Asph/Tmod1/Vcp/Kif2c/Capzb/Pex14/Add1/Vps33a/Mtpn/Katnb1/Ccsap/Smarcc1/Ogfod1/Nsf/Gas2l1/Rubcnl/Smarce1/Mical2/Epg5/Plekhh2/Camsap2/Zmpste24/Bmerb1/Kif2b/Smcr8/Chchd10/Carmil2/Vamp8/Kif18b/Map1b/Grwd1/Cfl1/…	73
GO:0072350	GO:0072350	tricarboxylic acid metabolic process	23/4109	37/23174	2.29503e-09	1.09455e-07	7.80495e-08	Dlat/Sdhd/Idh3g/Dlst/Cs/Sdhb/Mdh2/Mdh1/Ogdh/Acly/Glud1/Sucla2/Aco2/Sdhaf2/Asl/Idh1/Fh1/Idh3b/Aco1/Idh3a/Pdha2/Suclg2/Ass1	23
GO:0051188	GO:0051188	cofactor biosynthetic process	82/4109	246/23174	2.34861e-09	1.11155e-07	7.92619e-08	Dlat/Hk2/Ier3/Gcdh/Eno2/Mettl16/Pgam1/Mocs2/Qdpr/Nfe2l2/Fdxr/Snx3/Pcbd1/Ddit4/Acsl6/Ogdh/Pgam2/Dld/Acly/Dcakd/Mthfd1/Pfkp/Entpd5/Tmem14c/Pcbd2/Dhfr/Myc/Gart/Sod1/Tpi1/Gsto1/Adpgk/Atic/Mmadhc/Mtch2/Gss/Eif6/Nfs1/Slc7a11/Coq3/Gale/Urod/Akr1a1/Acot7/Srrd/P2rx7/Qprt/Aldoa/G6pdx/Ank1/Hmbs/Pkm/Mpi/Gclc/Alas1/Pdxk/Mif/Spr/Sirt6/Pdk3/Galt/Gpi1/Hk1/Pank2/Gch1/Pdss2/Bpgm/Foxk2/Mocos/Mthfd1l/Coq5/Cox10/Nmna…	82
GO:0090316	GO:0090316	positive regulation of intracellular protein transport	52/4109	131/23174	2.63103e-09	1.23579e-07	8.81207e-08	Jup/Bcap31/Tgfb1/Arpc2/Cdc42/Nutf2/Dmap1/Hyal2/Myo1c/Fis1/Mdm2/Sar1b/Ywhae/Ppm1a/Xpo4/Hdac3/Rbm22/Hras/Actr3/Stom/Ptpn22/Asph/Plk3/Cdk5/Tomm7/Ran/Edem1/Pdcd5/Ipo5/Pak1/Bag3/Ptpn5/Zic1/Ptgs2/Ice1/Oaz1/Ccl2/Mavs/Cd81/Ripor1/Oaz2/Tardbp/Sfn/Slc35d3/Prkaa1/Mtcl1/Mapk14/Gsk3a/Itgb1bp1/Mapk1/B3gat3/Wipf1	52
GO:0007163	GO:0007163	establishment or maintenance of cell polarity	75/4109	219/23174	2.92347e-09	1.36282e-07	9.71791e-08	Myo18a/Rnd2/Rhoc/Stk11/Aqp1/Cdc42/Mark3/Rhoa/Arpc5/Gata3/Cyth1/Crk/Cyth3/Syne4/Lin7a/Actr2/Rab10/Fbf1/Hsp90aa1/Dlg5/Spry2/Golph3/Sh3bp1/Parvb/Nde1/Hsp90ab1/Actr1a/Rnf41/Pard3/Actr3/Sdccag8/Frmd4a/Nckap1/Nsfl1c/Gpsm2/Arhgef2/Lmna/Cap1/Kif2c/Rhof/Mad2l1/Sipa1l3/Pak1/Plk1/Bccip/Msn/Cdh5/Jam3/Fez1/Zw10/Pdcd6ip/Ephb1/Foxj1/Brsk1/Actr1b/Ctnna1/Mcph1/Rhou/Rhod/Arf6/Ust/Carmil2/Gja1/Mtcl1/Ezr/Rap1b/Map1b…	75
GO:1990542	GO:1990542	mitochondrial transmembrane transport	35/4109	73/23174	3.03298e-09	1.40332e-07	1.00067e-07	Tomm40/Timm50/Slc25a1/Letm1/Psen2/Timm23/Slc25a13/Micu1/Timm13/Slc25a29/Dnajc15/Cyc1/Atp5o/Afg3l2/Grpel2/Sfxn2/Atp5b/Hspd1/Mcub/Stoml2/Slc25a33/Tomm7/Grpel1/Timm17b/Slc25a15/Ucp2/Chchd4/Slc25a37/Timm29/Mrpl18/Cox5b/Timm17a/Romo1/Dnlz/Tomm20	35
GO:0001558	GO:0001558	regulation of cell growth	125/4109	429/23174	3.3344e-09	1.52491e-07	1.08737e-07	Pparg/Acvrl1/Hpn/Rnd2/Ifrd1/Akt1/Ppard/Tgfb1/Hdgfl2/Stk11/Rab11a/Eif2b2/Cd44/Ndufs3/Rhoa/Sertad1/Hyal2/Tsg101/Gdi1/Igfbp4/Crlf3/Crk/Trpv2/Zfyve27/Trip10/Socs2/Supv3l1/Rab21/Flt4/Cdkl3/Rtn4/Yy1/Hnrnpk/Bap1/Dpysl2/Tomm70a/Twf2/Tnfrsf12a/Vegfa/Hbegf/Gal/Igfbp5/Actr3/Rgs2/Cdc73/Adipor1/Lmx1a/Olfm1/Abl1/Frzb/Exosc9/Ngf/Lef1/Adam15/Lamtor2/Sdcbp/Ncbp1/Cdkn2c/Plaa/Ppt1/Cda/Cdk5/Slc25a33/Apbb2/Kdm2b/Limk…	125
GO:0034599	GO:0034599	cellular response to oxidative stress	87/4109	268/23174	3.34496e-09	1.52491e-07	1.08737e-07	Ngfr/Hnrnpd/Akr1b3/Akt1/Tmem161a/Axl/Nqo1/Aqp1/Mapk13/Hspb1/Prdx2/Ubqln1/Hmox1/Trap1/Ctnnb1/Endog/Nfe2l2/Mmp9/Crk/Kdm6b/Rwdd1/Mapk9/Eif2s1/Net1/Fos/Glrx/Dhfr/Gata4/Ripk3/Sod1/Msrb2/Rela/Capn1/Prdx5/Prdx3/Ankrd2/Pde8a/Cflar/Pycr2/Prdx6/Nr4a2/Abl1/Slc7a11/Nr4a3/Txn1/Prdx1/Hdac1/Sfpq/Nos3/Diablo/Atp2a2/Hsph1/Ezh2/Atg7/Nox1/Nono/G6pdx/Brf2/Trpc6/Srxn1/Chchd4/Sigmar1/Lrrk2/Atp13a2/Gch1/Mcl1/Slc25a24/L…	87
GO:0071900	GO:0071900	regulation of protein serine/threonine kinase activity	124/4109	425/23174	3.52422e-09	1.59145e-07	1.13482e-07	Tpd52l1/Raf1/Akt1/Ccne1/Tgfb1/Prkar2b/Stk11/Pih1d1/Dusp3/Ralb/Map2k1/Prdx2/Rhoa/Hyal2/Tsg101/Cd40/Avpi1/Sfrp5/Map2k3/Dusp6/Shc2/Ccng1/Ppp2ca/Trib2/Map2k6/Ern1/Gtpbp4/Ccnh/Hmgcr/Spry2/Sod1/Hsp90ab1/Vegfa/Mapk8ip3/Ccny/Spry4/Lrp5/Hhex/Pde6g/Adam8/Hras/Hgs/Prkar1b/Pdgfa/Htr2b/Rgs2/Abl1/Stk39/Spred1/Bmp2/Ptpn1/Ccna2/Ptpn22/Lamtor2/Dnaja1/Cdkn2c/Map3k6/Mapre3/P2rx7/Pxn/Actb/Erp29/Ezh2/Tgfa/Dusp16/Iqga…	124
GO:0043534	GO:0043534	blood vessel endothelial cell migration	47/4109	114/23174	3.54225e-09	1.59145e-07	1.13482e-07	Alox12/Pparg/Acvrl1/Efnb2/Jup/Akt1/Tgfb1/Hspb1/Hmox1/Epha2/Rhoa/Gata2/Nfe2l2/Stard13/Plcg1/Cd40/Map2k3/Map3k3/Plk2/Sh3bp1/Emp2/Vegfa/Csnk2b/Atp5b/Atp5a1/Adam8/Itgb1/Abl1/Notch1/Spred1/Nos3/Ptgs2/Tdgf1/Egr3/Jcad/Scarb1/Mmrn2/Lemd3/Prkca/Fgf18/Adtrp/Ptk2b/Itgb1bp1/Kdr/Gpx1/Grem1/Prl2c2	47
GO:0006606	GO:0006606	protein import into nucleus	57/4109	151/23174	4.23317e-09	1.88817e-07	1.34641e-07	Kpnb1/Jup/Akt1/Tgfb1/Cse1l/Kpna6/Phb2/Nutf2/Dmap1/Hyal2/Tnpo3/Chp1/Hspa8/Nup50/Kpna2/Akap1/Ppp2ca/Nup85/Nup153/Nup155/Kpna1/Six2/Hdac3/Rbm22/Pola2/Nup35/Kpna4/Ptpn22/Lmna/Ran/Ipo5/Bag3/Heatr3/Tnpo2/Zic1/Ptgs2/Nup93/Ppp3r1/Nup54/Pkig/Lrrk2/Nxt1/Mavs/Kpna7/Ipo8/Tardbp/Ipo9/Ipo11/Pom121/Mapk14/Snupn/Cfl1/Trp53/Hikeshi/Mapk1/Nup98/Ipo7	57
GO:0000387	GO:0000387	spliceosomal snRNP assembly	20/4109	30/23174	4.3441e-09	1.92382e-07	1.37182e-07	Prpf6/Snrpd1/Prpf31/Sart3/Snrpf/Snrpd3/Prpf8/Prmt5/Snrpc/Prpf19/Clns1a/Snrpb/Aar2/Ddx20/Strap/Lsm4/Snrpd2/Gemin7/Gemin6/Snrpe	20
GO:0000302	GO:0000302	response to reactive oxygen species	70/4109	201/23174	4.37743e-09	1.92483e-07	1.37254e-07	Hnrnpd/Akr1b3/Akt1/Axl/Nqo1/Aqp1/Mapk13/Prdx2/Hmox1/Trap1/Ppp2cb/Hyal2/Endog/Nfe2l2/Mmp9/Crk/Kdm6b/Mapk9/Net1/Fos/Glrx/Dhfr/Ripk3/Sod1/Rela/Capn1/Prdx5/Prdx3/Pde8a/Cflar/Ptprn/Prdx6/Abl1/Itgav/Cat/Kpna4/Casp6/Nr4a3/Txn1/Plk3/Prdx1/Nos3/Hsph1/Ezh2/Atg7/Nox1/Casp3/Trpc6/Cryab/Cyp11a1/Ucp2/Sigmar1/Lrrk2/Gch1/Adprhl2/Cdkn2a/Prkaa1/Prkca/Jun/Rhob/Cfl1/Lig1/Fxn/Ptk2b/Trp53/Gstp1/Mapk1/Gpx1/Romo1/Mpv17	70
GO:0051170	GO:0051170	import into nucleus	58/4109	155/23174	4.54397e-09	1.98399e-07	1.41473e-07	Kpnb1/Jup/Akt1/Tgfb1/Cse1l/Kpna6/Phb2/Nutf2/Dmap1/Hyal2/Tnpo3/Chp1/Hspa8/Nup50/Kpna2/Akap1/Ppp2ca/Nup85/Nup153/Nup155/Kpna1/Six2/Hdac3/Rbm22/Pola2/Nup35/Kpna4/Ptpn22/Lmna/Ran/Ipo5/Bag3/Heatr3/Tnpo2/Zic1/Ptgs2/Nup93/Ppp3r1/Nup54/Pkig/Lrrk2/Nxt1/Mavs/Kpna7/Ipo8/Tardbp/Ipo9/Ipo11/Pom121/Mapk14/Snupn/Cfl1/Trp53/Hikeshi/Mapk1/Nup98/Ipo7/Prkag1	58
GO:2001234	GO:2001234	negative regulation of apoptotic signaling pathway	77/4109	229/23174	4.60866e-09	1.99816e-07	1.42483e-07	Gnai3/Raf1/Zfp385a/Akt1/Tmem161a/Pih1d1/Ier3/Bax/Map2k1/Hspb1/Cd44/Prdx2/Hmox1/Ndufs3/Trap1/Tmbim1/Ctnnb1/Bcl2l1/Psen2/Tnfrsf22/Nfe2l2/Slc25a5/Mmp9/Csf2/Unc5b/Mdm2/Bdkrb2/Prelid1/Vdac2/Gata4/Grina/Mapk8ip2/Rrn3/Vegfa/Rela/Agap2/Cflar/Bok/Nr4a2/Itgav/Itga6/Ptpn1/Lmna/Dnaja1/Txndc12/Hdac1/Cdk11b/Tnfrsf4/Slc35f6/Triap1/Hsph1/Ybx3/Cttn/Nono/Sh3rf1/Gclc/Ptgs2/Mif/Ccar2/Parl/Lrrk2/Acaa2/Serpine1/Tnfrsf…	77
GO:0019439	GO:0019439	aromatic compound catabolic process	135/4109	476/23174	5.2685e-09	2.26838e-07	1.61752e-07	Hnrnpd/Hk2/Gmpr2/Ier3/Bax/Hmox2/Eno2/Hmox1/Ptbp1/Cnp/Hnrnpa0/Carhsp1/Mettl16/Pgam1/Naf1/Endog/Qdpr/Mapkapk2/Fxr2/Nudt4/Supv3l1/Ddit4/Hint1/Upp1/Ogdh/Pgam2/Smg8/Cnot8/Nt5c/Pfkp/Entpd5/Samd4/Dcp1a/Pabpc1/Pop1/Myc/Pycrl/Ncbp2/Noct/Tpi1/Vegfa/Lrpprc/Nudt3/Polr2d/Etf1/Mus81/Rnaseh2c/Adpgk/Eif4a3/Hprt/Exosc7/Nudt5/Cnot9/Pkp1/Vim/Dut/Mtch2/E2f1/Ahcy/Eif6/Exosc9/Nudt17/Exosc3/Ncbp1/Vcp/Magoh/Ybx1/Gale/Mr…	135
GO:0097193	GO:0097193	intrinsic apoptotic signaling pathway	92/4109	292/23174	6.44286e-09	2.75488e-07	1.96443e-07	Zfp385a/Bcap31/Tmem161a/Stk11/Ier3/Bax/Cdip1/Map2k1/Hspb1/Cd44/Ubqln1/Hmox1/Ndufs3/Trap1/Crip1/Epha2/Bcl2l1/Hipk1/Nfe2l2/Serinc3/Mmp9/Fis1/Perp/Ddit4/Mdm2/Hint1/Ern1/Bdkrb2/Hnrnpk/Vdac2/Ripk3/Myc/Grina/Rrn3/Sod1/Pmaip1/Rad9a/Ankrd2/Hras/Ppm1f/Bok/Trp53bp2/Dnajc10/Mtch2/E2f1/Ptpn1/Xpa/Dnaja1/Txndc12/Hdac1/Sfpq/Ube2k/Diablo/Triap1/Erp29/Hsph1/Ybx3/Aen/Rrp8/Nox1/Nono/Casp3/Ptgs2/Mif/Ccar2/Parl/Lrrk2…	92
GO:0042326	GO:0042326	negative regulation of phosphorylation	129/4109	451/23174	6.54933e-09	2.78122e-07	1.98322e-07	Foxm1/Akt1/Tgfb1/Prkar2b/Ppp5c/Dusp3/Ier3/Bax/Coro1c/Ndrg2/Dgkq/Hspb1/Rhoa/Dynll1/Hyal2/Nprl2/Psen2/Akt1s1/Chp1/Tsg101/Sfrp5/Dusp6/Ddit4/Ppp2ca/Hspa4/Pecam1/Bdkrb2/Trim27/Hmgcr/F2rl1/Dnajc15/Dmtn/Spry2/Deptor/Cblb/Spry4/Hdac3/Lrp5/Hhex/Prdx3/Rabgef1/Pard3/Prkar1b/Smad7/Ppm1f/Rgs2/Abl1/Dnajc10/Stk39/Mtch2/Spred1/Ptpn1/Wwtr1/Ptpn22/Dnaja1/Bag1/Cdkn2c/Errfi1/Dvl1/P2rx7/Ankle2/Actb/Hsph1/Epha1/Dusp16…	129
GO:0008088	GO:0008088	axo-dendritic transport	35/4109	75/23174	7.43097e-09	3.13415e-07	2.23488e-07	Spg7/Hspb1/Bloc1s6/Hap1/Kif1a/Hspa8/Wasf1/Rab21/Ap3d1/Kif1c/Actr10/Klc1/Ap3b1/Nefm/Nefl/Sod1/Mapk8ip3/Ap3s1/Cnih2/Arl8a/Sfpq/Arl8b/Terf2/Fez1/Myo5a/Hnrnpu/Tmem108/Trim46/Map6/Bloc1s2/Bloc1s3/Bloc1s4/Flot2/Kif1b/Ap3s2	35
GO:0030833	GO:0030833	regulation of actin filament polymerization	58/4109	157/23174	7.87377e-09	3.29847e-07	2.35205e-07	Rac1/Snx9/Scin/Arpc2/Nphs1/Rhoa/Arpc5/Capza2/Eps8/Myo1c/Pfn1/Wasf1/Rhobtb1/Actr2/Pecam1/Trim27/Carmil1/Rasa1/Iqgap2/Dmtn/Twf1/Twf2/Bin1/Capn1/Actr3/Arpc5l/Nckap1/Mkks/Pfn2/Hax1/Tmod1/Gba2/Capzb/Add1/Arpc3/Arpc1b/Mtpn/Cyfip1/Fchsd2/Cttn/Dbn1/Bag4/Csf3/Arf6/Cdc42ep2/Arf1/Tmsb4x/Carmil2/Gm14137/Cfl1/Capg/Tmod3/Ptk2b/Grb2/Nck2/Myadm/Capza1/Arpc4	58
GO:0007015	GO:0007015	actin filament organization	117/4109	400/23174	8.25663e-09	3.43565e-07	2.44987e-07	Rnd2/Rac1/Aif1l/Rhoc/Snx9/Scin/Coro1c/Arpc2/Nphs1/Cdc42/Rhoa/Arpc5/Fhod1/Capza2/Eps8/Pls3/Tnfaip1/Myo1c/Pfn1/Shroom1/Myo1b/Wasf1/Rhobtb1/Actr2/Pecam1/Myh10/Trim27/Carmil1/Rasa1/Iqgap2/F2rl1/Dmtn/Sh3bp1/Twf1/Emp2/Msrb2/Twf2/Bin1/Diaph1/Capn1/Ppm1f/Actr3/Tnnt2/Abl2/Arpc5l/Abl1/Nckap1/Mkks/Pfn2/Tpm3/Hax1/Arhgef2/Tmod1/Gba2/Cap1/Capzb/Espn/Add1/Rhof/Arpc3/Pxn/Arpc1b/Limk1/Mtpn/Epha1/Zyx/Cyfip1/Fchsd2…	117
GO:0045765	GO:0045765	regulation of angiogenesis	95/4109	307/23174	1.01055e-08	4.17695e-07	2.97847e-07	Apoh/Ngfr/Pparg/Acvrl1/Itga5/Hk2/Ramp2/Jup/Aqp1/Hspb1/Hmox1/Epha2/Ctnnb1/Rhoa/Emc10/Dll1/Gata2/Notch4/Nfe2l2/Stard13/Cd34/Plcg1/Cd40/Mmp9/Ptgis/Mydgf/Rtn4/Itgb3/Map3k3/Pdcd6/Aggf1/Plk2/Gata4/Spry2/Mtdh/Emp2/Cela1/Tnfrsf12a/Vegfa/Hhex/Hgs/Itgb1/Pdcl3/Glul/Abl1/Hc/Notch1/Spred1/Il1a/Ddah1/Jak1/Adgrb2/Nos3/Add1/Pxn/Epha1/Adgra2/Cdh5/Pkm/Ptgs2/Fkbpl/Jcad/Lif/Sirt6/Epn1/Ccl2/Btg1/Fgf1/Ago2/Nodal/Serpi…	95
GO:0045766	GO:0045766	positive regulation of angiogenesis	65/4109	185/23174	1.03472e-08	4.24852e-07	3.02951e-07	Acvrl1/Itga5/Hk2/Ramp2/Jup/Aqp1/Hspb1/Hmox1/Emc10/Dll1/Gata2/Notch4/Nfe2l2/Cd34/Plcg1/Cd40/Mmp9/Ptgis/Mydgf/Rtn4/Itgb3/Map3k3/Pdcd6/Aggf1/Plk2/Gata4/Mtdh/Cela1/Vegfa/Itgb1/Pdcl3/Abl1/Hc/Il1a/Ddah1/Jak1/Nos3/Add1/Pxn/Epha1/Cdh5/Pkm/Ptgs2/Jcad/Sirt6/Btg1/Fgf1/Ago2/Nodal/Serpine1/Vash2/Psg22/Cxcr4/Ccbe1/Lgals3/Prkca/Cx3cr1/Rhob/Hmga2/Fgf18/Ptk2b/Hipk2/Kdr/Grem1/Prl2c2	65
GO:0010634	GO:0010634	positive regulation of epithelial cell migration	54/4109	143/23174	1.05436e-08	4.30068e-07	3.0667e-07	Alox12/Itga3/Akt1/Tgfb1/Gab2/Aqp1/Rab11a/Hspb1/Hmox1/Emc10/Gata2/Itga2/Gata3/Nfe2l2/Plcg1/Cd40/Mmp9/Pfn1/Adora2b/Map2k3/Flt4/Rtn4/Itgb3/Map3k3/Lgmn/Pdcd6/Plk2/Vegfa/Hbegf/Atp5b/Atp5a1/Map4k4/Ppm1f/Abl1/Glipr2/Nos3/Adgra2/Ptgs2/Tdgf1/Jcad/Gpi1/Fgf1/Serpine1/Arf6/Dock5/Ccbe1/Prkca/Jun/Rhob/Fgf18/Ptk2b/Itgb1bp1/Kdr/Prl2c2	54
GO:2000116	GO:2000116	regulation of cysteine-type endopeptidase activity	74/4109	221/23174	1.11649e-08	4.52433e-07	3.22618e-07	Ngfr/Alox12/Pparg/Akt1/Bcap31/Pih1d1/Rps6ka1/Bax/Fam162a/Aqp1/Cd44/Por/Rhoa/Pdcd2/Mmp9/Fis1/Perp/Mdm2/Ppp2ca/Mapk9/Lgmn/Pdcd6/Cast/Cideb/Myc/Pak2/Vegfa/Pmaip1/Hspd1/Cflar/Ppm1f/Bok/Mtch2/Usp50/Lef1/Bcl10/Ccn1/Asph/Vcp/Diablo/Triap1/Ints1/Pdcd5/Arl6ip1/Sh3rf1/Cryab/Ptgs2/Cck/Nlrp3/Ift57/Senp1/Dhcr24/Gramd4/Gpi1/Rps27l/Aifm1/Nodal/Aim2/Acer2/Dap/Mrtfa/Cdkn2a/Plaur/Sfn/Foxl2/Rnf7/S100a8/Bak1/Sox7/Cy…	74
GO:0051098	GO:0051098	regulation of binding	116/4109	399/23174	1.38951e-08	5.5755e-07	3.97574e-07	Pparg/Calm1/Akt1/Tgfb1/Ruvbl2/Bax/Ralb/Hmox1/Cdt1/Cdc42/Ctnnb1/Mark3/Twist2/Hipk1/Ppp2cb/Psen2/Phlda2/Hnrnpl/Itga2/Gata3/Eif3d/Slpi/Traf4/Mmp9/Crk/Pcbd1/Ppp2ca/Hspa4/Ace/Aurkb/Eif2s1/Gtpbp4/Habp4/Hnrnpk/Plk2/Dph3/Cln5/Stk3/Myc/Csnk1e/Ercc4/Cblb/Sympk/Hsp90ab1/Tmem173/Mbd2/Gnl3l/Eif4a3/Sumo1/Actr3/Abl2/Fam129b/Abl1/Itga4/Dut/Bmp2/Mapre1/E2f1/Aurka/Ngf/Lef1/Adam15/Ncbp1/Txn1/Cdk5/Pex14/Dvl1/Add1/Cr…	116
GO:0016482	GO:0016482	cytosolic transport	54/4109	144/23174	1.39798e-08	5.5755e-07	3.97574e-07	Trappc10/Ap1s1/Map2k1/Snx6/Kif1a/Vps53/Snx3/Rab21/Actr2/Ube2o/Kif1c/Stx8/Vti1b/Trim27/Cln5/Emp2/Slc30a6/Rab14/Snx5/Rgp1/Vamp3/Vps29/Snx8/Rab6a/Msn/Vps35/Mtmr2/Vps11/Snx1/Dnajc13/Pqlc1/Snx2/Map2k2/Plekhj1/Rnf126/Ptpn23/Lrrk2/Rilp/Dennd2a/Tbc1d17/Tbc1d10b/Trim46/Pheta1/Wdr81/Cltc/Ezr/Hook2/Rab7b/Chmp3/Snx32/Gak/Kif1b/Mapk1/Rab7	54
GO:0009895	GO:0009895	negative regulation of catabolic process	91/4109	292/23174	1.40287e-08	5.5755e-07	3.97574e-07	Hnrnpd/Cyp51/Akt1/Ier3/Sgta/Hmox1/Ptbp1/Hnrnpa0/Ubqln4/Ube2g2/Psen2/Naf1/Rnf5/Mapkapk2/Uchl5/Gipc1/Fmc1/Snx3/Ddit4/Grin2c/Hmgcr/Gata4/Laptm4b/Pabpc1/Usp7/Noct/Hsp90ab1/Vegfa/Lrpprc/Npc1/Lars/Rela/Rnf41/Agap2/Pdcl3/Htr2b/Dbi/Pkp1/Mtch2/E2f1/Ptpn22/Sdcbp/Rgp1/Ybx1/Cptp/Mad2l1/Atg7/Furin/Rbm10/Dkc1/Vps35/Mtmr2/Gabarapl2/Tirap/Fez1/Pin1/Anxa2/Syncrip/Smarcc1/Psmf1/Senp1/Ccar2/Sf3b3/Sirt6/Lrrk2/Azin1/…	91
GO:0006457	GO:0006457	protein folding	56/4109	152/23174	1.58272e-08	6.25023e-07	4.45687e-07	Dnajc5/Sgta/Hspb1/Trap1/Pfdn2/Tor2a/Hspa8/Cdc37/Dnajb12/Entpd5/Hsp90aa1/Cwc27/St13/Hsp90ab1/Fkbp5/Pfdn1/Hspa9/Grpel2/Cct8/Hspd1/Ppil3/Nppc/Tor1a/Dnajc10/Emc4/Mkks/Ppid/Dnaja1/Bag1/Grpel1/Cct6a/Hsph1/Cct7/Pdcd5/Unc45a/Dnaja2/Cryab/Dnaja4/Fkbp1a/Chchd4/Tbcc/Selenof/H2-DMa/Mesd/Stub1/Tbca/Emc6/Nudcd3/Tcp1/Ptges3/Ppia/Hspe1/Dnlz/Emc1/Ptges3l/Hspa14	56
GO:0009116	GO:0009116	nucleoside metabolic process	38/4109	87/23174	1.66763e-08	6.54387e-07	4.66626e-07	Gnai3/Pemt/Gmpr2/Impdh1/Ampd3/Aprt/Rhoa/Cad/Mocs2/Pcmt1/Upp1/Guk1/Pycrl/Tymp/Umps/Hprt/Prps2/Atic/Uck2/Nme7/Ak1/Ahcy/Mfn1/Gmps/Ampd2/Cda/Ran/Dera/Prps1/Nt5e/Acpp/Upb1/Lrrk2/Nme1/Efl1/Icmt/Mtap/Uckl1	38
GO:0009896	GO:0009896	positive regulation of catabolic process	120/4109	418/23174	1.73915e-08	6.76291e-07	4.82245e-07	Gnai3/Apoh/Hnrnpd/Hk2/Akt1/Bcap31/Snx9/Stk11/Pafah1b2/Ier3/Rad23a/Bax/Ralb/Map2k1/Sgta/Ubqln1/Hmox1/Nprl2/Faf1/Mettl16/Psen2/Endog/Smurf2/Pip4k2b/Cdc37/Supv3l1/Mdm2/Fzr1/Mapk9/Rnf185/Cnot8/Trib2/Sumo2/Gga3/Sptlc2/Entpd5/Hsp90aa1/Sptlc1/Nkd2/Plk2/Mtdh/Pabpc1/Myc/Csnk1e/Cblb/Rab12/Tfeb/Uqcc2/Tmem173/Ddb1/Il33/Trim8/Arih1/Rnf41/Pip4k2c/Adam8/Pnpla2/Smad7/Sumo1/Rhbdd1/Atg4b/Optn/Aurka/Ptpn1/Vcp/Plk3/…	120
GO:0032271	GO:0032271	regulation of protein polymerization	71/4109	211/23174	1.74527e-08	6.76291e-07	4.82245e-07	Rac1/Snx9/Scin/Arpc2/Nphs1/Rhoa/Arpc5/Prune1/Capza2/Eps8/Myo1c/Pfn1/Wasf1/Rhobtb1/Actr2/Drg1/Pecam1/Hsp90aa1/Trim27/Carmil1/Rasa1/Iqgap2/Vdac2/Dmtn/Twf1/Twf2/Bin1/Capn1/Actr3/Arpc5l/Abl1/Camsap1/Nckap1/Mkks/Mapre1/Stmn2/Pfn2/Hax1/Tmod1/Gba2/Capzb/Add1/Arpc3/Arpc1b/Mtpn/Cyfip1/Fchsd2/Pak1/Cttn/Dbn1/Slain2/Bag4/Csf3/Eml2/Camsap2/Arf6/Cdc42ep2/Arf1/Tmsb4x/Carmil2/Map1b/Gm14137/Cfl1/Capg/Tmod3/Ptk2b/…	71
GO:0050657	GO:0050657	nucleic acid transport	54/4109	145/23174	1.846e-08	7.06493e-07	5.03781e-07	Slbp/Ddx39/Phax/Ddx19a/Myo1c/Srsf1/Ltv1/Nup85/Nup153/Xpo7/Nup155/Ncbp2/Srsf7/Lrpprc/Polr2d/Hhex/Alyref/Thoc3/Eif6/Ncbp1/Magoh/Ndc1/Khdrbs1/Sfpq/G3bp2/Ran/Sec13/Terf2/Nup93/Igf2bp2/Thoc5/Nup54/Nxt1/Hnrnpu/Nup43/Thoc6/Sem1/Nupl2/Nup160/Pom121/Thoc7/Snupn/Cpsf6/Mrpl18/Abce1/Hnrnpa3/Rrs1/Nup98/Srsf3/Rbm15b/Sarnp/Eif5a/Seh1l/Tomm20	54
GO:0050658	GO:0050658	RNA transport	54/4109	145/23174	1.846e-08	7.06493e-07	5.03781e-07	Slbp/Ddx39/Phax/Ddx19a/Myo1c/Srsf1/Ltv1/Nup85/Nup153/Xpo7/Nup155/Ncbp2/Srsf7/Lrpprc/Polr2d/Hhex/Alyref/Thoc3/Eif6/Ncbp1/Magoh/Ndc1/Khdrbs1/Sfpq/G3bp2/Ran/Sec13/Terf2/Nup93/Igf2bp2/Thoc5/Nup54/Nxt1/Hnrnpu/Nup43/Thoc6/Sem1/Nupl2/Nup160/Pom121/Thoc7/Snupn/Cpsf6/Mrpl18/Abce1/Hnrnpa3/Rrs1/Nup98/Srsf3/Rbm15b/Sarnp/Eif5a/Seh1l/Tomm20	54
GO:0030041	GO:0030041	actin filament polymerization	61/4109	172/23174	1.94761e-08	7.4081e-07	5.28252e-07	Rac1/Snx9/Scin/Arpc2/Nphs1/Rhoa/Arpc5/Capza2/Eps8/Myo1c/Pfn1/Wasf1/Rhobtb1/Actr2/Pecam1/Trim27/Carmil1/Rasa1/Iqgap2/Dmtn/Twf1/Msrb2/Twf2/Bin1/Diaph1/Capn1/Actr3/Arpc5l/Nckap1/Mkks/Pfn2/Hax1/Tmod1/Gba2/Capzb/Add1/Arpc3/Arpc1b/Mtpn/Cyfip1/Fchsd2/Cttn/Dbn1/Micall2/Bag4/Csf3/Arf6/Cdc42ep2/Arf1/Tmsb4x/Carmil2/Gm14137/Cfl1/Capg/Tmod3/Ptk2b/Grb2/Nck2/Myadm/Capza1/Arpc4	61
GO:0006413	GO:0006413	translational initiation	43/4109	105/23174	2.04962e-08	7.74855e-07	5.52528e-07	Eif2b2/Eif3d/Eif2s1/Eif5/Habp4/Ncbp2/Denr/Polr2d/Eif1ad/Paip1/Eif2d/Uhmk1/Eif3m/Eif6/Eif4e/Ncbp1/Eif2b3/Khdrbs1/Eif3i/Eif2b4/Eif2b1/Eif2ak1/Eif3c/LTO1/Eif4ebp1/Eif3l/Eif2s3x/Eif1/Ago2/Ythdf2/Dhx33/Eif4h/Dhx29/Mcts2/Rps2/Paip2b/Eif4g1/Eif3b/Abce1/Nck2/Eif1ax/Rpl13a/Eif2s2	43
GO:0043281	GO:0043281	regulation of cysteine-type endopeptidase activity involved in apoptotic process	67/4109	196/23174	2.1615e-08	8.12199e-07	5.79158e-07	Ngfr/Alox12/Pparg/Akt1/Bcap31/Pih1d1/Rps6ka1/Bax/Fam162a/Aqp1/Cd44/Por/Rhoa/Pdcd2/Mmp9/Fis1/Mdm2/Ppp2ca/Mapk9/Pdcd6/Myc/Pak2/Vegfa/Pmaip1/Hspd1/Cflar/Ppm1f/Bok/Mtch2/Lef1/Bcl10/Ccn1/Vcp/Diablo/Triap1/Ints1/Pdcd5/Arl6ip1/Sh3rf1/Cryab/Ptgs2/Cck/Nlrp3/Ift57/Senp1/Dhcr24/Gramd4/Gpi1/Rps27l/Aifm1/Nodal/Acer2/Dap/Mrtfa/Cdkn2a/Plaur/Sfn/Foxl2/Rnf7/S100a8/Bak1/Sox7/Cycs/Gpx1/Htra2/Sox2/Csnk2a1	67
GO:1904018	GO:1904018	positive regulation of vasculature development	69/4109	204/23174	2.17922e-08	8.13927e-07	5.80389e-07	Acvrl1/Itga5/Hk2/Ramp2/Efnb2/Jup/Aqp1/Hspb1/Hmox1/Emc10/Dll1/Gata2/Notch4/Nfe2l2/Cd34/Plcg1/Cd40/Mmp9/Ptgis/Mydgf/Rtn4/Itgb3/Map3k3/Pdcd6/Aggf1/Plk2/Gata4/Mtdh/Cela1/Vegfa/Itgb1/Cflar/Pdcl3/Abl1/Hc/Notch1/Il1a/Ddah1/Jak1/Nos3/Add1/Pxn/Epha1/Cdh5/Pkm/Ptgs2/Jcad/Sirt6/Btg1/Fgf1/Ago2/Nodal/Serpine1/Vash2/Egr1/Psg22/Cxcr4/Ccbe1/Lgals3/Prkca/Cx3cr1/Rhob/Hmga2/Fgf18/Ptk2b/Hipk2/Kdr/Grem1/Prl2c2	69
GO:0051222	GO:0051222	positive regulation of protein transport	123/4109	433/23174	2.25649e-08	8.35241e-07	5.95588e-07	Myo18a/Jup/Rac1/Bcap31/Rab34/Ppard/Tgfb1/Arpc2/Ptbp1/Cdc42/Nutf2/Dynll1/Dmap1/Hyal2/Chp1/Tsg101/Gata3/Cd34/Myo1c/Fis1/Mdm2/Sar1b/Havcr2/Ywhae/Myh10/Ppm1a/Glrx/F2rl1/Glud1/Xpo4/Golph3/Tomm70a/Ifnar1/Clec4n/C1qtnf12/Glp1r/Tslp/Hdac3/Rbm22/Ankrd1/Il33/Frmd8/Hras/Hspd1/Il1rl1/Htr2b/Actr3/Glul/Abl2/Frmd4a/Abl1/Hc/Stom/Usp50/Il1a/Ppid/Ptpn22/Asph/Plk3/Cdk5/Tomm7/Tnfrsf4/Ran/P2rx7/Aacs/Edem1/Atg7/Pdcd5/…	123
GO:0006101	GO:0006101	citrate metabolic process	20/4109	32/23174	2.26323e-08	8.35241e-07	5.95588e-07	Dlat/Sdhd/Idh3g/Dlst/Cs/Sdhb/Mdh2/Mdh1/Ogdh/Acly/Sucla2/Aco2/Sdhaf2/Idh1/Fh1/Idh3b/Aco1/Idh3a/Pdha2/Suclg2	20
GO:1901657	GO:1901657	glycosyl compound metabolic process	44/4109	109/23174	2.36313e-08	8.66946e-07	6.18196e-07	Gnai3/Pemt/Akr1b3/Gmpr2/Impdh1/Ampd3/Aprt/Rhoa/Cad/Mocs2/Pcmt1/Upp1/Guk1/Pycrl/Tymp/Umps/Gusb/Hprt/Prps2/Atic/Uck2/Nme7/Ak1/Ahcy/Mfn1/Gmps/Ampd2/Gba2/Akr1a1/Cda/Ran/Akr1b8/Dera/Prps1/Nt5e/Acpp/Upb1/Lrrk2/Nme1/Efl1/Icmt/Mtap/Lcmt2/Uckl1	44
GO:0043393	GO:0043393	regulation of protein binding	78/4109	241/23174	2.45525e-08	8.95445e-07	6.38518e-07	Akt1/Ruvbl2/Bax/Ralb/Cdc42/Mark3/Ppp2cb/Psen2/Phlda2/Slpi/Traf4/Mmp9/Crk/Pcbd1/Ppp2ca/Hspa4/Ace/Aurkb/Eif2s1/Hnrnpk/Plk2/Stk3/Myc/Csnk1e/Cblb/Sympk/Hsp90ab1/Tmem173/Gnl3l/Actr3/Abl2/Abl1/Itga4/Dut/Bmp2/Mapre1/Aurka/Ngf/Lef1/Adam15/Cdk5/Pex14/Dvl1/Add1/Crmp1/Eif2b4/Mapre3/Eif2b1/Ran/Sppl3/Lfng/Actb/Plk1/Arhgef7/Ubash3b/Tirap/Pin1/Anxa2/Fkbp1a/Tdg/Ddx11/Lrrk2/Csf3/Ripor1/Stub1/Bag2/Crtac1/Id1/Disc1…	78
GO:0010639	GO:0010639	negative regulation of organelle organization	115/4109	399/23174	2.70279e-08	9.79958e-07	6.98781e-07	Smarcb1/Akt1/Scin/Mcm2/Pih1d1/Ier3/Ercc1/Arpc2/Rbm14/Cdt1/Tinf2/Bcl2l1/Mid1ip1/Capza2/Eps8/Slc25a5/H3f3b/Pfn1/Fbxo5/Lig3/Pecam1/Aurkb/Ctc1/Xrcc3/Carmil1/Tbc1d7/Prelid1/Dmtn/L3mbtl2/Twf1/Ercc4/Cep97/Twf2/Rps6ka2/Tnks2/Capn1/Gnl3l/Rnf41/Bok/Fh1/Camsap1/Mkks/Spef1/Mapre1/Stmn2/Mfn1/Pfn2/Arhgef2/Lmna/Tmod1/Capzb/Espn/Add1/Slc35f6/Triap1/Mad1l1/Mtpn/Mad2l1/Atg7/Bag3/Plk1/Arhgap6/Naa10/Katnb1/Terf2/Fez…	115
GO:0008064	GO:0008064	regulation of actin polymerization or depolymerization	61/4109	174/23174	3.17957e-08	1.14613e-06	8.17271e-07	Rac1/Snx9/Scin/Arpc2/Nphs1/Rhoa/Arpc5/Capza2/Eps8/Myo1c/Pfn1/Wasf1/Rhobtb1/Actr2/Pecam1/Trim27/Carmil1/Rasa1/Iqgap2/F2rl1/Dmtn/Sh3bp1/Twf1/Twf2/Bin1/Capn1/Actr3/Arpc5l/Nckap1/Mkks/Pfn2/Hax1/Tmod1/Gba2/Capzb/Add1/Arpc3/Arpc1b/Mtpn/Cyfip1/Fchsd2/Cttn/Dbn1/Bag4/Csf3/Plekhh2/Arf6/Cdc42ep2/Arf1/Tmsb4x/Carmil2/Gm14137/Cfl1/Capg/Tmod3/Ptk2b/Grb2/Nck2/Myadm/Capza1/Arpc4	61
GO:0090150	GO:0090150	establishment of protein localization to membrane	73/4109	222/23174	3.27512e-08	1.17374e-06	8.36964e-07	Grasp/Folr1/Rab34/Tomm40/Rab8a/Bax/Rab11a/Sgta/Pex5/Arpc2/Srp14/Srp19/Gdi1/Zdhhc12/Golga7/Myo1c/Fis1/Timm13/Hspa4/Rab10/Gga3/Hsp90aa1/Dmtn/Golph3/Tomm22/Samm50/Nectin3/Arl6/Krt18/Npc1/Pmaip1/Rabgef1/Hras/Zdhhc3/Pard3/Sec61a2/Actr3/Srp9/Optn/Stom/Mtch2/Snx27/Vamp3/Cdk5/Nsg1/Rilpl1/Pdcd5/Arl6ip1/Pak1/Gripap1/Vps35/Micall1/Nsf/Ccl2/Grin3b/Srp72/Zdhhc18/Cnst/Stx3/Golga7b/Dusp18/Timm29/Mtcl1/Asna1/Ree…	73
GO:0001836	GO:0001836	release of cytochrome c from mitochondria	29/4109	59/23174	3.34326e-08	1.19128e-06	8.49468e-07	Akt1/Ggct/Timm50/Bax/Fam162a/Bcl2l1/Mmp9/Fis1/Mapk9/Prelid1/Cideb/Pmaip1/Bok/Lmna/Triap1/Pdcd5/Cck/Parl/Higd1a/Pla2g6/Plaur/Sfn/Chchd10/Jun/Mllt11/Bak1/Fxn/Trp53/Gpx1	29
GO:0009408	GO:0009408	response to heat	42/4109	103/23174	3.4554e-08	1.2242e-06	8.72942e-07	Eif2b2/Hmox1/Hspb7/Hspa8/Cd34/Trpv2/Lrp11/Hspa4/Ywhae/Eif2s1/Hsp90aa1/Pdcd6/Sod1/Polr2d/Hspa9/Sumo1/Il1a/Dnaja1/Vcp/Eif2b3/Eif2b4/Eif2b1/Tfec/Xylt1/Bag3/Ano1/Rbbp7/Irak1/Dnaja2/Hsbp1/Dnaja4/Gclc/Ccl2/Fgf1/Stub1/Myof/Tcim/Ier5/Hikeshi/Htra2/Hsbp1l1/Hspa14	42
GO:1902600	GO:1902600	proton transmembrane transport	40/4109	96/23174	3.55239e-08	1.25141e-06	8.92347e-07	Atp5f1/Atp5d/Phb2/Atp6v1f/Chp1/Slc9a5/Atp6v0e/Atp5e/Atp5g3/Atp6v1e1/Atp6v0a1/Ndufs7/Slc36a1/Slc46a1/Atp6v1c1/Cyc1/Atp5j/Atp5o/Atp6v0c/Atp5b/Atp5a1/Alox5/Atp5c1/Stoml2/Slc25a4/Atp6v0b/Atp6v1h/Atp5h/Atp6v0a2/Atp5l/Atp6v1g1/Atp6v0e2/Atp1a3/Chchd10/Atp5k/Atp6v1a/Sphk2/Cox5b/Atp5g2/Slc4a11	40
GO:0051236	GO:0051236	establishment of RNA localization	54/4109	148/23174	4.14982e-08	1.45361e-06	1.03653e-06	Slbp/Ddx39/Phax/Ddx19a/Myo1c/Srsf1/Ltv1/Nup85/Nup153/Xpo7/Nup155/Ncbp2/Srsf7/Lrpprc/Polr2d/Hhex/Alyref/Thoc3/Eif6/Ncbp1/Magoh/Ndc1/Khdrbs1/Sfpq/G3bp2/Ran/Sec13/Terf2/Nup93/Igf2bp2/Thoc5/Nup54/Nxt1/Hnrnpu/Nup43/Thoc6/Sem1/Nupl2/Nup160/Pom121/Thoc7/Snupn/Cpsf6/Mrpl18/Abce1/Hnrnpa3/Rrs1/Nup98/Srsf3/Rbm15b/Sarnp/Eif5a/Seh1l/Tomm20	54
GO:1903364	GO:1903364	positive regulation of cellular protein catabolic process	50/4109	133/23174	4.30383e-08	1.49909e-06	1.06896e-06	Akt1/Bcap31/Rad23a/Sgta/Ubqln1/Faf1/Psen2/Mdm2/Mapk9/Rnf185/Trib2/Sumo2/Hsp90aa1/Nkd2/Plk2/Csnk1e/Uqcc2/Il33/Arih1/Smad7/Sumo1/Aurka/Vcp/Plk3/Dvl1/Edem1/Atg7/Det1/Plk1/Msn/Vps35/Vps11/Ldlr/Fbxo22/Gclc/Trib1/Lrrk2/Socs5/Cd81/Usp5/Smurf1/Stub1/Cop1/Bag2/Disc1/Ezr/Zfand2a/Gsk3a/Ptk2b/Arih2	50
GO:0006417	GO:0006417	regulation of translation	98/4109	329/23174	4.95144e-08	1.71502e-06	1.22294e-06	Zfp385a/Hnrnpd/Akt1/Taco1/Cnot11/Eif2b2/Trap1/Neurl1a/Ptbp1/Aplp1/Cdk4/Rplp1/Mettl16/Hnrnpl/Itga2/Eif3d/Coa3/C1qbp/Fxr2/Eif4enif1/Cnot8/Eif2s1/Eif5/Habp4/Dhfr/Samd4/Dph3/Ngdn/Mrpl13/Mief1/Ncbp2/Tarbp2/Lrpprc/Uqcc2/Polr2d/Pa2g4/Paip1/Eif4a3/Tyms/Fastkd2/Cnot9/Igfbp5/Rgs2/Srp9/Uhmk1/Vim/Inpp5e/Caprin1/Eif6/Eif4e/Ncbp1/Aco1/Magoh/Khdrbs1/Zcchc4/Eif2b1/Mapkapk5/Eif2ak1/Cnbp/Cyfip1/Eif3c/Rbm3/Eif4ebp1…	98
GO:0008033	GO:0008033	tRNA processing	45/4109	115/23174	5.01371e-08	1.72694e-06	1.23144e-06	Qtrt1/Trmt10a/Cdkal1/Dus3l/Gtpbp3/Tsen15/Elp5/Adat2/Elac2/Dus4l/Rpp40/2210016F16Rik/Nsun2/Mettl6/Dph3/Pop1/Trmu/Qtrt2/Rpp14/Aars2/Elp2/Rpp21/Hsd17b10/Sephs1/Elp1/Pus1/Pop7/Pop4/Lsm6/Dus2/Aars/Trmt10b/Ddx1/Trmt6/Polr3k/Sephs2/Rpp38/Trmt1l/Elp6/Pop5/Rpp25/Urm1/Kti12/Lcmt2/Tarbp1	45
GO:0008154	GO:0008154	actin polymerization or depolymerization	67/4109	200/23174	5.28372e-08	1.80989e-06	1.29058e-06	Rac1/Snx9/Scin/Arpc2/Nphs1/Rhoa/Arpc5/Capza2/Eps8/Myo1c/Pfn1/Wasf1/Rhobtb1/Actr2/Pecam1/Trim27/Carmil1/Rasa1/Iqgap2/F2rl1/Dmtn/Sh3bp1/Twf1/Msrb2/Twf2/Bin1/Diaph1/Capn1/Actr3/Arpc5l/Nckap1/Mkks/Pfn2/Hax1/Tmod1/Gba2/Cap1/Capzb/Add1/Arpc3/Arpc1b/Mtpn/Cyfip1/Fchsd2/Cttn/Dbn1/Micall2/Bag4/Csf3/Mical2/Plekhh2/Arf6/Cdc42ep2/Arf1/Tmsb4x/Carmil2/Gm14137/Cfl1/Capg/Tmod3/Ptk2b/Grb2/Nck2/Myadm/Capza1/Wipf1/A…	67
GO:0032436	GO:0032436	positive regulation of proteasomal ubiquitin-dependent protein catabolic process	35/4109	80/23174	5.75898e-08	1.95332e-06	1.39286e-06	Akt1/Bcap31/Rad23a/Sgta/Ubqln1/Psen2/Mdm2/Mapk9/Trib2/Sumo2/Nkd2/Plk2/Csnk1e/Il33/Arih1/Smad7/Sumo1/Aurka/Vcp/Plk3/Dvl1/Atg7/Det1/Plk1/Fbxo22/Gclc/Trib1/Lrrk2/Socs5/Usp5/Stub1/Cop1/Zfand2a/Gsk3a/Arih2	35
GO:0001701	GO:0001701	in utero embryonic development	136/4109	498/23174	5.76545e-08	1.95332e-06	1.39286e-06	Pemt/Ccm2/Acvrl1/Rpa1/Smarcb1/B9d1/Akt1/Psmc3/Prkcsh/Dusp3/Emg1/Apba3/Map2k1/Zp3/Ctnnb1/Bcl2l1/Zmiz1/Plcd1/Phlda2/Bnip2/Ndufa2/Dll1/Gata2/Endog/Gata3/Setdb1/Ube2a/Plcg1/Srsf1/Tbx3/Csf2/Rtn4/Gna13/Myh10/Krt19/Nmt1/Btf3/Gata4/Stk3/Rrn3/Vegfa/Bysl/Tfeb/Man2a1/Mapk8ip3/Hbegf/Prpf19/Zfand5/Fosl1/Hhex/Ifitm5/Phf6/Itgb1/Ptpn18/Speg/Capn2/Hc/Notch1/Nckap1/Itga4/Itgav/Spint1/Bmp2/Actl6a/Tm4sf1/Notch2/Lef1…	136
GO:0010594	GO:0010594	regulation of endothelial cell migration	56/4109	157/23174	5.82013e-08	1.96113e-06	1.39843e-06	Apoh/Alox12/Pparg/Acvrl1/Jup/Akt1/Tgfb1/Hspb1/Hmox1/Epha2/Rhoa/Emc10/Stc1/Gata2/Gata3/Nfe2l2/Stard13/Plcg1/Cd40/Adora2b/Map2k3/Flt4/Itgb3/Map3k3/Lgmn/Pdcd6/Plk2/Sh3bp1/Emp2/Vegfa/Csnk2b/Atp5b/Atp5a1/Glul/Abl1/Notch1/Spred1/Nos3/Nr2f2/Adgra2/Dnaja4/Ptgs2/Tdgf1/Jcad/Gpi1/Fgf1/Mmrn2/Ccbe1/Prkca/Rhob/Fgf18/Ptk2b/Itgb1bp1/Kdr/Prl2c2/Synj2bp	56
GO:0016050	GO:0016050	vesicle organization	81/4109	258/23174	5.98671e-08	2.00636e-06	1.43068e-06	Gnai3/Zfp385a/Myo18a/Rab5b/Sec24b/Rab34/Rab8a/Coro1c/Aqp1/Rab11a/Chmp2b/Bloc1s6/Ptbp1/Tsg101/Sqstm1/Cd34/Rab5c/Fbxo5/Snx3/Srgn/Rab1a/Ap3d1/Sar1b/Stx8/Vti1b/Nkd2/Pdcd6/Ap3b1/Golph3/Laptm4b/Snap29/Ap2m1/Vapa/Als2/Ptprn/Stam/Stxbp1/Dnm1/Rab14/Arfgap2/Usp50/Sec23b/Snph/Sdcbp/Stx12/Vamp3/Pi4k2b/P2rx7/Ccdc136/Sec13/Rab38/Lamtor1/Rab20/Vps11/Anxa2/Pdcd6ip/Dnajc13/Dnm2/Vav3/Vps18/Rubcnl/Plekhj1/Rilp/Stx3…	81
GO:0042559	GO:0042559	pteridine-containing compound biosynthetic process	4109-12-01	14/23174	6.07261e-08	2.0242e-06	1.4434e-06	Qdpr/Pcbd1/Mthfd1/Pcbd2/Dhfr/Gart/Atic/Spr/Gch1/Mthfd1l/Mthfs/Mthfsl	12
GO:0015985	GO:0015985	energy coupled proton transport, down electrochemical gradient	16/4109	23/23174	6.41044e-08	2.11408e-06	1.50749e-06	Atp5f1/Atp5d/Atp5e/Atp5g3/Cyc1/Atp5j/Atp5o/Atp5b/Atp5a1/Atp5c1/Stoml2/Atp5h/Atp5l/Atp5k/Cox5b/Atp5g2	16
GO:0015986	GO:0015986	ATP synthesis coupled proton transport	16/4109	23/23174	6.41044e-08	2.11408e-06	1.50749e-06	Atp5f1/Atp5d/Atp5e/Atp5g3/Cyc1/Atp5j/Atp5o/Atp5b/Atp5a1/Atp5c1/Stoml2/Atp5h/Atp5l/Atp5k/Cox5b/Atp5g2	16
GO:0030832	GO:0030832	regulation of actin filament length	61/4109	177/23174	6.4825e-08	2.12653e-06	1.51637e-06	Rac1/Snx9/Scin/Arpc2/Nphs1/Rhoa/Arpc5/Capza2/Eps8/Myo1c/Pfn1/Wasf1/Rhobtb1/Actr2/Pecam1/Trim27/Carmil1/Rasa1/Iqgap2/F2rl1/Dmtn/Sh3bp1/Twf1/Twf2/Bin1/Capn1/Actr3/Arpc5l/Nckap1/Mkks/Pfn2/Hax1/Tmod1/Gba2/Capzb/Add1/Arpc3/Arpc1b/Mtpn/Cyfip1/Fchsd2/Cttn/Dbn1/Bag4/Csf3/Plekhh2/Arf6/Cdc42ep2/Arf1/Tmsb4x/Carmil2/Gm14137/Cfl1/Capg/Tmod3/Ptk2b/Grb2/Nck2/Myadm/Capza1/Arpc4	61
GO:0051348	GO:0051348	negative regulation of transferase activity	77/4109	242/23174	6.74635e-08	2.20144e-06	1.56979e-06	Pparg/Akt1/Prkar2b/Dusp3/Coro1c/Hspb1/Hyal2/Nprl2/Psen2/Akt1s1/Chp1/Tsg101/Sfrp5/Fbxo5/Dusp6/Trim27/Hmgcr/Spry2/Deptor/Cblb/Spry4/Lrp5/Hhex/Prdx3/Prkar1b/Smad7/Ppm1f/Rgs2/Abl1/Spred1/Ptpn1/Wwtr1/Ptpn22/Dnaja1/Cdkn2c/Errfi1/Dvl1/Actb/Limk1/Epha1/Mad2l1/Dusp16/Nr2f2/Ptpn5/Plk1/Dusp9/Dusp4/Casp3/Ubash3b/Trib1/Prkar2a/Inppl1/Cbl/Dusp5/Pkig/Midn/Socs5/Spred3/Dusp10/Hnrnpu/Prkrip1/Cblc/Bag2/Sh2b3/Fem1a…	77
GO:0002040	GO:0002040	sprouting angiogenesis	45/4109	116/23174	6.79287e-08	2.20501e-06	1.57234e-06	Ngfr/Itga5/Ramp2/Efnb2/Akt1/Hmox1/Epha2/Cdc42/Rhoa/Dll1/Gata2/Stard13/Flt4/Rtn4/Map3k3/Plk2/Vegfa/Itgb1/Glul/Abl1/Notch1/Spred1/Lef1/Jak1/Adgra2/Pkm/Ptgs2/Tdgf1/Egr3/Jcad/Epn1/Fgf1/Mmrn2/Esm1/Otulin/E2f8/Klf2/Adtrp/Ptk2b/Itgb1bp1/Kdr/Sema3e/Grem1/Prl2c2/Synj2bp	45
GO:2000060	GO:2000060	positive regulation of ubiquitin-dependent protein catabolic process	38/4109	91/23174	7.21462e-08	2.32972e-06	1.66126e-06	Akt1/Bcap31/Rad23a/Sgta/Ubqln1/Psen2/Mdm2/Mapk9/Trib2/Sumo2/Nkd2/Plk2/Csnk1e/Il33/Arih1/Smad7/Sumo1/Aurka/Vcp/Plk3/Dvl1/Atg7/Det1/Plk1/Fbxo22/Gclc/Trib1/Lrrk2/Socs5/Usp5/Smurf1/Stub1/Cop1/Disc1/Zfand2a/Gsk3a/Ptk2b/Arih2	38
GO:0006281	GO:0006281	DNA repair	128/4109	464/23174	7.55577e-08	2.42724e-06	1.7308e-06	Rpa1/Uhrf1/Foxm1/Gtf2h4/Paxip1/Tmem161a/Chaf1a/Mcm2/Ier3/Ercc1/Rad23a/Ruvbl2/Mcm5/Tfpt/Ubqln4/Dmap1/Rpa3/Msh3/Actr8/Ube2a/Uchl5/Actr2/Helb/Fzr1/Lig3/Pole2/Tdp1/Yy1/Cinp/Xrcc3/Wrnip1/Gtf2h2/Xrcc6/Nudt16l1/Ercc4/Mcm4/Usp7/Cdc5l/Polh/Ercc3/Prpf19/Ddb1/Otub1/Rad9a/Mus81/Sfr1/Cenpx/Apex2/Nabp2/Nhej1/Mcm6/Fh1/Abl1/Psmd14/Ssrp1/Pcna/Actl6a/Dclre1b/Xpa/Rad23b/Vcp/Exo5/Rad54l/Sfpq/Rpa2/Ino80b/Ogg1/Herc2/F…	128
GO:1903050	GO:1903050	regulation of proteolysis involved in cellular protein catabolic process	68/4109	206/23174	8.05739e-08	2.56207e-06	1.82694e-06	Akt1/Bcap31/Rad23a/Sgta/Ubqln1/Ubqln4/Ube2g2/Psen2/Uchl5/Gipc1/Mdm2/Mapk9/Rnf185/Trib2/Sumo2/Nkd2/Plk2/Csnk1e/Usp7/Hsp90ab1/Il33/Arih1/Smad7/Sumo1/Pdcl3/Psmd14/Aurka/Sdcbp/Rad23b/Vcp/Plk3/Dvl1/Ube2k/Edem1/Atg7/Det1/Plk1/Gabarapl2/Fbxo22/Gclc/Smarcc1/Trib1/Psmf1/Senp1/Ccar2/Lrrk2/Socs5/Foxf2/Usp5/Smurf1/Stub1/Cop1/Ubac2/Bag2/Disc1/Cdkn2a/Csnk2a2/Usp14/Zfand2a/Gsk3a/Ptk2b/Hipk2/Gpx1/Arih2/Ubxn1/Dda…	68
GO:0006099	GO:0006099	tricarboxylic acid cycle	19/4109	31/23174	8.05812e-08	2.56207e-06	1.82694e-06	Dlat/Sdhd/Idh3g/Dlst/Cs/Sdhb/Mdh2/Mdh1/Ogdh/Sucla2/Aco2/Sdhaf2/Idh1/Fh1/Idh3b/Aco1/Idh3a/Pdha2/Suclg2	19
GO:1901292	GO:1901292	nucleoside phosphate catabolic process	52/4109	143/23174	8.3206e-08	2.63203e-06	1.87683e-06	Hk2/Gmpr2/Ier3/Eno2/Cnp/Pgam1/Nudt4/Ddit4/Hint1/Upp1/Ogdh/Pgam2/Nt5c/Pfkp/Entpd5/Myc/Tpi1/Nudt3/Adpgk/Hprt/Nudt5/Dut/Mtch2/Eif6/Nudt17/Vcp/Gale/Acot7/Nudt9/P2rx7/Dera/Aldoa/Pkm/Mpi/Nt5e/Mif/Sirt6/Galt/Gpi1/Nudt1/Hk1/Enpp1/Bpgm/Foxk2/Dnph1/Entpd1/Prkaa1/Gapdh/Trp53/Pgk1/Ldha/Itpa	52
GO:0048193	GO:0048193	Golgi vesicle transport	81/4109	260/23174	8.67615e-08	2.73019e-06	1.94682e-06	Trappc10/Myo18a/Sec24b/Bcap31/Rab34/Rab8a/Tmed4/Tmem115/Tex261/Trappc2l/Golga7/Steap2/Cyth3/Myo1b/Cog1/Rab1a/Ap3d1/Sar1b/Rab10/Gga3/Kif1c/Vti1b/Nkd2/Pdcd6/Golph3/Krt18/Rab12/Slc30a6/Vapa/Rab1b/Arl3/Optn/Rab14/Arfgap2/Sec23b/Vcp/Trappc3/Vamp3/Rer1/Stx18/Chic2/Tmed2/Vps29/Snx8/Erp29/Cux1/Sec13/Rab6a/Ank1/Cog8/Gabarapl2/Trappc4/Tmed1/Zw10/Snx1/Tmed7/Dnm2/Exoc6b/Nsf/Snx2/Myo5a/Cog7/Cep19/Lrrk2/Trappc…	81
GO:0001933	GO:0001933	negative regulation of protein phosphorylation	115/4109	407/23174	8.71899e-08	2.73019e-06	1.94682e-06	Foxm1/Akt1/Tgfb1/Prkar2b/Ppp5c/Dusp3/Bax/Coro1c/Ndrg2/Dgkq/Hspb1/Hyal2/Psen2/Akt1s1/Chp1/Tsg101/Sfrp5/Dusp6/Ddit4/Ppp2ca/Hspa4/Pecam1/Bdkrb2/Trim27/Hmgcr/F2rl1/Dmtn/Spry2/Deptor/Cblb/Spry4/Hdac3/Lrp5/Hhex/Rabgef1/Pard3/Prkar1b/Smad7/Ppm1f/Rgs2/Abl1/Dnajc10/Stk39/Spred1/Ptpn1/Wwtr1/Ptpn22/Dnaja1/Bag1/Cdkn2c/Errfi1/Dvl1/P2rx7/Actb/Hsph1/Epha1/Dusp16/Strap/Nr2f2/Ptpn5/Plk1/Dusp9/Dusp4/Casp3/Ubash3b/…	115
GO:0032970	GO:0032970	regulation of actin filament-based process	111/4109	390/23174	9.63905e-08	3.00312e-06	2.14145e-06	Rnd2/Jup/Rac1/Rhoc/Snx9/Scin/Tgfb1/Arpc2/Nphs1/Cdc42/Rhoa/Arpc5/Fhod1/Stc1/Capza2/Eps8/Myo1c/Crk/Pfn1/Wasf1/Rhobtb1/Actr2/Itgb3/Pecam1/Trim27/Carmil1/Ctsl/Rasa1/Iqgap2/F2rl1/Gata4/Dmtn/Sh3bp1/Twf1/Twf2/Dsc2/Bin1/Capn1/Arhgdia/Hras/Pard3/Sumo1/Ppm1f/Actr3/Tnnt2/Arpc5l/Abl1/Nckap1/Mkks/Il1a/Pfn2/Notch2/Hax1/Tmod1/Gba2/Pdpn/Capzb/Add1/Rhof/Arpc3/Atp2a2/Pxn/Arpc1b/Limk1/Mtpn/Epha1/Arhgdib/Cyfip1/Fchs…	111
GO:0044282	GO:0044282	small molecule catabolic process	92/4109	308/23174	1.0896e-07	3.37776e-06	2.40859e-06	Akt1/Ppard/Gmpr2/Tgfb1/Cyp4f18/Gcdh/Etfb/Pex5/Cd44/Hmgcll1/Hyal2/Qdpr/Acot8/Acadvl/Aig1/Upp1/Arg2/Pfkp/Glud1/Esd/Slc25a17/Pycrl/Cbr3/Tpi1/Acat2/Glo1/Eci1/Nudt3/Hsd17b4/Asrgl1/Cemip2/Gldc/Lrp5/Got1/Echs1/Gusb/Hprt/Nudt5/Acadl/Rpe/Gls/Dbi/Inpp5e/Impa1/Ahcy/Hadh/Abcd3/Adh5/Ddah1/Cpt2/Gale/Akr1a1/Cda/Acot7/Pgd/Nos3/Pgm2/Ppat/Akr1b8/Hibadh/Pcyox1/Dera/Bcat1/Fah/Qprt/Renbp/Got2/Mtmr2/Bckdhb/Crabp1/Mpi/…	92
GO:0051258	GO:0051258	protein polymerization	83/4109	270/23174	1.1553e-07	3.56362e-06	2.54112e-06	Ube2c/Rac1/Snx9/Scin/Arpc2/Nphs1/Rhoa/Mid1ip1/Arpc5/Prune1/Capza2/Eps8/Myo1c/Pfn1/Fbxo5/Wasf1/Rhobtb1/Actr2/Drg1/Pecam1/Hsp90aa1/Trim27/Carmil1/Rasa1/Iqgap2/Vdac2/Nefl/Dmtn/Twf1/Nde1/Msrb2/Twf2/Bin1/Diaph1/Capn1/Actr3/Arpc5l/Abl1/Camsap1/Nckap1/Mkks/Mapre1/Stmn2/Pfn2/Hax1/Tmod1/Gba2/Capzb/Add1/Ube2k/Arpc3/Arpc1b/Mtpn/Cyfip1/Fchsd2/Pak1/Cttn/Dbn1/Tubg1/Slain2/Micall2/Bag4/Csf3/Eml2/Camsap2/Arf6/Cd…	83
GO:0030032	GO:0030032	lamellipodium assembly	30/4109	65/23174	1.17756e-07	3.61429e-06	2.57726e-06	Rac1/Aqp1/Arpc2/Epha2/Nup85/Hsp90aa1/Carmil1/Bin3/Dmtn/Golph3/Parvb/Twf1/Akirin1/Twf2/Itgb1/Actr3/Nckap1/Capzb/Pxn/Ptpro/Cyfip1/Arhgef7/Dnm2/Vav3/P2ry12/Rhod/S1pr1/Carmil2/Cfl1/Nck2	30
GO:0016311	GO:0016311	dephosphorylation	104/4109	361/23174	1.25753e-07	3.84073e-06	2.73872e-06	Hpn/Ppm1j/Tgfb1/Stk11/Ppp5c/Timm50/Dusp3/Ppp1cc/Ptbp1/Ppp2r1a/Arpp19/Ppp2cb/Chp1/Itga2/Ppp2r5c/Akap1/Dusp6/Ppm1m/Fbxw11/Ppp2ca/Nt5c/Ywhae/Ppp2r5e/Ppm1a/Zcchc9/Ptprg/Plpp1/Ppp2r2a/Ripk3/Sympk/Hsp90ab1/Sdhaf2/Ppp2r5b/Farp1/Slc39a10/Ptp4a1/Ptpn18/Ppm1f/Ptprn/Inpp5e/Cdc25b/Spred1/Bmp2/Impa1/Ptpn1/Nceh1/Ptpn22/Rngtt/Ptpn12/Ptp4a2/Ppp1r8/Ppp2r2c/Ppm1g/Psph/Ankle2/Sppl3/Ppp1r35/Dusp16/Ptpro/Iqgap1/Ppp4c…	104
GO:0016032	GO:0016032	viral process	85/4109	279/23174	1.26811e-07	3.85405e-06	2.74822e-06	Smarcb1/Hpn/Psmc3/Axl/Tgfb1/Kpna6/Rad23a/Bax/Chmp2b/Srpk1/Ptbp1/Bcl2l1/Hyal2/Tsg101/Ube2i/Hspa8/Setdb1/Eif3d/Slpi/Mmp9/Pfn1/Kpna2/Snx3/Vta1/Rab1a/Trim11/Itgb3/Trim27/Trim35/Ripk3/Pabpc1/Myc/Tarbp2/Denr/Hsp90ab1/Vapa/Etf1/Npc1/Ddb1/Banf1/Trim8/Eif2d/Stom/Notch1/Itgav/Ppid/Lef1/Chmp5/Vcp/Hdac1/Atg7/Hcfc1/Cul4a/Nectin1/Anxa2/Pdcd6ip/Fbxl2/Mst1r/Eif3l/Hacd3/Vps18/Trim13/Mavs/Mvb12b/Dcaf1/Tardbp/Pi4ka…	85
GO:0061136	GO:0061136	regulation of proteasomal protein catabolic process	60/4109	176/23174	1.28232e-07	3.87824e-06	2.76547e-06	Akt1/Bcap31/Rad23a/Sgta/Ubqln1/Ubqln4/Ube2g2/Psen2/Uchl5/Gipc1/Mdm2/Mapk9/Rnf185/Trib2/Sumo2/Nkd2/Plk2/Csnk1e/Usp7/Hsp90ab1/Il33/Arih1/Smad7/Sumo1/Psmd14/Aurka/Sdcbp/Rad23b/Vcp/Plk3/Dvl1/Ube2k/Edem1/Atg7/Det1/Plk1/Gabarapl2/Fbxo22/Gclc/Smarcc1/Trib1/Psmf1/Senp1/Ccar2/Lrrk2/Socs5/Foxf2/Usp5/Stub1/Cop1/Ubac2/Bag2/Usp14/Zfand2a/Gsk3a/Gpx1/Arih2/Ubxn1/Dda1/Prkcg	60
GO:1901342	GO:1901342	regulation of vasculature development	99/4109	340/23174	1.43277e-07	4.30163e-06	3.06738e-06	Apoh/Ngfr/Pparg/Acvrl1/Itga5/Hk2/Ramp2/Efnb2/Jup/Aqp1/Hspb1/Hmox1/Epha2/Ctnnb1/Rhoa/Emc10/Dll1/Gata2/Notch4/Nfe2l2/Stard13/Cd34/Plcg1/Cd40/Mmp9/Ptgis/Mydgf/Rtn4/Itgb3/Map3k3/Pdcd6/Aggf1/Plk2/Gata4/Spry2/Mtdh/Emp2/Cela1/Tnfrsf12a/Vegfa/Hhex/Hgs/Itgb1/Cflar/Pdcl3/Glul/Abl1/Hc/Notch1/Spred1/Il1a/Ddah1/Jak1/Adgrb2/Nos3/Add1/Pxn/Epha1/Adgra2/Cdh5/Pkm/Ptgs2/Nfatc1/Fkbpl/Jcad/Lif/Sirt6/Epn1/Ccl2/Btg1/Fg…	99
GO:0090287	GO:0090287	regulation of cellular response to growth factor stimulus	82/4109	267/23174	1.43619e-07	4.30163e-06	3.06738e-06	Ngfr/Acvrl1/Itga3/Folr1/Ltbp1/Tgfb1/Stk11/Glg1/Snx6/Ctnnb1/Fgfrl1/Fuz/Dll1/Gata3/Myo1c/Smurf2/Sfrp5/Gipc1/Wasf1/Ube2o/Ppm1a/Pdcd6/Gata4/Spry2/Hsp90ab1/Vegfa/Spry4/Ppp2r5b/Hhex/Got1/Fbxl15/Cd63/Hgs/Fam20c/Smad7/Cflar/Abl1/Notch1/Ptpn1/Ngf/Notch2/Ccn1/Sdcbp/Strap/Cyfip1/Furin/Adgra2/Pin1/Snx1/Tdgf1/Dnm2/Jcad/Gpc1/Zfyve9/Fgf1/Apln/Smurf1/Runx2/Rbpj/Stub1/Vasn/Cited2/Mmrn2/Tmem108/Lemd2/Eid2/Ccbe1/Fg…	82
GO:0033673	GO:0033673	negative regulation of kinase activity	69/4109	213/23174	1.47423e-07	4.39434e-06	3.13348e-06	Akt1/Prkar2b/Dusp3/Coro1c/Hspb1/Hyal2/Nprl2/Psen2/Akt1s1/Chp1/Tsg101/Sfrp5/Dusp6/Trim27/Hmgcr/Spry2/Deptor/Cblb/Spry4/Lrp5/Hhex/Prdx3/Prkar1b/Ppm1f/Rgs2/Abl1/Spred1/Ptpn1/Wwtr1/Ptpn22/Dnaja1/Cdkn2c/Errfi1/Dvl1/Actb/Epha1/Dusp16/Nr2f2/Ptpn5/Plk1/Dusp9/Dusp4/Casp3/Ubash3b/Trib1/Prkar2a/Inppl1/Cbl/Dusp5/Pkig/Midn/Socs5/Spred3/Dusp10/Hnrnpu/Prkrip1/Cblc/Sh2b3/Fem1a/Cdkn2a/Gskip/Spred2/Wnk1/Gprc5a/Smc…	69
GO:0009119	GO:0009119	ribonucleoside metabolic process	31/4109	69/23174	1.56001e-07	4.62779e-06	3.29995e-06	Gnai3/Pemt/Gmpr2/Impdh1/Ampd3/Aprt/Rhoa/Cad/Mocs2/Pcmt1/Upp1/Guk1/Pycrl/Umps/Hprt/Uck2/Nme7/Ak1/Ahcy/Mfn1/Gmps/Ampd2/Cda/Ran/Nt5e/Acpp/Lrrk2/Nme1/Efl1/Icmt/Mtap	31
GO:0006469	GO:0006469	negative regulation of protein kinase activity	64/4109	193/23174	1.58524e-07	4.68024e-06	3.33735e-06	Akt1/Prkar2b/Dusp3/Coro1c/Hspb1/Hyal2/Psen2/Akt1s1/Chp1/Tsg101/Sfrp5/Dusp6/Trim27/Hmgcr/Spry2/Deptor/Cblb/Spry4/Lrp5/Hhex/Prkar1b/Ppm1f/Rgs2/Abl1/Spred1/Ptpn1/Wwtr1/Ptpn22/Dnaja1/Cdkn2c/Errfi1/Dvl1/Actb/Epha1/Dusp16/Nr2f2/Ptpn5/Plk1/Dusp9/Dusp4/Casp3/Ubash3b/Trib1/Prkar2a/Inppl1/Cbl/Dusp5/Pkig/Socs5/Spred3/Dusp10/Prkrip1/Cblc/Sh2b3/Fem1a/Cdkn2a/Gskip/Spred2/Gprc5a/Smcr8/Prkca/Gstp1/Itgb1bp1/Fabp4	64
GO:0034330	GO:0034330	cell junction organization	78/4109	251/23174	1.67322e-07	4.91656e-06	3.50587e-06	Ccm2/Acvrl1/Itga5/Ramp2/Jup/Rac1/Rhoc/Tgfb1/Dusp3/Coro1c/Epha2/Cdc42/Ctnnb1/Rhoa/Hipk1/Itga2/Cntnap1/Myo1c/Perp/Ace/Itgb3/Fbf1/F2rl1/Dlg5/Dmtn/Sh3bp1/Plec/Vegfa/Lama3/Itgb1/Pard3/Smad7/Map4k4/Ppm1f/Pkp1/Abl1/Pkp4/Itgav/Pip5k1a/Tln1/Add1/Ajm1/Pxn/Ptpro/Rassf8/Cd9/Iqgap1/Cttn/Arhgap6/Kifc3/Cdh5/Nectin1/Pdcd6ip/Ptpn23/Micall2/Ctnna1/Cdh6/Rapgef1/Inava/Rhod/S100a10/Arf6/Gja1/Prkca/Rap1b/Actn4/Dsp/Cfl…	78
GO:1901214	GO:1901214	regulation of neuron death	105/4109	368/23174	1.85035e-07	5.40909e-06	3.85708e-06	Ngfr/Dnajc5/Efnb2/Axl/Ppp5c/Nqo1/Bax/Nes/Prdx2/Hmox1/Ube2m/Snx6/Cdc42/Ctnnb1/Bcl2l1/Rhoa/Crlf1/Akt1s1/Chp1/Gata3/Cd34/Fis1/Unc5b/Ddit4/Cdc34/Eif2s1/Psmc1/Lgmn/Fos/Tfap2a/Nefl/Cd200/Sod1/Sncg/Abcc1/Hsp90ab1/Vegfa/Glp1r/Hdac3/Pmaip1/Prdx3/Agap2/Adam8/Hras/Hspd1/Bok/Capn2/Trp53bp2/Optn/Stxbp1/Barhl1/Nr4a2/Abl1/Tyro3/Slc7a11/Ngf/Casp6/Nr4a3/Bag1/Ppt1/Hdac1/Cdk5/Rilpl1/Kdm2b/Hsph1/Atg7/Ptpn5/Nono/G6pd…	105
GO:0046822	GO:0046822	regulation of nucleocytoplasmic transport	43/4109	112/23174	1.85829e-07	5.40909e-06	3.85708e-06	Jup/Tgfb1/Ier3/Ppp1cc/Nutf2/Dmap1/Hyal2/Chp1/Akap1/Mdm2/Ppp2ca/Ywhae/Ppm1a/Nup153/Xpo4/Rangap1/Hdac3/Rbm22/Uhmk1/Ptpn22/Txn1/Khdrbs1/Cdk5/Ran/Ipo5/Bag3/Zic1/Ptgs2/Chchd4/Thoc5/Nup54/Pkig/Mavs/Inpp4b/Tardbp/Ptpn11/Cdkn2a/Sfn/Mapk14/Cpsf6/Mapk1/Ifi27/Wipf1	43
GO:0009166	GO:0009166	nucleotide catabolic process	48/4109	131/23174	1.97528e-07	5.72278e-06	4.08076e-06	Hk2/Gmpr2/Ier3/Eno2/Cnp/Pgam1/Nudt4/Ddit4/Hint1/Upp1/Ogdh/Pgam2/Nt5c/Pfkp/Entpd5/Myc/Tpi1/Nudt3/Adpgk/Hprt/Dut/Mtch2/Eif6/Nudt17/Vcp/Gale/Acot7/Nudt9/P2rx7/Dera/Aldoa/Pkm/Mpi/Nt5e/Mif/Sirt6/Galt/Gpi1/Nudt1/Hk1/Bpgm/Foxk2/Prkaa1/Gapdh/Trp53/Pgk1/Ldha/Itpa	48
GO:0008089	GO:0008089	anterograde axonal transport	24/4109	47/23174	2.02444e-07	5.83792e-06	4.16286e-06	Spg7/Hspb1/Bloc1s6/Hap1/Kif1a/Rab21/Ap3d1/Kif1c/Ap3b1/Nefl/Sod1/Mapk8ip3/Ap3s1/Cnih2/Arl8a/Arl8b/Terf2/Fez1/Trim46/Bloc1s2/Bloc1s3/Bloc1s4/Kif1b/Ap3s2	24
GO:0043523	GO:0043523	regulation of neuron apoptotic process	81/4109	265/23174	2.1292e-07	6.11159e-06	4.35801e-06	Ngfr/Dnajc5/Axl/Nqo1/Bax/Nes/Prdx2/Hmox1/Ube2m/Snx6/Cdc42/Ctnnb1/Bcl2l1/Rhoa/Crlf1/Akt1s1/Gata3/Fis1/Unc5b/Cdc34/Lgmn/Tfap2a/Nefl/Sod1/Hsp90ab1/Vegfa/Glp1r/Hdac3/Pmaip1/Prdx3/Agap2/Adam8/Hras/Hspd1/Bok/Optn/Stxbp1/Barhl1/Nr4a2/Tyro3/Ngf/Casp6/Nr4a3/Bag1/Ppt1/Hdac1/Cdk5/Kdm2b/Hsph1/Nono/G6pdx/Star/Casp3/Mt1/Aars/Pin1/Gclc/Six4/Cacna1a/Egln3/Ccl12/Sigmar1/Gpi1/Aifm1/Egr1/Mcl1/Clcf1/Hrk/Nqo2/Cx3cr1/…	81
GO:0031330	GO:0031330	negative regulation of cellular catabolic process	76/4109	245/23174	2.59168e-07	7.37483e-06	5.2588e-06	Hnrnpd/Akt1/Ier3/Sgta/Hmox1/Ptbp1/Hnrnpa0/Ubqln4/Ube2g2/Psen2/Naf1/Rnf5/Mapkapk2/Uchl5/Gipc1/Ddit4/Gata4/Laptm4b/Pabpc1/Usp7/Noct/Hsp90ab1/Vegfa/Lrpprc/Npc1/Lars/Rnf41/Pdcl3/Htr2b/Dbi/Pkp1/Mtch2/E2f1/Ptpn22/Sdcbp/Rgp1/Ybx1/Cptp/Atg7/Furin/Rbm10/Dkc1/Vps35/Mtmr2/Gabarapl2/Tirap/Fez1/Anxa2/Syncrip/Smarcc1/Psmf1/Senp1/Ccar2/Sirt6/Lrrk2/Mcl1/Dap/Foxk2/Hnrnpu/Elavl1/Tardbp/Ubac2/Mgat3/Cdkn2a/Eif4g1/Cs…	76
GO:0098930	GO:0098930	axonal transport	27/4109	57/23174	2.59309e-07	7.37483e-06	5.2588e-06	Spg7/Hspb1/Bloc1s6/Hap1/Kif1a/Rab21/Ap3d1/Kif1c/Actr10/Ap3b1/Nefl/Sod1/Mapk8ip3/Ap3s1/Cnih2/Arl8a/Arl8b/Terf2/Fez1/Tmem108/Trim46/Map6/Bloc1s2/Bloc1s3/Bloc1s4/Kif1b/Ap3s2	27
GO:1903320	GO:1903320	regulation of protein modification by small protein conjugation or removal	72/4109	229/23174	2.97354e-07	8.41823e-06	6.00282e-06	Akt1/Paxip1/Ubqln1/Cdc20/Ctnnb1/Psen2/Chp1/Ube2i/Sart3/Fbxo5/Ube2d1/Fzr1/Mapk9/Trib2/Sumo2/Gtpbp4/Hsp90aa1/Tbc1d7/Pdcd6/Cblb/Hsp90ab1/Hdac3/Rela/Tollip/Gnl3l/Smad7/Rassf5/Abl1/Ptpn22/Ngf/Bcl10/Dnaja1/Vcp/Plaa/Cdk5/Limk1/Mad2l1/Atg7/U2af2/Prmt3/Plk1/Dcun1d5/Pin1/Fem1b/Gclc/Trib1/Fkbp1a/Lrrk2/Topors/Foxf2/Egr1/Dcun1d2/Ube2l3/Stub1/Wdr70/Inava/Bag2/Arrdc4/Cdkn2a/Rps2/Spsb4/Traf7/Ndfip2/Skp2/Gsk3a/Ub…	72
GO:0046467	GO:0046467	membrane lipid biosynthetic process	43/4109	114/23174	3.31445e-07	9.34073e-06	6.66063e-06	Pemt/Elovl1/B4galnt1/Cers4/Kdsr/Pigl/Cers2/B4galt5/Aloxe3/Sptlc2/Pigh/Sptlc1/Gpaa1/Cers5/Pigf/St8sia2/Ormdl1/Dpm2/St6galnac6/Ccn1/P2rx7/Atg7/Asah1/St3gal2/St3gal4/Elovl4/Elovl5/Hacd3/Hacd2/Acer2/Pigu/Degs1/Sccpdh/Elovl6/Pla2g6/Pyurf/Sptssa/Pigm/Sgms2/Sphk2/Fam57b/Hacd1/Cerkl	43
GO:0051438	GO:0051438	regulation of ubiquitin-protein transferase activity	24/4109	48/23174	3.36846e-07	9.44999e-06	6.73853e-06	Cdc20/Psen2/Fbxo5/Fzr1/Trib2/Smad7/Abl1/Limk1/Mad2l1/Plk1/Dcun1d5/Pin1/Fem1b/Trib1/Topors/Dcun1d2/Ube2l3/Stub1/Bag2/Arrdc4/Cdkn2a/Rps2/Ube2s/Ube2n	24
GO:1903311	GO:1903311	regulation of mRNA metabolic process	77/4109	251/23174	3.57034e-07	9.94627e-06	7.09242e-06	Hnrnpd/Paf1/Srpk1/Celf1/Ptbp1/Hnrnpa0/Carhsp1/Rbfox1/Mettl16/Ccnt1/Hnrnpl/Hspa8/Mapkapk2/Srsf6/Srsf1/C1qbp/Fxr2/Sart3/Cnot8/Hnrnpk/Ptcd2/Samd4/Acin1/Pabpc1/Ncbp2/Noct/Vegfa/Srsf7/Celf4/Nelfe/Prpf19/Eif4a3/Cdc73/Pkp1/Prdx6/Vim/E2f1/Zfp64/Ncbp1/Magoh/Ybx1/Khdrbs1/Srsf4/Cdk11b/Srsf9/Rbm19/U2af2/Rbm10/Rbm3/Tirap/Syncrip/Srsf2/Cnot1/Ago2/Rbmxl1/Bag4/Rbm8a/Hnrnpu/Ythdf2/Elavl1/Ccnb1/Tardbp/Csdc2/Leo1/P…	77
GO:0030010	GO:0030010	establishment of cell polarity	50/4109	141/23174	3.57745e-07	9.94627e-06	7.09242e-06	Myo18a/Stk11/Mark3/Rhoa/Gata3/Cyth1/Crk/Cyth3/Syne4/Rab10/Fbf1/Hsp90aa1/Spry2/Golph3/Sh3bp1/Nde1/Hsp90ab1/Actr1a/Rnf41/Pard3/Sdccag8/Frmd4a/Nsfl1c/Gpsm2/Arhgef2/Lmna/Mad2l1/Sipa1l3/Pak1/Plk1/Bccip/Msn/Cdh5/Jam3/Fez1/Zw10/Ephb1/Foxj1/Brsk1/Actr1b/Mcph1/Arf6/Ust/Gja1/Rap1b/Map1b/Cfl1/Ptk2b/Flot2/Tcf15	50
GO:0044403	GO:0044403	symbiont process	101/4109	355/23174	3.64446e-07	1.00873e-05	7.19301e-06	Smarcb1/Hpn/Psmc3/Axl/Tgfb1/Kpna6/Rad23a/Bax/Aqp1/Chmp2b/Srpk1/Ptbp1/Bcl2l1/Hyal2/Tsg101/Ube2i/Hspa8/Setdb1/Sqstm1/Eif3d/Slpi/Mmp9/Pfn1/Kpna2/Snx3/Vta1/Rab1a/Trim11/Itgb3/Trim27/F2rl1/Trim35/Ripk3/Pabpc1/Myc/Tarbp2/Denr/Hsp90ab1/Vapa/Etf1/Tslp/Lta/Npc1/Ddb1/Banf1/Trim8/Thoc3/Hspd1/Eif2d/Stom/Notch1/Itgav/Ppid/Lef1/Chmp5/Vcp/Hdac1/Atg7/Hcfc1/Cul4a/Nectin1/Tirap/Anxa2/Pdcd6ip/Fbxl2/Mst1r/Eif3l/Hacd…	101
GO:0070997	GO:0070997	neuron death	112/4109	404/23174	3.67905e-07	1.01378e-05	7.22901e-06	Ngfr/Dnajc5/Efnb2/Axl/Ppp5c/Nqo1/Bax/Fam162a/Nes/Prdx2/Hmox1/Ube2m/Snx6/Cdc42/Ctnnb1/Bcl2l1/Rhoa/Crlf1/Akt1s1/Chp1/Gata3/Cd34/Fis1/Unc5b/Ddit4/Cdc34/Eif2s1/Psmc1/Lgmn/Fos/Tfap2a/Plau/Nefl/Cd200/Sod1/Sncg/Abcc1/Tnfrsf21/Hsp90ab1/Vegfa/Glp1r/Hdac3/Pmaip1/Prdx3/Agap2/Adam8/Hras/Hspd1/Bok/Capn2/Trp53bp2/Optn/Stxbp1/Barhl1/Nr4a2/Abl1/Tyro3/Slc7a11/Ngf/Casp6/Nr4a3/Bag1/Ppt1/Hdac1/Cdk5/Rilpl1/Diablo/Kdm…	112
GO:0008360	GO:0008360	regulation of cell shape	52/4109	149/23174	3.75065e-07	1.02894e-05	7.33709e-06	Hpn/Rnd2/Rhoc/Fblim1/Cdc42/Rhoa/Plekho1/Eps8/Crk/Cfap410/Gna13/Myh10/Anxa7/Dmtn/Parvb/Vegfa/Myl12a/Arap3/Diaph1/Arhgdia/Itga7/Plxna2/Pdpn/Rhof/Pxn/Plxna1/Cyfip1/Aldoa/Msn/S100b/Ccl12/Ccl2/Rhou/Sh3kbp1/Rhod/S100a13/Zmpste24/Cdc42ep2/Cdc42se1/Fam171a1/Cdc42se2/Ezr/Syne3/Rhob/Gm14137/Cfl1/Ptk2b/Taok2/Kdr/Sema3e/Rhog/Plxnc1	52
GO:0031331	GO:0031331	positive regulation of cellular catabolic process	100/4109	351/23174	3.87049e-07	1.05714e-05	7.53817e-06	Gnai3/Apoh/Hnrnpd/Hk2/Akt1/Bcap31/Snx9/Stk11/Pafah1b2/Rad23a/Bax/Ralb/Map2k1/Sgta/Ubqln1/Hmox1/Nprl2/Faf1/Mettl16/Psen2/Endog/Pip4k2b/Cdc37/Supv3l1/Mdm2/Mapk9/Rnf185/Cnot8/Trib2/Sumo2/Sptlc2/Entpd5/Hsp90aa1/Sptlc1/Nkd2/Plk2/Mtdh/Pabpc1/Myc/Csnk1e/Rab12/Tfeb/Uqcc2/Tmem173/Il33/Trim8/Arih1/Pip4k2c/Adam8/Pnpla2/Smad7/Sumo1/Optn/Aurka/Ptpn1/Vcp/Plk3/Tomm7/Dvl1/P2rx7/Edem1/Atg7/Det1/Bag3/Plk1/Msn/Vps3…	100
GO:0031346	GO:0031346	positive regulation of cell projection organization	125/4109	464/23174	4.33775e-07	1.17956e-05	8.41115e-06	Ngfr/Sez6/Rnd2/Def8/Itga3/Rac1/Metrn/Mien1/Stk11/Ddx56/Coro1c/Aqp1/Rab11a/Eif2b2/Map2k1/Hspb1/Ranbp1/Arpc2/Neurl1a/Ptbp1/Cdc42/Hap1/Rala/Dynll1/Fuz/Gdi1/Itga2/Eps8/Nfe2l2/Retreg3/Pfn1/Trpv2/Zfyve27/Snx3/Rab21/Actr2/Acsl6/Cdkl3/Rtn4/Kif3c/Plek2/Hsp90aa1/Carmil1/Hnrnpk/F2rl1/Dlg5/Nefl/Washc5/Twf1/Rrn3/Atf1/Akirin1/Twf2/Tnfrsf12a/Vegfa/Ppp2r5b/Ankrd1/Hras/Eps8l2/Itgb1/Cflar/Actr3/Rgs2/Abl2/Plxna2/En…	125
GO:0010595	GO:0010595	positive regulation of endothelial cell migration	38/4109	97/23174	5.16997e-07	1.39973e-05	9.9811e-06	Alox12/Akt1/Tgfb1/Hspb1/Hmox1/Emc10/Gata2/Gata3/Nfe2l2/Plcg1/Cd40/Adora2b/Map2k3/Flt4/Itgb3/Map3k3/Lgmn/Pdcd6/Plk2/Vegfa/Atp5b/Atp5a1/Abl1/Nos3/Adgra2/Ptgs2/Tdgf1/Jcad/Gpi1/Fgf1/Ccbe1/Prkca/Rhob/Fgf18/Ptk2b/Itgb1bp1/Kdr/Prl2c2	38
GO:2001056	GO:2001056	positive regulation of cysteine-type endopeptidase activity	47/4109	131/23174	5.37102e-07	1.44784e-05	1.03242e-05	Ngfr/Alox12/Pparg/Bcap31/Bax/Fam162a/Rhoa/Pdcd2/Fis1/Perp/Ppp2ca/Mapk9/Lgmn/Pdcd6/Cideb/Myc/Pmaip1/Hspd1/Ppm1f/Bok/Mtch2/Usp50/Bcl10/Ccn1/Asph/Vcp/Diablo/Pdcd5/Cck/Nlrp3/Ift57/Senp1/Gramd4/Rps27l/Aifm1/Nodal/Aim2/Acer2/Dap/Cdkn2a/Foxl2/Rnf7/S100a8/Bak1/Sox7/Cycs/Htra2	47
GO:0110053	GO:0110053	regulation of actin filament organization	77/4109	254/23174	6.0261e-07	1.6174e-05	1.15332e-05	Rac1/Rhoc/Snx9/Scin/Arpc2/Nphs1/Rhoa/Arpc5/Fhod1/Capza2/Eps8/Myo1c/Pfn1/Wasf1/Rhobtb1/Actr2/Pecam1/Trim27/Carmil1/Rasa1/Iqgap2/F2rl1/Dmtn/Sh3bp1/Twf1/Twf2/Bin1/Capn1/Ppm1f/Actr3/Arpc5l/Abl1/Nckap1/Mkks/Pfn2/Hax1/Tmod1/Gba2/Capzb/Add1/Arpc3/Pxn/Arpc1b/Limk1/Mtpn/Epha1/Cyfip1/Fchsd2/Pak1/Cttn/Arhgap6/Arhgef5/Dbn1/Bag4/Csf3/Shank1/Plekhh2/Arhgef10l/S100a10/Id1/Arf6/S1pr1/Cdc42ep2/Arf1/Tmsb4x/Carmil2…	77
GO:0006643	GO:0006643	membrane lipid metabolic process	55/4109	163/23174	6.11261e-07	1.63354e-05	1.16483e-05	Pemt/Bax/Elovl1/B4galnt1/Cers4/Kdsr/Pigl/Cers2/Serinc3/B4galt5/Sgpl1/Aloxe3/Galc/Sptlc2/Pigh/Sptlc1/Plpp1/Gpaa1/Cers5/Serinc2/Pigf/St8sia2/Ormdl1/Dpm2/St6galnac6/Ccn1/Gba2/P2rx7/Atg7/Asah1/St3gal2/Arv1/St3gal4/Elovl4/Elovl5/Hacd3/Hacd2/Cerk/Aldh5a1/Acer2/Pigu/Degs1/Sccpdh/Elovl6/Pla2g6/Pyurf/Sptssa/Pigm/Sgms2/Sphk2/Fam57b/Hacd1/Crem/Smpd5/Cerkl	55
GO:0030031	GO:0030031	cell projection assembly	132/4109	499/23174	6.20901e-07	1.65218e-05	1.17813e-05	B9d1/Def8/Rac1/Aif1l/Ift46/Mien1/Rab8a/Coro1c/Aqp1/Arpc2/Neurl1a/Epha2/Cdc42/Hap1/Rala/Vdac3/Dynll1/Fuz/E2f4/Eps8/Atxn10/Nek8/Ro60/Pfn1/Poc1b/Actr2/Cfap410/Tpgs1/Nup85/Fbf1/Myh10/Dnaaf2/Atp6v1d/Plek2/Hsp90aa1/Carmil1/Tbc1d7/F2rl1/Bin3/Dmtn/Golph3/Cby1/Sh3bp1/Parvb/Twf1/Emp2/Cep97/Fopnl/Arl6/Snap29/Akirin1/Twf2/Tmem138/Tmem216/Arl3/Hras/Eps8l2/Tmem80/Itgb1/Pdgfa/Dnaaf5/Actr3/Sdccag8/Abl2/Prdx6/Odf…	132
GO:0051402	GO:0051402	neuron apoptotic process	86/4109	293/23174	6.34566e-07	1.68133e-05	1.19891e-05	Ngfr/Dnajc5/Axl/Nqo1/Bax/Fam162a/Nes/Prdx2/Hmox1/Ube2m/Snx6/Cdc42/Ctnnb1/Bcl2l1/Rhoa/Crlf1/Akt1s1/Gata3/Fis1/Unc5b/Cdc34/Lgmn/Tfap2a/Nefl/Sod1/Tnfrsf21/Hsp90ab1/Vegfa/Glp1r/Hdac3/Pmaip1/Prdx3/Agap2/Adam8/Hras/Hspd1/Bok/Optn/Stxbp1/Barhl1/Nr4a2/Tyro3/Ngf/Casp6/Nr4a3/Bag1/Ppt1/Hdac1/Cdk5/Diablo/Kdm2b/Hsph1/Nono/G6pdx/Star/Casp3/Mt1/Aars/Pin1/Gclc/Six4/Cacna1a/Egln3/Ccl12/Sigmar1/Gpi1/Aifm1/Egr1/Mcl…	86
GO:0044743	GO:0044743	protein transmembrane import into intracellular organelle	21/4109	40/23174	6.40732e-07	1.69044e-05	1.20541e-05	Pex6/Tomm40/Timm50/Pex5/Pex1/Timm23/Timm13/Dnajc15/Grpel2/Hspd1/Pex14/Tomm7/Pex10/Grpel1/Timm17b/Chchd4/Timm29/Timm17a/Romo1/Dnlz/Tomm20	21
GO:0032956	GO:0032956	regulation of actin cytoskeleton organization	97/4109	342/23174	7.17004e-07	1.88365e-05	1.34318e-05	Rnd2/Rac1/Rhoc/Snx9/Scin/Tgfb1/Arpc2/Nphs1/Cdc42/Rhoa/Arpc5/Fhod1/Capza2/Eps8/Myo1c/Crk/Pfn1/Wasf1/Rhobtb1/Actr2/Itgb3/Pecam1/Trim27/Carmil1/Ctsl/Rasa1/Iqgap2/F2rl1/Dmtn/Sh3bp1/Twf1/Twf2/Bin1/Capn1/Arhgdia/Hras/Ppm1f/Actr3/Arpc5l/Abl1/Nckap1/Mkks/Il1a/Pfn2/Notch2/Hax1/Tmod1/Gba2/Capzb/Add1/Rhof/Arpc3/Pxn/Arpc1b/Limk1/Mtpn/Epha1/Arhgdib/Cyfip1/Fchsd2/Pak1/Cttn/Arhgap6/Jam3/Arhgef5/Dbn1/Bag4/Csf3/S…	97
GO:0072659	GO:0072659	protein localization to plasma membrane	82/4109	277/23174	7.82037e-07	2.04584e-05	1.45883e-05	Grasp/Ramp2/Itga3/Jup/Akt1/Rac1/Rab34/Tgfb1/Rab8a/Rab11a/Tmbim1/Epha2/Bcl2l1/Golga7/Sqstm1/Stac2/Zfyve27/Efr3b/Rab10/Gga3/Stx8/Rab15/Vti1b/Pacs2/Nkd2/Golph3/Emp2/Nectin3/Arl6/Ap2m1/Krt18/Bsg/Myl12a/Itgb1/Actr3/Optn/Stxbp1/Pip5k1a/Snx27/Vamp3/Cdk5/Rer1/Nsg1/Prkg2/Rilpl1/Actb/Gripap1/Ank1/Vps35/Anxa2/Ptpn9/Atp1b3/Ttc7b/Nsf/Myo5a/Hectd1/Cnpy4/Bag4/Cd81/Ankrd9/Cnst/Ppp1r9b/Ramp3/Stx3/S100a10/Arf6/Tme…	82
GO:0046434	GO:0046434	organophosphate catabolic process	65/4109	205/23174	7.86386e-07	2.04857e-05	1.46078e-05	Hk2/Gmpr2/Ier3/Eno2/Cnp/Pgam1/Plcg1/Nudt4/Ddit4/Hint1/Upp1/Ogdh/Pgam2/Nt5c/Pfkp/Entpd5/Myc/Tpi1/Nudt3/Adpgk/Abhd6/Hprt/Nudt5/Idh1/Prdx6/Gpd2/Inpp5e/Dut/Mtch2/Impa1/Eif6/Nudt17/Vcp/Gale/Acot7/Nudt9/P2rx7/Dera/Aldoa/Mtmr2/Abhd12/Ldlr/Pkm/Mpi/Nt5e/Mif/Sirt6/Galt/Gpi1/Nudt1/Hk1/Enpp1/Scarb1/Inpp4b/Bpgm/Foxk2/Dnph1/Entpd1/Gpd1l/Prkaa1/Gapdh/Trp53/Pgk1/Ldha/Itpa	65
GO:0010823	GO:0010823	negative regulation of mitochondrion organization	25/4109	53/23174	7.90765e-07	2.05136e-05	1.46277e-05	Akt1/Ier3/Bcl2l1/Slc25a5/Lig3/Prelid1/Rnf41/Bok/Mfn1/Lmna/Slc35f6/Triap1/Atg7/Bag3/Parl/Vat1/Oma1/Lrrk2/Acaa2/Bag4/Higd1a/Fxn/Trp53/Gpx1/Htra2	25
GO:0051656	GO:0051656	establishment of organelle localization	126/4109	474/23174	8.41123e-07	2.1729e-05	1.54944e-05	Kpnb1/Stard3nl/Gab2/Rab11a/Chmp2b/Map2k1/Hmox1/Bloc1s6/Cdt1/Cdc42/Hap1/Ctnnb1/Bcl2l1/Kif1a/Fhod1/Gata2/Cyth1/Myo1c/Adora2b/Gipc1/Ltv1/Wasf1/Lin7a/Rab1a/Actr2/Ap3d1/Sar1b/Kif3c/Kif1c/Myh10/Actr10/Pdcd6/Ap3b1/Dpysl2/Nefl/Spry2/Ywhaz/Nde1/Snap29/Prepl/Ap3s1/Cnih2/Hhex/Actr1a/Rabgef1/Dctn2/Rhot2/Pard3/Actr3/Stxbp1/Dnm1/Tor1a/Itga4/Arfgap2/Nsfl1c/Eif6/Pfn2/Gpsm2/Arhgef2/Gem/Nr4a3/Chmp5/Kif2c/Cdk5/Pex1…	126
GO:0030148	GO:0030148	sphingolipid biosynthetic process	32/4109	77/23174	8.61919e-07	2.21738e-05	1.58116e-05	Pemt/Elovl1/B4galnt1/Cers4/Kdsr/Cers2/B4galt5/Aloxe3/Sptlc2/Sptlc1/Cers5/St8sia2/Ormdl1/St6galnac6/Ccn1/P2rx7/Atg7/Asah1/Elovl4/Elovl5/Hacd3/Hacd2/Acer2/Degs1/Elovl6/Pla2g6/Sptssa/Sgms2/Sphk2/Fam57b/Hacd1/Cerkl	32
GO:0006470	GO:0006470	protein dephosphorylation	72/4109	235/23174	8.87998e-07	2.27504e-05	1.62227e-05	Ppm1j/Tgfb1/Stk11/Ppp5c/Timm50/Dusp3/Ppp1cc/Ptbp1/Ppp2r1a/Arpp19/Ppp2cb/Ppp2r5c/Akap1/Dusp6/Ppm1m/Fbxw11/Ppp2ca/Ywhae/Ppp2r5e/Ppm1a/Ptprg/Plpp1/Ppp2r2a/Sympk/Hsp90ab1/Sdhaf2/Ppp2r5b/Slc39a10/Ptpn18/Ppm1f/Ptprn/Cdc25b/Ptpn1/Nceh1/Ptpn22/Ptpn12/Ptp4a2/Ppp1r8/Ppp2r2c/Ppm1g/Ankle2/Sppl3/Dusp16/Ptpro/Ptpn5/Dusp9/Ptpn7/Dusp4/Ubash3b/Pin1/Ptpn9/Cdc25a/Fkbp1a/Ppp3r1/Dusp5/Ptpn23/Mgat5/Ppp1r11/Ppp1r9b/Dus…	72
GO:0051099	GO:0051099	positive regulation of binding	65/4109	206/23174	9.51999e-07	2.42897e-05	1.73203e-05	Pparg/Calm1/Tgfb1/Ralb/Cdt1/Ctnnb1/Mark3/Hipk1/Ppp2cb/Hnrnpl/Itga2/Gata3/Eif3d/Traf4/Mmp9/Ppp2ca/Hspa4/Ace/Eif2s1/Plk2/Dph3/Cln5/Stk3/Myc/Hsp90ab1/Tmem173/Mbd2/Gnl3l/Actr3/Abl2/Fam129b/Abl1/Bmp2/Mapre1/Ngf/Ncbp1/Txn1/Cdk5/Add1/Eif2b4/Mapre3/Eif2b1/Ran/Sppl3/Lfng/Eif3c/Ctbp2/Arhgef7/Tirap/Pin1/Anxa2/Fkbp1a/Ddx11/Lrrk2/Nme1/Acd/Csf3/Ripor1/S100a10/Arf6/Eif4g1/Plaur/Lgals3/Hipk2/Eno1	65
GO:0006734	GO:0006734	NADH metabolic process	17/4109	29/23174	9.63341e-07	2.44783e-05	1.74548e-05	Idh3g/Dlst/Mdh2/Mdh1/Ogdh/Pfkp/Gpd2/Idh3b/Nudt17/Vcp/Idh3a/Gpi1/Hk1/Foxk2/Gpd1l/Trp53/Ldha	17
GO:0006665	GO:0006665	sphingolipid metabolic process	44/4109	122/23174	1.03514e-06	2.61953e-05	1.86791e-05	Pemt/Bax/Elovl1/B4galnt1/Cers4/Kdsr/Cers2/Serinc3/B4galt5/Sgpl1/Aloxe3/Galc/Sptlc2/Sptlc1/Plpp1/Cers5/Serinc2/St8sia2/Ormdl1/St6galnac6/Ccn1/Gba2/P2rx7/Atg7/Asah1/Arv1/Elovl4/Elovl5/Hacd3/Hacd2/Cerk/Aldh5a1/Acer2/Degs1/Elovl6/Pla2g6/Sptssa/Sgms2/Sphk2/Fam57b/Hacd1/Crem/Smpd5/Cerkl	44
GO:0030838	GO:0030838	positive regulation of actin filament polymerization	36/4109	92/23174	1.05407e-06	2.65659e-05	1.89434e-05	Rac1/Snx9/Scin/Arpc2/Nphs1/Rhoa/Arpc5/Myo1c/Pfn1/Wasf1/Rhobtb1/Actr2/Trim27/Carmil1/Iqgap2/Bin1/Actr3/Arpc5l/Nckap1/Pfn2/Arpc3/Arpc1b/Cyfip1/Fchsd2/Cttn/Bag4/Csf3/Arf6/Cdc42ep2/Arf1/Carmil2/Gm14137/Ptk2b/Grb2/Nck2/Arpc4	36
GO:0032200	GO:0032200	telomere organization	45/4109	126/23174	1.07346e-06	2.69452e-05	1.92139e-05	Hnrnpd/Rpa1/Ccne1/Ercc1/Ctnnb1/Tinf2/Naf1/H3f3b/Aurkb/Ctc1/Hsp90aa1/Xrcc3/Myc/Xrcc6/Ercc4/Hsp90ab1/Tnks2/Gnl3l/Nabp2/Cct8/Nop10/Pcna/Dclre1b/Lmna/Rpa2/Cct6a/Mapkapk5/Cct7/LTO1/Dkc1/Terf2/Sirt6/Zfp365/Acd/Rtel1/Ppp1r10/Hnrnpu/Wrap53/Stn1/Nsmce2/Hnrnpc/Mapk1/Mapk15/Tcp1/Ptges3	45
GO:0031647	GO:0031647	regulation of protein stability	81/4109	275/23174	1.13584e-06	2.83961e-05	2.02485e-05	Ift46/Pex6/Rad23a/Phb2/Chp1/Golga7/Rnf5/Hspa8/Nlk/B4galt5/Pfn1/Tada2a/Gipc1/Cdc37/Mdm2/Ncln/Fbxw11/Rtn4/Srebf1/Gga3/Sav1/Gtpbp4/Hsp90aa1/Ccnh/Stk3/Usp7/Hdac3/Gnl3l/Cct8/Smad7/Hspd1/Sumo1/Cdc73/Stxbp1/Dpm2/Nckap1/Bmp2/Aurka/Pfn2/Lmna/Asph/Stx12/Tomm7/Dvl1/Apbb2/Cct6a/Cct7/Kdm8/Bag3/Plk1/Hcfc1/Casp3/Vps35/Cryab/Pin1/Atp1b3/Lss/Ccar2/Sirt6/Cog7/Lrrk2/Cd81/Phb/Morc3/Stub1/Asgr2/Tardbp/Ipo9/Bag2/Id1/C…	81
GO:0120031	GO:0120031	plasma membrane bounded cell projection assembly	128/4109	486/23174	1.17049e-06	2.91446e-05	2.07823e-05	B9d1/Def8/Rac1/Aif1l/Ift46/Mien1/Rab8a/Coro1c/Aqp1/Arpc2/Neurl1a/Epha2/Cdc42/Hap1/Rala/Vdac3/Dynll1/Fuz/E2f4/Eps8/Atxn10/Nek8/Ro60/Pfn1/Poc1b/Actr2/Cfap410/Tpgs1/Nup85/Fbf1/Myh10/Dnaaf2/Atp6v1d/Plek2/Hsp90aa1/Carmil1/Tbc1d7/F2rl1/Bin3/Dmtn/Golph3/Cby1/Sh3bp1/Parvb/Twf1/Emp2/Cep97/Fopnl/Arl6/Snap29/Akirin1/Twf2/Tmem138/Tmem216/Arl3/Hras/Eps8l2/Tmem80/Itgb1/Dnaaf5/Actr3/Sdccag8/Abl2/Prdx6/Odf2/Abl1…	128
GO:0034329	GO:0034329	cell junction assembly	64/4109	203/23174	1.18691e-06	2.94353e-05	2.09895e-05	Acvrl1/Itga5/Ramp2/Jup/Rac1/Rhoc/Dusp3/Coro1c/Epha2/Ctnnb1/Rhoa/Hipk1/Itga2/Cntnap1/Myo1c/Ace/Itgb3/Fbf1/Dlg5/Dmtn/Sh3bp1/Plec/Vegfa/Lama3/Itgb1/Pard3/Smad7/Map4k4/Ppm1f/Pkp1/Abl1/Pkp4/Itgav/Pip5k1a/Tln1/Pxn/Ptpro/Cd9/Iqgap1/Cttn/Arhgap6/Cdh5/Pdcd6ip/Micall2/Ctnna1/Cdh6/Rapgef1/Rhod/S100a10/Gja1/Prkca/Rap1b/Actn4/Cfl1/Ptk2b/Taok2/Cdh3/Itgb1bp1/Kdr/Afdn/Capza1/Peak1/Grem1/Zfp703	64
GO:0034605	GO:0034605	cellular response to heat	28/4109	64/23174	1.19251e-06	2.94564e-05	2.10045e-05	Hmox1/Hspa8/Cd34/Ywhae/Eif2s1/Hsp90aa1/Pdcd6/Polr2d/Hspa9/Sumo1/Il1a/Vcp/Tfec/Xylt1/Bag3/Ano1/Rbbp7/Irak1/Hsbp1/Fgf1/Stub1/Myof/Tcim/Ier5/Hikeshi/Htra2/Hsbp1l1/Hspa14	28
GO:1903533	GO:1903533	regulation of protein targeting	25/4109	54/23174	1.22499e-06	3.01385e-05	2.1491e-05	Arpc2/Gdi1/Myo1c/Fis1/Srebf1/Dmtn/Hras/Actr3/Stom/Cdk5/Tomm7/Pdcd5/Pak1/Nucb1/Bag3/Ptpn5/Parl/Ccl2/Lrrk2/Bag4/Cdkn2a/Prkaa1/Mtcl1/Gsk3a/Itgb1bp1	25
GO:0030705	GO:0030705	cytoskeleton-dependent intracellular transport	56/4109	171/23174	1.43317e-06	3.51211e-05	2.50439e-05	Spg7/Ift46/Map2k1/Hspb1/Bloc1s6/Cdc42/Hap1/Dynll1/Kif1a/Hspa8/Myo1c/Wasf1/Rab21/Rab1a/Ap3d1/Kif3c/Kif1c/Actr10/Klc1/Ap3b1/Nefm/Nefl/Nde1/Sod1/Mapk8ip3/Ap3s1/Cnih2/Arl3/Actr1a/Rhot2/Arl8a/Nme7/Ssna1/Sfpq/Pex14/Arl8b/Terf2/Fez1/Ift57/Myo5a/Actr1b/Hnrnpu/Tmem108/Trim46/Tmem201/Hook2/Map1b/Actn4/Map6/Bloc1s2/Bloc1s3/Bloc1s4/Flot2/Kif1b/Ap3s2/Kifc1	56
GO:0009266	GO:0009266	response to temperature stimulus	54/4109	163/23174	1.46891e-06	3.57235e-05	2.54734e-05	Ngfr/Eif2b2/Hmox1/Hspb7/Hspa8/Cd34/Trpv2/Acadvl/Lrp11/Hspa4/Ywhae/Eif2s1/Hsp90aa1/Pdcd6/Sod1/Polr2d/Hspa9/Acadl/Sumo1/Htr2b/Il1a/Dnaja1/Vcp/Eif2b3/Eif2b4/Eif2b1/Tfec/Xylt1/Bag3/Ano1/Rbm3/Rbbp7/Irak1/Dnaja2/Hsbp1/Dnaja4/Gclc/Ephb1/Ucp2/Adrb1/Ccl2/Fgf1/Vgf/Stub1/Cxcr4/Myof/Prkaa1/Tcim/Ier5/Hikeshi/Htra2/Hsbp1l1/Fcor/Hspa14	54
GO:0050684	GO:0050684	regulation of mRNA processing	49/4109	143/23174	1.47869e-06	3.57235e-05	2.54734e-05	Paf1/Srpk1/Celf1/Ptbp1/Rbfox1/Ccnt1/Hnrnpl/Hspa8/Srsf6/Srsf1/C1qbp/Sart3/Hnrnpk/Ptcd2/Acin1/Ncbp2/Srsf7/Celf4/Nelfe/Prpf19/Eif4a3/Cdc73/Prdx6/Zfp64/Ncbp1/Magoh/Khdrbs1/Srsf4/Cdk11b/Srsf9/Rbm19/U2af2/Rbm10/Rbm3/Srsf2/Rbmxl1/Rbm8a/Hnrnpu/Ccnb1/Leo1/Cpsf6/Snrnp70/Nup98/Sf3b4/Dazap1/Safb/Srsf3/Rbm15b/Rbm8a2	49
GO:0010970	GO:0010970	transport along microtubule	53/4109	159/23174	1.4808e-06	3.57235e-05	2.54734e-05	Spg7/Ift46/Map2k1/Hspb1/Bloc1s6/Cdc42/Hap1/Dynll1/Kif1a/Hspa8/Wasf1/Rab21/Rab1a/Ap3d1/Kif3c/Kif1c/Actr10/Klc1/Ap3b1/Nefm/Nefl/Nde1/Sod1/Mapk8ip3/Ap3s1/Cnih2/Arl3/Actr1a/Rhot2/Arl8a/Nme7/Ssna1/Sfpq/Pex14/Arl8b/Terf2/Fez1/Ift57/Myo5a/Actr1b/Hnrnpu/Tmem108/Trim46/Tmem201/Map1b/Map6/Bloc1s2/Bloc1s3/Bloc1s4/Flot2/Kif1b/Ap3s2/Kifc1	53
GO:0099111	GO:0099111	microtubule-based transport	53/4109	159/23174	1.4808e-06	3.57235e-05	2.54734e-05	Spg7/Ift46/Map2k1/Hspb1/Bloc1s6/Cdc42/Hap1/Dynll1/Kif1a/Hspa8/Wasf1/Rab21/Rab1a/Ap3d1/Kif3c/Kif1c/Actr10/Klc1/Ap3b1/Nefm/Nefl/Nde1/Sod1/Mapk8ip3/Ap3s1/Cnih2/Arl3/Actr1a/Rhot2/Arl8a/Nme7/Ssna1/Sfpq/Pex14/Arl8b/Terf2/Fez1/Ift57/Myo5a/Actr1b/Hnrnpu/Tmem108/Trim46/Tmem201/Map1b/Map6/Bloc1s2/Bloc1s3/Bloc1s4/Flot2/Kif1b/Ap3s2/Kifc1	53
GO:1901800	GO:1901800	positive regulation of proteasomal protein catabolic process	38/4109	101/23174	1.68262e-06	4.0435e-05	2.88331e-05	Akt1/Bcap31/Rad23a/Sgta/Ubqln1/Psen2/Mdm2/Mapk9/Rnf185/Trib2/Sumo2/Nkd2/Plk2/Csnk1e/Il33/Arih1/Smad7/Sumo1/Aurka/Vcp/Plk3/Dvl1/Edem1/Atg7/Det1/Plk1/Fbxo22/Gclc/Trib1/Lrrk2/Socs5/Usp5/Stub1/Cop1/Bag2/Zfand2a/Gsk3a/Arih2	38
GO:0000723	GO:0000723	telomere maintenance	44/4109	124/23174	1.71952e-06	4.11621e-05	2.93516e-05	Hnrnpd/Rpa1/Ccne1/Ercc1/Ctnnb1/Tinf2/Naf1/Aurkb/Ctc1/Hsp90aa1/Xrcc3/Myc/Xrcc6/Ercc4/Hsp90ab1/Tnks2/Gnl3l/Nabp2/Cct8/Nop10/Pcna/Dclre1b/Lmna/Rpa2/Cct6a/Mapkapk5/Cct7/LTO1/Dkc1/Terf2/Sirt6/Zfp365/Acd/Rtel1/Ppp1r10/Hnrnpu/Wrap53/Stn1/Nsmce2/Hnrnpc/Mapk1/Mapk15/Tcp1/Ptges3	44
GO:0043535	GO:0043535	regulation of blood vessel endothelial cell migration	35/4109	90/23174	1.75364e-06	4.18175e-05	2.98189e-05	Alox12/Pparg/Acvrl1/Jup/Akt1/Tgfb1/Hspb1/Hmox1/Epha2/Rhoa/Gata2/Nfe2l2/Stard13/Plcg1/Cd40/Map2k3/Map3k3/Plk2/Sh3bp1/Vegfa/Csnk2b/Atp5b/Atp5a1/Abl1/Notch1/Spred1/Nos3/Ptgs2/Jcad/Mmrn2/Prkca/Fgf18/Itgb1bp1/Kdr/Prl2c2	35
GO:0051028	GO:0051028	mRNA transport	39/4109	105/23174	1.79663e-06	4.26785e-05	3.04329e-05	Slbp/Ddx39/Ddx19a/Myo1c/Srsf1/Nup85/Xpo7/Nup155/Ncbp2/Srsf7/Lrpprc/Polr2d/Hhex/Alyref/Thoc3/Ncbp1/Magoh/Ndc1/G3bp2/Sec13/Nup93/Igf2bp2/Thoc5/Nup54/Nxt1/Nup43/Thoc6/Sem1/Nupl2/Nup160/Pom121/Thoc7/Hnrnpa3/Nup98/Srsf3/Rbm15b/Sarnp/Eif5a/Seh1l	39
GO:0006900	GO:0006900	vesicle budding from membrane	25/4109	55/23174	1.86852e-06	4.42169e-05	3.15298e-05	Myo18a/Sec24b/Snx3/Rab1a/Ap3d1/Sar1b/Pdcd6/Ap3b1/Golph3/Ap2m1/Vapa/Dnm1/Arfgap2/Sec23b/P2rx7/Sec13/Anxa2/Dnm2/Rilp/S100a10/Insig1/Preb/Arf1/Vapb/Mapk15	25
GO:1902903	GO:1902903	regulation of supramolecular fiber organization	96/4109	345/23174	2.04092e-06	4.81129e-05	3.4308e-05	Rac1/Rhoc/Snx9/Scin/Arpc2/Nphs1/Rhoa/Mid1ip1/Arpc5/Fhod1/Hspa8/Prune1/Capza2/Eps8/Myo1c/Pfn1/Wasf1/Rhobtb1/Actr2/Drg1/Pecam1/Trim27/Carmil1/Rasa1/Iqgap2/F2rl1/Dmtn/Sh3bp1/Twf1/Twf2/Bin1/Capn1/Ppm1f/Actr3/Arpc5l/Abl1/Camsap1/Nckap1/Mkks/Spef1/Mapre1/Stmn2/Pfn2/Hax1/Arhgef2/Tmod1/Gba2/Capzb/Add1/Arpc3/Pxn/Arpc1b/Limk1/Mtpn/Epha1/Cyfip1/Fchsd2/Pak1/Cttn/Arhgap6/Katnb1/Cryab/Ldlr/Arhgef5/Gas2l1/Dbn1/…	96
GO:0042542	GO:0042542	response to hydrogen peroxide	43/4109	121/23174	2.14374e-06	5.03454e-05	3.58999e-05	Akr1b3/Axl/Nqo1/Aqp1/Mapk13/Hmox1/Trap1/Ppp2cb/Endog/Nfe2l2/Crk/Kdm6b/Net1/Glrx/Ripk3/Sod1/Rela/Capn1/Prdx3/Pde8a/Abl1/Cat/Kpna4/Casp6/Nr4a3/Txn1/Hsph1/Ezh2/Casp3/Trpc6/Cryab/Cyp11a1/Sigmar1/Lrrk2/Cdkn2a/Prkaa1/Rhob/Cfl1/Lig1/Fxn/Ptk2b/Trp53/Gpx1	43
GO:2001242	GO:2001242	regulation of intrinsic apoptotic signaling pathway	55/4109	169/23174	2.20103e-06	5.14958e-05	3.67203e-05	Zfp385a/Bcap31/Tmem161a/Bax/Map2k1/Hspb1/Cd44/Ubqln1/Ndufs3/Trap1/Bcl2l1/Nfe2l2/Serinc3/Mmp9/Fis1/Mdm2/Bdkrb2/Hnrnpk/Vdac2/Ripk3/Grina/Rrn3/Sod1/Rad9a/Ankrd2/Bok/Mtch2/Ptpn1/Dnaja1/Txndc12/Hdac1/Sfpq/Triap1/Erp29/Hsph1/Ybx3/Nox1/Nono/Ptgs2/Mif/Ccar2/Parl/Lrrk2/Armc10/Mcl1/Plaur/Msx1/Trim32/S100a8/Spop/Trp53/Tpt1/Rnf183/Gpx1/Nck2	55
GO:0031099	GO:0031099	regeneration	49/4109	145/23174	2.32874e-06	5.42788e-05	3.87048e-05	Apoh/Ifrd1/Folr1/Ppard/Tgfb1/Map2k1/Hmox1/P2rx5/Cers2/Cdk1/Rtn4/Ace/Dhfr/Plau/Gata4/Nefl/Bin3/Tarbp2/Akirin1/Mapk8ip3/Gli1/Cflar/Map4k4/Prrx1/Aurka/Tnc/Tec/Ezh2/Cd9/Xylt1/Pkm/Mif/Lif/Map2k2/Serpine1/Cd81/Ninj1/Dusp10/Sox15/Mustn1/Gap43/Rtn4rl2/Gja1/Jun/Yap1/Mapk14/Gpx1/Ccnd1/Rgma	49
GO:0032091	GO:0032091	negative regulation of protein binding	39/4109	106/23174	2.35955e-06	5.47909e-05	3.90699e-05	Akt1/Ruvbl2/Bax/Ralb/Psen2/Slpi/Ace/Aurkb/Eif2s1/Hnrnpk/Myc/Csnk1e/Sympk/Gnl3l/Itga4/Aurka/Lef1/Adam15/Pex14/Dvl1/Crmp1/Eif2b4/Eif2b1/Actb/Pin1/Tdg/Ddx11/Lrrk2/Ripor1/Stub1/Bag2/Crtac1/Id1/Disc1/Cdkn2a/Tle5/Itgb1bp1/Rgma/Wfikkn1	39
GO:2001252	GO:2001252	positive regulation of chromosome organization	58/4109	182/23174	2.51245e-06	5.81239e-05	4.14466e-05	Hnrnpd/Smarcb1/Paxip1/Tgfb1/Pih1d1/Paf1/Ercc1/Ruvbl2/Cdt1/Ctnnb1/Naf1/Gata3/Setdb1/Tada2a/Sart3/Srebf1/Aurkb/Gtf2h2/L3mbtl2/Vegfa/Tnks2/Rps6ka4/Nabp2/Cct8/Phf19/Zbtb7b/Lmna/Sfpq/Anapc4/Tada2b/Cct6a/Mapkapk5/Cct7/Dkc1/Terf2/Wbp2/Lif/Sirt6/Ddx11/Lrrk2/Ctbp1/Acd/Rtel1/Kpna7/Kat7/Ppp1r10/Suv39h1/Foxp3/Hnrnpu/Ccnb1/Sphk2/Trp53/Nsmce2/Wdr61/Mapk1/Mapk15/Tcp1/Ube2n	58
GO:0043280	GO:0043280	positive regulation of cysteine-type endopeptidase activity involved in apoptotic process	41/4109	114/23174	2.58309e-06	5.93153e-05	4.22961e-05	Ngfr/Alox12/Pparg/Bcap31/Bax/Fam162a/Rhoa/Pdcd2/Fis1/Ppp2ca/Mapk9/Pdcd6/Myc/Pmaip1/Hspd1/Ppm1f/Bok/Mtch2/Bcl10/Ccn1/Vcp/Diablo/Pdcd5/Cck/Nlrp3/Ift57/Senp1/Gramd4/Rps27l/Aifm1/Nodal/Acer2/Dap/Cdkn2a/Foxl2/Rnf7/S100a8/Bak1/Sox7/Cycs/Htra2	41
GO:1903052	GO:1903052	positive regulation of proteolysis involved in cellular protein catabolic process	41/4109	114/23174	2.58309e-06	5.93153e-05	4.22961e-05	Akt1/Bcap31/Rad23a/Sgta/Ubqln1/Psen2/Mdm2/Mapk9/Rnf185/Trib2/Sumo2/Nkd2/Plk2/Csnk1e/Il33/Arih1/Smad7/Sumo1/Aurka/Vcp/Plk3/Dvl1/Edem1/Atg7/Det1/Plk1/Fbxo22/Gclc/Trib1/Lrrk2/Socs5/Usp5/Smurf1/Stub1/Cop1/Bag2/Disc1/Zfand2a/Gsk3a/Ptk2b/Arih2	41
GO:0010035	GO:0010035	response to inorganic substance	128/4109	493/23174	2.59442e-06	5.93557e-05	4.23249e-05	Pparg/Hnrnpd/Akr1b3/Akt1/Mien1/Axl/Ppp5c/Fosb/Nqo1/Mcoln1/Aqp1/Mapk13/Rasa4/Prdx2/Hmox1/Trap1/Crip1/Cdk4/Ppp2cb/Plcd1/Slc25a13/Gdi1/Endog/Nfe2l2/Fnta/Mmp9/Crk/Kdm6b/Lrp11/Ppp2ca/Mapk9/Pgam2/Lgmn/Net1/Fos/Tfap2a/Pdcd6/Glrx/Dhfr/Glud1/Anxa7/Bap1/Nefl/Dmtn/Ripk3/Gart/Sod1/Cuta/Npc1/Rela/Capn1/Prdx3/Pde8a/Sumo1/Cflar/Cnga3/Tnnt2/Nr4a2/Abl1/Itgav/Cat/Il1a/Gss/Anxa5/Kpna4/Casp6/Asph/Nr4a3/Txn1/Aco1/Vcp…	128
GO:0031396	GO:0031396	regulation of protein ubiquitination	62/4109	199/23174	2.68006e-06	6.10895e-05	4.35613e-05	Akt1/Paxip1/Ubqln1/Cdc20/Psen2/Chp1/Fbxo5/Ube2d1/Fzr1/Mapk9/Trib2/Gtpbp4/Hsp90aa1/Tbc1d7/Pdcd6/Cblb/Hsp90ab1/Hdac3/Gnl3l/Smad7/Rassf5/Abl1/Ptpn22/Ngf/Bcl10/Dnaja1/Plaa/Cdk5/Limk1/Mad2l1/Atg7/U2af2/Prmt3/Plk1/Dcun1d5/Pin1/Fem1b/Gclc/Trib1/Fkbp1a/Lrrk2/Topors/Foxf2/Dcun1d2/Ube2l3/Stub1/Wdr70/Inava/Bag2/Arrdc4/Cdkn2a/Rps2/Spsb4/Ndfip2/Skp2/Gsk3a/Ube2s/Mapk15/Nsmce3/Ubxn1/Ube2n/Prkcg	62
GO:0009135	GO:0009135	purine nucleoside diphosphate metabolic process	37/4109	99/23174	2.75771e-06	6.24008e-05	4.44963e-05	Hk2/Ier3/Eno2/Ampd3/Pgam1/Ddit4/Guk1/Ogdh/Pgam2/Pfkp/Entpd5/Myc/Tpi1/Adpgk/Ak1/Mtch2/Eif6/Gale/Ak2/Nudt9/P2rx7/Aldoa/Pkm/Mpi/Mif/Sirt6/Galt/Gpi1/Hk1/Bpgm/Foxk2/Entpd1/Prkaa1/Gapdh/Trp53/Pgk1/Ldha	37
GO:0009179	GO:0009179	purine ribonucleoside diphosphate metabolic process	37/4109	99/23174	2.75771e-06	6.24008e-05	4.44963e-05	Hk2/Ier3/Eno2/Ampd3/Pgam1/Ddit4/Guk1/Ogdh/Pgam2/Pfkp/Entpd5/Myc/Tpi1/Adpgk/Ak1/Mtch2/Eif6/Gale/Ak2/Nudt9/P2rx7/Aldoa/Pkm/Mpi/Mif/Sirt6/Galt/Gpi1/Hk1/Bpgm/Foxk2/Entpd1/Prkaa1/Gapdh/Trp53/Pgk1/Ldha	37
GO:0007033	GO:0007033	vacuole organization	53/4109	162/23174	2.79681e-06	6.30554e-05	4.49631e-05	Rab34/Ralb/Ubqln1/Nprl2/Rnf5/Hspa8/Pip4k2b/Rab1a/Pacs2/Cln5/Laptm4b/Tfeb/Man2a1/Atp6v0c/Tmem173/Rab1b/Wdr45b/Pip4k2c/Atg4b/Rab14/Nsfl1c/Map1lc3a/Chmp5/Ppt1/Stx12/Vps33a/P2rx7/Wipi2/Atg7/Lamtor1/Bag3/Rab20/Vps35/Gabarapl2/Fez1/Vps11/Anxa2/Atg12/Vps18/Lrrk2/Atp13a2/Atg9b/Smurf1/Clvs1/Ccdc115/Emc6/Arf1/Smcr8/Tmem199/Hook2/Rab7b/Rufy4/Rab7	53
GO:0051443	GO:0051443	positive regulation of ubiquitin-protein transferase activity	15/4109	25/23174	2.83386e-06	6.36591e-05	4.53936e-05	Cdc20/Fzr1/Trib2/Plk1/Dcun1d5/Pin1/Trib1/Topors/Dcun1d2/Ube2l3/Stub1/Arrdc4/Rps2/Ube2s/Ube2n	15
GO:0009451	GO:0009451	RNA modification	47/4109	138/23174	2.90413e-06	6.50023e-05	4.63514e-05	Qtrt1/Trmt10a/Emg1/Cdkal1/Gtpbp3/Mettl16/Naf1/Elp5/Adat2/Cbll1/2210016F16Rik/Nsun2/Dimt1/Mettl6/Dph3/Trmu/Qtrt2/Aars2/Elp2/Hsd17b10/Sephs1/Nop10/Gar1/Elp1/Zcchc4/Pus1/Mrm2/Dkc1/Dus2/Aars/Bag4/Trmt6/Fdxacb1/Mrm3/Nop2/Mettl8/Fbl/Sephs2/Trmt1l/Elp6/Hnrnpc/Urm1/Rbm47/Kti12/Rbm15b/Lcmt2/Tarbp1	47
GO:0009185	GO:0009185	ribonucleoside diphosphate metabolic process	38/4109	103/23174	2.92899e-06	6.53228e-05	4.65799e-05	Hk2/Ier3/Eno2/Ampd3/Pgam1/Ddit4/Guk1/Ogdh/Pgam2/Pfkp/Entpd5/Myc/Tpi1/Adpgk/Nudt5/Ak1/Mtch2/Eif6/Gale/Ak2/Nudt9/P2rx7/Aldoa/Pkm/Mpi/Mif/Sirt6/Galt/Gpi1/Hk1/Bpgm/Foxk2/Entpd1/Prkaa1/Gapdh/Trp53/Pgk1/Ldha	38
GO:0045454	GO:0045454	cell redox homeostasis	27/4109	63/23174	2.99034e-06	6.6452e-05	4.73851e-05	Prdx2/Txn2/Nfe2l2/Txnrd1/Pdia6/Dld/Tmx1/Glrx5/Txndc15/Glrx/Txnl1/Prdx5/Prdx3/Nhlrc2/Prdx6/Dnajc10/Txn1/Txndc12/Prdx1/Sh3bgrl3/Glrx3/Gclc/Tmx2/Txndc9/Gpx1/Selenot/Sco2	27
GO:0043524	GO:0043524	negative regulation of neuron apoptotic process	57/4109	179/23174	3.13585e-06	6.94366e-05	4.95134e-05	Ngfr/Dnajc5/Axl/Bax/Nes/Prdx2/Hmox1/Snx6/Bcl2l1/Rhoa/Crlf1/Unc5b/Lgmn/Tfap2a/Nefl/Sod1/Hsp90ab1/Vegfa/Glp1r/Prdx3/Agap2/Adam8/Hras/Hspd1/Bok/Optn/Stxbp1/Barhl1/Nr4a2/Tyro3/Ngf/Nr4a3/Bag1/Ppt1/Hdac1/Kdm2b/Hsph1/Nono/Star/Mt1/Aars/Pin1/Gclc/Six4/Cacna1a/Ccl12/Gpi1/Clcf1/Cx3cr1/Jun/Set/Ntrk2/Ptk2b/Hipk2/Kdr/Ntf5/Prkcg	57
GO:0090305	GO:0090305	nucleic acid phosphodiester bond hydrolysis	40/4109	111/23174	3.21661e-06	7.09714e-05	5.06078e-05	Ercc1/Bax/Endog/Elac2/Ern1/Fcf1/Dcp1a/Utp23/Ercc4/Ncbp2/Ercc3/Mus81/Exosc7/Lactb2/Exosc9/Exosc3/Xpa/Ncbp1/Cpsf4/Ogg1/Cstf2/Eri1/Dis3l/Kri1/Edc4/Abt1/Ago2/Aifm1/Ddx1/Enpp1/Polr3k/Edc3/Exosc2/Trir/Pde12/Cdkn2a/Foxl2/Rexo4/Cpsf6/Rrs1	40
GO:0010506	GO:0010506	regulation of autophagy	73/4109	247/23174	3.27252e-06	7.1949e-05	5.13049e-05	Gnai3/Hk2/Akt1/Rab8a/Stk11/Pafah1b2/Ralb/Map2k1/Ubqln1/Hmox1/Ubqln4/Nprl2/Rnf5/Pip4k2b/Atp6v0a1/Cdc37/Vdac1/Srebf1/Sptlc2/Sptlc1/Plk2/Gata4/Mtdh/Ercc4/Rab12/Tfeb/Tmem173/Rmc1/Npc1/Lars/Rab1b/Trim8/Rnf41/Pip4k2c/Htr2b/Bok/Optn/Ptpn22/Xpa/Rragc/Plk3/Tomm7/Cptp/Atg7/Bag3/Cttn/Fez1/Fbxl2/Tpcn1/Parl/Trim13/Lrrk2/Atp13a2/Acer2/Mcl1/Smurf1/Soga3/Dap/Foxk2/Hspb8/Zmpste24/Eif4g1/Smcr8/Tmem150c/Prkaa1/Mtcl…	73
GO:0034471	GO:0034471	ncRNA 5'-end processing	4109-11-01	15/23174	3.62841e-06	7.92117e-05	5.64837e-05	Rpp40/Pop1/Rpp14/Rpp21/Hsd17b10/Pop7/Pop4/Abt1/Rpp38/Pop5/Rpp25	11
GO:0046033	GO:0046033	AMP metabolic process	4109-11-01	15/23174	3.62841e-06	7.92117e-05	5.64837e-05	Ampd3/Aprt/Adssl1/Adss/Adsl/Prps2/Ak1/Ampd2/Ak2/Prps1/Nt5e	11
GO:0002183	GO:0002183	cytoplasmic translational initiation	13/4109	20/23174	3.73799e-06	8.13177e-05	5.79855e-05	Eif3d/Eif5/Denr/Eif2d/Eif3m/Eif4ebp1/Eif2s3x/Ythdf2/Eif4h/Mcts2/Rps2/Rpl13a/Eif2s2	13
GO:0071214	GO:0071214	cellular response to abiotic stimulus	83/4109	292/23174	3.99607e-06	8.63263e-05	6.15569e-05	Akr1b3/Akt1/Rac1/Tmem161a/Stk11/Ercc1/Ruvbl2/Bax/Mcoln1/Aqp1/Mapk13/Letm1/Crip1/Ctnnb1/Bcl2l1/Hyal2/Piezo1/Gata3/Micu1/Mdm2/Mapk9/Aurkb/Bdkrb2/Eif2s1/Net1/Yy1/Habp4/Xrcc6/Ercc4/Polh/Ddb1/Ankrd1/Rad9a/Arhgdia/Got1/Hras/Rhbdd1/Stk39/Mtch2/Pcna/Ppid/Xpa/Nos3/Rnf4/Prkg2/Triap1/Actb/Ybx3/Rho/Bag3/Nox1/Ednra/Casp3/Cryab/Cdc25a/Ptgs2/Tnks1bp1/Gtf2h5/Gna11/Oxsr1/Egr1/Pold1/Sde2/Rcsd1/Zmpste24/Ptpn11/Swi5…	83
GO:0104004	GO:0104004	cellular response to environmental stimulus	83/4109	292/23174	3.99607e-06	8.63263e-05	6.15569e-05	Akr1b3/Akt1/Rac1/Tmem161a/Stk11/Ercc1/Ruvbl2/Bax/Mcoln1/Aqp1/Mapk13/Letm1/Crip1/Ctnnb1/Bcl2l1/Hyal2/Piezo1/Gata3/Micu1/Mdm2/Mapk9/Aurkb/Bdkrb2/Eif2s1/Net1/Yy1/Habp4/Xrcc6/Ercc4/Polh/Ddb1/Ankrd1/Rad9a/Arhgdia/Got1/Hras/Rhbdd1/Stk39/Mtch2/Pcna/Ppid/Xpa/Nos3/Rnf4/Prkg2/Triap1/Actb/Ybx3/Rho/Bag3/Nox1/Ednra/Casp3/Cryab/Cdc25a/Ptgs2/Tnks1bp1/Gtf2h5/Gna11/Oxsr1/Egr1/Pold1/Sde2/Rcsd1/Zmpste24/Ptpn11/Swi5…	83
GO:0016236	GO:0016236	macroautophagy	60/4109	193/23174	4.15925e-06	8.90034e-05	6.34659e-05	Gnai3/Pafah1b2/Ralb/Mcoln1/Ubqln1/Hmox1/Ubqln4/Nprl2/Rnf5/Sqstm1/Pip4k2b/Atp6v0a1/Cdc37/Ubxn6/Rab1a/Sptlc2/Pacs2/Sptlc1/Snap29/Rab12/Tmem173/Npc1/Rab1b/Wdr45b/Rnf41/Pip4k2c/Atg4b/Optn/Nsfl1c/Map1lc3a/Vcp/Plaa/Stx12/Tomm7/Vps33a/Wipi2/Atg7/Bag3/Gabarapl2/Fez1/Atg12/Rubcnl/Trim13/Lrrk2/Atp13a2/Atg9b/Smurf1/Epg5/Hspb8/Wdr81/Emc6/Smcr8/Vamp8/Ilrun/Trp53/Rufy4/Kdr/Tecpr1/Htra2/Rab7	60
GO:0046128	GO:0046128	purine ribonucleoside metabolic process	25/4109	57/23174	4.16306e-06	8.90034e-05	6.34659e-05	Gnai3/Pemt/Gmpr2/Impdh1/Ampd3/Aprt/Rhoa/Mocs2/Pcmt1/Guk1/Hprt/Nme7/Ak1/Ahcy/Mfn1/Gmps/Ampd2/Ran/Nt5e/Acpp/Lrrk2/Nme1/Efl1/Icmt/Mtap	25
GO:0071806	GO:0071806	protein transmembrane transport	25/4109	57/23174	4.16306e-06	8.90034e-05	6.34659e-05	Pex6/Tomm40/Timm50/Pex5/Pex1/Timm23/Hspa8/Timm13/Dnajc15/Grpel2/Sec61a2/Hspd1/Pex14/Tomm7/Pex10/Grpel1/Timm17b/Chchd4/Timm29/Sec61b/Timm17a/Romo1/Dnlz/Gm10320/Tomm20	25
GO:0034332	GO:0034332	adherens junction organization	43/4109	124/23174	4.45293e-06	9.48735e-05	6.76517e-05	Acvrl1/Ramp2/Rac1/Dusp3/Coro1c/Cdc42/Ctnnb1/Hipk1/Itga2/Dlg5/Dmtn/Vegfa/Smad7/Map4k4/Ppm1f/Abl1/Itgav/Pip5k1a/Add1/Pxn/Rassf8/Iqgap1/Cttn/Arhgap6/Kifc3/Cdh5/Ptpn23/Cdh6/Inava/Rhod/S100a10/Arf6/Dsp/Cfl1/Ptk2b/Taok2/Cdh3/Itgb1bp1/Kdr/Afdn/Peak1/Grem1/Zfp703	43
GO:0043624	GO:0043624	cellular protein complex disassembly	46/4109	136/23174	4.5516e-06	9.66437e-05	6.8914e-05	Scin/Arpc2/Mid1ip1/Hspa8/Capza2/Eps8/Carmil1/Smn1/F2rl1/Dmtn/Sh3bp1/Twf1/Twf2/Etf1/Camsap1/Spef1/Stmn2/Arhgef2/Asph/Tmod1/Kif2c/Capzb/Pex14/Add1/Mtpn/Katnb1/Ccsap/Ogfod1/Nsf/Gas2l1/Mical2/Plekhh2/Camsap2/Bmerb1/Kif2b/Carmil2/Kif18b/Map1b/Cfl1/Capg/Abce1/Tmod3/Gspt1/Gak/Capza1/Eif5a	46
GO:0038127	GO:0038127	ERBB signaling pathway	38/4109	105/23174	4.9865e-06	0.000105516	7.52409e-05	Akt1/Tgfb1/Dusp3/Neurl1a/Hap1/Psen2/Tsg101/Plcg1/Mmp9/Rtn4/Lgmn/Tfap2a/Cblb/Hbegf/Pde6g/Cnot9/Abl2/Abl1/Ptpn12/Errfi1/Ereg/Areg/Tgfa/Iqgap1/Cbl/Rnf126/Socs5/Mvb12b/Rbpj/Cblc/Ptpn11/Plaur/Gprc5a/Ptk2b/Mapk1/Pde6h/Rab7/Btc	38
GO:0051052	GO:0051052	regulation of DNA metabolic process	115/4109	439/23174	5.24869e-06	0.000110687	7.89277e-05	Pparg/Acvrl1/Hnrnpd/Foxm1/Akt1/Rac1/Paxip1/Dbf4/Tmem161a/Tgfb1/Ier3/Ercc1/Bax/Cdt1/Cdc42/Ctnnb1/Tinf2/Ubqln4/Faf1/Msh3/Naf1/Endog/Gata3/Setdb1/Tnfaip1/Cd40/Pfn1/Fbxo5/Cdk1/Actr2/Helb/Lig3/Aurkb/Ctc1/Gtpbp4/Hsp90aa1/Wrnip1/Myc/Nudt16l1/Ercc4/Usp7/Atf1/Prmt5/Hsp90ab1/Vegfa/Ankrd1/Tnks2/Gnl3l/Nabp2/Gli1/Hras/Cct8/Nppc/Fh1/Fam129b/Cdan1/Pcna/Ccna2/Lmna/Exosc3/Stoml2/Rpa2/Rfc5/Ereg/Cct6a/Mapkapk5/Cct7…	115
GO:0051881	GO:0051881	regulation of mitochondrial membrane potential	31/4109	79/23174	5.39079e-06	0.000113298	8.07897e-05	Ngfr/Alox12/Akt1/Bax/Clic1/Bcl2l1/Hebp2/Prelid1/Myc/Sod1/Pmaip1/Prdx3/Got1/Ndufs1/Bok/Mtch2/Ppa2/Vcp/Stoml2/Slc25a33/P2rx7/Ndufc2/Gclc/Cck/Ucp2/Lrrk2/Pank2/Cdkn2a/Mllt11/Bak1/Kdr	31
GO:0009132	GO:0009132	nucleoside diphosphate metabolic process	41/4109	117/23174	5.46586e-06	0.000114488	8.1638e-05	Hk2/Ier3/Eno2/Ampd3/Pgam1/Ddit4/Guk1/Ogdh/Pgam2/Pfkp/Entpd5/Myc/Tpi1/Adpgk/Nudt5/Dtymk/Nme7/Ak1/Mtch2/Eif6/Gale/Ak2/Nudt9/P2rx7/Aldoa/Pkm/Mpi/Mif/Sirt6/Galt/Gpi1/Hk1/Nme1/Bpgm/Foxk2/Entpd1/Prkaa1/Gapdh/Trp53/Pgk1/Ldha	41
GO:0046031	GO:0046031	ADP metabolic process	35/4109	94/23174	5.59214e-06	0.000116738	8.32429e-05	Hk2/Ier3/Eno2/Ampd3/Pgam1/Ddit4/Ogdh/Pgam2/Pfkp/Entpd5/Myc/Tpi1/Adpgk/Ak1/Mtch2/Eif6/Gale/Ak2/Nudt9/P2rx7/Aldoa/Pkm/Mpi/Mif/Sirt6/Galt/Gpi1/Hk1/Bpgm/Foxk2/Prkaa1/Gapdh/Trp53/Pgk1/Ldha	35
GO:0062012	GO:0062012	regulation of small molecule metabolic process	96/4109	353/23174	5.89096e-06	0.000122564	8.73968e-05	Pparg/Slc7a7/Akt1/Tgfb1/Stk11/Ier3/Dgkq/Map2k1/Por/Arpp19/Bcl2l1/Rhoa/Mid1ip1/Plcd1/Phlda2/Pgam1/Igfbp4/Adora2b/Acadvl/Slc35b4/Cdk1/Ddit4/Mapk9/Srebf1/Entpd5/Dnajc15/Myc/Dgat1/Sod1/C1qtnf12/Uqcc2/Ddb1/Gk/Pfkfb1/Acadl/Igfbp5/Pask/Dbi/Slc45a3/Adipor1/Fh1/Lpgat1/Wdr5/Mtch2/Bmp2/Eif6/Slc7a11/Coq3/Nr4a3/Vcp/Cda/Nos3/Slc25a33/P2rx7/Ndufc2/Dkkl1/Star/Fgl1/Arv1/Ldlr/Cox7a2/Elovl5/Me1/Scap/Ptgs2/Mif/Gadd4…	96
GO:0030150	GO:0030150	protein import into mitochondrial matrix	4109-12-01	18/23174	6.09128e-06	0.000125886	8.97662e-05	Tomm40/Timm50/Timm23/Dnajc15/Grpel2/Tomm7/Grpel1/Timm17b/Timm17a/Romo1/Dnlz/Tomm20	12
GO:2000641	GO:2000641	regulation of early endosome to late endosome transport	4109-12-01	18/23174	6.09128e-06	0.000125886	8.97662e-05	Map2k1/Snx3/Rab21/Msn/Mtmr2/Vps11/Dnajc13/Map2k2/Ptpn23/Ezr/Chmp3/Mapk1	12
GO:0043405	GO:0043405	regulation of MAP kinase activity	83/4109	295/23174	6.14357e-06	0.000126545	9.0236e-05	Tpd52l1/Raf1/Tgfb1/Dusp3/Map2k1/Prdx2/Hyal2/Tsg101/Cd40/Avpi1/Sfrp5/Map2k3/Dusp6/Shc2/Trib2/Map2k6/Ern1/Hmgcr/Spry2/Sod1/Vegfa/Mapk8ip3/Spry4/Pde6g/Adam8/Hras/Hgs/Pdgfa/Htr2b/Rgs2/Stk39/Spred1/Bmp2/Ptpn1/Ptpn22/Lamtor2/Dnaja1/Map3k6/P2rx7/Pxn/Erp29/Ezh2/Tgfa/Dusp16/Iqgap1/Pak1/Ptpn5/Dusp9/Irak1/Dusp4/Lpar2/Tirap/Tdgf1/Trib1/Mst1r/Mdfi/Inppl1/Cspg4/Mif/Arhgef5/Dusp5/Map2k2/Lrrk2/Fgf1/Spred3/Cd81/G…	83
GO:1905477	GO:1905477	positive regulation of protein localization to membrane	37/4109	102/23174	6.20761e-06	0.000127441	9.08748e-05	Itga3/Akt1/Tgfb1/Rab11a/Arpc2/Epha2/Sqstm1/Stac2/Myo1c/Fis1/Nkd2/Pmaip1/Hras/Itgb1/Actr3/Stom/Snx27/Cdk5/Rer1/Pdcd5/Pak1/Ptpn9/Myo5a/Ccl2/Cnpy4/Cd81/Mesd/Cnst/Ppp1r9b/Ramp3/Stx3/Arf6/Lgals3/Mtcl1/Ezr/Itgb1bp1/Rhog	37
GO:0072330	GO:0072330	monocarboxylic acid biosynthetic process	75/4109	260/23174	6.40932e-06	0.000131148	9.3518e-05	Alox12/Hk2/Ier3/Eno2/Elovl1/Mid1ip1/Pgam1/Ptgis/Acadvl/Ddit4/Mapk9/Ogdh/Pgam2/Srebf1/Aloxe3/Acly/Pfkp/Entpd5/Myc/Tpi1/Fasn/Scd2/Adpgk/Acadl/Slc45a3/Lpgat1/Dhrs9/Mtch2/Eif6/Abcd3/Gale/Mecr/Acot7/P2rx7/Ldhb/Aldoa/Ndufab1/Star/Tecr/Elovl4/Acsbg1/Pkm/Mpi/Elovl5/Scap/Ptgs2/Mif/Hacd3/Myo5a/Sirt6/Hacd2/Galt/Gpi1/Decr2/Hk1/Scd1/Degs1/Bpgm/Foxk2/Elovl6/Insig1/Ptgs1/Mcat/Prkaa1/Ptges/Lipg/Gapdh/Trp53/Pgk1/…	75
GO:0046040	GO:0046040	IMP metabolic process	4109-09-01	11/23174	6.68791e-06	0.000136389	9.72553e-05	Ampd3/Adssl1/Adss/Pfas/Gart/Hprt/Atic/Ampd2/Paics	9
GO:0071478	GO:0071478	cellular response to radiation	50/4109	154/23174	6.70946e-06	0.000136389	9.72553e-05	Tmem161a/Stk11/Ercc1/Ruvbl2/Bax/Aqp1/Mapk13/Crip1/Bcl2l1/Hyal2/Gata3/Mdm2/Mapk9/Aurkb/Eif2s1/Net1/Yy1/Xrcc6/Ercc4/Polh/Ddb1/Rad9a/Hras/Rhbdd1/Mtch2/Pcna/Ppid/Xpa/Rnf4/Triap1/Rho/Cryab/Cdc25a/Tnks1bp1/Gtf2h5/Egr1/Pold1/Sde2/Zmpste24/Swi5/Rhno1/Yap1/Mapk14/Rhob/Bak1/Trp53/Grb2/Rdh11/Nsmce3/Cops9	50
GO:0034614	GO:0034614	cellular response to reactive oxygen species	49/4109	150/23174	6.8297e-06	0.00013838	9.86747e-05	Hnrnpd/Akr1b3/Akt1/Axl/Nqo1/Aqp1/Mapk13/Prdx2/Trap1/Endog/Nfe2l2/Mmp9/Crk/Kdm6b/Mapk9/Net1/Fos/Glrx/Dhfr/Ripk3/Sod1/Rela/Capn1/Prdx5/Prdx3/Pde8a/Cflar/Abl1/Nr4a3/Txn1/Prdx1/Nos3/Hsph1/Ezh2/Atg7/Trpc6/Sigmar1/Lrrk2/Gch1/Adprhl2/Cdkn2a/Jun/Rhob/Cfl1/Fxn/Trp53/Mapk1/Romo1/Mpv17	49
GO:0006261	GO:0006261	DNA-dependent DNA replication	45/4109	134/23174	7.11176e-06	0.000143625	0.000102415	Rpa1/Ccne1/Dbf4/Mcm2/Slbp/Mcm5/Cdt1/Msh3/Fbxo5/Helb/Lig3/Pole2/Wrnip1/Mcm4/Pola2/Cenpx/Prim1/Prim2/Mcm6/Mcm10/Pcna/Stoml2/Rfc5/Ssbp1/Atg7/Orc6/Rfwd3/Wdr18/Ddx11/Wdhd1/Zfp365/Pold1/Rtel1/Eme1/Smarcal1/Timeless/Smc1a/Mcm3/Zmpste24/E2f8/Mcmbp/Dach1/Lig1/Mcm9/Cenps	45
GO:2001020	GO:2001020	regulation of response to DNA damage stimulus	63/4109	209/23174	7.44462e-06	0.000149859	0.000106861	Zfp385a/Foxm1/Eef1e1/Paxip1/Tmem161a/Ier3/Ercc1/Cd44/Bcl2l1/Ubqln4/Dyrk3/Fbxo5/Actr2/Mdm2/Helb/Wrnip1/Hnrnpk/Myc/Nudt16l1/Ercc4/Pmaip1/Ankrd1/Rad9a/Fh1/Abl1/Mtch2/Pcna/Spred1/Rpa2/Triap1/Ogg1/Ppp4c/Nsmce1/Cul4a/Fem1b/Mif/Rfwd3/Ccar2/Thoc5/Sirt6/Abraxas1/Ddx11/Spred3/Zfp365/Mcl1/Rtel1/Ppp1r10/Suv39h1/Wdr70/Timeless/Wrap53/Zmpste24/Cdkn2a/Spred2/Fancb/Kmt5a/Trim32/Trp53/Tpt1/Armt1/Ube2n/Prkcg/Eid3	63
GO:0051604	GO:0051604	protein maturation	84/4109	301/23174	7.6284e-06	0.000153062	0.000109144	Apoh/Hpn/Naa20/Glg1/Ciao1/Prkacb/Psen2/Fuz/Notch4/C1qbp/H13/Perp/Dcbld1/Srgn/Mdm2/Glrx5/Lgmn/Pitrm1/Ctsl/Naa35/Nkd2/Cast/Plau/Spcs1/Cln5/Cideb/Myc/Naa50/Dhh/Rps6ka2/Afg3l2/Capn1/Cpn1/Rhbdd1/Capn2/Pmpca/Pcsk2/Prss12/Asph/Stoml2/Pmpcb/P2rx7/Sppl3/Furin/Lipt2/Ndufab1/Uqcrc2/Atp6ap2/Glrx3/LTO1/Naa10/Casp3/Vps35/Ciao2b/Anxa2/Ciao2a/Chchd4/Gcsh/Dhcr24/Oma1/Spcs2/Pcsk7/Tmem98/Lrrk2/Naa30/Serpine1/Cpe/Sd…	84
GO:1990778	GO:1990778	protein localization to cell periphery	93/4109	342/23174	8.20201e-06	0.000163199	0.000116373	Grasp/Ramp2/Itga3/Jup/Akt1/Rac1/Rab34/Tgfb1/Rab8a/Rab11a/Map2k1/Tmbim1/Epha2/Bcl2l1/Golga7/Sqstm1/Stac2/Zfyve27/Lin7a/Efr3b/Rab10/Grin2c/Gga3/Stx8/Rab15/Vti1b/Pacs2/Nkd2/Golph3/Emp2/Nectin3/Arl6/Ap2m1/Krt18/Bsg/Myl12a/Arl3/Hras/Itgb1/Actr3/Optn/Stxbp1/Gpsm2/Pip5k1a/Snx27/Vamp3/Cdk5/Rer1/Nsg1/Prkg2/Rilpl1/Actb/Plk1/Gripap1/Ank1/Vps35/Anxa2/Ptpn9/Atp1b3/Ttc7b/Nsf/Myo5a/Rtkn/Hectd1/Cnpy4/Bag4/Cd81/A…	93
GO:0006120	GO:0006120	mitochondrial electron transport, NADH to ubiquinone	13/4109	21/23174	8.21262e-06	0.000163199	0.000116373	Dld/Ndufs6/Dnajc15/Ndufb9/Ndufv2/Ndufb8/Ndufa10/Ndufa8/Ndufaf1/Ndufc2/Ndufa7/Ndufs8/Ndufb6	13
GO:0051016	GO:0051016	barbed-end actin filament capping	13/4109	21/23174	8.21262e-06	0.000163199	0.000116373	Arpc2/Capza2/Eps8/Carmil1/Twf1/Twf2/Capzb/Add1/Mtpn/Carmil2/Cfl1/Capg/Capza1	13
GO:1902743	GO:1902743	regulation of lamellipodium organization	20/4109	42/23174	8.30065e-06	0.000164422	0.000117245	Rac1/Coro1c/Aqp1/Cd44/Arpc2/Epha2/Hsp90aa1/Carmil1/Bin3/Dmtn/Twf1/Akirin1/Twf2/Actr3/Nckap1/Pdpn/Capzb/Dnm2/Carmil2/Cfl1	20
GO:1903008	GO:1903008	organelle disassembly	33/4109	88/23174	8.58987e-06	0.000169609	0.000120944	Hk2/Sqstm1/Dyrk3/Fis1/Cdc37/Cdk1/Vdac1/Srebf1/Vrk1/Klc1/Gfm2/Denr/Tmem173/Wdr45b/Rnf41/Eif2d/Optn/Map1lc3a/Vcp/Plk3/Tomm7/Wipi2/Atg7/Cttn/Gabarapl2/Atg12/Parl/Atg9b/Smurf1/Cdkn2a/Gsk3a/Trp53/Htra2	33
GO:0043484	GO:0043484	regulation of RNA splicing	46/4109	139/23174	8.77571e-06	0.00017242	0.000122948	Celf1/Ptbp1/Rbfox1/Hnrnpl/Hspa8/Srsf6/Srsf1/C1qbp/Sart3/Ern1/Habp4/Hnrnpk/Smn1/Acin1/Hnrnpll/Srsf7/Celf4/Rbm22/Prpf19/Eif4a3/Prdx6/Zfp64/Ncbp1/Magoh/Khdrbs1/Srsf4/Fastk/Zfp326/Srsf9/Rbm19/U2af2/Rbm10/Pqbp1/Rbm3/Srsf2/Rbmxl1/Rbm8a/Hnrnpu/Rrp1b/Snrnp70/Nup98/Sf3b4/Dazap1/Srsf3/Rbm15b/Rbm8a2	46
GO:0003158	GO:0003158	endothelium development	41/4109	119/23174	8.80626e-06	0.00017242	0.000122948	Alox12/Ccm2/Acvrl1/Ctnnb1/Rhoa/Dll1/Stc1/Notch4/Stard13/Kdm6b/Rtn4/Pecam1/F2rl1/Vegfa/Csnk2b/Fasn/Notch1/Pdpn/Abcb1b/Add1/Nr2f2/Msn/Cdh5/Anxa2/Btg1/Fgf1/Rbpj/Rapgef1/Id1/S1pr2/Cxcr4/Sox18/Ezr/Rap1b/Rhob/Kdr/Col23a1/Gpx1/Afdn/Myadm/Apold1	41
GO:0010810	GO:0010810	regulation of cell-substrate adhesion	63/4109	210/23174	8.81565e-06	0.00017242	0.000122948	Acvrl1/Itga5/Itga3/Jup/Rac1/Dusp3/Col26a1/Coro1c/Arpc2/Rhoa/Crk/C1qbp/Itgb3/Mink1/Net1/Carmil1/Gcnt2/Rasa1/Plau/Dmtn/Emp2/Vegfa/Emilin2/Itgb1/Map4k4/Ppm1f/Abl1/Notch1/Itga6/Hsd17b12/Adam15/Ccn1/Pdpn/Spp1/Epha1/Iqgap1/Arhgap6/Plet1/Tdgf1/Dnm2/Dbn1/Serpine1/Ninj1/Acer2/Mmrn2/Rhod/S100a10/Egflam/Disc1/Cdkn2a/Dock5/Nexmif/Actn4/Cfl1/Ptk2b/Itgb1bp1/Kdr/Hacd1/Sema3e/Lgals1/Myadm/Peak1/Grem1	63
GO:0045926	GO:0045926	negative regulation of growth	79/4109	280/23174	9.08014e-06	0.000177034	0.000126238	Pparg/Acvrl1/Ifrd1/Idh3g/Ppard/Tgfb1/Stk11/Ndufs3/Sertad1/Hyal2/Sqstm1/Crlf3/Sfrp5/Wwc1/Socs2/Cdkl3/Rtn4/Sav1/Lgmn/Yy1/Stk3/Tomm70a/Tslp/Lta/Gal/Tll2/Igfbp5/Ing5/Actr3/Rgs2/Adipor1/Notch1/Frzb/Notch2/Adam15/Cdkn2c/Ppt1/Cda/Cdk5/Apbb2/Adipor2/Sema4b/Pak1/Rbbp7/G6pdx/Tirap/Cryab/Ccar2/Gas2l1/Adrb1/Scd1/Enpp1/Kcnk2/Sema7a/Gdf15/Phb/Ppp1r9b/Naif1/Dusp10/Cited2/Tspyl2/Bdkrb1/Trim46/Cdkn2a/St7l/Msx1/Gj…	79
GO:1901215	GO:1901215	negative regulation of neuron death	71/4109	245/23174	9.37568e-06	0.000182223	0.000129938	Ngfr/Dnajc5/Axl/Ppp5c/Bax/Nes/Prdx2/Hmox1/Snx6/Ctnnb1/Bcl2l1/Rhoa/Crlf1/Cd34/Unc5b/Psmc1/Lgmn/Tfap2a/Nefl/Cd200/Sod1/Sncg/Abcc1/Hsp90ab1/Vegfa/Glp1r/Prdx3/Agap2/Adam8/Hras/Hspd1/Bok/Optn/Stxbp1/Barhl1/Nr4a2/Tyro3/Slc7a11/Ngf/Nr4a3/Bag1/Ppt1/Hdac1/Cdk5/Kdm2b/Hsph1/Atg7/Nono/Star/Vps35/Mt1/Aars/Pin1/Gclc/Cbl/Six4/Cacna1a/Ccl12/Lrrk2/Gpi1/Csf3/Clcf1/Cx3cr1/Jun/Set/Ntrk2/Ptk2b/Hipk2/Kdr/Ntf5/Prkcg	71
GO:0045786	GO:0045786	negative regulation of cell cycle	116/4109	449/23174	9.56873e-06	0.000185394	0.0001322	Foxm1/Tgfb1/Stk11/Ier3/Map2k1/Prkacb/Rbm14/Cdt1/Cdk4/Ctnnb1/Bcl2l1/Tsg101/Gata3/Crlf3/Fbxo5/Zwint/Cdk1/Mdm2/Prmt2/Fzr1/Ccng1/Prr11/Ern1/Aurkb/Xrcc3/Cast/Nsun2/Plk2/Trim35/Myc/Mapk12/Btg3/Rps6ka2/Cdc5l/Hsp90ab1/Bin1/Prpf19/Ppp2r5b/Uhrf2/Rad9a/Cdk2ap2/Mus81/Hhex/Nabp2/Hras/Nppc/Cdc73/Uhmk1/Ak1/Abl1/Notch1/Bmp2/E2f1/Dclre1b/Notch2/Brinp1/Cdkn2c/Plk3/Rpa2/Cdk5/Slc25a33/Ppm1g/Apbb2/Kntc1/Mad1l1/Ezh2/M…	116
GO:0003159	GO:0003159	morphogenesis of an endothelium	4109-11-01	16/23174	9.73817e-06	0.000186925	0.000133291	Alox12/Ccm2/Acvrl1/Ctnnb1/Rhoa/Stard13/Csnk2b/Fgf1/Rbpj/Cxcr4/Rhob	11
GO:0006103	GO:0006103	2-oxoglutarate metabolic process	4109-11-01	16/23174	9.73817e-06	0.000186925	0.000133291	Idh3g/Dlst/Ogdh/Dld/Got1/Idh1/Idh3b/Got2/Gpt2/Idh3a/Mrps36	11
GO:0061154	GO:0061154	endothelial tube morphogenesis	4109-11-01	16/23174	9.73817e-06	0.000186925	0.000133291	Alox12/Ccm2/Acvrl1/Ctnnb1/Rhoa/Stard13/Csnk2b/Fgf1/Rbpj/Cxcr4/Rhob	11
GO:0048524	GO:0048524	positive regulation of viral process	31/4109	81/23174	9.85184e-06	0.000187366	0.000133606	Smarcb1/Hpn/Kpna6/Rad23a/Chmp2b/Srpk1/Tsg101/Hspa8/Pfn1/Kpna2/Trim11/Pabpc1/Tarbp2/Vapa/Ddb1/Stom/Notch1/Ppid/Lef1/Anxa2/Hacd3/Pde12/Jun/Chmp3/Vapb/Cfl1/Rrp1b/Vps37b/Lgals1/Ppia/Rab7	31
GO:0072384	GO:0072384	organelle transport along microtubule	31/4109	81/23174	9.85184e-06	0.000187366	0.000133606	Map2k1/Bloc1s6/Cdc42/Hap1/Kif1a/Wasf1/Rab1a/Ap3d1/Kif3c/Kif1c/Actr10/Ap3b1/Nefl/Nde1/Ap3s1/Cnih2/Actr1a/Rhot2/Pex14/Fez1/Actr1b/Trim46/Tmem201/Map1b/Map6/Bloc1s2/Bloc1s3/Bloc1s4/Kif1b/Ap3s2/Kifc1	31
GO:1903312	GO:1903312	negative regulation of mRNA metabolic process	31/4109	81/23174	9.85184e-06	0.000187366	0.000133606	Hnrnpd/Ptbp1/Hnrnpa0/Ccnt1/Hnrnpl/Mapkapk2/Srsf6/C1qbp/Hnrnpk/Acin1/Pabpc1/Noct/Vegfa/Srsf7/Celf4/Nelfe/Pkp1/E2f1/Ybx1/Srsf4/Srsf9/U2af2/Rbm10/Tirap/Syncrip/Rbmxl1/Bag4/Hnrnpu/Elavl1/Tardbp/Hnrnpc	31
GO:0065002	GO:0065002	intracellular protein transmembrane transport	24/4109	56/23174	1.04739e-05	0.000198216	0.000141343	Pex6/Tomm40/Timm50/Pex5/Pex1/Timm23/Timm13/Dnajc15/Grpel2/Sec61a2/Hspd1/Pex14/Tomm7/Pex10/Grpel1/Timm17b/Chchd4/Timm29/Sec61b/Timm17a/Romo1/Dnlz/Gm10320/Tomm20	24
GO:0010950	GO:0010950	positive regulation of endopeptidase activity	48/4109	148/23174	1.04863e-05	0.000198216	0.000141343	Ngfr/Alox12/Pparg/Bcap31/Bax/Fam162a/Rhoa/Pdcd2/Fis1/Perp/Ppp2ca/Mapk9/Lgmn/Prelid1/Pdcd6/Cideb/Myc/Pmaip1/Hspd1/Ppm1f/Bok/Mtch2/Usp50/Bcl10/Ccn1/Asph/Vcp/Diablo/Pdcd5/Cck/Nlrp3/Ift57/Senp1/Gramd4/Rps27l/Aifm1/Nodal/Aim2/Acer2/Dap/Cdkn2a/Foxl2/Rnf7/S100a8/Bak1/Sox7/Cycs/Htra2	48
GO:0048638	GO:0048638	regulation of developmental growth	105/4109	399/23174	1.06822e-05	0.000201306	0.000143546	Rnd2/Ifrd1/Akt1/Ppard/Rab11a/Eif2b2/Zp3/Pex5/Celf1/Por/P2rx5/Cdk4/Phlda2/Dll1/Gdi1/Trpv2/Zfyve27/Sfrp5/Wwc1/Trip10/Cdk1/Dusp6/Socs2/Sgpl1/Rab21/Cdkl3/Rtn4/Sav1/Lgmn/Yy1/Hnrnpk/Gata4/Dpysl2/Stk3/Tomm70a/Sod1/Twf2/Tnfrsf12a/Vegfa/Hdac3/Afg3l2/Tnks2/Gal/Tll2/Gli1/Nppc/Actr3/Rgs2/Olfm1/Abl1/Notch1/Mkks/Atrn/Ngf/Sgip1/Plaa/Cdk5/Limk1/Ybx3/Cpne9/Cyfip1/Sema4b/Pak1/Cttn/G6pdx/Gpat4/Slc25a4/Pin1/Dnm2/Spr…	105
GO:0033120	GO:0033120	positive regulation of RNA splicing	21/4109	46/23174	1.13324e-05	0.000212911	0.000151821	Hspa8/Srsf1/Ern1/Habp4/Hnrnpk/Smn1/Hnrnpll/Celf4/Rbm22/Prpf19/Eif4a3/Prdx6/Zfp64/Ncbp1/U2af2/Rbm3/Rbmxl1/Snrnp70/Nup98/Sf3b4/Dazap1	21
GO:1905475	GO:1905475	regulation of protein localization to membrane	57/4109	186/23174	1.152e-05	0.000215782	0.000153868	Grasp/Itga3/Akt1/Tgfb1/Rab11a/Map2k1/Tmbim1/Arpc2/Epha2/Bcl2l1/Gdi1/Sqstm1/Stac2/Myo1c/Fis1/Stx8/Vti1b/Nkd2/Dmtn/Ap2m1/Cript/Pmaip1/Hras/Itgb1/Actr3/Stom/Slc7a11/Snx27/Cdk5/Rer1/Actb/Pdcd5/Pak1/Gripap1/Ptpn9/Gpc1/Myo5a/Dbn1/Hectd1/Ccl2/Cnpy4/Cd81/Mesd/Cnst/Ppp1r9b/Ramp3/Stx3/Arf6/Cltc/Lgals3/Vamp8/Mtcl1/Ezr/Adam10/Itgb1bp1/Rhog/Csnk2a1	57
GO:0048024	GO:0048024	regulation of mRNA splicing, via spliceosome	37/4109	105/23174	1.33032e-05	0.000248432	0.00017715	Celf1/Ptbp1/Rbfox1/Hnrnpl/Hspa8/Srsf6/Srsf1/C1qbp/Sart3/Hnrnpk/Acin1/Srsf7/Celf4/Prpf19/Eif4a3/Prdx6/Zfp64/Ncbp1/Magoh/Khdrbs1/Srsf4/Srsf9/Rbm19/U2af2/Rbm10/Rbm3/Srsf2/Rbmxl1/Rbm8a/Hnrnpu/Snrnp70/Nup98/Sf3b4/Dazap1/Srsf3/Rbm15b/Rbm8a2	37
GO:0048144	GO:0048144	fibroblast proliferation	38/4109	109/23174	1.35781e-05	0.000252805	0.000180268	Ngfr/Pparg/Brpf1/Tgfb1/Bax/Aqp1/Cdk4/Zmiz1/Mmp9/Itgb3/Ctc1/B4galt7/Rasa1/Ndufs4/Myc/Lta/Pmaip1/Pdgfa/Cdc73/E2f1/Ccna2/Ereg/Ednra/Anxa2/Tdgf1/Mif/Sirt6/Serpine1/Morc3/Ccnb1/Zmpste24/Tgif1/Trim32/Jun/Dach1/Trp53/Gstp1/Btc	38
GO:0031589	GO:0031589	cell-substrate adhesion	91/4109	337/23174	1.37565e-05	0.00025536	0.000182091	Acvrl1/Itga5/Itga3/Jup/Rac1/Ppard/Axl/Dusp3/Col26a1/Coro1c/Arpc2/Ctnnb1/Rhoa/Itga2/Crk/C1qbp/Rab1a/Itgb3/Pecam1/Mink1/Net1/Carmil1/Gcnt2/Rasa1/Nid2/Plau/Dmtn/Parvb/Emp2/Tnfrsf12a/Vegfa/Emilin2/Cd63/Adam8/Itgb1/Map4k4/Ppm1f/Lamc2/Lamb3/Abl1/Notch1/Itga4/Itgav/Itga6/Hsd17b12/Tyro3/Adam15/Pip5k1a/Ccn1/Pdpn/Vamp3/Cdk5/Spp1/Pxn/Epha1/Zyx/Iqgap1/Cttn/Arhgap6/Jam3/Plet1/Tdgf1/Ephb1/Dnm2/Dbn1/Micall2/Ser…	91
GO:0032273	GO:0032273	positive regulation of protein polymerization	42/4109	125/23174	1.3932e-05	0.000257845	0.000183863	Rac1/Snx9/Scin/Arpc2/Nphs1/Rhoa/Arpc5/Myo1c/Pfn1/Wasf1/Rhobtb1/Actr2/Drg1/Hsp90aa1/Trim27/Carmil1/Iqgap2/Bin1/Actr3/Arpc5l/Nckap1/Mapre1/Pfn2/Arpc3/Arpc1b/Cyfip1/Fchsd2/Pak1/Cttn/Slain2/Bag4/Csf3/Arf6/Cdc42ep2/Arf1/Carmil2/Map1b/Gm14137/Ptk2b/Grb2/Nck2/Arpc4	42
GO:0046777	GO:0046777	protein autophosphorylation	69/4109	239/23174	1.42598e-05	0.000263128	0.000187629	Stk11/Csnk1g2/Mark3/Cad/Chp1/Hspa8/Mapkapk2/Nlk/Ppp2r5c/Stk10/Ppp2ca/Flt4/Ace/Map3k3/Ern1/Mink1/Ppp2r5e/Vrk1/Eif2s1/Ripk3/Pak2/Vegfa/Hspa9/Ppp2r5b/Pdgfa/Stk17b/Stk16/Pask/Abl2/Uhmk1/Abl1/Stk39/Tyro3/Ngf/Errfi1/Cdk5/Tec/Prkg2/Mapkapk5/Eif2ak1/Epha1/Iqgap1/Pak1/Irak1/Ephb1/Mapkapk3/Tnks1bp1/Map2k2/Pim3/Lrrk2/Atp13a2/Oxsr1/Rap2b/Hk1/Enpp1/Tssk2/Wnk1/Prkca/Rap2a/Jun/Mapk14/Ntrk2/Ptk2b/Kdr/Mapk15/Peak…	69
GO:0006790	GO:0006790	sulfur compound metabolic process	76/4109	270/23174	1.45414e-05	0.000267528	0.000190767	Dlat/Pemt/Ciao1/Gcdh/Gstm5/Mri1/Cs/Sqor/Mettl16/Nfe2l2/Acot8/Pcmt1/Acsl6/Ogdh/Adi1/Dld/Acly/Mthfd1/Sucla2/Dgat1/Oplah/Sod1/Glo1/Hspa9/Hsd17b4/Fasn/Acot9/Idh1/Chst1/Ahcy/Gss/Nfs1/Slc7a11/Papss1/Acot7/Ugdh/Enoph1/Tpst2/Pcyox1/Xylt1/Glrx3/G6pdx/Gpat4/Ciapin1/Ciao2b/Gsta4/Gclc/Ciao2a/Acpp/Gstt2/Chst2/Cacna1a/Nubpl/Pdk3/Aldh5a1/Acaa2/Enpp1/Gstp2/Icmt/Hs2st1/Egflam/Pdha2/Ptges/Acot4/Mat2a/Ndst1/Fxn/Chs…	76
GO:0099116	GO:0099116	tRNA 5'-end processing	4109-10-01	14/23174	1.5135e-05	0.000277623	0.000197966	Rpp40/Pop1/Rpp14/Rpp21/Hsd17b10/Pop7/Pop4/Rpp38/Pop5/Rpp25	10
GO:0051495	GO:0051495	positive regulation of cytoskeleton organization	64/4109	218/23174	1.61143e-05	0.000294717	0.000210154	Rac1/Rhoc/Snx9/Scin/Ranbp1/Arpc2/Pfdn2/Nphs1/Rhoa/Arpc5/Myo1c/Pfn1/Wasf1/Rhobtb1/Actr2/Drg1/Trim27/Carmil1/Iqgap2/F2rl1/Bin1/Hras/Ppm1f/Actr3/Arpc5l/Abl1/Nckap1/Nsfl1c/Mapre1/Stmn2/Pfn2/Gpsm2/Hax1/Arpc3/Pxn/Arpc1b/Limk1/Epha1/Cyfip1/Fchsd2/Pak1/Cttn/Katnb1/Arhgef5/Slain2/Bag4/Csf3/Arhgef10l/S100a10/Id1/Arf6/Cdc42ep2/Arf1/Cep120/Carmil2/Map1b/Gm14137/Cfl1/Ptk2b/Grb2/Itgb1bp1/Mapk15/Nck2/Arpc4	64
GO:0006275	GO:0006275	regulation of DNA replication	37/4109	106/23174	1.69756e-05	0.000308682	0.000220113	Rac1/Dbf4/Cdt1/Cdc42/Faf1/Msh3/Tnfaip1/Fbxo5/Cdk1/Lig3/Ctc1/Gtpbp4/Wrnip1/Atf1/Gli1/Hras/Cdan1/Pcna/Ccna2/Stoml2/Rfc5/Ereg/Atg7/Inppl1/Wdr18/Zfp365/Smarcal1/Timeless/Tspyl2/Smc1a/Stn1/Zmpste24/E2f8/Jun/Dach1/Trp53/Mapk15	37
GO:1903322	GO:1903322	positive regulation of protein modification by small protein conjugation or removal	44/4109	134/23174	1.69775e-05	0.000308682	0.000220113	Paxip1/Ubqln1/Cdc20/Ube2i/Sart3/Ube2d1/Fzr1/Mapk9/Trib2/Sumo2/Tbc1d7/Pdcd6/Cblb/Hdac3/Tollip/Smad7/Rassf5/Ptpn22/Ngf/Bcl10/Vcp/Plk1/Dcun1d5/Pin1/Trib1/Fkbp1a/Lrrk2/Topors/Dcun1d2/Ube2l3/Stub1/Inava/Arrdc4/Cdkn2a/Rps2/Spsb4/Traf7/Ndfip2/Skp2/Gsk3a/Ube2s/Mapk15/Nsmce3/Ube2n	44
GO:0071901	GO:0071901	negative regulation of protein serine/threonine kinase activity	38/4109	110/23174	1.7229e-05	0.000312339	0.000222721	Prkar2b/Dusp3/Hyal2/Sfrp5/Dusp6/Hmgcr/Spry2/Spry4/Lrp5/Hhex/Prkar1b/Rgs2/Abl1/Spred1/Ptpn1/Ptpn22/Dnaja1/Cdkn2c/Dusp16/Nr2f2/Ptpn5/Plk1/Dusp9/Dusp4/Casp3/Prkar2a/Inppl1/Dusp5/Pkig/Spred3/Dusp10/Cblc/Sh2b3/Fem1a/Cdkn2a/Spred2/Prkca/Gstp1	38
GO:0042278	GO:0042278	purine nucleoside metabolic process	25/4109	61/23174	1.77017e-05	0.000319972	0.000228164	Gnai3/Pemt/Gmpr2/Impdh1/Ampd3/Aprt/Rhoa/Mocs2/Pcmt1/Guk1/Hprt/Nme7/Ak1/Ahcy/Mfn1/Gmps/Ampd2/Ran/Nt5e/Acpp/Lrrk2/Nme1/Efl1/Icmt/Mtap	25
GO:0006898	GO:0006898	receptor-mediated endocytosis	65/4109	223/23174	1.78651e-05	0.000321987	0.0002296	Ramp2/Efnb2/Snx9/Hap1/Dll1/Wasf1/Rab21/Itgb3/Hnrnpk/Gtf2h2/Ap2m1/Vegfa/Rabgef1/Cd63/Atp5b/Itgb1/Pard3/Smap1/Htr2b/Sele/Mrc1/Dnm1/Itga4/Sdcbp/Clta/Sgip1/Cap1/Ppt1/Snx17/Cd9/Fchsd2/Ptpn5/Cttn/Mtmr2/Ldlr/Anxa2/Snx1/Dnajc13/Micall1/Dnm2/Ppp3r1/Nsf/Arhgap27/Cbl/Apln/Serpine1/Cd81/Ankrd13b/Ramp3/Ankrd13a/Tmem108/Cltc/Arf1/Hist1h1a/Prkca/Ezr/Cacng8/Usp46/Sag/Rab31/Grb2/Ap2a1/Gak/Grem1/Synj2bp	65
GO:0006400	GO:0006400	tRNA modification	28/4109	72/23174	1.84291e-05	0.000329742	0.00023513	Qtrt1/Trmt10a/Cdkal1/Gtpbp3/Elp5/Adat2/2210016F16Rik/Nsun2/Mettl6/Dph3/Trmu/Qtrt2/Aars2/Elp2/Hsd17b10/Sephs1/Elp1/Pus1/Dus2/Aars/Trmt6/Sephs2/Trmt1l/Elp6/Urm1/Kti12/Lcmt2/Tarbp1	28
GO:1903649	GO:1903649	regulation of cytoplasmic transport	14/4109	25/23174	1.84549e-05	0.000329742	0.00023513	Map2k1/Snx3/Rab21/Msn/Mtmr2/Vps11/Dnajc13/Map2k2/Ptpn23/Lrrk2/Trim46/Ezr/Chmp3/Mapk1	14
GO:1903747	GO:1903747	regulation of establishment of protein localization to mitochondrion	14/4109	25/23174	1.84549e-05	0.000329742	0.00023513	Srebf1/Pmaip1/Dnaja1/Tomm7/Hsph1/Pdcd5/Bag3/Ptpn5/Parl/Lrrk2/Bag4/Cdkn2a/Prkaa1/Gsk3a	14
GO:0051090	GO:0051090	regulation of DNA-binding transcription factor activity	103/4109	395/23174	1.94851e-05	0.000347149	0.000247542	Pparg/Smarcb1/Jup/Ifrd1/Akt1/Tgfb1/Phb2/Prdx2/Hmox1/Ctnnb1/Faf1/Chp1/Ube2i/Cd40/Ptgis/Sfrp5/Rwdd1/Prmt2/Havcr2/Trib2/Psma6/Sav1/Trim27/Ripk3/Mtdh/Stk3/Cd200/Usp7/Vegfa/Tmem173/Hdac3/Ppp2r5b/Fosl1/Lrp5/Rela/Prdx3/Trim8/Rnf41/Adam8/Smad7/Cops5/Sumo1/Cflar/Il18rap/Rnf25/Lrrfip1/Traf5/Cat/Ngf/Arhgef2/Bcl10/Tnfrsf8/Lrp8/Taf12/Pex14/Tnfrsf4/Ezh2/Mtpn/Anxa4/Bhlhe40/Nfkbib/Irak1/Setd6/Tradd/Tirap/Eomes/L…	103
GO:0051100	GO:0051100	negative regulation of binding	52/4109	168/23174	2.01218e-05	0.000356124	0.000253943	Akt1/Ruvbl2/Bax/Ralb/Hmox1/Twist2/Psen2/Slpi/Hspa4/Ace/Aurkb/Eif2s1/Gtpbp4/Habp4/Hnrnpk/Myc/Csnk1e/Ercc4/Sympk/Gnl3l/Eif4a3/Sumo1/Itga4/E2f1/Aurka/Lef1/Adam15/Pex14/Dvl1/Crmp1/Eif2b4/Eif2b1/Actb/Pin1/Mdfi/Tdg/Ddx11/Lrrk2/Ripor1/Stub1/Bag2/Crtac1/Id1/Disc1/Cdkn2a/Msx1/Jun/Tle5/Ilrun/Itgb1bp1/Rgma/Wfikkn1	52
GO:0010833	GO:0010833	telomere maintenance via telomere lengthening	29/4109	76/23174	2.01368e-05	0.000356124	0.000253943	Rpa1/Ctnnb1/Tinf2/Naf1/Aurkb/Ctc1/Hsp90aa1/Ercc4/Hsp90ab1/Tnks2/Gnl3l/Cct8/Nop10/Dclre1b/Cct6a/Mapkapk5/Cct7/Dkc1/Terf2/Acd/Rtel1/Hnrnpu/Wrap53/Stn1/Hnrnpc/Mapk1/Mapk15/Tcp1/Ptges3	29
GO:0007173	GO:0007173	epidermal growth factor receptor signaling pathway	34/4109	95/23174	2.01612e-05	0.000356124	0.000253943	Akt1/Tgfb1/Dusp3/Neurl1a/Hap1/Psen2/Tsg101/Plcg1/Mmp9/Tfap2a/Cblb/Hbegf/Pde6g/Cnot9/Abl2/Abl1/Ptpn12/Errfi1/Ereg/Areg/Tgfa/Iqgap1/Cbl/Rnf126/Socs5/Mvb12b/Cblc/Ptpn11/Plaur/Gprc5a/Ptk2b/Pde6h/Rab7/Btc	34
GO:0034250	GO:0034250	positive regulation of cellular amide metabolic process	45/4109	139/23174	2.05082e-05	0.000361225	0.00025758	Hnrnpd/Ptbp1/Cdk4/Hnrnpl/Itga2/Nfe2l2/Eif3d/Coa3/C1qbp/Fxr2/Habp4/Samd4/Mief1/Csnk1e/Tarbp2/Uqcc2/Polr2d/Eif4a3/Fastkd2/Uhmk1/Vim/Eif6/Ccn1/Plk3/Khdrbs1/Zcchc4/Cnbp/Eif3c/Rbm3/Casp3/Slc35a4/Upf3b/Rps27l/Ythdf2/Elavl1/Otud6b/Mrps27/Pla2g6/Gsk3a/Sphk2/Ptk2b/Mapk1/Pym1/Nck2/Eif5a	45
GO:0072331	GO:0072331	signal transduction by p53 class mediator	44/4109	135/23174	2.09062e-05	0.00036719	0.000261834	Zfp385a/Foxm1/Eef1e1/Stk11/Bax/Cdip1/Cd44/Hipk1/Dyrk3/Perp/Ddit4/Mdm2/Hint1/Bdkrb2/Hnrnpk/Rrn3/Pmaip1/Ankrd1/Ankrd2/Bok/Trp53bp2/Spred1/E2f1/Triap1/Aen/Rrp8/Mif/Rps27l/Topors/Spred3/Acer2/Nop2/Rpf2/Armc10/Pak1ip1/Zmpste24/Cdkn2a/Spred2/Msx1/Prmt6/Kmt5a/Trp53/Rrs1/Hipk2	44
GO:0007032	GO:0007032	endosome organization	22/4109	51/23174	2.14076e-05	0.000374935	0.000267356	Rab5b/Coro1c/Rab11a/Chmp2b/Sqstm1/Rab5c/Snx3/Laptm4b/Als2/Dnm1/Usp50/Pi4k2b/Lamtor1/Vps11/Dnajc13/Vps18/Plekhj1/Rilp/Pheta1/Ggnbp1/Hook2/Exoc8	22
GO:0048145	GO:0048145	regulation of fibroblast proliferation	37/4109	107/23174	2.15551e-05	0.000376455	0.00026844	Ngfr/Pparg/Brpf1/Tgfb1/Bax/Aqp1/Cdk4/Zmiz1/Mmp9/Itgb3/Ctc1/B4galt7/Rasa1/Ndufs4/Myc/Lta/Pmaip1/Pdgfa/Cdc73/E2f1/Ccna2/Ereg/Anxa2/Tdgf1/Mif/Sirt6/Serpine1/Morc3/Ccnb1/Zmpste24/Tgif1/Trim32/Jun/Dach1/Trp53/Gstp1/Btc	37
GO:0006631	GO:0006631	fatty acid metabolic process	98/4109	373/23174	2.21393e-05	0.000385572	0.000274941	Alox12/Pparg/Akt1/Ppard/Prkar2b/Cyp4f18/Gcdh/Etfb/Pex5/Por/Elovl1/Cpt1c/Mid1ip1/Acot8/Ptgis/Acadvl/Aig1/Sgpl1/Acsl6/Mapk9/Srebf1/Dld/Aloxe3/Acly/Ndufs6/Slc25a17/Dgat1/Acat2/Eci1/Hsd17b4/Slc27a6/Gk/Fasn/Scd2/Echs1/Acadl/Dbi/Slc45a3/Adipor1/Lpgat1/Eif6/Acad9/Hadh/Abcd3/Nr4a3/Plaa/Pdpn/Cpt2/Lypla2/Mecr/Acot7/Aacs/Adipor2/Ndufab1/Gpat4/Tecr/Elovl4/Acsbg1/Etfa/Elovl5/Scap/Ptgs2/Abhd5/Mif/Hacd3/Myo5a/P…	98
GO:0001682	GO:0001682	tRNA 5'-leader removal	4109-09-01	12/23174	2.25065e-05	0.000389778	0.00027794	Rpp40/Pop1/Rpp14/Rpp21/Pop7/Pop4/Rpp38/Pop5/Rpp25	9
GO:0001731	GO:0001731	formation of translation preinitiation complex	4109-09-01	12/23174	2.25065e-05	0.000389778	0.00027794	Eif5/Denr/Eif2d/Eif2s3x/Eif4h/Mcts2/Rps2/Rpl13a/Eif2s2	9
GO:0034333	GO:0034333	adherens junction assembly	31/4109	84/23174	2.30279e-05	0.000397551	0.000283483	Acvrl1/Ramp2/Rac1/Dusp3/Coro1c/Ctnnb1/Hipk1/Itga2/Dlg5/Dmtn/Vegfa/Smad7/Map4k4/Ppm1f/Abl1/Itgav/Pip5k1a/Pxn/Iqgap1/Cttn/Arhgap6/Rhod/S100a10/Cfl1/Ptk2b/Taok2/Itgb1bp1/Kdr/Peak1/Grem1/Zfp703	31
GO:0000188	GO:0000188	inactivation of MAPK activity	4109-11-01	17/23174	2.31477e-05	0.000397551	0.000283483	Dusp3/Dusp6/Spred1/Dusp16/Dusp9/Dusp4/Dusp5/Spred3/Dusp10/Spred2/Prkca	11
GO:0000966	GO:0000966	RNA 5'-end processing	4109-11-01	17/23174	2.31477e-05	0.000397551	0.000283483	Rpp40/Pop1/Rpp14/Rpp21/Hsd17b10/Pop7/Pop4/Abt1/Rpp38/Pop5/Rpp25	11
GO:0071897	GO:0071897	DNA biosynthetic process	51/4109	165/23174	2.50772e-05	0.000429499	0.000306264	Pparg/Acvrl1/Hnrnpd/Rpa1/Ctnnb1/Tinf2/Naf1/Lig3/Aurkb/Ctc1/Pole2/Hsp90aa1/Wrnip1/Myc/Hsp90ab1/Vegfa/Polh/Ankrd1/Gnl3l/Cct8/Nppc/Fam129b/Nop10/Pcna/Vcp/Rfc5/Cct6a/Mapkapk5/Cct7/Dkc1/Terf2/Kcnk2/Acd/Tfdp1/Pold1/Phb/Hnrnpu/Pclaf/Wrap53/Stn1/Gja1/Dach1/Lig1/Ptk2b/Trp53/Hnrnpc/Mapk1/Mapk15/Tcp1/Ptges3/Grem1	51
GO:1904591	GO:1904591	positive regulation of protein import	21/4109	48/23174	2.53017e-05	0.000432151	0.000308155	Jup/Tgfb1/Nutf2/Dmap1/Hyal2/Tomm70a/Hdac3/Rbm22/Ptpn22/Ran/Pdcd5/Ipo5/Bag3/Zic1/Ptgs2/Arhgef5/Mavs/Tardbp/Mapk14/Hnrnpm/Mapk1	21
GO:0010952	GO:0010952	positive regulation of peptidase activity	49/4109	157/23174	2.69973e-05	0.000459843	0.000327902	Ngfr/Alox12/Pparg/Bcap31/Bax/Fam162a/Rhoa/Pdcd2/Fis1/Perp/Ppp2ca/Mapk9/Lgmn/Prelid1/Pdcd6/Cideb/Myc/Pmaip1/Hspd1/Ppm1f/Bok/Mtch2/Usp50/Bcl10/Ccn1/Asph/Vcp/Diablo/Pdcd5/Cck/Nlrp3/Ift57/Senp1/Gramd4/Rps27l/Aifm1/Nodal/Aim2/Acer2/Dap/Cdkn2a/Foxl2/Rnf7/Mapk14/S100a8/Bak1/Sox7/Cycs/Htra2	49
GO:0051261	GO:0051261	protein depolymerization	39/4109	116/23174	2.73364e-05	0.000464345	0.000331112	Scin/Arpc2/Mid1ip1/Hspa8/Capza2/Eps8/Carmil1/Smn1/F2rl1/Dmtn/Sh3bp1/Twf1/Twf2/Camsap1/Spef1/Stmn2/Arhgef2/Asph/Tmod1/Kif2c/Capzb/Add1/Mtpn/Katnb1/Ccsap/Gas2l1/Mical2/Plekhh2/Camsap2/Bmerb1/Kif2b/Carmil2/Kif18b/Map1b/Cfl1/Capg/Tmod3/Gak/Capza1	39
GO:0071560	GO:0071560	cellular response to transforming growth factor beta stimulus	60/4109	204/23174	2.74402e-05	0.000464835	0.000331461	Acvrl1/Itga3/Folr1/Ltbp1/Tgfb1/Stk11/Glg1/Snx6/Hyal2/Nlk/Crk/Smurf2/Gipc1/Ppm1a/Fos/Gcnt2/Dcp1a/Hsp90ab1/Ankrd1/Got1/Smad7/Cflar/Stk16/Actr3/Bmp2/Sdcbp/Nos3/Pxn/Zyx/Strap/Pdcd5/Furin/Cdh5/Pin1/Snx1/Tdgf1/Bmp8a/Dnm2/Foxh1/Zfyve9/Dbn1/Ccl2/Nodal/Serpine1/Smurf1/Stub1/Vasn/Cited2/Ltbp4/Sox5/Eid2/Lemd3/Nrros/Jun/Trp53/Hipk2/Wfikkn1/Cdkn2b/Zfp703/Peg10	60
GO:1901184	GO:1901184	regulation of ERBB signaling pathway	26/4109	66/23174	2.78132e-05	0.000469869	0.000335051	Dusp3/Neurl1a/Hap1/Psen2/Tsg101/Mmp9/Rtn4/Lgmn/Tfap2a/Cblb/Pde6g/Cnot9/Ptpn12/Errfi1/Ereg/Tgfa/Cbl/Rnf126/Socs5/Mvb12b/Rbpj/Cblc/Plaur/Gprc5a/Pde6h/Rab7	26
GO:1901796	GO:1901796	regulation of signal transduction by p53 class mediator	27/4109	70/23174	3.06925e-05	0.000517103	0.000368732	Zfp385a/Eef1e1/Cd44/Dyrk3/Mdm2/Bdkrb2/Hnrnpk/Rrn3/Pmaip1/Ankrd1/Ankrd2/Spred1/Triap1/Mif/Spred3/Nop2/Rpf2/Armc10/Pak1ip1/Zmpste24/Cdkn2a/Spred2/Msx1/Prmt6/Kmt5a/Trp53/Rrs1	27
GO:0010591	GO:0010591	regulation of lamellipodium assembly	16/4109	32/23174	3.10113e-05	0.000521057	0.000371552	Rac1/Aqp1/Arpc2/Epha2/Hsp90aa1/Bin3/Dmtn/Twf1/Akirin1/Twf2/Actr3/Nckap1/Capzb/Dnm2/Carmil2/Cfl1	16
GO:0009411	GO:0009411	response to UV	44/4109	137/23174	3.13717e-05	0.000525687	0.000374854	Akt1/Tmem161a/Stk11/Ercc1/Ruvbl2/Bax/Aqp1/Mapk13/Crip1/Hyal2/Ube2a/Ro60/Mapk9/Aurkb/Eif2s1/Yy1/Ercc4/Polh/Ercc3/Pmaip1/Ddb1/Rela/Rhbdd1/Cat/Pcna/Ppid/Xpa/Triap1/Casp3/Cdc25a/Ccar2/Brsk1/Pold1/Sde2/Pclaf/Hmgn1/Prkaa1/Trim32/Bak1/Trp53/Gpx1/Ccnd1/Nsmce3/Cops9	44
GO:0016999	GO:0016999	antibiotic metabolic process	43/4109	133/23174	3.20955e-05	0.000536154	0.000382317	Dlat/Sdhd/Akr1b3/Idh3g/Dlst/Prdx2/Cs/Sdhb/Mdh2/Txnrd1/Mdh1/Ogdh/Pxdn/Acly/Esd/Sucla2/Aco2/Sod1/Sdhaf2/Prdx5/Prdx3/Idh1/Fh1/Prdx6/Cat/Idh3b/Adh5/Aco1/Prdx1/Akr1a1/Akr1b8/Nox1/Renbp/Idh3a/Aldh5a1/Amdhd2/Mthfd1l/Mmp3/Pdha2/Gnpda1/Suclg2/Cycs/Gpx1	43
GO:0006402	GO:0006402	mRNA catabolic process	60/4109	205/23174	3.21692e-05	0.000536154	0.000382317	Hnrnpd/Ptbp1/Hnrnpa0/Carhsp1/Mettl16/Mapkapk2/Fxr2/Supv3l1/Smg8/Cnot8/Samd4/Dcp1a/Pabpc1/Ncbp2/Noct/Vegfa/Polr2d/Etf1/Eif4a3/Exosc7/Cnot9/Pkp1/Vim/E2f1/Exosc9/Exosc3/Ncbp1/Magoh/Ybx1/Mrto4/Rbm10/Lsm6/Lsm4/Dcps/Tirap/Syncrip/Exosc4/Lsm7/Edc4/Cnot1/Upf3b/Ago2/Lsm1/Rbm8a/Edc3/Exosc2/Hnrnpu/Ythdf2/Elavl1/Tardbp/Csdc2/Pde12/Patl1/Hnrnpm/Hnrnpc/Gspt1/Pym1/Rbm8a2/Lsm5/Samd4b	60
GO:0045292	GO:0045292	mRNA cis splicing, via spliceosome	15/4109	29/23174	3.28209e-05	0.000544089	0.000387976	Cwc15/Srsf6/Srsf1/Ncbp2/Srsf7/Snrpc/Rbm22/Ncbp1/Srsf4/Srsf9/Rbm19/Dcps/Srsf2/Sart1/Srsf3	15
GO:0046365	GO:0046365	monosaccharide catabolic process	15/4109	29/23174	3.28209e-05	0.000544089	0.000387976	Pfkp/Lrp5/Nudt5/Rpe/Gale/Akr1a1/Pgm2/Mpi/Galm/Galt/Gpi1/Hk1/Foxk2/Trp53/Ldha	15
GO:2001243	GO:2001243	negative regulation of intrinsic apoptotic signaling pathway	34/4109	97/23174	3.31997e-05	0.000544594	0.000388335	Zfp385a/Tmem161a/Map2k1/Hspb1/Cd44/Ndufs3/Trap1/Bcl2l1/Nfe2l2/Mmp9/Mdm2/Bdkrb2/Vdac2/Grina/Rrn3/Ptpn1/Dnaja1/Txndc12/Hdac1/Triap1/Hsph1/Ybx3/Nono/Ptgs2/Mif/Ccar2/Parl/Lrrk2/Armc10/Mcl1/Plaur/Trim32/Tpt1/Gpx1	34
GO:0006405	GO:0006405	RNA export from nucleus	28/4109	74/23174	3.32905e-05	0.000544594	0.000388335	Ddx39/Phax/Ltv1/Nup85/Nup153/Nup155/Polr2d/Hhex/Thoc3/Eif6/Ncbp1/Khdrbs1/Ran/Nup93/Thoc5/Nxt1/Thoc6/Sem1/Nup160/Thoc7/Cpsf6/Abce1/Rrs1/Nup98/Srsf3/Rbm15b/Sarnp/Eif5a	28
GO:0010822	GO:0010822	positive regulation of mitochondrion organization	28/4109	74/23174	3.32905e-05	0.000544594	0.000388335	Hk2/Bax/Fam162a/Mmp9/Fis1/Cdc37/Cideb/Mief1/Pmaip1/Bok/Optn/Mfn1/Stoml2/Tomm7/Pdcd5/Ptpn5/Vps35/Smurf1/Pla2g6/Plaur/Chchd10/Prkaa1/Mllt11/Gsk3a/Bak1/Trp53/Kdr/Htra2	28
GO:0032272	GO:0032272	negative regulation of protein polymerization	28/4109	74/23174	3.32905e-05	0.000544594	0.000388335	Scin/Arpc2/Capza2/Eps8/Pfn1/Pecam1/Carmil1/Vdac2/Dmtn/Twf1/Twf2/Capn1/Mkks/Mapre1/Stmn2/Pfn2/Tmod1/Capzb/Add1/Mtpn/Eml2/Tmsb4x/Carmil2/Cfl1/Capg/Tmod3/Myadm/Capza1	28
GO:1901880	GO:1901880	negative regulation of protein depolymerization	28/4109	74/23174	3.32905e-05	0.000544594	0.000388335	Scin/Arpc2/Mid1ip1/Capza2/Eps8/Carmil1/Dmtn/Twf1/Twf2/Camsap1/Spef1/Stmn2/Arhgef2/Tmod1/Capzb/Add1/Mtpn/Katnb1/Gas2l1/Plekhh2/Camsap2/Bmerb1/Carmil2/Map1b/Cfl1/Capg/Tmod3/Capza1	28
GO:0006401	GO:0006401	RNA catabolic process	67/4109	236/23174	3.37751e-05	0.000551067	0.000392951	Hnrnpd/Ptbp1/Hnrnpa0/Carhsp1/Mettl16/Naf1/Mapkapk2/Fxr2/Supv3l1/Smg8/Cnot8/Samd4/Dcp1a/Pabpc1/Pop1/Ncbp2/Noct/Vegfa/Lrpprc/Polr2d/Etf1/Rnaseh2c/Eif4a3/Exosc7/Cnot9/Pkp1/Vim/E2f1/Exosc9/Exosc3/Ncbp1/Magoh/Ybx1/Mrto4/Rbm10/Dkc1/Lsm6/Lsm4/Dcps/Tirap/Dis3l/Syncrip/Exosc4/Lsm7/Edc4/Cnot1/Upf3b/Ago2/Lsm1/Rbm8a/Edc3/Exosc2/Hnrnpu/Ythdf2/Elavl1/Trir/Tardbp/Csdc2/Pde12/Patl1/Hnrnpm/Hnrnpc/Gspt1/Pym1/Rbm8a…	67
GO:0009991	GO:0009991	response to extracellular stimulus	103/4109	400/23174	3.39246e-05	0.000551115	0.000392985	Pemt/Pparg/Akt1/Folr1/Angptl4/Axl/Ralb/Dgkq/Prl8a9/Nuak2/Nprl2/Cad/Hnrnpl/Nfe2l2/Castor2/Mmp9/Adora2b/Cd68/Lrp11/Castor1/Srebf1/Eif2s1/Fos/Dnajc15/Adsl/Plec/Sod1/Noct/Dsc2/Lars/Fosl1/Wdr45b/Atg4b/Glul/Slc25a25/Nr4a2/Itga4/Itga6/Mkks/Ahcy/Map1lc3a/Bcl10/Asph/Sgip1/Slc2a1/Rragc/Spp1/Eif2b1/P2rx7/Aacs/Wipi2/Eif2ak1/Atg7/Rasgrp4/Rrp8/Eif4ebp1/Panx1/Gabarapl2/Ldlr/Bckdhb/Fbxo22/Cck/Bmp8a/Gas2l1/Oma1/A…	103
GO:0043112	GO:0043112	receptor metabolic process	59/4109	201/23174	3.39558e-05	0.000551115	0.000392985	Pparg/Ramp2/Efnb2/Tgfb1/Hap1/Psen2/Fnta/Itgb3/Lgmn/Hnrnpk/Gtf2h2/Ap2m1/Vegfa/Capn1/Cd63/Itgb1/Pard3/Als2/Htr2b/Sele/Optn/Dnm1/Itgav/Ptpn1/Sdcbp/Chmp5/Hdac1/Vamp3/Cdk5/Nsg1/Cd9/Furin/Lamtor1/Ptpn5/Mtmr2/Trappc4/Anxa2/Snx1/Dnm2/Ppp3r1/Nsf/Plekhj1/Apln/Cd81/Ankrd13b/Smurf1/Ramp3/Ankrd13a/Pheta1/Cltc/Arf1/Ezr/Cacng8/Usp46/Sag/Rab31/Grb2/Grem1/Synj2bp	59
GO:0030490	GO:0030490	maturation of SSU-rRNA	19/4109	42/23174	3.45283e-05	0.000558944	0.000398568	Tsr3/Nol11/Fcf1/Riok1/Ngdn/Utp23/Bysl/Dhx37/Bms1/Mrps11/Lsm6/Fam207a/Kri1/Utp6/Abt1/Tbl3/Rrs1/Nol10/Utp3	19
GO:0005996	GO:0005996	monosaccharide metabolic process	71/4109	254/23174	3.49786e-05	0.000564758	0.000402714	Dlat/Hk2/Akr1b3/Akt1/Stk11/Dgkq/Arpp19/Otog/Phlda2/Igfbp4/Slc35b4/Pgam2/Pfkp/Myc/Pmm1/Tpi1/C1qtnf12/Man2a1/Ddb1/Lrp5/Gsto1/Gsto2/Adpgk/Pfkfb1/Nudt5/Rpe/Igfbp5/Pask/Slc45a3/Adipor1/Gpd2/Wdr5/Chst1/Slc23a2/Fggy/Gale/Akr1a1/Pgd/Pgm2/Aldoa/G6pdx/Fgl1/Pkm/Mpi/Gclc/Inppl1/Rubcnl/Oma1/Pdk3/Galm/Midn/Aldh5a1/Galt/Gpi1/Hk1/Enpp1/Foxk2/Ppp1r3f/Ppp1ca/Zmpste24/Pgp/Pdha2/Prkaa1/Gdpgp1/Gnpda1/Mapk14/Gapdh/Trp…	71
GO:0060491	GO:0060491	regulation of cell projection assembly	55/4109	184/23174	3.54382e-05	0.000569651	0.000406203	Def8/Rac1/Ift46/Mien1/Coro1c/Aqp1/Arpc2/Neurl1a/Epha2/Cdc42/Hap1/Rala/Vdac3/Dynll1/Fuz/Eps8/Pfn1/Plek2/Hsp90aa1/Tbc1d7/F2rl1/Bin3/Dmtn/Twf1/Cep97/Akirin1/Twf2/Hras/Eps8l2/Actr3/Sdccag8/Odf2/Entr1/Nckap1/Pfn2/Capzb/Espn/P2rx7/Cyfip1/Pqbp1/Kctd17/Dnm2/Dbn1/Fam110c/P2ry12/Arf6/Cdc42ep2/Gap43/Cep120/Carmil2/Gm14137/Cfl1/Mapk15/Rhog/Prl2c2	55
GO:0033044	GO:0033044	regulation of chromosome organization	93/4109	354/23174	3.54654e-05	0.000569651	0.000406203	Hnrnpd/Smarcb1/Paxip1/Tgfb1/Mcm2/Pih1d1/Paf1/Ercc1/Ruvbl2/Ctcf/Cdt1/Ctnnb1/Tinf2/Naf1/Gata2/Gata3/Setdb1/H3f3b/Tada2a/Sart3/Fbxo5/Srebf1/Aurkb/Ctc1/Xrcc3/Gtf2h2/Myc/L3mbtl2/Ercc4/Hira/Vegfa/Tnks2/Rps6ka4/Gnl3l/Nabp2/Cct8/Fh1/Phf19/Zbtb7b/Lmna/Sfpq/Rnf4/Anapc4/Tada2b/Cct6a/Mapkapk5/Mad1l1/Mad2l1/Cct7/Atg7/Plk1/Naa10/Dkc1/Terf2/Zw10/Dync1li1/Wbp2/Lif/Mad2l1bp/Sirt6/Ddx11/Lrrk2/Tacc3/Ctbp1/Wdhd1/Acd…	93
GO:0042147	GO:0042147	retrograde transport, endosome to Golgi	29/4109	78/23174	3.55802e-05	0.000570019	0.000406465	Trappc10/Ap1s1/Snx6/Vps53/Ube2o/Vti1b/Trim27/Cln5/Snx5/Rgp1/Vamp3/Vps29/Snx8/Rab6a/Vps35/Snx1/Pqlc1/Snx2/Plekhj1/Rnf126/Lrrk2/Dennd2a/Tbc1d17/Tbc1d10b/Pheta1/Cltc/Rab7b/Snx32/Rab7	29
GO:0043536	GO:0043536	positive regulation of blood vessel endothelial cell migration	23/4109	56/23174	3.64419e-05	0.000582319	0.000415236	Alox12/Akt1/Tgfb1/Hspb1/Hmox1/Gata2/Nfe2l2/Plcg1/Cd40/Map2k3/Map3k3/Plk2/Vegfa/Atp5b/Atp5a1/Abl1/Nos3/Ptgs2/Jcad/Prkca/Fgf18/Kdr/Prl2c2	23
GO:0052548	GO:0052548	regulation of endopeptidase activity	88/4109	332/23174	3.9939e-05	0.000636559	0.000453913	Ngfr/Alox12/Pparg/Akt1/Bcap31/Pih1d1/Rps6ka1/Bax/Fam162a/Aqp1/Cd44/Por/Rhoa/Pdcd2/Mmp9/Fis1/Perp/Mdm2/Ppp2ca/Mapk9/Lgmn/Prelid1/Pdcd6/Cast/Cideb/Myc/Pak2/Fetub/Vegfa/Bin1/Pmaip1/Hspd1/Cflar/Ppm1f/Bok/Mtch2/Usp50/Lef1/Bcl10/Ccn1/Asph/Vcp/Hdac1/Diablo/Triap1/Ints1/Pdcd5/Furin/Arl6ip1/Renbp/Sh3rf1/Cryab/Ptgs2/Cck/Nlrp3/Ift57/Senp1/Dhcr24/Gramd4/Gpi1/Atp13a2/Rps27l/Aifm1/Nodal/Serpine1/Aim2/Acer2/Dap…	88
GO:0018210	GO:0018210	peptidyl-threonine modification	41/4109	126/23174	4.09838e-05	0.000651537	0.000464593	Galnt1/Akt1/Tgfb1/Csnk1g2/Dgkq/Map2k1/Cad/Nlk/Cdk1/Ddit4/Vrk1/Dmtn/Spry2/Csnk1e/Csnk2b/Cdc42bpg/Pard3/Smad7/Galnt3/Stk39/Spred1/Cdk5/Ube2k/Plk1/Trpc6/Tnks1bp1/Lrrk2/Cab39/Oxsr1/Hk1/Spred3/Dcaf1/S1pr2/Spred2/Eif4g1/Prkca/Gsk3a/Hipk2/Mapk1/Csnk2a1/Galnt4	41
GO:0042060	GO:0042060	wound healing	94/4109	360/23174	4.15502e-05	0.000658852	0.00046981	Apoh/Clec10a/Alox12/Acvrl1/Ifrd1/Ppard/Axl/Tgfb1/Aqp1/Cd44/Prdx2/Hmox1/Bloc1s6/P2rx5/Elk3/Nfe2l2/Cd34/Srsf6/Crk/Anxa6/Gna13/Itgb3/Pecam1/Myh10/Hmgcr/F2rl1/Ap3b1/Plau/Gata4/Bin3/Dmtn/Plec/Tarbp2/Akirin1/Tnfrsf12a/Hbegf/Bnc1/Hras/Cd151/Pard3/Pdgfa/Cflar/F5/Stxbp1/Tor1a/Tyro3/Il1a/Procr/Anxa5/Slc7a11/Notch2/Ccn1/Pdpn/Tec/Tfpi2/Ezh2/Adipor2/Cd9/Pak1/Ubash3b/Plet1/Anxa2/Pkm/Adrb1/Ccl2/P2ry12/Rap2b/Ser…	94
GO:0030837	GO:0030837	negative regulation of actin filament polymerization	24/4109	60/23174	4.17021e-05	0.000659575	0.000470325	Scin/Arpc2/Capza2/Eps8/Pfn1/Pecam1/Carmil1/Dmtn/Twf1/Twf2/Capn1/Mkks/Pfn2/Tmod1/Capzb/Add1/Mtpn/Tmsb4x/Carmil2/Cfl1/Capg/Tmod3/Myadm/Capza1	24
GO:2000278	GO:2000278	regulation of DNA biosynthetic process	39/4109	118/23174	4.22549e-05	0.000666617	0.000475346	Pparg/Acvrl1/Hnrnpd/Ctnnb1/Tinf2/Naf1/Aurkb/Ctc1/Hsp90aa1/Myc/Hsp90ab1/Vegfa/Ankrd1/Gnl3l/Cct8/Nppc/Fam129b/Rfc5/Cct6a/Mapkapk5/Cct7/Dkc1/Terf2/Kcnk2/Acd/Tfdp1/Hnrnpu/Wrap53/Stn1/Gja1/Dach1/Ptk2b/Trp53/Hnrnpc/Mapk1/Mapk15/Tcp1/Ptges3/Grem1	39
GO:0006090	GO:0006090	pyruvate metabolic process	38/4109	114/23174	4.26626e-05	0.00067134	0.000478715	Dlat/Hk2/Ier3/Eno2/Pgam1/Ddit4/Ogdh/Pgam2/Dld/Pfkp/Entpd5/Myc/Tpi1/Adpgk/Mtch2/Eif6/Nr4a3/Gale/P2rx7/Ldhb/Aldoa/Pkm/Mpi/Me1/Mif/Sirt6/Pdk3/Galt/Gpi1/Hk1/Bpgm/Foxk2/Pdha2/Prkaa1/Gapdh/Trp53/Pgk1/Ldha	38
GO:0019674	GO:0019674	NAD metabolic process	20/4109	46/23174	4.38073e-05	0.000685872	0.000489077	Idh3g/Dlst/Mdh2/Mdh1/Ogdh/Pfkp/Gpd2/Idh3b/Nudt17/Vcp/Ldhb/Qprt/Idh3a/Gpi1/Hk1/Foxk2/Nmnat2/Gpd1l/Trp53/Ldha	20
GO:0090199	GO:0090199	regulation of release of cytochrome c from mitochondria	20/4109	46/23174	4.38073e-05	0.000685872	0.000489077	Akt1/Bax/Fam162a/Bcl2l1/Mmp9/Prelid1/Cideb/Lmna/Triap1/Pdcd5/Parl/Higd1a/Pla2g6/Plaur/Chchd10/Mllt11/Bak1/Fxn/Trp53/Gpx1	20
GO:0072089	GO:0072089	stem cell proliferation	44/4109	139/23174	4.64447e-05	0.000723833	0.000516146	Tgfb1/Ctnnb1/Pdcd2/Cd34/Tbx3/Sart3/Acsl6/Rab10/Ace/Ctc1/Foxg1/L3mbtl2/Nde1/Vegfa/Nfya/Six2/Notch1/Ngf/Lef1/Arhgef2/Nfatc1/Sirt6/Dagla/Lrrk2/Ctnna1/Daglb/Hnrnpu/Zfp335/Sox5/Disc1/Epcam/Sox18/Kctd11/Cd24a/Dmrta2/Kcna1/Cx3cr1/Yap1/Hmga2/Eml1/Trp53/Arih2/Sox2/Prl2c2	44
GO:0009064	GO:0009064	glutamine family amino acid metabolic process	25/4109	64/23174	4.65822e-05	0.000723833	0.000516146	Slc7a7/Cad/Pfas/Arg2/Glud1/Pycrl/Nit2/Asrgl1/Got1/Asl/Gls/Glul/Pycr2/Fh1/Slc7a11/Gmps/Ddah1/Nos3/Ppat/Fah/Got2/Gclc/Aldh5a1/Noxred1/Ass1	25
GO:0046824	GO:0046824	positive regulation of nucleocytoplasmic transport	25/4109	64/23174	4.65822e-05	0.000723833	0.000516146	Jup/Tgfb1/Nutf2/Dmap1/Hyal2/Mdm2/Ywhae/Ppm1a/Xpo4/Hdac3/Rbm22/Ptpn22/Khdrbs1/Ran/Ipo5/Bag3/Zic1/Ptgs2/Mavs/Tardbp/Sfn/Mapk14/Cpsf6/Mapk1/Wipf1	25
GO:0009636	GO:0009636	response to toxic substance	90/4109	343/23174	4.92933e-05	0.000764046	0.00054482	Akr1b3/Axl/Nqo1/Bax/Gstm5/Aqp1/Mapk13/Prdx2/Hmox1/Trap1/Cnp/Bcl2l1/Ppp2cb/Endog/Eps8/Nfe2l2/Crk/Kdm6b/Cdk1/Net1/Glrx/Dhfr/Esd/Nefl/Ripk3/Sod1/Trpm6/Rela/Capn1/Prdx3/Gk/Pde8a/Hprt/Prdx6/Nr4a2/Abl1/Chrna1/Cat/Slc7a11/Kpna4/Casp6/Adh5/Xpa/Nr4a3/Txn1/Prdx1/Akr1a1/Hdac1/Nos3/Aacs/Actb/Hsph1/Ezh2/Akr1b8/Itpr2/G6pdx/Casp3/Adcy7/Got2/Mt2/Mt1/Trpc6/Cryab/Cyp11a1/Chrnb4/Ddx11/Sigmar1/Lrrk2/Gch1/Egr1/Timele…	90
GO:0034312	GO:0034312	diol biosynthetic process	4109-11-01	18/23174	4.99508e-05	0.000770385	0.000549341	Qdpr/Pcbd1/Sptlc2/Sptlc1/Pcbd2/Dhfr/Asah1/Spr/Gch1/Acer2/Sphk2	11
GO:0043094	GO:0043094	cellular metabolic compound salvage	4109-11-01	18/23174	4.99508e-05	0.000770385	0.000549341	Mri1/Ampd3/Aprt/Adi1/Hprt/Uck2/Ampd2/Enoph1/Pdxk/Fcsk/Mtap	11
GO:1901879	GO:1901879	regulation of protein depolymerization	31/4109	87/23174	5.06348e-05	0.000778997	0.000555482	Scin/Arpc2/Mid1ip1/Capza2/Eps8/Carmil1/F2rl1/Dmtn/Sh3bp1/Twf1/Twf2/Camsap1/Spef1/Stmn2/Arhgef2/Asph/Tmod1/Capzb/Add1/Mtpn/Katnb1/Gas2l1/Plekhh2/Camsap2/Bmerb1/Carmil2/Map1b/Cfl1/Capg/Tmod3/Capza1	31
GO:0097237	GO:0097237	cellular response to toxic substance	51/4109	169/23174	5.07883e-05	0.000779425	0.000555787	Akr1b3/Axl/Nqo1/Gstm5/Aqp1/Mapk13/Prdx2/Hmox1/Trap1/Endog/Nfe2l2/Kdm6b/Net1/Glrx/Dhfr/Esd/Ripk3/Sod1/Rela/Capn1/Pde8a/Prdx6/Abl1/Adh5/Nr4a3/Txn1/Prdx1/Akr1a1/Nos3/Actb/Hsph1/Ezh2/Akr1b8/Itpr2/Adcy7/Trpc6/Ddx11/Sigmar1/Lrrk2/Gch1/Egr1/Timeless/Cdkn2a/Rhob/Cfl1/Fxn/Trp53/Kdr/Slc31a1/Rdh11/Selenot	51
GO:0071559	GO:0071559	response to transforming growth factor beta	60/4109	208/23174	5.1226e-05	0.0007842	0.000559192	Acvrl1/Itga3/Folr1/Ltbp1/Tgfb1/Stk11/Glg1/Snx6/Hyal2/Nlk/Crk/Smurf2/Gipc1/Ppm1a/Fos/Gcnt2/Dcp1a/Hsp90ab1/Ankrd1/Got1/Smad7/Cflar/Stk16/Actr3/Bmp2/Sdcbp/Nos3/Pxn/Zyx/Strap/Pdcd5/Furin/Cdh5/Pin1/Snx1/Tdgf1/Bmp8a/Dnm2/Foxh1/Zfyve9/Dbn1/Ccl2/Nodal/Serpine1/Smurf1/Stub1/Vasn/Cited2/Ltbp4/Sox5/Eid2/Lemd3/Nrros/Jun/Trp53/Hipk2/Wfikkn1/Cdkn2b/Zfp703/Peg10	60
GO:0120032	GO:0120032	regulation of plasma membrane bounded cell projection assembly	54/4109	182/23174	5.18748e-05	0.000789635	0.000563067	Def8/Rac1/Ift46/Mien1/Coro1c/Aqp1/Arpc2/Neurl1a/Epha2/Cdc42/Hap1/Rala/Vdac3/Dynll1/Fuz/Eps8/Pfn1/Plek2/Hsp90aa1/Tbc1d7/F2rl1/Bin3/Dmtn/Twf1/Cep97/Akirin1/Twf2/Hras/Eps8l2/Actr3/Sdccag8/Odf2/Entr1/Nckap1/Pfn2/Capzb/Espn/P2rx7/Cyfip1/Pqbp1/Kctd17/Dnm2/Dbn1/P2ry12/Arf6/Cdc42ep2/Gap43/Cep120/Carmil2/Gm14137/Cfl1/Mapk15/Rhog/Prl2c2	54
GO:0007266	GO:0007266	Rho protein signal transduction	57/4109	195/23174	5.19631e-05	0.000789635	0.000563067	Ngfr/Rnd2/Itga3/Rac1/Rhoc/Arhgef40/Cdc42/Rhoa/Eps8/Tnfaip1/Rhobtb1/Fgd6/Gna13/Pecam1/Net1/F2rl1/Arap3/Arhgdia/Eps8l2/Farp1/Rhot2/Itgb1/Als2/Gpr35/Abl2/Abl1/Arhgef2/Pdpn/Cnksr1/Rhof/Arhgdib/Mcf2l/Arhgef7/Ednra/Lpar2/Arhgef5/Hacd3/Vav3/Rtkn/Adrb1/Ripor1/Ctnnal1/Rhou/Arhgef10l/Rhod/Gpr4/Arhgef37/Cdc42ep2/Cdc42se1/Prex2/Arhgef39/Cdc42se2/Rhob/Gm14137/Phactr4/Rhog/Synj2bp	57
GO:1902905	GO:1902905	positive regulation of supramolecular fiber organization	57/4109	195/23174	5.19631e-05	0.000789635	0.000563067	Rac1/Rhoc/Snx9/Scin/Arpc2/Nphs1/Rhoa/Arpc5/Myo1c/Pfn1/Wasf1/Rhobtb1/Actr2/Drg1/Trim27/Carmil1/Iqgap2/F2rl1/Bin1/Ppm1f/Actr3/Arpc5l/Abl1/Nckap1/Mapre1/Stmn2/Pfn2/Arpc3/Pxn/Arpc1b/Limk1/Epha1/Cyfip1/Fchsd2/Pak1/Cttn/Katnb1/Arhgef5/Colgalt1/Slain2/Bag4/Csf3/Arhgef10l/S100a10/Id1/Arf6/Cdc42ep2/Arf1/Carmil2/Map1b/Gm14137/Cfl1/Ptk2b/Grb2/Itgb1bp1/Nck2/Arpc4	57
GO:0000038	GO:0000038	very long-chain fatty acid metabolic process	15/4109	30/23174	5.48932e-05	0.000832121	0.000593363	Cyp4f18/Pex5/Elovl1/Hsd17b4/Abcd3/Tecr/Elovl4/Acsbg1/Elovl5/Hacd3/Hacd2/Elovl6/Acot4/Slc27a4/Hacd1	15
GO:0000075	GO:0000075	cell cycle checkpoint	52/4109	174/23174	5.73466e-05	0.000867192	0.000618371	Tgfb1/Ier3/Cdt1/Bcl2l1/Zwint/Cdk1/Mdm2/Fzr1/Ccng1/Aurkb/Xrcc3/Nsun2/Plk2/Cdc5l/Prpf19/Rad9a/Mus81/Nabp2/Hras/E2f1/Dclre1b/Plk3/Rpa2/Kntc1/Mad1l1/Mad2l1/Plk1/Cul4a/Fem1b/Zw10/Dync1li1/Topbp1/Rfwd3/Ccar2/Thoc5/Mad2l1bp/Abraxas1/Brsk1/Rps27l/Eme1/Ppp1r10/Timeless/Bub1b/Tiprl/Ccnb1/Ptpn11/Rhno1/Mapk14/Trp53/Taok2/Ccnd1/Cdkn2b	52
GO:0043543	GO:0043543	protein acylation	65/4109	231/23174	5.88526e-05	0.000887801	0.000633067	Smarcb1/Brpf1/Paxip1/Tgfb1/Naa20/Abhd17a/Pih1d1/Taf6l/Ruvbl2/Dlst/Por/Ctcf/Dmap1/Gata2/Zdhhc12/Golga7/Gata3/Tada2a/Mdh2/Ogdh/Dld/Nmt1/Ppm1a/Naa35/L3mbtl2/Naa50/Rps6ka4/Zdhhc3/Ing5/Glul/Wdr5/Kat14/Actl6a/Lef1/Hdac1/Taf12/Tada2b/Atg7/Msl3/Hcfc1/Naa10/Zdhhc5/Wbp2/Lif/Mbd3/Naa30/Ctbp1/Hhat/Zdhhc18/Kat7/Supt3/Foxp3/Mettl8/Golga7b/Naa25/Zmpste24/Msl3l2/Trim16/Prkaa1/Nat8f1/Sphk2/Cdyl/Zdhhc8/Brpf3/Fcor	65
GO:0010499	GO:0010499	proteasomal ubiquitin-independent protein catabolic process	13/4109	24/23174	5.91483e-05	0.000887941	0.000633166	Psma2/Nfe2l2/Psmb6/Psma6/Psmb5/Psmb7/Psma7/Psmb2/Psma1/Psma4/Psma3/Psma5/Psmb3	13
GO:0048025	GO:0048025	negative regulation of mRNA splicing, via spliceosome	13/4109	24/23174	5.91483e-05	0.000887941	0.000633166	Ptbp1/Hnrnpl/Srsf6/C1qbp/Hnrnpk/Acin1/Srsf7/Celf4/Srsf4/Srsf9/U2af2/Rbm10/Rbmxl1	13
GO:0071496	GO:0071496	cellular response to external stimulus	77/4109	285/23174	5.94337e-05	0.00089007	0.000634685	Akt1/Folr1/Rac1/Angptl4/Axl/Ralb/Aqp1/Ctnnb1/Nuak2/Nprl2/Piezo1/Hnrnpl/Nfe2l2/Castor2/Mmp9/Adora2b/Cd68/Castor1/Srebf1/Eif2s1/Fos/Habp4/Dnajc15/Dsc2/Lars/Ankrd1/Fosl1/Arhgdia/Wdr45b/Got1/Atg4b/Glul/Nr4a2/Itga4/Itga6/Map1lc3a/Slc2a1/Rragc/Nos3/P2rx7/Wipi2/Atg7/Bag3/Rrp8/Ednra/Gabarapl2/Fbxo22/Gas2l1/Lrrk2/P2ry12/Nudt1/Inhbb/Klf10/Cib2/Higd1a/Ripor1/Dap/Mars/Ptpn11/Eif4g1/Hrk/Ucn2/Tmem150c/Prkaa1/J…	77
GO:0045785	GO:0045785	positive regulation of cell adhesion	104/4109	410/23174	5.96576e-05	0.00089127	0.000635541	Itga5/Efnb2/Itga3/Jup/Rac1/Tgfb1/Col26a1/Zp3/Cd44/Arpc2/Rhoa/Zmiz1/Piezo1/Itga2/Gata3/Crk/Cyth3/C1qbp/Ap3d1/Havcr2/Itgb3/Net1/Hsp90aa1/Carmil1/Gcnt2/Ap3b1/Dmtn/Emp2/Vegfa/Emilin2/Rela/Capn1/Cd63/Adam8/Itgb1/Smad7/Hspd1/Map4k4/Ppm1f/Apbb1ip/Abl1/Itga4/Itgav/Itga6/Hsd17b12/Ptpn22/Lef1/Zbtb7b/Cd1d1/Bcl10/Ccn1/Nr4a3/Pdpn/Spp1/Hsph1/Epha1/Iqgap1/Irak1/Cbfb/Tdgf1/Nlrp3/Dnm2/Vav3/Egr3/Dbn1/Ccl2/Tnfsf9/P…	104
GO:0045022	GO:0045022	early endosome to late endosome transport	18/4109	40/23174	6.03e-05	0.000896547	0.000639303	Map2k1/Snx3/Rab21/Stx8/Emp2/Msn/Mtmr2/Vps11/Dnajc13/Map2k2/Ptpn23/Rilp/Wdr81/Ezr/Hook2/Chmp3/Mapk1/Rab7	18
GO:0046825	GO:0046825	regulation of protein export from nucleus	18/4109	40/23174	6.03e-05	0.000896547	0.000639303	Mdm2/Ywhae/Ppm1a/Xpo4/Rangap1/Hdac3/Rbm22/Uhmk1/Txn1/Cdk5/Bag3/Chchd4/Thoc5/Ptpn11/Cdkn2a/Sfn/Ifi27/Wipf1	18
GO:0030100	GO:0030100	regulation of endocytosis	78/4109	290/23174	6.29055e-05	0.000932794	0.00066515	Pparg/Myo18a/Rab5b/Efnb2/Axl/Tgfb1/Dgkq/Hap1/Bcl2l1/Tsg101/Dll1/Gata2/Itga2/Hspa8/Rab5c/Rab4a/Snx3/Rab21/Rufy1/Cbll1/Itgb3/Hnrnpk/F2rl1/Ap2m1/Sod1/Vegfa/Bin1/Rabgef1/Cd63/Cd151/Itgb1/Pard3/Smap1/Sele/Dnm1/Tor1a/Itgav/Ehd4/Snph/Ptpn1/Sdcbp/Sgip1/Ppt1/Add1/Atg7/Ptpn5/Rab20/Mtmr2/Anxa2/Dnm2/Ppp3r1/Nsf/Cbl/Ccl2/Abca7/Lrrk2/Apln/Serpine1/Ankrd13b/Scarb1/Camk1d/Rapgef1/Ankrd13a/Cd300lf/Arf1/Hist1h1a/Lg…	78
GO:0042274	GO:0042274	ribosomal small subunit biogenesis	25/4109	65/23174	6.30388e-05	0.000932794	0.00066515	Nom1/Tsr3/Nol11/Ltv1/Fcf1/Riok1/Ngdn/Utp23/Bysl/Dhx37/Bms1/Mrps11/Lsm6/Fam207a/Kri1/Utp6/Abt1/Rps27l/Tbl3/Rps2/Mrps7/Rpl38/Rrs1/Nol10/Utp3	25
GO:0045666	GO:0045666	positive regulation of neuron differentiation	114/4109	458/23174	6.41458e-05	0.000946296	0.000674778	Ngfr/Sez6/Rnd2/Itga3/Rac1/Metrn/Stk11/Mmd/Ddx56/Rab11a/Eif2b2/Map2k1/Hspb1/Ranbp1/Neurl1a/Ptbp1/Hap1/Rhoa/Bnip2/Gata2/Gdi1/Nfe2l2/Retreg3/Trpv2/Zfyve27/Snx3/Socs2/Rab21/Actr2/Acsl6/Cdkl3/Rtn4/Kif3c/Foxg1/Hnrnpk/Dlg5/Nefl/Washc5/Twf1/Rrn3/Atf1/Twf2/Dlx2/Tnfrsf12a/Vegfa/Mapk8ip3/Prpf19/Ppp2r5b/Ankrd1/Itgb1/Cflar/Actr3/Rgs2/Abl2/Plxna2/Lmx1a/Itga6/Caprin1/Bmp2/Stmn2/Mfn1/Ngf/Arhgef2/Brinp1/Plaa/Lrp8…	114
GO:1900180	GO:1900180	regulation of protein localization to nucleus	39/4109	120/23174	6.42566e-05	0.000946296	0.000674778	Ngfr/Jup/Akt1/Tgfb1/Stk11/Nutf2/Dmap1/Hyal2/Chp1/Akap1/Cdk1/Ppp2ca/Hdac3/Rbm22/Trim8/Rassf5/Glul/Ptpn22/Lmna/Ran/Ipo5/Bag3/Pin1/Zic1/Ptgs2/Dclk3/Lif/Nup54/Pkig/Tmem98/Mavs/Otud7b/Kat7/Tardbp/Cdkn2a/Mapk14/Ilrun/Hnrnpm/Mapk1	39
GO:0031398	GO:0031398	positive regulation of protein ubiquitination	37/4109	112/23174	6.63296e-05	0.000974511	0.000694898	Paxip1/Ubqln1/Cdc20/Ube2d1/Fzr1/Mapk9/Trib2/Tbc1d7/Pdcd6/Cblb/Hdac3/Smad7/Rassf5/Ptpn22/Ngf/Bcl10/Plk1/Dcun1d5/Pin1/Trib1/Fkbp1a/Lrrk2/Topors/Dcun1d2/Ube2l3/Stub1/Inava/Arrdc4/Rps2/Spsb4/Ndfip2/Skp2/Gsk3a/Ube2s/Mapk15/Nsmce3/Ube2n	37
GO:0031668	GO:0031668	cellular response to extracellular stimulus	63/4109	223/23174	6.6676e-05	0.000977284	0.000696875	Folr1/Angptl4/Axl/Ralb/Nuak2/Nprl2/Hnrnpl/Nfe2l2/Castor2/Mmp9/Adora2b/Cd68/Castor1/Srebf1/Eif2s1/Fos/Dnajc15/Dsc2/Lars/Fosl1/Wdr45b/Atg4b/Glul/Nr4a2/Itga4/Itga6/Map1lc3a/Slc2a1/Rragc/P2rx7/Wipi2/Atg7/Rrp8/Gabarapl2/Fbxo22/Gas2l1/Lrrk2/P2ry12/Nudt1/Inhbb/Klf10/Cib2/Higd1a/Ripor1/Dap/Mars/Eif4g1/Hrk/Ucn2/Prkaa1/Jun/Tle5/Sipa1/Trp53/Ldha/Slc39a4/Mapk1/Rraga/Cdkn2b/Seh1l/Fcor/Nupr1l/Nim1k	63
GO:0032886	GO:0032886	regulation of microtubule-based process	65/4109	232/23174	6.77895e-05	0.000989292	0.000705437	Rac1/Chmp2b/Ranbp1/Rbm14/Hap1/Ctnnb1/Rhoa/Mid1ip1/Prune1/Drg1/Xrcc3/Plk2/Cep97/Diaph1/Cdk2ap2/Cnih2/Abl1/Camsap1/Mkks/Spef1/Nsfl1c/Mapre1/Stmn2/Gpsm2/Arhgef2/Chmp5/Gba2/Capzb/Rnf4/Mapre3/Hsph1/Pak1/Tacc2/Plk1/Katnb1/Ccsap/Fez1/Dync1li1/Pdcd6ip/Gas2l1/Slain2/Ska1/Tacc3/Cep250/Hnrnpu/Mcph1/Klhl42/Eml2/Smc1a/Camsap2/Trim46/Bmerb1/Cltc/Phldb1/Cep120/Prkaa1/Map1b/Chmp3/Map6/Memo1/Mapk15/Ccnf/Drc1/Cep7…	65
GO:0007405	GO:0007405	neuroblast proliferation	26/4109	69/23174	6.81335e-05	0.000989292	0.000705437	Tgfb1/Ctnnb1/Acsl6/Rab10/Foxg1/Nde1/Vegfa/Notch1/Lef1/Arhgef2/Dagla/Lrrk2/Ctnna1/Daglb/Zfp335/Sox5/Disc1/Kctd11/Cd24a/Dmrta2/Kcna1/Cx3cr1/Eml1/Trp53/Sox2/Prl2c2	26
GO:0043407	GO:0043407	negative regulation of MAP kinase activity	26/4109	69/23174	6.81335e-05	0.000989292	0.000705437	Dusp3/Hyal2/Sfrp5/Dusp6/Hmgcr/Spry2/Spry4/Rgs2/Spred1/Ptpn1/Ptpn22/Dnaja1/Dusp16/Ptpn5/Dusp9/Dusp4/Inppl1/Dusp5/Spred3/Dusp10/Cblc/Sh2b3/Fem1a/Spred2/Prkca/Gstp1	26
GO:1904589	GO:1904589	regulation of protein import	26/4109	69/23174	6.81335e-05	0.000989292	0.000705437	Jup/Tgfb1/Nutf2/Dmap1/Hyal2/Chp1/Akap1/Ppp2ca/Tomm70a/Hdac3/Rbm22/Ptpn22/Ran/Pdcd5/Ipo5/Bag3/Zic1/Ptgs2/Arhgef5/Nup54/Pkig/Mavs/Tardbp/Mapk14/Hnrnpm/Mapk1	26
GO:0008654	GO:0008654	phospholipid biosynthetic process	48/4109	158/23174	6.91836e-05	0.000999925	0.00071302	Pemt/Ppard/Lpcat3/Dgkq/Zp3/Pcyt1a/Pigl/Acsl6/Mboat2/Sptlc2/Pigh/Sptlc1/Ptdss1/Gpaa1/Chkb/Pisd/Agpat4/Pigf/Pcyt2/Pdgfa/Idh1/Htr2b/Capn2/Lpgat1/Dpm2/Agpat2/Lpcat4/Impa1/Pip5k1a/Gpat3/Rab38/Cdipt/Gpat4/Abhd5/Inppl1/Agpat1/Mboat7/Pigu/Cept1/Pla2g6/Pyurf/Fitm2/Pigm/Sgms2/Lclat1/Sphk2/Fdps/Selenoi	48
GO:0008361	GO:0008361	regulation of cell size	60/4109	210/23174	6.91884e-05	0.000999925	0.00071302	Rnd2/Ifrd1/Akt1/Rac1/Aqp1/Rab11a/Eif2b2/Cdk4/Rhoa/Akt1s1/E2f4/Gdi1/Trpv2/Zfyve27/Rab21/Cdkl3/Rtn4/Hsp90aa1/Anxa7/Dpysl2/Deptor/Twf2/Tnfrsf12a/Hsp90ab1/Vegfa/Lars/Clns1a/Actr3/Olfm1/Abl1/Ngf/Cdk5/Add1/Prkg2/P2rx7/Limk1/Mtpn/Slc6a12/Cyfip1/Sema4b/Pak1/Cttn/Dnm2/Dbn1/Sema7a/Rap1gap2/Trim46/Disc1/Lrrc8d/Lamtor4/Sema5b/Map1b/Kcnn4/Lrrc8c/Cfl1/Fxn/Sema3e/Ano6/Rgma/Lrrc8b	60
GO:0006644	GO:0006644	phospholipid metabolic process	90/4109	346/23174	6.94065e-05	0.00100074	0.000713604	Pemt/Rac1/Ppard/Tgfb1/Lpcat3/Pnpla6/Dgkq/Zp3/Pcyt1a/Cdc42/Pigl/Plcg1/Serinc3/Pip4k2b/Socs2/Acsl6/Mboat2/Efr3b/Sptlc2/Pigh/Fdft1/Sptlc1/Ptdss1/Plpp1/Gpaa1/Chkb/Serinc2/Pisd/Agpat4/Pigf/Pcyt2/Abhd6/Pip4k2c/Pdgfa/Idh1/Htr2b/Dbi/Capn2/Bpnt1/Lpgat1/Prdx6/Dpm2/Agpat2/Inpp5e/Lpcat4/Impa1/Sla2/Acp6/Pip5k1a/Stoml2/Pi4k2b/Gpat3/Rab38/Cdipt/Gpat4/Mtmr2/Abhd12/Ldlr/Abhd5/Inppl1/Ttc7b/Vav3/Gde1/Agpat1/Mboat7/…	90
GO:0051693	GO:0051693	actin filament capping	17/4109	37/23174	6.96805e-05	0.00100236	0.000714759	Scin/Arpc2/Capza2/Eps8/Carmil1/Dmtn/Twf1/Twf2/Tmod1/Capzb/Add1/Mtpn/Carmil2/Cfl1/Capg/Tmod3/Capza1	17
GO:0010976	GO:0010976	positive regulation of neuron projection development	93/4109	360/23174	6.98617e-05	0.00100264	0.000714959	Ngfr/Sez6/Rnd2/Itga3/Rac1/Metrn/Stk11/Ddx56/Rab11a/Eif2b2/Map2k1/Hspb1/Ranbp1/Neurl1a/Ptbp1/Hap1/Gdi1/Nfe2l2/Retreg3/Trpv2/Zfyve27/Snx3/Rab21/Actr2/Acsl6/Cdkl3/Rtn4/Kif3c/Hnrnpk/Dlg5/Nefl/Washc5/Twf1/Rrn3/Atf1/Twf2/Tnfrsf12a/Vegfa/Ppp2r5b/Ankrd1/Itgb1/Cflar/Actr3/Rgs2/Abl2/Plxna2/Itga6/Caprin1/Stmn2/Mfn1/Ngf/Plaa/Lrp8/Dvl1/Mapkapk5/Limk1/Ezh2/Cux1/Plxna1/Cpne9/Cyfip1/Iqgap1/Pak1/Ptpn5/Katnb1/Fez1…	93
GO:0090501	GO:0090501	RNA phosphodiester bond hydrolysis	23/4109	58/23174	7.02928e-05	0.00100418	0.000716056	Elac2/Ern1/Fcf1/Utp23/Ncbp2/Exosc7/Lactb2/Exosc9/Exosc3/Ncbp1/Cpsf4/Cstf2/Eri1/Dis3l/Kri1/Abt1/Ago2/Polr3k/Exosc2/Trir/Pde12/Cpsf6/Rrs1	23
GO:1903902	GO:1903902	positive regulation of viral life cycle	23/4109	58/23174	7.02928e-05	0.00100418	0.000716056	Kpna6/Rad23a/Chmp2b/Srpk1/Tsg101/Hspa8/Kpna2/Trim11/Pabpc1/Tarbp2/Vapa/Ddb1/Stom/Notch1/Ppid/Anxa2/Hacd3/Pde12/Chmp3/Vapb/Vps37b/Lgals1/Ppia	23
GO:0044770	GO:0044770	cell cycle phase transition	100/4109	393/23174	7.19283e-05	0.00102485	0.000730796	Tpd52l1/Calm1/Ube2c/Foxm1/Akt1/Ccne1/Paxip1/Dbf4/Tgfb1/Paf1/Ier3/Phb2/Slbp/Rab11a/Cdt1/Cdk4/Arpp19/E2f4/Eps8/Dyrk3/Crlf3/Calm3/Fbxo5/Cdk1/Mdm2/Prmt2/Fzr1/Ccng1/Aurkb/Ctc1/Xrcc3/Plk2/Ecd/Ccny/Ercc3/Ddb1/Cdk2ap2/Sirt7/Fbxl15/Gli1/Itgb1/Cdc73/Cdc25b/Kat14/E2f1/Ccna2/Plrg1/Cks1b/Eif4e/Anp32b/Cdkn2c/Pdpn/Plk3/Rpa2/Anapc4/Mad1l1/Ezh2/Mad2l1/Kdm8/Plk1/Cul4a/Eif4ebp1/Ccnb2/Zw10/Dync1li1/Cdc25a/Topbp1/Nfa…	100
GO:0016570	GO:0016570	histone modification	107/4109	426/23174	7.20704e-05	0.00102485	0.000730796	Smarcb1/Uhrf1/Brpf1/Paxip1/Tgfb1/Ppp5c/Pih1d1/Paf1/Taf6l/Ruvbl2/Ctcf/Rbm14/Ctnnb1/Dmap1/Gata2/Gata3/Setdb1/Ube2a/Kdm6b/Tada2a/Sart3/Prmt2/Wdr82/Srebf1/Aurkb/Vrk1/Bap1/L3mbtl2/Naa50/Usp7/Prmt5/Vegfa/Dpy30/Hdac3/Ddb1/Rps6ka4/Sirt7/Padi1/Ppm1f/Ing5/Cdc73/Rbbp5/Fh1/Ntmt1/Phf19/Wdr5/Kat14/Actl6a/Ccna2/Lef1/Zbtb7b/Lmna/Hdac1/Sfpq/Taf12/Cdk5/Tada2b/Kdm2b/Ezh2/Atg7/Prmt3/Kdm8/Msl3/Hcfc1/Coprs/Ash2l/Setd6…	107
GO:0097327	GO:0097327	response to antineoplastic agent	27/4109	73/23174	7.2514e-05	0.0010288	0.000733612	Hnrnpd/Jup/Tgfb1/Aqp1/Mapk13/Hmox1/Arpc2/Cdk4/Ctnnb1/Ddit4/Dhfr/Nefl/Adam15/Eif4e/Rnf4/Eif4ebp1/Ddx11/Ctnna1/Egr1/Kat7/Hnrnpu/Timeless/Fancb/Prkaa1/Sphk2/Slc31a1/Nsmce3	27
GO:0072332	GO:0072332	intrinsic apoptotic signaling pathway by p53 class mediator	28/4109	77/23174	7.61698e-05	0.0010782	0.000768837	Zfp385a/Stk11/Bax/Cdip1/Cd44/Hipk1/Perp/Ddit4/Mdm2/Hint1/Bdkrb2/Hnrnpk/Rrn3/Pmaip1/Ankrd2/Bok/Trp53bp2/E2f1/Triap1/Aen/Rrp8/Mif/Rps27l/Topors/Armc10/Msx1/Trp53/Hipk2	28
GO:0006278	GO:0006278	RNA-dependent DNA biosynthetic process	24/4109	62/23174	7.78437e-05	0.00109689	0.000782161	Rpa1/Ctnnb1/Tinf2/Aurkb/Ctc1/Hsp90aa1/Hsp90ab1/Gnl3l/Cct8/Nop10/Cct6a/Mapkapk5/Cct7/Dkc1/Terf2/Acd/Hnrnpu/Wrap53/Stn1/Hnrnpc/Mapk1/Mapk15/Tcp1/Ptges3	24
GO:0007004	GO:0007004	telomere maintenance via telomerase	24/4109	62/23174	7.78437e-05	0.00109689	0.000782161	Rpa1/Ctnnb1/Tinf2/Aurkb/Ctc1/Hsp90aa1/Hsp90ab1/Gnl3l/Cct8/Nop10/Cct6a/Mapkapk5/Cct7/Dkc1/Terf2/Acd/Hnrnpu/Wrap53/Stn1/Hnrnpc/Mapk1/Mapk15/Tcp1/Ptges3	24
GO:0043467	GO:0043467	regulation of generation of precursor metabolites and energy	39/4109	121/23174	7.87718e-05	0.00110745	0.000789692	Akt1/Ier3/Phb2/Trap1/Rhoa/Phlda2/Pgam1/Cdk1/Ddit4/Entpd5/Prelid1/Dnajc15/Myc/Uqcc2/Alox5/Pask/Mtch2/Eif6/Vcp/Slc25a33/P2rx7/Cox7a2/Mif/Gadd45gip1/Chchd4/Sirt6/Rubcnl/Enpp1/Cisd1/Ppp1r3f/Ppp1ca/Ccnb1/Pde12/Chchd10/Prkaa1/Ide/Sphk2/Trp53/Pgk1	39
GO:0043242	GO:0043242	negative regulation of protein complex disassembly	29/4109	81/23174	7.91124e-05	0.00110972	0.000791313	Scin/Arpc2/Mid1ip1/Ubqln4/Capza2/Eps8/Carmil1/Dmtn/Twf1/Twf2/Camsap1/Spef1/Stmn2/Arhgef2/Tmod1/Capzb/Add1/Mtpn/Katnb1/Gas2l1/Plekhh2/Camsap2/Bmerb1/Carmil2/Map1b/Cfl1/Capg/Tmod3/Capza1	29
GO:1901068	GO:1901068	guanosine-containing compound metabolic process	16/4109	34/23174	7.94272e-05	0.00111162	0.000792668	Gnai3/Gmpr2/Impdh1/Ampd3/Rhoa/Mocs2/Guk1/Hprt/Nme7/Mfn1/Gmps/Ampd2/Ran/Lrrk2/Nme1/Efl1	16
GO:0007044	GO:0007044	cell-substrate junction assembly	30/4109	85/23174	8.13702e-05	0.00113625	0.00081023	Acvrl1/Itga5/Rac1/Dusp3/Coro1c/Itga2/Itgb3/Dmtn/Plec/Vegfa/Lama3/Map4k4/Ppm1f/Abl1/Itgav/Pip5k1a/Tln1/Pxn/Iqgap1/Cttn/Arhgap6/Rhod/S100a10/Cfl1/Ptk2b/Taok2/Itgb1bp1/Kdr/Peak1/Grem1	30
GO:0007162	GO:0007162	negative regulation of cell adhesion	76/4109	283/23174	8.18252e-05	0.00114004	0.00081293	Alox12/Acvrl1/Akt1/Tgfb1/Dusp3/Coro1c/Map2k1/Cd44/Prdx2/Rhoa/Havcr2/Cbll1/Arg2/Gtpbp4/Gcnt2/Rasa1/Dlg5/Dmtn/Cblb/Tnfrsf21/Vegfa/Atp5b/Adam8/Smad7/Ppm1f/Abl2/Plxna2/Abl1/Notch1/Bmp2/Ptpn22/Lef1/Adam15/Zbtb7b/Tnc/Mad1l1/Plxna1/Cd9/Arhgap6/Fgl1/Casp3/Cbfb/Ubash3b/Plet1/Foxj1/Socs5/Serpine1/Acer2/Hlx/Foxp3/Sh2b3/Ptpn11/Cdkn2a/Epcam/Wnk1/Nexmif/Cd24a/Lgals3/Zfp608/Jam2/Adam10/Actn4/Socs6/Cfl1/Nat8f1/A…	76
GO:0034976	GO:0034976	response to endoplasmic reticulum stress	64/4109	229/23174	8.31186e-05	0.00115546	0.000823928	Bcap31/Bax/Sgta/Ufd1/Ubqln1/Bcl2l1/Ube2g2/Ppp2cb/Atf6b/Rnf5/Nfe2l2/Serinc3/H13/Tmem129/Ubxn6/Dnajb12/Rnf185/Ern1/Tmx1/Eif2s1/Psmc6/Grina/Ube2j2/Pmaip1/Cops5/Rhbdd1/Bok/Ubxn4/Tor1a/Dnajc10/Ptpn1/Vcp/Txndc12/Ube2k/Erp29/Edem1/Casp3/Trim13/Lrrk2/Aifm1/Fbxo27/Tmem33/Stub1/Nploc4/Ubac2/Pla2g6/Usp14/Nrros/Serp2/Jun/Sec61b/Vapb/Fbxo6/Spop/Bak1/Trp53/Tmem117/Rnf183/Nck2/Aup1/Ccnd1/Rnf121/Ubxn1/Nrbf2	64
GO:0006575	GO:0006575	cellular modified amino acid metabolic process	51/4109	172/23174	8.39788e-05	0.00115932	0.000826677	Pemt/Hpn/Ckb/Folr1/Gstm5/Cpt1c/Gata3/Nfe2l2/Serinc3/Pcmt1/Slc22a4/Mthfd1/Ptdss1/Dhfr/Oplah/Gart/Sod1/Serinc2/Glo1/Carnmt1/Asl/Tyms/Idh1/Acadl/Atic/Aldh9a1/Ahcy/Gss/Slc7a11/Pcyox1/Crym/G6pdx/Abhd12/Gsta4/Gclc/Gstt2/Egln3/Aldh5a1/Gch1/Gstp2/Slco4a1/Icmt/Mthfd1l/Ptges/Gstp1/Gpx1/Ethe1/Mthfs/Ass1/Mthfsl/Gcnt4	51
GO:0000956	GO:0000956	nuclear-transcribed mRNA catabolic process	35/4109	105/23174	8.39825e-05	0.00115932	0.000826677	Ptbp1/Smg8/Cnot8/Samd4/Dcp1a/Pabpc1/Ncbp2/Noct/Polr2d/Etf1/Eif4a3/Exosc7/Exosc9/Exosc3/Ncbp1/Magoh/Mrto4/Lsm4/Dcps/Exosc4/Lsm7/Edc4/Cnot1/Upf3b/Ago2/Lsm1/Rbm8a/Edc3/Exosc2/Pde12/Patl1/Gspt1/Pym1/Rbm8a2/Samd4b	35
GO:1903844	GO:1903844	regulation of cellular response to transforming growth factor beta stimulus	35/4109	105/23174	8.39825e-05	0.00115932	0.000826677	Itga3/Folr1/Ltbp1/Tgfb1/Stk11/Glg1/Snx6/Smurf2/Gipc1/Ppm1a/Hsp90ab1/Got1/Smad7/Cflar/Sdcbp/Strap/Furin/Pin1/Snx1/Tdgf1/Dnm2/Zfyve9/Smurf1/Stub1/Vasn/Cited2/Eid2/Lemd3/Nrros/Trp53/Hipk2/Wfikkn1/Cdkn2b/Zfp703/Peg10	35
GO:0031532	GO:0031532	actin cytoskeleton reorganization	34/4109	101/23174	8.44438e-05	0.00115932	0.000826677	Tgfb1/Arpc2/Rhoa/Rala/Eps8/Rhobtb1/Mink1/Plek2/Ctsl/Dmtn/Parvb/Cdc42bpg/Arhgdia/Hras/Actr3/Abl1/Ptpn1/Notch2/Hax1/Pip5k1a/Arhgdib/Pak1/Cttn/Atp2c1/Thsd7a/Micall2/Csf3/Rhod/S1pr2/S1pr1/Rap2a/Ezr/Ptk2b/Sema3e	34
GO:0046939	GO:0046939	nucleotide phosphorylation	34/4109	101/23174	8.44438e-05	0.00115932	0.000826677	Hk2/Ier3/Eno2/Pgam1/Ddit4/Guk1/Ogdh/Pgam2/Pfkp/Entpd5/Myc/Tpi1/Adpgk/Nme7/Ak1/Mtch2/Eif6/Gale/P2rx7/Aldoa/Pkm/Mpi/Mif/Sirt6/Galt/Gpi1/Hk1/Nme1/Bpgm/Foxk2/Prkaa1/Gapdh/Trp53/Pgk1	34
GO:0032387	GO:0032387	negative regulation of intracellular transport	25/4109	66/23174	8.45179e-05	0.00115932	0.000826677	Hmox1/Ube2g2/Chp1/Gdi1/Akap1/Snx3/Ppp2ca/Nup153/Dmtn/Rangap1/Hdac3/Cnih2/Rabgef1/Txn1/Cdk5/Bag3/Cryab/Pkig/Lrrk2/Bag4/Ubac2/Insig1/Rap1b/Map1b/Itgb1bp1	25
GO:0002042	GO:0002042	cell migration involved in sprouting angiogenesis	22/4109	55/23174	8.61077e-05	0.00117852	0.000840368	Efnb2/Akt1/Hmox1/Rhoa/Gata2/Stard13/Map3k3/Plk2/Vegfa/Itgb1/Abl1/Notch1/Spred1/Ptgs2/Tdgf1/Egr3/Jcad/Mmrn2/Adtrp/Itgb1bp1/Kdr/Grem1	22
GO:0030307	GO:0030307	positive regulation of cell growth	56/4109	194/23174	8.75795e-05	0.00119339	0.000850975	Hpn/Rnd2/Akt1/Hdgfl2/Rab11a/Eif2b2/Rhoa/Gdi1/Crk/Trpv2/Zfyve27/Trip10/Supv3l1/Flt4/Rtn4/Hnrnpk/Twf2/Tnfrsf12a/Vegfa/Hbegf/Exosc9/Ngf/Lef1/Sdcbp/Ncbp1/Plaa/Slc25a33/Kdm2b/Limk1/Mtpn/Cpne9/Cyfip1/Pak1/Slc25a4/Pin1/Exosc4/Dbn1/Adrb1/Cd81/Sema7a/Smurf1/Exosc2/Dnph1/Disc1/Cxcr4/Eif4g1/Sfn/Trim32/Map1b/Adam10/Cfl1/Fxn/Ptk2b/Fdps/Afdn/Csnk2a1	56
GO:0030308	GO:0030308	negative regulation of cell growth	56/4109	194/23174	8.75795e-05	0.00119339	0.000850975	Pparg/Acvrl1/Ifrd1/Ppard/Tgfb1/Stk11/Ndufs3/Sertad1/Hyal2/Crlf3/Cdkl3/Rtn4/Yy1/Tomm70a/Gal/Actr3/Rgs2/Adipor1/Frzb/Adam15/Cdkn2c/Ppt1/Cda/Cdk5/Apbb2/Adipor2/Sema4b/Pak1/Rbbp7/G6pdx/Cryab/Ccar2/Gas2l1/Enpp1/Sema7a/Phb/Ppp1r9b/Naif1/Tspyl2/Bdkrb1/Trim46/Cdkn2a/St7l/Msx1/Gja1/Sema5b/Cgrrf1/Sertad3/Cfl1/Gsk3a/Sphk2/Trp53/Sema3e/Rgma/Grem1/Ccdc85b	56
GO:0006633	GO:0006633	fatty acid biosynthetic process	42/4109	134/23174	8.77816e-05	0.00119352	0.000851068	Alox12/Elovl1/Mid1ip1/Ptgis/Acadvl/Mapk9/Srebf1/Aloxe3/Acly/Fasn/Scd2/Acadl/Slc45a3/Lpgat1/Eif6/Abcd3/Mecr/Acot7/Ndufab1/Tecr/Elovl4/Acsbg1/Elovl5/Scap/Ptgs2/Mif/Hacd3/Myo5a/Hacd2/Decr2/Scd1/Degs1/Elovl6/Insig1/Ptgs1/Mcat/Prkaa1/Ptges/Lipg/Hacd1/Prkag1/Ptges3	42
GO:0000462	GO:0000462	maturation of SSU-rRNA from tricistronic rRNA transcript (SSU-rRNA, 5.8S rRNA, LSU-rRNA)	15/4109	31/23174	8.89579e-05	0.00120423	0.000858707	Fcf1/Ngdn/Utp23/Bysl/Dhx37/Bms1/Mrps11/Fam207a/Kri1/Utp6/Abt1/Tbl3/Rrs1/Nol10/Utp3	15
GO:0090162	GO:0090162	establishment of epithelial cell polarity	15/4109	31/23174	8.89579e-05	0.00120423	0.000858707	Myo18a/Rhoa/Cyth1/Cyth3/Syne4/Fbf1/Golph3/Sh3bp1/Pard3/Frmd4a/Sipa1l3/Msn/Arf6/Gja1/Tcf15	15
GO:0050685	GO:0050685	positive regulation of mRNA processing	18/4109	41/23174	8.97547e-05	0.00121237	0.00086451	Paf1/Hspa8/Ncbp2/Celf4/Prpf19/Eif4a3/Cdc73/Prdx6/Zfp64/Ncbp1/Rbm3/Rbmxl1/Ccnb1/Leo1/Snrnp70/Nup98/Sf3b4/Dazap1	18
GO:0044419	GO:0044419	interspecies interaction between organisms	105/4109	419/23174	9.21797e-05	0.00124242	0.000885938	Smarcb1/Hpn/Psmc3/Axl/Tgfb1/Kpna6/Rad23a/Bax/Aqp1/Chmp2b/Srpk1/Ptbp1/Bcl2l1/Hyal2/Tsg101/Ube2i/Hspa8/Setdb1/Sqstm1/Eif3d/Slpi/Mmp9/Pfn1/Kpna2/Snx3/Vta1/Rab1a/Trim11/Itgb3/Trim27/F2rl1/Trim35/Ripk3/Pabpc1/Myc/Tarbp2/Denr/Hsp90ab1/Vapa/Etf1/Tslp/Lta/Npc1/Ddb1/Banf1/Trim8/Thoc3/Hspd1/Eif2d/Stom/Notch1/Itgav/Ppid/Lef1/Chmp5/Vcp/Hdac1/Atg7/Hcfc1/Cul4a/Nectin1/Tirap/Anxa2/Pdcd6ip/Fbxl2/Mst1r/Eif3l/Hacd…	105
GO:0010811	GO:0010811	positive regulation of cell-substrate adhesion	40/4109	126/23174	9.35423e-05	0.00125805	0.000897083	Itga5/Itga3/Jup/Rac1/Col26a1/Arpc2/Crk/C1qbp/Itgb3/Net1/Carmil1/Dmtn/Emp2/Vegfa/Emilin2/Itgb1/Map4k4/Ppm1f/Abl1/Itga6/Hsd17b12/Ccn1/Spp1/Epha1/Iqgap1/Tdgf1/Dnm2/Dbn1/Ninj1/Mmrn2/S100a10/Egflam/Disc1/Dock5/Cfl1/Ptk2b/Itgb1bp1/Kdr/Hacd1/Myadm	40
GO:0050673	GO:0050673	epithelial cell proliferation	106/4109	424/23174	9.46188e-05	0.00126978	0.000905443	Apoh/Ngfr/Pparg/Acvrl1/Wdr77/Uhrf1/Hpn/Efnb2/Akt1/Ppard/Tgfb1/Stk11/Rps6ka1/Bax/Phb2/Map2k1/Hmox1/Epha2/Cdc42/Ctnnb1/Tinf2/Twist2/Emc10/Gata2/Gata3/Cd34/Srsf6/Plcg1/Igfbp4/Etv4/Adora2b/Mydgf/Fmc1/Flt4/Rtn4/Itgb3/Ern1/Sav1/Ctsl/Pdcd6/Aggf1/Plau/Myc/Vegfa/Bnc1/Gli1/Agap2/Atp5a1/Hras/Cflar/Pdcl3/Igfbp5/Ptprn/Htr2b/Cdc73/Glul/Egfl7/Notch1/Itga4/Bmp2/Notch2/Nr4a3/Errfi1/Ereg/Areg/Tgfa/Strap/Nr2f2/Fgl1…	106
GO:0007039	GO:0007039	protein catabolic process in the vacuole	4109-08-01	11/23174	9.60336e-05	0.00128538	0.000916573	Laptm4b/Vps35/Ldlr/Atp13a2/Cd81/Ccdc115/Mgat3/Tmem199	8
GO:0006997	GO:0006997	nucleus organization	39/4109	122/23174	9.61965e-05	0.00128538	0.000916573	Emg1/Chmp2b/Dyrk3/H3f3b/Reep3/Pes1/Rtn4/Nup153/Habp4/Golm1/Nup155/Rrn3/Bin1/Sf1/Sumo1/Tor1a/Nup35/Cdan1/Nsfl1c/Lmna/Chmp5/Ndc1/Ankle2/Plk1/Nup93/Reep4/Chmp7/Nup54/Serbp1/Selenof/Wrap53/Tardbp/Zmpste24/Tmem201/Lemd2/Lemd3/Pom121/Nup98/Seh1l	39
GO:0015991	GO:0015991	ATP hydrolysis coupled proton transport	14/4109	28/23174	9.73482e-05	0.00129519	0.000923566	Atp6v1f/Atp6v0e/Atp5g3/Atp6v1e1/Atp6v0a1/Atp6v1c1/Atp6v0c/Atp6v0b/Atp6v1h/Atp6v0a2/Atp6v0e2/Atp1a3/Atp6v1a/Atp5g2	14
GO:0035335	GO:0035335	peptidyl-tyrosine dephosphorylation	14/4109	28/23174	9.73482e-05	0.00129519	0.000923566	Dusp3/Dusp6/Ptpn1/Ptpn12/Ptpro/Ptpn5/Dusp4/Ubash3b/Ptpn9/Dusp5/Dusp10/Pgp/Ptpn11/Dusp18	14
GO:0018107	GO:0018107	peptidyl-threonine phosphorylation	38/4109	118/23174	9.86432e-05	0.00130416	0.000929959	Akt1/Tgfb1/Csnk1g2/Dgkq/Map2k1/Cad/Nlk/Cdk1/Ddit4/Vrk1/Dmtn/Spry2/Csnk1e/Csnk2b/Cdc42bpg/Pard3/Smad7/Stk39/Spred1/Cdk5/Ube2k/Plk1/Trpc6/Tnks1bp1/Lrrk2/Cab39/Oxsr1/Hk1/Spred3/Dcaf1/S1pr2/Spred2/Eif4g1/Prkca/Gsk3a/Hipk2/Mapk1/Csnk2a1	38
GO:0031929	GO:0031929	TOR signaling	38/4109	118/23174	9.86432e-05	0.00130416	0.000929959	Fbxo9/Stk11/Pih1d1/Dgkq/Nprl2/Akt1s1/Gata3/Castor2/Dyrk3/Ddit4/Castor1/Tbc1d7/Pdcd6/Golph3/Deptor/Hdac3/Lars/Tti1/Lamtor2/Rragc/Htr6/Gpat3/Sec13/Lamtor1/Eif4ebp1/Icmt/Tiprl/Slc7a1/Disc1/Zmpste24/Smcr8/Lamtor4/Prkaa1/Gsk3a/Kdr/Rraga/Seh1l/Nim1k	38
GO:1904950	GO:1904950	negative regulation of establishment of protein localization	59/4109	208/23174	9.86532e-05	0.00130416	0.000929959	Cyp51/Ube2g2/Chp1/Gdi1/Cd34/Akap1/Snx3/Srgn/Ppp2ca/Srebf1/Arg2/Trim27/Hmgcr/F2rl1/Dph3/Dmtn/Rangap1/Cd200/Tnfrsf21/Hdac3/Il33/Rabgef1/Map4k4/Ppm1f/Frmd4a/Anxa5/Ptpn22/Hadh/Txn1/Dnaja1/Hdac1/Cdk5/Cptp/Tnfrsf4/Erp29/Hsph1/Anxa4/Sergef/Bag3/Nlrp3/Bmp8a/Ucp2/Pkig/Midn/Pim3/Lrrk2/Ppp1r11/Inhbb/Bag4/Foxp3/Ubac2/Ptpn11/Insig1/Jagn1/Ezr/Ndfip2/Adtrp/Itgb1bp1/Ndufaf2	59
GO:0034644	GO:0034644	cellular response to UV	28/4109	78/23174	9.89e-05	0.00130464	0.000930302	Tmem161a/Stk11/Ercc1/Ruvbl2/Bax/Aqp1/Mapk13/Crip1/Hyal2/Mapk9/Aurkb/Eif2s1/Yy1/Ercc4/Polh/Ddb1/Rhbdd1/Pcna/Ppid/Xpa/Triap1/Cdc25a/Pold1/Sde2/Bak1/Trp53/Nsmce3/Cops9	28
GO:1903214	GO:1903214	regulation of protein targeting to mitochondrion	4109-11-01	19/23174	9.95848e-05	0.00131088	0.000934755	Srebf1/Tomm7/Pdcd5/Bag3/Ptpn5/Parl/Lrrk2/Bag4/Cdkn2a/Prkaa1/Gsk3a	11
GO:1903828	GO:1903828	negative regulation of cellular protein localization	37/4109	114/23174	0.000100834	0.00132451	0.000944474	Tgfb1/Abhd17a/Tmbim1/Cdt1/Bcl2l1/Ube2g2/Chp1/Gdi1/Akap1/Ppp2ca/Dmtn/Rangap1/Ap2m1/Hdac3/Inpp5e/Nsfl1c/Txn1/Dnaja1/Cdk5/Hsph1/Bag3/Leprotl1/Vps35/Dclk3/Hectd1/Pkig/Tmem98/Lrrk2/Bag4/Otud7b/Ubac2/Ankrd13a/Arf6/Insig1/Cltc/Ilrun/Itgb1bp1	37
GO:0032204	GO:0032204	regulation of telomere maintenance	29/4109	82/23174	0.000101855	0.0013351	0.000952024	Hnrnpd/Ercc1/Ctnnb1/Tinf2/Naf1/Aurkb/Ctc1/Myc/Ercc4/Tnks2/Gnl3l/Nabp2/Cct8/Lmna/Cct6a/Mapkapk5/Cct7/Dkc1/Terf2/Sirt6/Acd/Rtel1/Ppp1r10/Hnrnpu/Stn1/Hnrnpc/Mapk1/Mapk15/Tcp1	29
GO:0051054	GO:0051054	positive regulation of DNA metabolic process	67/4109	244/23174	0.000102782	0.00134441	0.000958662	Hnrnpd/Foxm1/Akt1/Rac1/Paxip1/Dbf4/Tmem161a/Tgfb1/Ercc1/Bax/Cdt1/Cdc42/Ctnnb1/Faf1/Naf1/Endog/Setdb1/Tnfaip1/Cd40/Pfn1/Cdk1/Actr2/Aurkb/Ctc1/Hsp90aa1/Myc/Usp7/Atf1/Hsp90ab1/Vegfa/Tnks2/Nabp2/Gli1/Hras/Cct8/Fh1/Pcna/Exosc3/Stoml2/Rfc5/Ereg/Cct6a/Mapkapk5/Cct7/Dkc1/Terf2/Sirt6/Abraxas1/Ddx11/Acd/Rtel1/Ppp1r10/Timeless/Clcf1/Wrap53/Stn1/E2f8/Fancb/Jun/Ptk2b/Mapk1/Mapk15/Tcp1/Ptges3/Ube2n/Grem1/Prkcg	67
GO:0006096	GO:0006096	glycolytic process	30/4109	86/23174	0.000103966	0.00135192	0.000964015	Hk2/Ier3/Eno2/Pgam1/Ddit4/Ogdh/Pgam2/Pfkp/Entpd5/Myc/Tpi1/Adpgk/Mtch2/Eif6/Gale/P2rx7/Aldoa/Pkm/Mpi/Mif/Sirt6/Galt/Gpi1/Hk1/Bpgm/Foxk2/Prkaa1/Gapdh/Trp53/Pgk1	30
GO:0098727	GO:0098727	maintenance of cell number	50/4109	169/23174	0.000104157	0.00135192	0.000964015	Raf1/Med6/Paf1/Ctnnb1/Med15/Dll1/Gata2/Med28/Tbx3/Med7/Eif4enif1/Sav1/Med10/Nfya/Lbh/Six2/Lrp5/Trim8/Cdc73/Prrx1/Phf19/Eif4e/Kdm2b/Ezh2/Med21/Tead4/Cul4a/Setd6/Eomes/Lif/Cnot3/Cnot1/Ss18/Nodal/Lsm1/Srrt/Klf10/Med30/Rbpj/Mcph1/Elavl1/Smc1a/Leo1/Cdkn2a/Yap1/Hmga2/Tpt1/Zfp706/Med14/Sox2	50
GO:0045446	GO:0045446	endothelial cell differentiation	35/4109	106/23174	0.000104228	0.00135192	0.000964015	Ccm2/Acvrl1/Ctnnb1/Dll1/Stc1/Notch4/Kdm6b/Rtn4/Pecam1/F2rl1/Vegfa/Fasn/Notch1/Pdpn/Abcb1b/Add1/Nr2f2/Msn/Cdh5/Anxa2/Btg1/Rbpj/Rapgef1/Id1/S1pr2/Cxcr4/Sox18/Ezr/Rap1b/Kdr/Col23a1/Gpx1/Afdn/Myadm/Apold1	35
GO:0120034	GO:0120034	positive regulation of plasma membrane bounded cell projection assembly	35/4109	106/23174	0.000104228	0.00135192	0.000964015	Def8/Rac1/Mien1/Aqp1/Arpc2/Neurl1a/Cdc42/Hap1/Rala/Dynll1/Fuz/Eps8/Pfn1/Plek2/Hsp90aa1/F2rl1/Akirin1/Twf2/Hras/Eps8l2/Actr3/Entr1/Nckap1/Espn/P2rx7/Cyfip1/Pqbp1/Kctd17/Dnm2/P2ry12/Cdc42ep2/Cep120/Carmil2/Gm14137/Cfl1	35
GO:0042246	GO:0042246	tissue regeneration	24/4109	63/23174	0.00010477	0.00135365	0.000965254	Ifrd1/Ppard/P2rx5/Plau/Gata4/Bin3/Tarbp2/Akirin1/Cflar/Tec/Ezh2/Cd9/Pkm/Serpine1/Cd81/Ninj1/Dusp10/Sox15/Mustn1/Gap43/Gja1/Yap1/Mapk14/Gpx1	24
GO:0035924	GO:0035924	cellular response to vascular endothelial growth factor stimulus	21/4109	52/23174	0.000105236	0.00135365	0.000965254	Ramp2/Akt1/Hspb1/Dll1/Mapkapk2/Myo1c/Map2k3/Flt4/Ern1/Spry2/Vegfa/Rela/Cd63/Notch1/Adgra2/Egr3/Jcad/Ccbe1/Mapk14/Itgb1bp1/Kdr	21
GO:0046902	GO:0046902	regulation of mitochondrial membrane permeability	21/4109	52/23174	0.000105236	0.00135365	0.000965254	Hk2/Spg7/Ier3/Bax/Cnp/Bcl2l1/Slc25a5/Hebp2/Pmaip1/Rhot2/Bok/Mtch2/Slc35f6/Slc25a4/Acaa2/Naif1/Chchd10/Gsk3a/Bloc1s2/Bak1/Trp53	21
GO:0099518	GO:0099518	vesicle cytoskeletal trafficking	21/4109	52/23174	0.000105236	0.00135365	0.000965254	Map2k1/Bloc1s6/Hap1/Kif1a/Myo1c/Rab1a/Ap3d1/Kif1c/Ap3b1/Nde1/Ap3s1/Cnih2/Myo5a/Trim46/Actn4/Bloc1s2/Bloc1s3/Bloc1s4/Kif1b/Ap3s2/Kifc1	21
GO:0018209	GO:0018209	peptidyl-serine modification	87/4109	336/23174	0.000107735	0.00138294	0.000986137	Galnt1/Raf1/Stk38l/Akt1/Tgfb1/Csnk1g2/Bax/Il11/Dgkq/Mapk13/Cd44/Mark3/Mapkapk2/Nlk/Cdk1/Ddit4/Mapk9/Ern1/Aurkb/Bdkrb2/Vrk1/Hsp90aa1/Plk2/Dmtn/Spry2/Csnk1e/Mapk12/Pak2/Rps6ka2/Hsp90ab1/Vegfa/Rps6ka4/Smad7/Cnot9/Ppm1f/Uhmk1/Pkn3/Ntmt1/Galnt3/Stk39/Pfn2/Hax1/Txn1/Cdk5/Prkg2/Mapkapk5/Pak1/Plk1/Naa10/Ptgs2/Tdgf1/Dclk3/Mapkapk3/Mif/Tnks1bp1/Poglut1/Lif/Mast4/Map2k2/Pdk3/Brsk1/Lrrk2/Cab39/Hk1/Bag4/Csf3/…	87
GO:0007179	GO:0007179	transforming growth factor beta receptor signaling pathway	49/4109	165/23174	0.000109673	0.00140201	0.000999734	Acvrl1/Itga3/Folr1/Ltbp1/Tgfb1/Stk11/Glg1/Snx6/Nlk/Smurf2/Gipc1/Ppm1a/Fos/Gcnt2/Dcp1a/Hsp90ab1/Got1/Smad7/Bmp2/Sdcbp/Pxn/Zyx/Strap/Furin/Cdh5/Pin1/Snx1/Tdgf1/Bmp8a/Dnm2/Foxh1/Zfyve9/Ccl2/Nodal/Smurf1/Stub1/Vasn/Cited2/Ltbp4/Eid2/Lemd3/Nrros/Jun/Trp53/Hipk2/Wfikkn1/Cdkn2b/Zfp703/Peg10	49
GO:0019827	GO:0019827	stem cell population maintenance	49/4109	165/23174	0.000109673	0.00140201	0.000999734	Raf1/Med6/Paf1/Ctnnb1/Med15/Dll1/Gata2/Med28/Tbx3/Med7/Eif4enif1/Sav1/Med10/Nfya/Lbh/Six2/Lrp5/Trim8/Cdc73/Prrx1/Phf19/Eif4e/Kdm2b/Med21/Tead4/Cul4a/Setd6/Eomes/Lif/Cnot3/Cnot1/Ss18/Nodal/Lsm1/Srrt/Klf10/Med30/Rbpj/Mcph1/Elavl1/Smc1a/Leo1/Cdkn2a/Yap1/Hmga2/Tpt1/Zfp706/Med14/Sox2	49
GO:0031098	GO:0031098	stress-activated protein kinase signaling cascade	77/4109	290/23174	0.000110106	0.00140465	0.00100161	Tpd52l1/Foxm1/Akr1b3/Akt1/Dusp3/Mapk13/Map2k1/Nphs1/Cdc42/Rhoa/Emc10/Mapkapk2/Traf4/Sfrp5/Map2k3/Stk10/Flt4/Mapk9/Map2k6/Map3k3/Ern1/Mink1/Hmgcr/F2rl1/Stk3/Mapk8ip2/Pak2/Vegfa/Mapk8ip3/Hdac3/Hras/Cops5/Map4k4/Stk39/Bmp2/Il1a/Ptpn1/Ptpn22/Dnaja1/Prdx1/Errfi1/Hsph1/Klhdc10/Pak1/Nox1/Irak1/Sh3rf1/Tirap/Cryab/Trib1/Ephb1/Mdfi/Arhgef5/Hacd3/Map2k2/Oxsr1/Kat7/Dusp10/Rapgef1/Ulk4/Inava/Zmpste24/Cdc42se1…	77
GO:0010770	GO:0010770	positive regulation of cell morphogenesis involved in differentiation	53/4109	183/23174	0.000121359	0.00154502	0.00110171	Rnd2/Rac1/Metrn/Stk11/Rab11a/Eif2b2/Map2k1/Arpc2/Gdi1/Crk/C1qbp/Trpv2/Zfyve27/Rab21/Actr2/Mapk9/Cdkl3/Rtn4/Itgb3/Net1/Carmil1/Nefl/Dmtn/Twf2/Tnfrsf12a/Vegfa/Actr3/Plxna2/Abl1/Caprin1/Mfn1/Ngf/Lrp8/Limk1/Cux1/Plxna1/Cyfip1/Pak1/Dnm2/Dbn1/Map2k2/Sema7a/S100a10/Disc1/Dock5/Tubb2b/Map1b/Ntrk2/Map6/Fxn/Afdn/Myadm/Plxnc1	53
GO:0051973	GO:0051973	positive regulation of telomerase activity	16/4109	35/23174	0.000122319	0.00155405	0.00110815	Hnrnpd/Ctnnb1/Naf1/Aurkb/Hsp90aa1/Myc/Hsp90ab1/Mapkapk5/Dkc1/Acd/Wrap53/Mapk1/Mapk15/Tcp1/Ptges3/Grem1	16
GO:0198738	GO:0198738	cell-cell signaling by wnt	106/4109	427/23174	0.00012683	0.00160807	0.00114667	Tcf7/Itga3/Folr1/Rac1/Ccne1/Axl/Stk11/Csnk1g2/Paf1/Ruvbl2/Ndrg2/Cd44/Ctnnb1/Tle1/Fuz/Gata3/Nlk/G3bp1/Sfrp5/Snx3/Wif1/Fbxw11/Ppm1a/Nkd2/Depdc1b/Gata4/Stk3/Myc/Cby1/Csnk1e/Arl6/Cela1/Atp6v0c/Ccny/Csnk2b/Mbd2/Sdhaf2/Ddb1/Tnks2/Lrp5/Hhex/Gli1/Cdc73/Abl2/Lmx1a/Abl1/Notch1/Frzb/Tyro3/Bmp2/Gid8/Wwtr1/Lef1/Vcp/Rnf220/Hdac1/Dvl1/Ptpro/Dkkl1/Atp6ap2/Adgra2/Vps35/Pin1/Tdgf1/Lrrfip2/Mst1r/Mdfi/Rspo4/Ccar2/Va…	106
GO:0006672	GO:0006672	ceramide metabolic process	29/4109	83/23174	0.000130289	0.00164228	0.00117107	Elovl1/B4galnt1/Cers4/Cers2/B4galt5/Sgpl1/Aloxe3/Galc/Sptlc2/Sptlc1/Plpp1/Cers5/St8sia2/Ormdl1/St6galnac6/Ccn1/Gba2/P2rx7/Asah1/Cerk/Aldh5a1/Acer2/Degs1/Pla2g6/Sptssa/Sgms2/Sphk2/Fam57b/Smpd5	29
GO:0017015	GO:0017015	regulation of transforming growth factor beta receptor signaling pathway	34/4109	103/23174	0.000130711	0.00164228	0.00117107	Itga3/Folr1/Ltbp1/Tgfb1/Stk11/Glg1/Snx6/Smurf2/Gipc1/Ppm1a/Hsp90ab1/Got1/Smad7/Sdcbp/Strap/Furin/Pin1/Snx1/Tdgf1/Dnm2/Zfyve9/Smurf1/Stub1/Vasn/Cited2/Eid2/Lemd3/Nrros/Trp53/Hipk2/Wfikkn1/Cdkn2b/Zfp703/Peg10	34
GO:0030835	GO:0030835	negative regulation of actin filament depolymerization	18/4109	42/23174	0.000131175	0.00164228	0.00117107	Scin/Arpc2/Capza2/Eps8/Carmil1/Dmtn/Twf1/Twf2/Tmod1/Capzb/Add1/Mtpn/Plekhh2/Carmil2/Cfl1/Capg/Tmod3/Capza1	18
GO:0032527	GO:0032527	protein exit from endoplasmic reticulum	18/4109	42/23174	0.000131175	0.00164228	0.00117107	Bcap31/Ufd1/Ube2g2/H13/Tmem129/Sar1b/Rhbdd1/Vcp/Edem1/Sec13/Cd81/Nploc4/Ubac2/Insig1/Preb/Slc35d3/Sec61b/Aup1	18
GO:0097178	GO:0097178	ruffle assembly	18/4109	42/23174	0.000131175	0.00164228	0.00117107	Def8/Rac1/Aif1l/Coro1c/Eps8/Pfn1/Sh3bp1/Hras/Eps8l2/Pfn2/Pip5k1a/Cyfip1/Inppl1/P2ry12/Bag4/Arf6/Carmil2/Rhog	18
GO:0098927	GO:0098927	vesicle-mediated transport between endosomal compartments	18/4109	42/23174	0.000131175	0.00164228	0.00117107	Map2k1/Snx3/Rab21/Stx8/Emp2/Msn/Mtmr2/Vps11/Dnajc13/Map2k2/Ptpn23/Rilp/Wdr81/Ezr/Hook2/Chmp3/Mapk1/Rab7	18
GO:0006757	GO:0006757	ATP generation from ADP	30/4109	87/23174	0.000132036	0.00164228	0.00117107	Hk2/Ier3/Eno2/Pgam1/Ddit4/Ogdh/Pgam2/Pfkp/Entpd5/Myc/Tpi1/Adpgk/Mtch2/Eif6/Gale/P2rx7/Aldoa/Pkm/Mpi/Mif/Sirt6/Galt/Gpi1/Hk1/Bpgm/Foxk2/Prkaa1/Gapdh/Trp53/Pgk1	30
GO:0006165	GO:0006165	nucleoside diphosphate phosphorylation	33/4109	99/23174	0.000132098	0.00164228	0.00117107	Hk2/Ier3/Eno2/Pgam1/Ddit4/Ogdh/Pgam2/Pfkp/Entpd5/Myc/Tpi1/Adpgk/Nme7/Ak1/Mtch2/Eif6/Gale/P2rx7/Aldoa/Pkm/Mpi/Mif/Sirt6/Galt/Gpi1/Hk1/Nme1/Bpgm/Foxk2/Prkaa1/Gapdh/Trp53/Pgk1	33
GO:0032006	GO:0032006	regulation of TOR signaling	33/4109	99/23174	0.000132098	0.00164228	0.00117107	Fbxo9/Stk11/Pih1d1/Dgkq/Nprl2/Akt1s1/Castor2/Dyrk3/Ddit4/Castor1/Tbc1d7/Pdcd6/Golph3/Deptor/Hdac3/Lars/Tti1/Lamtor2/Rragc/Htr6/Gpat3/Sec13/Lamtor1/Slc7a1/Zmpste24/Smcr8/Lamtor4/Prkaa1/Gsk3a/Kdr/Rraga/Seh1l/Nim1k	33
GO:0007034	GO:0007034	vacuolar transport	41/4109	132/23174	0.000132177	0.00164228	0.00117107	Rab34/Chmp2b/Tsg101/Hspa8/Vps53/Ubxn6/Ap3d1/Stx8/Vti1b/Ap3b1/Tmem50b/Rab12/Bin1/Lars/Hgs/Als2/Snx27/Chmp5/Vcp/Vps33a/Vps29/Vps36/Leprotl1/Vps35/Vps11/Chmp7/Vps18/Hgsnat/Rilp/Smurf1/Epg5/Arf1/Hook2/Rab7b/Chmp3/Ndfip2/Cacng8/Rhob/Gak/Vps37b/Rab7	41
GO:0071456	GO:0071456	cellular response to hypoxia	32/4109	95/23174	0.000132844	0.00164727	0.00117462	Sdhd/Akt1/Ppard/Fam162a/Aqp1/Map2k1/Ubqln1/Nfe2l2/Cd34/Ptgis/Rtn4/Myc/Vegfa/Adam8/Notch1/Ddah1/Plk3/Eif4ebp1/Pdk3/Acaa2/Kcnk2/Higd1a/Egr1/Rbpj/Suv39h1/Stub1/Vasn/Cited2/Trp53/Pgk1/Chchd2/Slc8a3	32
GO:0042177	GO:0042177	negative regulation of protein catabolic process	40/4109	128/23174	0.000137088	0.0016965	0.00120973	Cyp51/Sgta/Ube2g2/Psen2/Uchl5/Gipc1/Snx3/Grin2c/Hmgcr/Laptm4b/Usp7/Hsp90ab1/Rela/Agap2/Pdcl3/Sdcbp/Rgp1/Mad2l1/Furin/Vps35/Gabarapl2/Pin1/Anxa2/Smarcc1/Psmf1/Senp1/Ccar2/Sf3b3/Azin1/Rilp/Phb/Ubac2/Mgat3/Cdkn2a/Csnk2a2/Usp14/Hipk2/Ubxn1/Csnk2a1/Prkcg	40
GO:0090559	GO:0090559	regulation of membrane permeability	24/4109	64/23174	0.000139682	0.0017233	0.00122884	Hk2/Spg7/Ier3/Bax/Cnp/Bcl2l1/Hspa8/Slc25a5/Hebp2/Laptm4b/Pmaip1/Rhot2/Bok/Mtch2/Slc35f6/Slc25a4/Pdcd6ip/Acaa2/Naif1/Chchd10/Gsk3a/Bloc1s2/Bak1/Trp53	24
GO:0015988	GO:0015988	energy coupled proton transmembrane transport, against electrochemical gradient	15/4109	32/23174	0.000140087	0.0017233	0.00122884	Atp6v1f/Atp6v0e/Atp5g3/Atp6v1e1/Atp6v0a1/Ndufs7/Atp6v1c1/Atp6v0c/Atp6v0b/Atp6v1h/Atp6v0a2/Atp6v0e2/Atp1a3/Atp6v1a/Atp5g2	15
GO:0050686	GO:0050686	negative regulation of mRNA processing	15/4109	32/23174	0.000140087	0.0017233	0.00122884	Ptbp1/Ccnt1/Hnrnpl/Srsf6/C1qbp/Hnrnpk/Acin1/Srsf7/Celf4/Nelfe/Srsf4/Srsf9/U2af2/Rbm10/Rbmxl1	15
GO:0006999	GO:0006999	nuclear pore organization	4109-09-01	14/23174	0.000145131	0.00177128	0.00126305	Rtn4/Nup153/Nup35/Ndc1/Nup93/Nup54/Pom121/Nup98/Seh1l	9
GO:0009226	GO:0009226	nucleotide-sugar biosynthetic process	4109-09-01	14/23174	0.000145131	0.00177128	0.00126305	Pmm1/Tsta3/Uap1l1/Ugdh/Cmas/Mpi/Fcsk/Gnpda1/Pgm3	9
GO:0043248	GO:0043248	proteasome assembly	4109-09-01	14/23174	0.000145131	0.00177128	0.00126305	Psmd4/Psmd11/Psmg1/Psmd13/Psmd5/Pomp/Adrm1/Otud6b/Sem1	9
GO:0090151	GO:0090151	establishment of protein localization to mitochondrial membrane	4109-09-01	14/23174	0.000145131	0.00177128	0.00126305	Timm13/Hspa4/Hsp90aa1/Tomm22/Samm50/Mtch2/Pdcd5/Timm29/Romo1	9
GO:0072593	GO:0072593	reactive oxygen species metabolic process	76/4109	288/23174	0.000149987	0.00182696	0.00130275	Gnai3/Ngfr/Hk2/Foxm1/Akt1/Rac1/Tgfb1/Ier3/Nqo1/Prdx2/Ndufs3/Por/Rhoa/Dynll1/Nfe2l2/Cd34/Ptgis/Ddit4/Txnrd1/Mapk9/Vdac1/Pxdn/Arg2/Hsp90aa1/Tfap2a/F2rl1/Dhfr/Ndufs4/Plau/Ripk3/Sod1/Prdx5/Prdx3/Rnf41/Ndufs1/Hspd1/Cflar/Prdx6/Cat/Eif6/Ddah1/Ccn1/Prdx1/Nos3/Slc25a33/P2rx7/Ndufc2/Nox1/G6pdx/Cryab/Ptgs2/Dnm2/Spr/Parl/Pdk3/Lrrk2/Gch1/Inava/Mmp3/Nqo2/Cx3cr1/Nrros/Mapk14/Klf2/Sphk2/Ptk2b/Trp53/Grb2/Gstp1/C…	76
GO:0140014	GO:0140014	mitotic nuclear division	69/4109	256/23174	0.000150532	0.00182954	0.0013046	Ube2c/Kpnb1/Tgfb1/Phb2/Rab11a/Chmp2b/Ranbp1/Cdc20/Cdt1/Cdc42/Ppp2r1a/Rhoa/Ncaph2/Eps8/Ywhah/Fbxo5/Zwint/Drg1/Aurkb/Xrcc3/Kif2a/Cep97/Nde1/Naa50/Hira/Sgo1/Kifc5b/Incenp/Lrp5/Sirt7/Il1a/Nsfl1c/Aurka/Chmp5/Kif2c/Cdk11b/Anapc4/Ereg/Ran/Mad1l1/Mad2l1/Tgfa/Plk1/Bccip/Naa10/Ccsap/Zw10/Dync1li1/Chmp7/Mad2l1bp/Ncaph/Tubg1/L3mbtl1/Tacc3/Hnrnpu/Bub1b/Smc1a/Ccnb1/Bod1/Chtf8/Cltc/Kif18b/Nsmce2/Ube2s/Rrs1/Nsl1…	69
GO:0051701	GO:0051701	interaction with host	37/4109	116/23174	0.00015079	0.00182954	0.0013046	Axl/Tgfb1/Kpna6/Chmp2b/Bcl2l1/Hyal2/Tsg101/Mmp9/Snx3/Trim11/Itgb3/Trim27/Trim35/Myc/Vapa/Npc1/Ddb1/Trim8/Thoc3/Itgav/Atg7/Nectin1/Vps18/Thoc5/Trim13/Thoc6/Vamp8/Trim32/Chmp3/Thoc7/Vapb/Gapdh/Vps37b/Tcp1/Lgals1/Rraga/Rab7	37
GO:0016054	GO:0016054	organic acid catabolic process	59/4109	211/23174	0.000151466	0.00183059	0.00130534	Akt1/Ppard/Tgfb1/Cyp4f18/Gcdh/Etfb/Pex5/Cd44/Hmgcll1/Hyal2/Qdpr/Acot8/Acadvl/Aig1/Arg2/Glud1/Slc25a17/Acat2/Eci1/Hsd17b4/Asrgl1/Cemip2/Gldc/Got1/Echs1/Gusb/Acadl/Gls/Dbi/Ahcy/Hadh/Abcd3/Ddah1/Cpt2/Akr1a1/Acot7/Pgd/Nos3/Ppat/Hibadh/Pcyox1/Bcat1/Fah/Qprt/Renbp/Got2/Bckdhb/Crabp1/Etfa/Gcsh/Aldh5a1/Amdhd2/Acaa2/Lonp2/Gnpda1/Acot4/Adtrp/Slc27a4/Acad11	59
GO:0046395	GO:0046395	carboxylic acid catabolic process	59/4109	211/23174	0.000151466	0.00183059	0.00130534	Akt1/Ppard/Tgfb1/Cyp4f18/Gcdh/Etfb/Pex5/Cd44/Hmgcll1/Hyal2/Qdpr/Acot8/Acadvl/Aig1/Arg2/Glud1/Slc25a17/Acat2/Eci1/Hsd17b4/Asrgl1/Cemip2/Gldc/Got1/Echs1/Gusb/Acadl/Gls/Dbi/Ahcy/Hadh/Abcd3/Ddah1/Cpt2/Akr1a1/Acot7/Pgd/Nos3/Ppat/Hibadh/Pcyox1/Bcat1/Fah/Qprt/Renbp/Got2/Bckdhb/Crabp1/Etfa/Gcsh/Aldh5a1/Amdhd2/Acaa2/Lonp2/Gnpda1/Acot4/Adtrp/Slc27a4/Acad11	59
GO:0006919	GO:0006919	activation of cysteine-type endopeptidase activity involved in apoptotic process	26/4109	72/23174	0.000154594	0.00186476	0.00132971	Ngfr/Pparg/Bax/Fam162a/Pdcd2/Pdcd6/Myc/Pmaip1/Hspd1/Bok/Bcl10/Vcp/Diablo/Cck/Nlrp3/Ift57/Senp1/Rps27l/Aifm1/Acer2/Dap/Cdkn2a/Rnf7/S100a8/Bak1/Cycs	26
GO:0010799	GO:0010799	regulation of peptidyl-threonine phosphorylation	19/4109	46/23174	0.000155786	0.00187548	0.00133736	Tgfb1/Dgkq/Ddit4/Dmtn/Spry2/Pard3/Smad7/Spred1/Ube2k/Plk1/Trpc6/Tnks1bp1/Cab39/Spred3/S1pr2/Spred2/Eif4g1/Gsk3a/Mapk1	19
GO:0007007	GO:0007007	inner mitochondrial membrane organization	14/4109	29/23174	0.000157574	0.00188238	0.00134228	Bax/Letm1/Timm13/Myc/Samm50/Afg3l2/Oma1/Dnajc11/Timm29/Chchd10/Immt/Chchd3/Romo1/Apoo	14
GO:0090662	GO:0090662	ATP hydrolysis coupled transmembrane transport	14/4109	29/23174	0.000157574	0.00188238	0.00134228	Atp6v1f/Atp6v0e/Atp5g3/Atp6v1e1/Atp6v0a1/Atp6v1c1/Atp6v0c/Atp6v0b/Atp6v1h/Atp6v0a2/Atp6v0e2/Atp1a3/Atp6v1a/Atp5g2	14
GO:0099131	GO:0099131	ATP hydrolysis coupled ion transmembrane transport	14/4109	29/23174	0.000157574	0.00188238	0.00134228	Atp6v1f/Atp6v0e/Atp5g3/Atp6v1e1/Atp6v0a1/Atp6v1c1/Atp6v0c/Atp6v0b/Atp6v1h/Atp6v0a2/Atp6v0e2/Atp1a3/Atp6v1a/Atp5g2	14
GO:0099132	GO:0099132	ATP hydrolysis coupled cation transmembrane transport	14/4109	29/23174	0.000157574	0.00188238	0.00134228	Atp6v1f/Atp6v0e/Atp5g3/Atp6v1e1/Atp6v0a1/Atp6v1c1/Atp6v0c/Atp6v0b/Atp6v1h/Atp6v0a2/Atp6v0e2/Atp1a3/Atp6v1a/Atp5g2	14
GO:0042063	GO:0042063	gliogenesis	83/4109	321/23174	0.00016072	0.00191627	0.00136644	Pparg/Akt1/Metrn/Tgfb1/Ppp1cc/Eif2b2/Map2k1/Cnp/Ctnnb1/Rhoa/Dll1/Cers2/Cntnap1/B4galt5/Rtn4/Foxg1/Myc/Sod1/Prmt5/Dlx2/Tnfrsf21/Bin1/Lta/Prpf19/Il33/Rela/Pard3/Actr3/Dbi/Slc45a3/Abl2/Vim/Abl1/Notch1/Spint1/Bmp2/E2f1/Lef1/Bag1/Lrp8/Eif2b3/Hdac1/Cdk5/Eif2b4/Areg/Eif2b1/Ezh2/Arhgef7/Il34/Ldlr/Cspg4/Ndn/Ppp3r1/Gpc1/Lif/Ccl12/Ccl2/Tmem98/Mboat7/P2ry12/Zfp365/Adgrg6/Dusp10/Clcf1/Sox5/Rnf10/Disc1/Ptpn11/…	83
GO:0042273	GO:0042273	ribosomal large subunit biogenesis	28/4109	80/23174	0.00016332	0.00194354	0.00138588	Rsl1d1/Pes1/Znhit3/Gtpbp4/Brix1/Mrpl11/Fastkd2/Wdr12/Mrto4/Mrpl20/Mrpl1/LTO1/Heatr3/Nip7/Rsl24d1/Dhx30/Nop2/Rpf2/Pak1ip1/Ddx28/Zfp622/Traf7/Rpl38/Las1l/Rrs1/Rpl7a/Snu13/Rpl7l1	28
GO:0016055	GO:0016055	Wnt signaling pathway	105/4109	425/23174	0.000165262	0.00196288	0.00139968	Tcf7/Itga3/Folr1/Rac1/Ccne1/Axl/Stk11/Csnk1g2/Paf1/Ruvbl2/Ndrg2/Cd44/Ctnnb1/Tle1/Fuz/Gata3/Nlk/G3bp1/Sfrp5/Snx3/Wif1/Fbxw11/Ppm1a/Nkd2/Depdc1b/Gata4/Stk3/Myc/Cby1/Csnk1e/Arl6/Cela1/Atp6v0c/Ccny/Csnk2b/Mbd2/Sdhaf2/Ddb1/Tnks2/Lrp5/Hhex/Gli1/Cdc73/Abl2/Lmx1a/Abl1/Notch1/Frzb/Tyro3/Bmp2/Gid8/Wwtr1/Lef1/Vcp/Rnf220/Hdac1/Dvl1/Ptpro/Dkkl1/Atp6ap2/Adgra2/Vps35/Pin1/Tdgf1/Lrrfip2/Mst1r/Mdfi/Rspo4/Ccar2/Va…	105
GO:1902904	GO:1902904	negative regulation of supramolecular fiber organization	44/4109	146/23174	0.000165993	0.00196779	0.00140318	Scin/Arpc2/Mid1ip1/Hspa8/Capza2/Eps8/Pfn1/Pecam1/Carmil1/Dmtn/Twf1/Twf2/Capn1/Camsap1/Mkks/Spef1/Mapre1/Stmn2/Pfn2/Arhgef2/Tmod1/Capzb/Add1/Mtpn/Arhgap6/Katnb1/Cryab/Ldlr/Gas2l1/Dbn1/Shank1/Eml2/Plekhh2/Camsap2/Bmerb1/S1pr1/Tmsb4x/Carmil2/Map1b/Cfl1/Capg/Tmod3/Myadm/Capza1	44
GO:0021700	GO:0021700	developmental maturation	79/4109	303/23174	0.000171357	0.00202751	0.00144576	Pparg/Sez6/Tmem79/Nom1/Rac1/Bloc1s6/Cdc20/Neurl1a/Ctnnb1/Ppp2r1a/Rhoa/Gata2/Gata3/B4galt5/Pfn1/Fbxo5/Ap3d1/Dld/Hnrnpk/Nsun2/Nefl/Ywhaz/Washc5/Rps6ka2/Vegfa/Gal/Cd63/Gdf11/Fam20c/Ptprn/Nppc/Abl2/Stxbp1/Nr4a2/Cdc25b/Bmp2/Fam210b/Aurka/Ngf/Ereg/Rab38/Xylt1/G6pdx/Gpat4/Irx5/Cdh5/Cbfb/Fem1b/Cspg4/Myo5a/Cacna1a/Cebpa/Lrrk2/Rflna/Shank1/Runx2/Rbpj/Ythdf2/Catsperd/Igsf21/Ccnb1/Disc1/S1pr1/Gldn/Sox18/Phos…	79
GO:0051224	GO:0051224	negative regulation of protein transport	57/4109	203/23174	0.000172081	0.00203135	0.0014485	Cyp51/Ube2g2/Chp1/Gdi1/Cd34/Akap1/Snx3/Srgn/Ppp2ca/Srebf1/Arg2/Trim27/Hmgcr/F2rl1/Dph3/Dmtn/Rangap1/Cd200/Tnfrsf21/Hdac3/Il33/Rabgef1/Map4k4/Ppm1f/Frmd4a/Anxa5/Ptpn22/Hadh/Txn1/Hdac1/Cdk5/Cptp/Tnfrsf4/Erp29/Anxa4/Sergef/Bag3/Nlrp3/Bmp8a/Ucp2/Pkig/Midn/Pim3/Lrrk2/Ppp1r11/Inhbb/Bag4/Foxp3/Ubac2/Ptpn11/Insig1/Jagn1/Ezr/Ndfip2/Adtrp/Itgb1bp1/Ndufaf2	57
GO:0000154	GO:0000154	rRNA modification	13/4109	26/23174	0.00017301	0.00203135	0.0014485	Emg1/Mettl16/Naf1/Dimt1/Nop10/Gar1/Zcchc4/Mrm2/Dkc1/Fdxacb1/Mrm3/Nop2/Fbl	13
GO:0000460	GO:0000460	maturation of 5.8S rRNA	13/4109	26/23174	0.00017301	0.00203135	0.0014485	Pes1/Fcf1/Exosc7/Wdr12/Exosc9/Exosc3/Eri1/Exosc4/Kri1/Abt1/Exosc2/Las1l/Rrs1	13
GO:0007040	GO:0007040	lysosome organization	23/4109	61/23174	0.000173648	0.00203135	0.0014485	Rab34/Hspa8/Cln5/Laptm4b/Tfeb/Atp6v0c/Rab14/Chmp5/Ppt1/Vps33a/P2rx7/Lamtor1/Rab20/Vps35/Vps18/Lrrk2/Clvs1/Ccdc115/Arf1/Tmem199/Hook2/Rab7b/Rab7	23
GO:0042058	GO:0042058	regulation of epidermal growth factor receptor signaling pathway	23/4109	61/23174	0.000173648	0.00203135	0.0014485	Dusp3/Neurl1a/Hap1/Psen2/Tsg101/Mmp9/Tfap2a/Cblb/Pde6g/Cnot9/Ptpn12/Errfi1/Ereg/Tgfa/Cbl/Rnf126/Socs5/Mvb12b/Cblc/Plaur/Gprc5a/Pde6h/Rab7	23
GO:0080171	GO:0080171	lytic vacuole organization	23/4109	61/23174	0.000173648	0.00203135	0.0014485	Rab34/Hspa8/Cln5/Laptm4b/Tfeb/Atp6v0c/Rab14/Chmp5/Ppt1/Vps33a/P2rx7/Lamtor1/Rab20/Vps35/Vps18/Lrrk2/Clvs1/Ccdc115/Arf1/Tmem199/Hook2/Rab7b/Rab7	23
GO:0016485	GO:0016485	protein processing	65/4109	239/23174	0.000174343	0.00203565	0.00145157	Apoh/Hpn/Glg1/Prkacb/Psen2/Fuz/Notch4/C1qbp/H13/Perp/Dcbld1/Srgn/Mdm2/Lgmn/Pitrm1/Ctsl/Nkd2/Cast/Plau/Spcs1/Cln5/Cideb/Myc/Dhh/Rps6ka2/Afg3l2/Capn1/Cpn1/Rhbdd1/Capn2/Pmpca/Pcsk2/Prss12/Asph/Stoml2/Pmpcb/P2rx7/Sppl3/Furin/Uqcrc2/Atp6ap2/Casp3/Vps35/Anxa2/Dhcr24/Oma1/Spcs2/Pcsk7/Tmem98/Lrrk2/Serpine1/Cpe/Sde2/Phb/Bag2/Immp1l/Zmpste24/Ccbe1/Lonp2/Adam10/Bak1/Fxn/Chst8/Pgk1/Timm17a	65
GO:0090092	GO:0090092	regulation of transmembrane receptor protein serine/threonine kinase signaling pathway	63/4109	230/23174	0.000175137	0.00204107	0.00145543	Acvrl1/Itga3/Folr1/Ltbp1/Tgfb1/Stk11/Glg1/Snx6/Smurf2/Sfrp5/Gipc1/Ube2o/Ppm1a/Gdf10/Gata4/Hsp90ab1/Csnk2b/Got1/Fbxl15/Gdf11/Smad7/Abl1/Notch1/Bmp2/Wwtr1/Notch2/Ccn1/Sdcbp/Strap/Furin/Rbpms/Pin1/Snx1/Tdgf1/Bmp8a/Nup93/Fkbp1a/Dnm2/Zfyve9/Inhbb/Nodal/Gdf15/Smurf1/Rbpj/Stub1/Vasn/Cited2/Lemd2/Eid2/Msx1/Lemd3/Nrros/Trp53/Hipk2/Kdr/Lefty2/Rgma/Wfikkn1/Cdkn2b/Grem1/Zfp703/Synj2bp/Peg10	63
GO:0045927	GO:0045927	positive regulation of growth	80/4109	308/23174	0.000178542	0.00207685	0.00148095	Hpn/Rnd2/Akt1/Ppard/Hdgfl2/Rab11a/Eif2b2/Zp3/Pex5/Celf1/Rhoa/Dll1/Gdi1/Crk/Trpv2/Zfyve27/Trip10/Cdk1/Supv3l1/Flt4/Rtn4/Hnrnpk/Gata4/Twf2/Tnfrsf12a/Vegfa/Hbegf/Gli1/Ppm1f/Notch1/Mkks/Exosc9/Ngf/Lef1/Sdcbp/Ncbp1/Sgip1/Plaa/Slc25a33/Kdm2b/Limk1/Mtpn/Ybx3/Cpne9/Cyfip1/Pak1/Slc25a4/Pin1/Exosc4/Dbn1/Adrb1/Serpine1/Cd81/Sema7a/Armc10/Smurf1/Rbpj/Exosc2/Hlx/Dnph1/Sox15/Ccnb1/Disc1/Cxcr4/Eif4g1/Sfn/Trim32…	80
GO:0016052	GO:0016052	carbohydrate catabolic process	42/4109	138/23174	0.000181929	0.00211229	0.00150622	Hk2/Ier3/Eno2/Pgam1/Ddit4/Ogdh/Pgam2/Pfkp/Entpd5/Myc/Tpi1/Lrp5/Adpgk/Gusb/Nudt5/Rpe/Mtch2/Eif6/Gale/Akr1a1/Pgd/Pgm2/P2rx7/Dera/Aldoa/Pkm/Mpi/Mif/Sirt6/Adrb1/Galm/Galt/Gpi1/Hk1/Bpgm/Foxk2/Ppp1ca/Prkaa1/Gapdh/Trp53/Pgk1/Ldha	42
GO:0006458	GO:0006458	'de novo' protein folding	16/4109	36/23174	0.000184102	0.00213352	0.00152136	Tor2a/Hspa8/Dnajb12/Entpd5/St13/Hspa9/Hspd1/Tor1a/Bag1/Hsph1/Chchd4/Selenof/H2-DMa/Ptges3/Hspe1/Hspa14	16
GO:0051091	GO:0051091	positive regulation of DNA-binding transcription factor activity	66/4109	244/23174	0.000185123	0.00213802	0.00152457	Pparg/Smarcb1/Jup/Ifrd1/Akt1/Tgfb1/Phb2/Ctnnb1/Ube2i/Cd40/Rwdd1/Psma6/Sav1/Trim27/Ripk3/Mtdh/Stk3/Cd200/Vegfa/Tmem173/Ppp2r5b/Fosl1/Lrp5/Rela/Prdx3/Trim8/Rnf41/Adam8/Cops5/Cflar/Il18rap/Rnf25/Lrrfip1/Traf5/Cat/Ngf/Arhgef2/Bcl10/Tnfrsf8/Lrp8/Taf12/Mtpn/Irak1/Tradd/Tirap/Lrrfip2/Nlrp3/Arhgef5/Trim13/Nodal/Mavs/Aim2/Csf3/Camk1d/Dhx33/Adgrf1/Cdkn2a/Trim32/Cx3cr1/Rab7b/Hmga2/Irak4/Hipk2/Flot2/Ube2n/Gr…	66
GO:0071695	GO:0071695	anatomical structure maturation	51/4109	177/23174	0.00018518	0.00213802	0.00152457	Tmem79/Nom1/Rac1/Ctnnb1/Ppp2r1a/Rhoa/Gata3/B4galt5/Fbxo5/Nsun2/Washc5/Rps6ka2/Gal/Fam20c/Nppc/Abl2/Nr4a2/Cdc25b/Bmp2/Fam210b/Aurka/Ngf/Ereg/Xylt1/G6pdx/Gpat4/Irx5/Cdh5/Fem1b/Cspg4/Myo5a/Cacna1a/Lrrk2/Rflna/Rbpj/Ythdf2/Ccnb1/S1pr1/Gldn/Phospho1/Gja1/Cx3cr1/Pabpc1l/Klf2/Fev/Ptk2b/Cdh3/Ano6/Grem1/Maea/Cdk5r2	51
GO:0060249	GO:0060249	anatomical structure homeostasis	98/4109	393/23174	0.000187488	0.00216065	0.0015407	Hnrnpd/Rpa1/Def8/Akr1b3/Rac1/Ccne1/Tgfb1/Stk11/Ercc1/Calb2/Bax/Chmp2b/Ctnnb1/Tinf2/Psen2/Naf1/Gata2/Cd34/Poc1b/Itgb3/Mink1/Aurkb/Ctc1/Hsp90aa1/Xrcc3/Gcnt2/Myc/Xrcc6/Ercc4/Sod1/Hsp90ab1/Vegfa/Col11a2/Tnks2/Prdx5/Gnl3l/Nabp2/Adam8/Cct8/Itgb1/Fh1/Notch1/Stk39/Itgav/Chrna1/Nop10/Mkks/Tyro3/Pcna/Wwtr1/Dclre1b/Lmna/Abca4/Fggy/Rpa2/Nos3/Add1/Spp1/Cct6a/Mapkapk5/P2rx7/Cct7/Strap/Rho/Aldoa/Bag3/LTO1/Dkc1/…	98
GO:0001952	GO:0001952	regulation of cell-matrix adhesion	36/4109	113/23174	0.000188851	0.00216829	0.00154615	Acvrl1/Jup/Rac1/Dusp3/Coro1c/Itgb3/Mink1/Rasa1/Plau/Dmtn/Emp2/Vegfa/Map4k4/Ppm1f/Abl1/Adam15/Epha1/Iqgap1/Arhgap6/Plet1/Tdgf1/Serpine1/Ninj1/Acer2/Rhod/S100a10/Disc1/Cdkn2a/Nexmif/Cfl1/Ptk2b/Itgb1bp1/Kdr/Sema3e/Peak1/Grem1	36
GO:0043244	GO:0043244	regulation of protein complex disassembly	36/4109	113/23174	0.000188851	0.00216829	0.00154615	Scin/Arpc2/Mid1ip1/Ubqln4/Capza2/Eps8/Carmil1/F2rl1/Dmtn/Sh3bp1/Twf1/Twf2/Camsap1/Spef1/Stmn2/Arhgef2/Asph/Tmod1/Capzb/Add1/Mtpn/Katnb1/Ogfod1/Gas2l1/Plekhh2/Camsap2/Zmpste24/Bmerb1/Smcr8/Carmil2/Map1b/Cfl1/Capg/Tmod3/Capza1/Eif5a	36
GO:0048588	GO:0048588	developmental cell growth	69/4109	258/23174	0.000193128	0.00221085	0.0015765	Rnd2/Ifrd1/Stk11/Rab11a/Eif2b2/Ctnnb1/Gdi1/Trpv2/Zfyve27/Trip10/Wasf1/Rab21/Prmt2/Cdkl3/Rtn4/Yy1/Hsp90aa1/Hnrnpk/Gata4/Dpysl2/Tomm70a/Twf2/Tnfrsf12a/Hsp90ab1/Vegfa/Gal/Itgb1/Actr3/Rgs2/Olfm1/Abl1/Itga4/Aurka/Ngf/Plaa/Cdk5/Dvl1/Limk1/Plxna1/Cpne9/Cyfip1/Iqgap1/Sema4b/Pak1/Cttn/G6pdx/Slc25a4/Pin1/Dnm2/Ndn/Dbn1/Sirt6/Adrb1/Mex3c/Sema7a/Smurf1/Tmem108/Trim46/Disc1/Cxcr4/Sema5b/Map1b/Gsk3a/Fxn/Fdps/Se…	69
GO:1903670	GO:1903670	regulation of sprouting angiogenesis	25/4109	69/23174	0.0001933	0.00221085	0.0015765	Ngfr/Itga5/Hmox1/Rhoa/Dll1/Gata2/Stard13/Map3k3/Plk2/Vegfa/Glul/Abl1/Notch1/Spred1/Jak1/Pkm/Ptgs2/Jcad/Epn1/Fgf1/Mmrn2/Klf2/Itgb1bp1/Kdr/Synj2bp	25
GO:0006612	GO:0006612	protein targeting to membrane	35/4109	109/23174	0.000193984	0.00221085	0.0015765	Folr1/Sgta/Pex5/Arpc2/Srp14/Srp19/Gdi1/Zdhhc12/Golga7/Myo1c/Fis1/Dmtn/Rabgef1/Hras/Zdhhc3/Pard3/Sec61a2/Actr3/Srp9/Stom/Cdk5/Arl6ip1/Pak1/Micall1/Ccl2/Srp72/Zdhhc18/Golga7b/Dusp18/Mtcl1/Asna1/Sec61b/Itgb1bp1/Vps37b/Gm10320	35
GO:1903076	GO:1903076	regulation of protein localization to plasma membrane	35/4109	109/23174	0.000193984	0.00221085	0.0015765	Grasp/Itga3/Akt1/Tgfb1/Rab11a/Tmbim1/Epha2/Bcl2l1/Sqstm1/Stac2/Stx8/Vti1b/Nkd2/Ap2m1/Itgb1/Actr3/Cdk5/Rer1/Actb/Gripap1/Ptpn9/Myo5a/Hectd1/Cnpy4/Cnst/Ppp1r9b/Ramp3/Stx3/Arf6/Cltc/Lgals3/Vamp8/Ezr/Rhog/Csnk2a1	35
GO:1902850	GO:1902850	microtubule cytoskeleton organization involved in mitosis	40/4109	130/23174	0.000198146	0.00225414	0.00160736	Kpnb1/Rab11a/Chmp2b/Cdc20/Rhoa/Drg1/Aurkb/Kif2a/Plk2/Spry2/Cep97/Nde1/Kifc5b/Actr1a/Dctn2/Nsfl1c/Aurka/Gpsm2/Arhgef2/Chmp5/Vcp/Mad2l1/Tacc2/Plk1/Bccip/Dctn6/Ccsap/Zw10/Tubg1/Tacc3/Actr1b/Ptpa/Hnrnpu/Mcph1/Ints13/Smc1a/Ccnb1/Cltc/Eml1/Kifc1	40
GO:0006140	GO:0006140	regulation of nucleotide metabolic process	33/4109	101/23174	0.00020257	0.00230024	0.00164024	Ier3/Map2k1/Bcl2l1/Rhoa/Pgam1/Adora2b/Cdk1/Ddit4/Entpd5/Dnajc15/Myc/Uqcc2/Mtch2/Eif6/Vcp/Cda/Nos3/Slc25a33/P2rx7/Ndufc2/Cox7a2/Me1/Mif/Gadd45gip1/Sirt6/Pdk3/Ccnb1/Pde12/Entpd1/Prkaa1/Sphk2/Trp53/Pgk1	33
GO:1901605	GO:1901605	alpha-amino acid metabolic process	54/4109	191/23174	0.000207835	0.00235572	0.0016798	Pemt/Slc7a7/Mri1/Hmgcll1/Adssl1/Odc1/Cad/Qdpr/Adss/Pcmt1/Pcbd1/Txnrd1/Adi1/Pfas/Mthfd1/Arg2/Glud1/Pycrl/Nit2/Gart/Psat1/Asrgl1/Gldc/Got1/Asl/Gls/Glul/Pycr2/Fh1/Sephs1/Ahcy/Slc7a11/Gmps/Ddah1/Nos3/Ppat/Enoph1/Psph/Hibadh/Bcat1/Fah/Got2/Gpt2/Gclc/Spr/Gcsh/Egln3/Aldh5a1/Azin1/Icmt/Sephs2/Mtap/Noxred1/Ass1	54
GO:0034502	GO:0034502	protein localization to chromosome	29/4109	85/23174	0.000209243	0.00236333	0.00168523	Rpa1/Pih1d1/Ruvbl2/Ctcf/Cdt1/Tinf2/Cdk1/Aurkb/Tnks2/Gnl3l/Nabp2/Cct8/Rpa2/Cct6a/Ezh2/Lrwd1/Cct7/Plk1/Dkc1/Terf2/Zw10/Chmp7/Acd/Bub1b/Wrap53/Bod1/Lemd2/Mcm9/Tcp1	29
GO:0007229	GO:0007229	integrin-mediated signaling pathway	30/4109	89/23174	0.000209269	0.00236333	0.00168523	Itga5/Itga3/Gab2/Itgae/Rhoa/Itga2/Itgb3/Dmtn/Emp2/Lama3/Itga7/Cd63/Itgb1/Abl1/Itga4/Itgav/Itga6/Adam15/Tln1/Tec/Pxn/Zyx/Vav3/Ctnna1/Sema7a/Ptpn11/Ptk2b/Itgb1bp1/Phactr4/Itga10	30
GO:0009611	GO:0009611	response to wounding	119/4109	495/23174	0.000211092	0.00237959	0.00169682	Apoh/Ngfr/Clec10a/Alox12/Acvrl1/Ifrd1/Folr1/Ppard/Axl/Tgfb1/Bax/Aqp1/Map2k1/Cd44/Prdx2/Hmox1/Bloc1s6/P2rx5/Elk3/Cers2/Nfe2l2/Cd34/Srsf6/Crk/Anxa6/Rtn4/Gna13/Itgb3/Pecam1/Grin2c/Myh10/Hmgcr/F2rl1/Ap3b1/Dhfr/Plau/Gata4/Nefl/Bin3/Dmtn/Plec/Sod1/Tarbp2/Akirin1/Tnfrsf12a/Mapk8ip3/Hbegf/Bnc1/Gli1/Hras/Cd151/Pard3/Pdgfa/Cflar/F5/Stxbp1/Tor1a/Tyro3/Il1a/Aurka/Procr/Anxa5/Slc7a11/Notch2/Ccn1/Tnc/Pdpn/Cdk5…	119
GO:0034314	GO:0034314	Arp2/3 complex-mediated actin nucleation	15/4109	33/23174	0.000214904	0.00241815	0.00172432	Arpc2/Arpc5/Wasf1/Actr2/Trim27/Iqgap2/Actr3/Arpc5l/Nckap1/Arpc3/Arpc1b/Cyfip1/Fchsd2/Arf1/Arpc4	15
GO:0045727	GO:0045727	positive regulation of translation	37/4109	118/23174	0.000221979	0.00249325	0.00177787	Hnrnpd/Ptbp1/Cdk4/Hnrnpl/Itga2/Eif3d/Coa3/C1qbp/Fxr2/Habp4/Samd4/Mief1/Tarbp2/Uqcc2/Polr2d/Eif4a3/Fastkd2/Uhmk1/Vim/Eif6/Khdrbs1/Zcchc4/Cnbp/Eif3c/Rbm3/Slc35a4/Upf3b/Rps27l/Ythdf2/Elavl1/Otud6b/Mrps27/Ptk2b/Mapk1/Pym1/Nck2/Eif5a	37
GO:0007018	GO:0007018	microtubule-based movement	72/4109	273/23174	0.000224356	0.00251539	0.00179365	Spg7/Kpnb1/Ift46/Kif20a/Map2k1/Hspb1/Bloc1s6/Cdc42/Hap1/Dynll1/Kif1a/Hspa8/Wasf1/Rab21/Rab1a/Actr2/Ap3d1/Kif3c/Kif1c/Actr10/Klc1/Ap3b1/Kif2a/Nefm/Nefl/Kif21a/Nde1/Sod1/Mapk8ip3/Kifc5b/Ap3s1/Cnih2/Arl3/Actr1a/Rhot2/Dnaaf5/Actr3/Arl8a/Nme7/Ssna1/Dync1i2/Mkks/Kif2c/Sfpq/Pex14/Arl8b/Kifc3/Terf2/Fez1/Dync1li1/Ift57/Myo5a/Actr1b/Hnrnpu/Ulk4/Tmem108/Trim46/Ccdc63/Tmem201/Kif2b/Kif18b/Map1b/Map6/Bloc1s2/…	72
GO:0050678	GO:0050678	regulation of epithelial cell proliferation	90/4109	357/23174	0.000225759	0.00252654	0.00180161	Apoh/Ngfr/Pparg/Acvrl1/Wdr77/Uhrf1/Hpn/Efnb2/Akt1/Ppard/Tgfb1/Stk11/Bax/Phb2/Hmox1/Cdc42/Ctnnb1/Tinf2/Twist2/Emc10/Gata2/Gata3/Srsf6/Plcg1/Etv4/Adora2b/Mydgf/Fmc1/Flt4/Rtn4/Itgb3/Sav1/Ctsl/Pdcd6/Aggf1/Plau/Myc/Vegfa/Bnc1/Gli1/Agap2/Atp5a1/Hras/Cflar/Pdcl3/Ptprn/Htr2b/Cdc73/Glul/Egfl7/Notch1/Itga4/Bmp2/Notch2/Nr4a3/Errfi1/Tgfa/Strap/Nr2f2/Ednra/Ift57/Egr3/Jcad/Six4/Sirt6/Ccl12/Ccl2/Fgf1/Apln/Nodal…	90
GO:0051271	GO:0051271	negative regulation of cellular component movement	81/4109	315/23174	0.000231478	0.00258325	0.00184205	Apoh/Pparg/Acvrl1/Jup/Akt1/Ppard/Tgfb1/Dusp3/Has1/Coro1c/Rhoa/Hyal2/Fuz/Stc1/Gata3/Cers2/Nfe2l2/Stard13/Crk/Gtpbp4/Ptprg/Dlg5/Cd200/Bin1/Csnk2b/Arap3/Il33/Cnih2/Arhgdia/Abhd6/Rabgef1/Cd63/Rnf41/Igfbp5/Adipor1/Olfm1/Hc/Egfl7/Notch1/Spred1/Pfn2/Adam15/Epha1/Arhgdib/Strap/Cd9/Sema4b/Nr2f2/Pin1/Dnaja4/Trib1/Mif/Dbn1/Ccl12/Ptpn23/Rap2b/Nodal/Serpine1/Ctnna1/Sema7a/Rbpj/Dusp10/Cited2/Mmrn2/Bmerb1/Nexmi…	81
GO:0016569	GO:0016569	covalent chromatin modification	108/4109	443/23174	0.000231659	0.00258325	0.00184205	Smarcb1/Uhrf1/Brpf1/Paxip1/Tgfb1/Ppp5c/Pih1d1/Paf1/Taf6l/Ruvbl2/Ctcf/Rbm14/Ctnnb1/Dmap1/Gata2/Gata3/Setdb1/Ube2a/Kdm6b/Tada2a/Sart3/Prmt2/Wdr82/Srebf1/Aurkb/Vrk1/Bap1/L3mbtl2/Naa50/Usp7/Prmt5/Vegfa/Dpy30/Hdac3/Mbd2/Ddb1/Rps6ka4/Sirt7/Padi1/Ppm1f/Ing5/Cdc73/Rbbp5/Fh1/Ntmt1/Phf19/Wdr5/Kat14/Actl6a/Ccna2/Lef1/Zbtb7b/Lmna/Hdac1/Sfpq/Taf12/Cdk5/Tada2b/Kdm2b/Ezh2/Atg7/Prmt3/Kdm8/Msl3/Hcfc1/Coprs/Ash2l/…	108
GO:0032092	GO:0032092	positive regulation of protein binding	35/4109	110/23174	0.000236576	0.00263335	0.00187777	Ralb/Mark3/Ppp2cb/Traf4/Mmp9/Ppp2ca/Hspa4/Ace/Plk2/Stk3/Hsp90ab1/Tmem173/Gnl3l/Actr3/Abl2/Abl1/Bmp2/Mapre1/Ngf/Cdk5/Add1/Mapre3/Ran/Sppl3/Lfng/Arhgef7/Tirap/Pin1/Anxa2/Fkbp1a/Lrrk2/Csf3/Arf6/Lgals3/Hipk2	35
GO:0000491	GO:0000491	small nucleolar ribonucleoprotein complex assembly	4109-08-01	12/23174	0.000243088	0.00269133	0.00191911	Pih1d2/Pih1d1/Ruvbl2/Naf1/Znhit3/Nufip1/Shq1/Snu13	8
GO:0006122	GO:0006122	mitochondrial electron transport, ubiquinol to cytochrome c	4109-08-01	12/23174	0.000243088	0.00269133	0.00191911	Uqcrb/Cyc1/Uqcrc1/Uqcrfs1/Uqcrq/Uqcr10/Cycs/Uqcrh	8
GO:0006607	GO:0006607	NLS-bearing protein import into nucleus	4109-08-01	12/23174	0.000243088	0.00269133	0.00191911	Kpnb1/Kpna6/Kpna2/Kpna1/Nup35/Ipo5/Tnpo2/Nup54	8
GO:0030834	GO:0030834	regulation of actin filament depolymerization	20/4109	51/23174	0.000244936	0.00270214	0.00192682	Scin/Arpc2/Capza2/Eps8/Carmil1/F2rl1/Dmtn/Sh3bp1/Twf1/Twf2/Tmod1/Capzb/Add1/Mtpn/Plekhh2/Carmil2/Cfl1/Capg/Tmod3/Capza1	20
GO:0032206	GO:0032206	positive regulation of telomere maintenance	20/4109	51/23174	0.000244936	0.00270214	0.00192682	Hnrnpd/Ercc1/Ctnnb1/Naf1/Aurkb/Tnks2/Nabp2/Cct8/Cct6a/Mapkapk5/Cct7/Dkc1/Terf2/Sirt6/Acd/Rtel1/Ppp1r10/Mapk1/Mapk15/Tcp1	20
GO:0035966	GO:0035966	response to topologically incorrect protein	39/4109	127/23174	0.000247347	0.00271986	0.00193946	Bax/Hspb1/Ufd1/Atf6b/Rnf5/Hspa8/Nfe2l2/Tmem129/Dnajb12/Rnf185/Ern1/Hsp90aa1/Ube2j2/Hspa9/Cops5/Hspd1/Rhbdd1/Bok/Ubxn4/Optn/Tor1a/Ptpn1/Vcp/Hsph1/Edem1/Bag3/Rnf126/Upf3b/Tmem33/Stub1/Hspb8/Serp2/Vapb/Fbxo6/Bak1/Nck2/Ccnd1/Rnf121/Hspa14	39
GO:0035066	GO:0035066	positive regulation of histone acetylation	14/4109	30/23174	0.000247419	0.00271986	0.00193946	Smarcb1/Paxip1/Tgfb1/Pih1d1/Ruvbl2/Gata3/Tada2a/Rps6ka4/Tada2b/Wbp2/Lif/Kat7/Foxp3/Sphk2	14
GO:0018105	GO:0018105	peptidyl-serine phosphorylation	80/4109	311/23174	0.000248936	0.00272849	0.00194561	Raf1/Stk38l/Akt1/Tgfb1/Csnk1g2/Bax/Il11/Dgkq/Mapk13/Cd44/Mark3/Mapkapk2/Nlk/Cdk1/Ddit4/Mapk9/Ern1/Aurkb/Bdkrb2/Vrk1/Hsp90aa1/Plk2/Dmtn/Spry2/Csnk1e/Mapk12/Pak2/Rps6ka2/Hsp90ab1/Vegfa/Rps6ka4/Smad7/Cnot9/Ppm1f/Uhmk1/Pkn3/Stk39/Pfn2/Hax1/Txn1/Cdk5/Prkg2/Mapkapk5/Pak1/Plk1/Ptgs2/Tdgf1/Dclk3/Mapkapk3/Mif/Tnks1bp1/Lif/Mast4/Map2k2/Pdk3/Brsk1/Lrrk2/Cab39/Hk1/Bag4/Csf3/Morc3/Ramp3/Ccnb1/Tssk2/Wnk1/Eif4g…	80
GO:0019359	GO:0019359	nicotinamide nucleotide biosynthetic process	33/4109	102/23174	0.000249085	0.00272849	0.00194561	Hk2/Ier3/Eno2/Pgam1/Ddit4/Ogdh/Pgam2/Pfkp/Entpd5/Myc/Tpi1/Adpgk/Mtch2/Eif6/Gale/P2rx7/Qprt/Aldoa/G6pdx/Pkm/Mpi/Mif/Sirt6/Galt/Gpi1/Hk1/Bpgm/Foxk2/Nmnat2/Prkaa1/Gapdh/Trp53/Pgk1	33
GO:0098876	GO:0098876	vesicle-mediated transport to the plasma membrane	32/4109	98/23174	0.000254195	0.00277955	0.00198203	Grasp/Rab34/Rab8a/Rab11a/Golga7/Steap2/Rab10/Gga3/Golph3/Krt18/Arl3/Optn/Entr1/Snx27/Vamp3/Nsg1/Snx17/Chic2/Vps29/Gripap1/Vps35/Micall1/Dnm2/Exoc6b/Nsf/Cnst/Stx3/Arf1/Arf3/Rab31/Arf2/Exoc8	32
GO:1905897	GO:1905897	regulation of response to endoplasmic reticulum stress	26/4109	74/23174	0.00025685	0.00280365	0.00199921	Bcap31/Bax/Sgta/Ubqln1/Bcl2l1/Ube2g2/Atf6b/Serinc3/Rnf185/Ern1/Grina/Cops5/Bok/Ptpn1/Txndc12/Erp29/Edem1/Lrrk2/Tmem33/Ubac2/Usp14/Spop/Bak1/Rnf183/Nck2/Ubxn1	26
GO:0070507	GO:0070507	regulation of microtubule cytoskeleton organization	55/4109	197/23174	0.000259282	0.00282522	0.00201459	Rac1/Chmp2b/Ranbp1/Rbm14/Ctnnb1/Rhoa/Mid1ip1/Prune1/Drg1/Xrcc3/Plk2/Cep97/Cdk2ap2/Abl1/Camsap1/Spef1/Nsfl1c/Mapre1/Stmn2/Gpsm2/Arhgef2/Chmp5/Gba2/Capzb/Rnf4/Mapre3/Hsph1/Pak1/Plk1/Katnb1/Ccsap/Dync1li1/Pdcd6ip/Gas2l1/Slain2/Ska1/Tacc3/Cep250/Hnrnpu/Mcph1/Eml2/Smc1a/Camsap2/Bmerb1/Cltc/Phldb1/Cep120/Prkaa1/Map1b/Chmp3/Map6/Mapk15/Ccnf/Cep76/Kifc1	55
GO:0042866	GO:0042866	pyruvate biosynthetic process	30/4109	90/23174	0.000261255	0.00284172	0.00202635	Hk2/Ier3/Eno2/Pgam1/Ddit4/Ogdh/Pgam2/Pfkp/Entpd5/Myc/Tpi1/Adpgk/Mtch2/Eif6/Gale/P2rx7/Aldoa/Pkm/Mpi/Mif/Sirt6/Galt/Gpi1/Hk1/Bpgm/Foxk2/Prkaa1/Gapdh/Trp53/Pgk1	30
GO:0052547	GO:0052547	regulation of peptidase activity	100/4109	406/23174	0.000261918	0.00284394	0.00202794	Ngfr/Alox12/Pparg/Akt1/Bcap31/Pih1d1/Rps6ka1/Bax/Fam162a/Aqp1/Cstb/Cd44/Por/Rhoa/Pdcd2/Slpi/Wfdc2/Mmp9/Fis1/Perp/Mdm2/Ppp2ca/Mapk9/Lgmn/Prelid1/Pdcd6/Cast/Itih4/Cideb/Myc/Pak2/Fetub/Vegfa/Bin1/Pmaip1/Col7a1/Hspd1/Cflar/Ppm1f/Bok/Mtch2/Spint1/Usp50/Ngf/Lef1/Bcl10/Ccn1/Asph/Vcp/Hdac1/Diablo/Triap1/Ints1/Tfpi2/Pdcd5/Furin/Arl6ip1/Renbp/Sh3rf1/Cryab/Ptgs2/Cck/Nlrp3/Ift57/Senp1/Dhcr24/Gramd4/Gpi1/Atp1…	100
GO:1903363	GO:1903363	negative regulation of cellular protein catabolic process	28/4109	82/23174	0.000262744	0.00284793	0.00203078	Sgta/Ube2g2/Psen2/Uchl5/Gipc1/Laptm4b/Usp7/Hsp90ab1/Pdcl3/Sdcbp/Rgp1/Furin/Vps35/Gabarapl2/Anxa2/Smarcc1/Psmf1/Senp1/Ccar2/Ubac2/Mgat3/Cdkn2a/Csnk2a2/Usp14/Hipk2/Ubxn1/Csnk2a1/Prkcg	28
GO:0008333	GO:0008333	endosome to lysosome transport	21/4109	55/23174	0.000267852	0.00288814	0.00205945	Tsg101/Ubxn6/Ap3d1/Stx8/Rab12/Bin1/Hgs/Snx27/Chmp5/Vcp/Vps33a/Vps11/Vps18/Rilp/Epg5/Hook2/Rab7b/Chmp3/Cacng8/Rhob/Rab7	21
GO:0030042	GO:0030042	actin filament depolymerization	21/4109	55/23174	0.000267852	0.00288814	0.00205945	Scin/Arpc2/Capza2/Eps8/Carmil1/F2rl1/Dmtn/Sh3bp1/Twf1/Twf2/Tmod1/Capzb/Add1/Mtpn/Mical2/Plekhh2/Carmil2/Cfl1/Capg/Tmod3/Capza1	21
GO:0046513	GO:0046513	ceramide biosynthetic process	21/4109	55/23174	0.000267852	0.00288814	0.00205945	Elovl1/B4galnt1/Cers4/Cers2/B4galt5/Aloxe3/Sptlc2/Sptlc1/Cers5/St8sia2/Ormdl1/St6galnac6/Ccn1/P2rx7/Asah1/Degs1/Pla2g6/Sptssa/Sgms2/Sphk2/Fam57b	21
GO:0060562	GO:0060562	epithelial tube morphogenesis	94/4109	378/23174	0.000277186	0.0029836	0.00212752	Alox12/Ccm2/Acvrl1/Sec24b/Efnb2/Brpf1/Folr1/Tgfb1/Phb2/Prkacb/Cd44/Epha2/Ctnnb1/Rhoa/Rala/Fuz/Klhl3/Dll1/Notch4/Gata3/Stard13/Nup50/Etv4/Pfn1/Tbx3/Sfrp5/Gna13/Mthfd1/Tfap2a/Dlg5/Gata4/Spry2/Stk3/Myc/Vegfa/Six2/Csnk2b/Lrp5/Hhex/Abl2/Abl1/Notch1/Nckap1/Spint1/Bmp2/Notch2/Lef1/Bcl10/Tnc/Dvl1/Areg/Tmed2/Kdm2b/Pxn/Mgp/Pak1/Fgf3/Ednra/Irx3/St14/Ift57/Nfatc1/Fkbpl/Foxh1/Ppp3r1/Six4/Sirt6/Wnk4/Hectd1/Gat…	94
GO:0009163	GO:0009163	nucleoside biosynthetic process	13/4109	27/23174	0.000279666	0.0029947	0.00213544	Impdh1/Aprt/Cad/Guk1/Umps/Hprt/Uck2/Nme7/Ak1/Gmps/Nt5e/Nme1/Mtap	13
GO:0042455	GO:0042455	ribonucleoside biosynthetic process	13/4109	27/23174	0.000279666	0.0029947	0.00213544	Impdh1/Aprt/Cad/Guk1/Umps/Hprt/Uck2/Nme7/Ak1/Gmps/Nt5e/Nme1/Mtap	13
GO:1901185	GO:1901185	negative regulation of ERBB signaling pathway	13/4109	27/23174	0.000279666	0.0029947	0.00213544	Dusp3/Psen2/Tsg101/Lgmn/Tfap2a/Cblb/Errfi1/Cbl/Rnf126/Socs5/Cblc/Gprc5a/Rab7	13
GO:0040013	GO:0040013	negative regulation of locomotion	84/4109	331/23174	0.000284944	0.00304595	0.00217199	Apoh/Pparg/Acvrl1/Jup/Akt1/Ppard/Tgfb1/Dusp3/Has1/Coro1c/Rhoa/Hyal2/Fuz/Stc1/Gata3/Cers2/Nfe2l2/Stard13/Crk/Trim11/Gtpbp4/Trim27/Ptprg/Dlg5/Trim35/Cd200/Csnk2b/Arap3/Il33/Trim8/Arhgdia/Abhd6/Rabgef1/Cd63/Rnf41/Igfbp5/Adipor1/Olfm1/Hc/Egfl7/Notch1/Spred1/Pfn2/Adam15/Epha1/Arhgdib/Strap/Sema4b/Nr2f2/Pin1/Dnaja4/Trib1/Mif/Dbn1/Trim13/Ccl12/Ptpn23/Rap2b/Nodal/Serpine1/Ctnna1/Sema7a/Rbpj/Dusp10/Cited2…	84
GO:0019216	GO:0019216	regulation of lipid metabolic process	85/4109	336/23174	0.000293823	0.00313546	0.00223581	Apoh/Pparg/Akt1/Rac1/Ppard/Angptl4/Tgfb1/Stk11/Dgkq/Zp3/Por/Cdc42/Cdk4/Mid1ip1/Adora2b/Acadvl/Fmc1/Mapk9/Srebf1/Golm1/Dnajc15/Dgat1/Sod1/Dhh/Gal/Sf1/Gk/Abhd6/Pnpla2/Pdgfa/Idh1/Acadl/Ormdl1/Htr2b/Dbi/Slc45a3/Adipor1/Capn2/Lpgat1/Ccdc3/Bmp2/Il1a/Eif6/Ddx20/Ccn1/Nr4a3/Stoml2/Atg7/Rab38/Dkkl1/Lamtor1/Star/Asah1/Mtmr2/Arv1/Ldlr/Elovl5/Scap/Ptgs2/Abhd5/Vav3/Rubcnl/Pdk3/Fgf1/Scd1/Pank2/Cd81/Scarb1/Egr1/…	85
GO:0044772	GO:0044772	mitotic cell cycle phase transition	89/4109	355/23174	0.000297388	0.00316805	0.00225905	Tpd52l1/Calm1/Ube2c/Foxm1/Akt1/Ccne1/Dbf4/Tgfb1/Ier3/Phb2/Rab11a/Cdt1/Cdk4/Arpp19/E2f4/Eps8/Crlf3/Calm3/Fbxo5/Cdk1/Mdm2/Prmt2/Ccng1/Aurkb/Ctc1/Xrcc3/Plk2/Ecd/Ccny/Ercc3/Ddb1/Cdk2ap2/Sirt7/Fbxl15/Itgb1/Cdc73/Cdc25b/Kat14/E2f1/Ccna2/Plrg1/Cks1b/Eif4e/Anp32b/Cdkn2c/Pdpn/Plk3/Rpa2/Anapc4/Mad1l1/Ezh2/Mad2l1/Kdm8/Plk1/Cul4a/Eif4ebp1/Ccnb2/Zw10/Dync1li1/Cdc25a/Topbp1/Nfatc1/Cacul1/Rfwd3/Chmp7/Mad2l1bp/C…	89
GO:0008652	GO:0008652	cellular amino acid biosynthetic process	23/4109	63/23174	0.00030224	0.00321421	0.00229197	Mri1/Cad/Adi1/Mthfd1/Glud1/Pycrl/Psat1/Got1/Asl/Gls/Glul/Pycr2/Sephs1/Enoph1/Psph/Bcat1/Got2/Upb1/Sephs2/Mtap/Gad1/Noxred1/Ass1	23
GO:0051494	GO:0051494	negative regulation of cytoskeleton organization	45/4109	154/23174	0.000304921	0.00323717	0.00230834	Scin/Arpc2/Rbm14/Mid1ip1/Capza2/Eps8/Pfn1/Pecam1/Carmil1/Dmtn/Twf1/Twf2/Capn1/Camsap1/Mkks/Spef1/Mapre1/Stmn2/Pfn2/Arhgef2/Tmod1/Capzb/Espn/Add1/Mtpn/Arhgap6/Katnb1/Gas2l1/Dbn1/Shank1/Eml2/Plekhh2/Camsap2/Bmerb1/S1pr1/Tmsb4x/Carmil2/Map1b/Cfl1/Capg/Tmod3/Myadm/Capza1/Ccnf/Kifc1	45
GO:0034311	GO:0034311	diol metabolic process	4109-12-01	24/23174	0.000308247	0.00326689	0.00232953	Qdpr/Pcbd1/Sptlc2/Sptlc1/Pcbd2/Dhfr/Plpp1/Asah1/Spr/Gch1/Acer2/Sphk2	12
GO:0036503	GO:0036503	ERAD pathway	31/4109	95/23174	0.00031909	0.00337604	0.00240736	Bcap31/Sgta/Ufd1/Ubqln1/Ube2g2/Rnf5/H13/Tmem129/Ubxn6/Dnajb12/Rnf185/Psmc6/Ube2j2/Rhbdd1/Ubxn4/Tor1a/Dnajc10/Vcp/Edem1/Trim13/Fbxo27/Stub1/Nploc4/Ubac2/Usp14/Nrros/Sec61b/Fbxo6/Aup1/Rnf121/Ubxn1	31
GO:0007160	GO:0007160	cell-matrix adhesion	56/4109	203/23174	0.00031976	0.00337737	0.00240831	Acvrl1/Jup/Rac1/Dusp3/Coro1c/Ctnnb1/Rhoa/Itga2/Itgb3/Pecam1/Mink1/Rasa1/Nid2/Plau/Dmtn/Emp2/Vegfa/Cd63/Adam8/Itgb1/Map4k4/Ppm1f/Abl1/Itga4/Itgav/Itga6/Adam15/Pip5k1a/Cdk5/Pxn/Epha1/Zyx/Iqgap1/Cttn/Arhgap6/Jam3/Plet1/Tdgf1/Serpine1/Ninj1/Acer2/Mslnl/Rhod/S100a10/Disc1/Cdkn2a/Nexmif/Cfl1/Ptk2b/Taok2/Itgb1bp1/Kdr/Sema3e/Peak1/Grem1/Itga10	56
GO:2000758	GO:2000758	positive regulation of peptidyl-lysine acetylation	15/4109	34/23174	0.000321859	0.00339221	0.00241889	Smarcb1/Paxip1/Tgfb1/Pih1d1/Ruvbl2/Gata3/Tada2a/Rps6ka4/Tada2b/Wbp2/Lif/Kat7/Foxp3/Prkaa1/Sphk2	15
GO:0000079	GO:0000079	regulation of cyclin-dependent protein serine/threonine kinase activity	25/4109	71/23174	0.00032226	0.00339221	0.00241889	Akt1/Ccne1/Ccng1/Gtpbp4/Ccnh/Ccny/Hhex/Ccna2/Cdkn2c/Mapre3/Actb/Nr2f2/Plk1/Bccip/Casp3/Ccnb2/Ccnb1/Cdkn2a/Sfn/Ccni/Ccnd1/Ccnyl1/Ccnf/Cdkn2b/Cdk5r2	25
GO:2000279	GO:2000279	negative regulation of DNA biosynthetic process	17/4109	41/23174	0.00032391	0.0034038	0.00242716	Pparg/Acvrl1/Tinf2/Ctc1/Ankrd1/Gnl3l/Nppc/Fam129b/Terf2/Kcnk2/Acd/Hnrnpu/Stn1/Gja1/Dach1/Trp53/Hnrnpc	17
GO:0000380	GO:0000380	alternative mRNA splicing, via spliceosome	26/4109	75/23174	0.00032753	0.00342121	0.00243957	Celf1/Ptbp1/Rbfox1/Hnrnpl/Srsf6/Srsf1/Sart3/Srsf7/Celf4/Magoh/Khdrbs1/Sfpq/Srsf4/Srsf9/Rbm19/Rbm10/Pqbp1/Srsf2/Rsrc1/Rbmxl1/Rbm8a/Hnrnpu/Hnrnpm/Srsf3/Rbm15b/Rbm8a2	26
GO:1900182	GO:1900182	positive regulation of protein localization to nucleus	26/4109	75/23174	0.00032753	0.00342121	0.00243957	Ngfr/Jup/Akt1/Tgfb1/Stk11/Nutf2/Dmap1/Hyal2/Cdk1/Hdac3/Rbm22/Trim8/Ptpn22/Ran/Ipo5/Bag3/Zic1/Ptgs2/Lif/Mavs/Kat7/Tardbp/Cdkn2a/Mapk14/Hnrnpm/Mapk1	26
GO:1904029	GO:1904029	regulation of cyclin-dependent protein kinase activity	26/4109	75/23174	0.00032753	0.00342121	0.00243957	Akt1/Ccne1/Ccng1/Gtpbp4/Ccnh/Hsp90ab1/Ccny/Hhex/Ccna2/Cdkn2c/Mapre3/Actb/Nr2f2/Plk1/Bccip/Casp3/Ccnb2/Ccnb1/Cdkn2a/Sfn/Ccni/Ccnd1/Ccnyl1/Ccnf/Cdkn2b/Cdk5r2	26
GO:0000466	GO:0000466	maturation of 5.8S rRNA from tricistronic rRNA transcript (SSU-rRNA, 5.8S rRNA, LSU-rRNA)	4109-11-01	21/23174	0.000327774	0.00342121	0.00243957	Pes1/Fcf1/Exosc7/Wdr12/Exosc9/Exosc3/Eri1/Kri1/Abt1/Exosc2/Rrs1	11
GO:0010801	GO:0010801	negative regulation of peptidyl-threonine phosphorylation	4109-10-01	18/23174	0.000330343	0.00342496	0.00244224	Dgkq/Ddit4/Dmtn/Spry2/Pard3/Smad7/Spred1/Spred3/Spred2/Eif4g1	10
GO:0016074	GO:0016074	snoRNA metabolic process	4109-10-01	18/23174	0.000330343	0.00342496	0.00244224	Naf1/Nop10/Gar1/Exosc3/Dkc1/Exosc4/Rnf113a1/Exosc2/Fbl/Rnf113a2	10
GO:0030952	GO:0030952	establishment or maintenance of cytoskeleton polarity	4109-10-01	18/23174	0.000330343	0.00342496	0.00244224	Rnd2/Rhoc/Aqp1/Rhoa/Nckap1/Lmna/Kif2c/Rhof/Rhod/Rhob	10
GO:0046931	GO:0046931	pore complex assembly	4109-10-01	18/23174	0.000330343	0.00342496	0.00244224	Atp5g3/Rtn4/Nup153/Cct8/Ndc1/P2rx7/Nup93/Atp5g2/Nup98/Ano6	10
GO:0061077	GO:0061077	chaperone-mediated protein folding	20/4109	52/23174	0.000332249	0.00343897	0.00245223	Dnajc5/Sgta/Hspb1/Tor2a/Hspa8/Dnajb12/St13/Fkbp5/Hspa9/Tor1a/Ppid/Bag1/Hsph1/Pdcd5/Unc45a/Fkbp1a/H2-DMa/Ptges3/Hspe1/Hspa14	20
GO:0045787	GO:0045787	positive regulation of cell cycle	87/4109	347/23174	0.0003444	0.0035588	0.00253769	Ube2c/Akt1/Ccne1/Dbf4/Tgfb1/Paf1/Dusp3/Rad23a/Phb2/Rab11a/Ranbp1/Cdt1/Cdk4/Rhoa/Fnta/Dyrk3/Crlf3/Tbx3/Gipc1/Fbxo5/Cdk1/Mdm2/Aurkb/Foxg1/Lgmn/Xrcc3/Cast/Gata4/Myc/Hsp90ab1/Ccny/Ppp2r5b/Uhrf2/Fosl1/Lrp5/Gli1/Cdc73/Abl1/Pkp4/Cdc25b/Il1a/Nsfl1c/Gpsm2/Lef1/Plrg1/Eif4e/Anp32b/Nr4a3/Sfpq/Mapre3/Anapc4/Ereg/Lfng/Ezh2/Mad2l1/Tgfa/Rrp8/Cul4a/Eif4ebp1/Dync1li1/Cdc25a/Mif/Thoc5/Ddx11/Ppp1r10/Hnrnpu/Cited2/So…	87
GO:0051896	GO:0051896	regulation of protein kinase B signaling	45/4109	155/23174	0.000356891	0.00368174	0.00262535	Ngfr/Axl/Tgfb1/Stk11/Epha2/Hyal2/Gata3/C1qbp/Sfrp5/Mydgf/Rtn4/Hsp90aa1/Gcnt2/Pdcd6/Gata4/Spry2/Mtdh/Stk3/C1qtnf12/Hsp90ab1/Vegfa/Hbegf/Rnf41/Adam8/Itgb1/Pdgfa/Igfbp5/Hax1/Mst1r/Fam110c/P2ry12/Bag4/Inpp4b/Csf3/Gdf15/Rapgef1/Clcf1/Ramp3/Sh2b3/Mmp3/Lemd2/Cx3cr1/Ntrk2/Itgb1bp1/Gpx1	45
GO:0031333	GO:0031333	negative regulation of protein complex assembly	42/4109	142/23174	0.000358883	0.00369613	0.00263561	Raf1/Scin/Pex5/Arpc2/Psen2/Capza2/Eps8/Pfn1/Pecam1/Ppm1a/Carmil1/Vdac2/Dnajc15/Dmtn/Twf1/Twf2/Capn1/Stxbp1/Mkks/Mapre1/Stmn2/Pfn2/Arhgef2/Tmod1/Capzb/Pex14/Cptp/Add1/Mtpn/Eif4ebp1/Vps35/Cryab/Eml2/Insig1/Tmsb4x/Carmil2/Cfl1/Capg/Tmod3/Myadm/Capza1/Rpl13a	42
GO:0021987	GO:0021987	cerebral cortex development	34/4109	108/23174	0.000359863	0.00370008	0.00263843	Rac1/Bax/Pex5/Ctnnb1/Rhoa/Crk/Rtn4/Ywhae/Foxg1/Hnrnpk/Nde1/Mkks/Lrp8/Htr6/Cdk5/Atg7/Tacc2/Eomes/Mboat7/P2ry12/Tacc3/Mcph1/Disc1/Bmerb1/Pou3f3/Dmrta2/Cep120/Rnf7/Cx3cr1/Ntrk2/Afdn/Nr2f1/Sox2/Cdk5r2	34
GO:0043491	GO:0043491	protein kinase B signaling	52/4109	186/23174	0.000362128	0.00371106	0.00264626	Ngfr/Akt1/Axl/Tgfb1/Stk11/Epha2/Hyal2/Gata3/Cd40/C1qbp/Sfrp5/Mydgf/Rtn4/Hsp90aa1/Gcnt2/Pdcd6/Gata4/Spry2/Mtdh/Stk3/C1qtnf12/Hsp90ab1/Vegfa/Hbegf/Rnf41/Adam8/Itgb1/Pdgfa/Igfbp5/Tyro3/Hax1/Plk3/Mst1r/Ccl12/Fam110c/P2ry12/Bag4/Inpp4b/Csf3/Gdf15/Rapgef1/Clcf1/Ramp3/Sh2b3/Mmp3/Lemd2/Cx3cr1/Ntrk2/Adtrp/Itgb1bp1/Kdr/Gpx1	52
GO:0051668	GO:0051668	localization within membrane	52/4109	186/23174	0.000362128	0.00371106	0.00264626	Grasp/Sec24b/Efnb2/Rac1/Tgfb1/Rab8a/Rab11a/Map2k1/Hap1/Rala/Rab1a/Ap3d1/Itgb3/Arl6/Ap2m1/Cnih2/Hras/Zdhhc3/Itgb1/Nme7/Dnm1/Ssna1/Itga4/Sec23b/Slc7a11/Snx27/Ndc1/Cdk5/Rer1/Dvl1/Nsg1/Rilpl1/Sec13/Pak1/Gripap1/Vps35/Nptn/Dnm2/Ppp3r1/Cacna1a/Dbn1/Cd81/Mesd/Stx3/Insig1/Cd24a/Cacng8/Adam10/Usp46/Nptx2/Itgb1bp1/Synj2bp	52
GO:0007346	GO:0007346	regulation of mitotic cell cycle	117/4109	492/23174	0.000371958	0.00380551	0.0027136	Ube2c/Akt1/Ccne1/Dbf4/Tgfb1/Dusp3/Ier3/Phb2/Rab11a/Chmp2b/Ranbp1/Cdt1/Cdc42/Cdk4/Ctnnb1/Bcl2l1/Rpa3/Ywhah/Fbxo5/Zwint/Cdk1/Mdm2/Prmt2/Ccng1/Drg1/Aurkb/Ctc1/Foxg1/Lgmn/Xrcc3/Plk2/Ecd/Trim35/Myc/Cep97/Btg3/Ercc3/Hdac3/Incenp/Ddb1/Rad9a/Cdk2ap2/Mus81/Lrp5/Nabp2/Hras/Cdc73/Abl1/Cdc25b/Il1a/Nsfl1c/E2f1/Dclre1b/Gpsm2/Plrg1/Cks1b/Eif4e/Sdcbp/Anp32b/Brinp1/Chmp5/Pdpn/Plk3/Rpa2/Cdk11b/Anapc4/Ereg/Kntc1/Ma…	117
GO:0048011	GO:0048011	neurotrophin TRK receptor signaling pathway	14/4109	31/23174	0.000377917	0.00384743	0.0027435	Raf1/Hap1/Akt1s1/Zfyve27/Wasf1/Ddit4/Spry2/Ppp2r5b/Ngf/Cyfip1/Casp3/Ndn/Tmem108/Ptpn11	14
GO:1901659	GO:1901659	glycosyl compound biosynthetic process	14/4109	31/23174	0.000377917	0.00384743	0.0027435	Impdh1/Aprt/Cad/Guk1/Umps/Hprt/Uck2/Nme7/Ak1/Gmps/Nt5e/Nme1/Mtap/Lcmt2	14
GO:1903393	GO:1903393	positive regulation of adherens junction organization	14/4109	31/23174	0.000377917	0.00384743	0.0027435	Rac1/Dusp3/Vegfa/Map4k4/Ppm1f/Abl1/Add1/Iqgap1/Ptpn23/S100a10/Arf6/Cfl1/Itgb1bp1/Kdr	14
GO:0031123	GO:0031123	RNA 3'-end processing	32/4109	100/23174	0.000382408	0.00388041	0.00276702	Paf1/Slbp/Aplp1/Ccnt1/Supv3l1/Elac2/Ncbp2/Sympk/Polr2d/Nelfe/Wdr33/Hsd17b10/Exosc7/Cdc73/Exosc9/Exosc3/Ncbp1/Ints1/Cpsf4/Cstf2/Dkc1/Eri1/Exosc4/Ints14/Polr3k/Exosc2/Rprd1a/Ccnb1/Leo1/Fbl/Pabpc1l/Cpsf6	32
[truncated: 4,746 more rows]

## Sheet: GO_term_BP_gene_cluster2
	ID	Description	GeneRatio	BgRatio	pvalue	p.adjust	qvalue	geneID	Count
[truncated: 4,506 more rows]

## Sheet: GO_term_BP_gene_cluster3
	ID	Description	GeneRatio	BgRatio	pvalue	p.adjust	qvalue	geneID	Count
[truncated: 5,556 more rows]

[truncated: 1 more sheets: GO_term_BP_gene_cluster4]
