# Supplementary material for: Nutrient restriction synergizes with retinoic acid to induce mammalian meiotic initiation in vitro
Source: Nat Commun. 2021 Mar 19;12:1758. doi: 10.1038/s41467-021-22021-6 (PMC7979727; doi:10.1038/s41467-021-22021-6)
Supplement: Supplementary file 5 — Supplementary Data 3 [file 41467_2021_22021_MOESM5_ESM.xlsx]

## Sheet: Veh_degs_up_gsea
	ID	Description	setSize	enrichmentScore	NES	pvalue	p.adjust	qvalues	rank	leading_edge	core_enrichment
GO_STRUCTURAL_CONSTITUENT_OF_RIBOSOME	GO_STRUCTURAL_CONSTITUENT_OF_RIBOSOME	GO_STRUCTURAL_CONSTITUENT_OF_RIBOSOME	63	0.65469	2.49295	0.00534759	0.165076	0.148841	1238	tags=94%, list=34%, signal=63%	RPL35/RPS2/RPL6/RPL8/RPL27/RPS25/RPL14/RPS3/RPL18/RPL13/RPL15/RPSA/RPS8/RPL11/RPLP0/RPL7A/RPL41/RPS23/RPL7/RPL19/RPS17/RPS6/RPS4Y1/RPL5/RPLP2/RPL12/RPS15/RPL9/RPS5/RPL31/RPS16/RPS9/RPS18/RPL22/RPS24/RPS14/RPS27A/RPL37/RPL3/RPL37A/RPS11/RPL21/RPL10/RPS19/RPS13/RPS12/RPL35A/RPS21/RPL27A/RPL26/RPL28/RPL18A/RPL4/RPL23/RPS15A/RPL17/RPS7/RPS26/RPL30
GO_RIBOSOMAL_SUBUNIT	GO_RIBOSOMAL_SUBUNIT	GO_RIBOSOMAL_SUBUNIT	68	0.630741	2.4601	0.00543478	0.165076	0.148841	1238	tags=90%, list=34%, signal=60%	RPL35/RPS2/RPL6/RPL8/RPL27/RPS25/RPL14/RPS3/RPL18/RPL13/RPL15/RPSA/RPS8/RPL11/RPLP0/RPL7A/RPL41/FXR2/RPS23/RACK1/RPL7/RPL19/RPS17/RPS6/RPS4Y1/RPL5/RPLP2/RPL12/RPS15/RPL9/RPS5/RPL31/RPS16/RPS9/RPS18/RPL22/RPS24/RPS14/RPS27A/RPL37/RPL3/RPL37A/RPS11/RPL21/RPL10/RPS19/RPS13/RPS12/RPL35A/RPS21/RPL27A/RPL26/RPL28/RPL18A/RPL4/RPL23/RPS15A/RPL17/RPS7/RPS26/RPL30
GO_COTRANSLATIONAL_PROTEIN_TARGETING_TO_MEMBRANE	GO_COTRANSLATIONAL_PROTEIN_TARGETING_TO_MEMBRANE	GO_COTRANSLATIONAL_PROTEIN_TARGETING_TO_MEMBRANE	75	0.602608	2.37793	0.00609756	0.169765	0.153069	1238	tags=84%, list=34%, signal=57%	RPL35/RPS2/RPL6/RPL8/RPL27/RPS25/RPL14/RPS3/RPL18/RPL13/RPL15/RPSA/RPS8/RPL11/RPLP0/RPL7A/RPL41/RPS23/RPL7/RPL19/RPS17/RPS6/RPS4Y1/RPL5/RPLP2/RPL12/RPS15/RPL9/RPS5/RPL31/RPS16/RPS9/RPS18/RPL22/RPS24/RPS14/RPS27A/RPL37/RPL3/RPL37A/RPS11/SRP72/SRPRA/RPL21/RPL10/RPS19/RPS13/RPS12/RPL35A/RPS21/RPL27A/SRP14/RPL26/RPL28/RPL18A/RPL4/RPL23/RPS15A/RPL17/RPS7/SEC61A1/RPS26/RPL30
GO_NUCLEAR_TRANSCRIBED_MRNA_CATABOLIC_PROCESS_NONSENSE_MEDIATED_DECAY	GO_NUCLEAR_TRANSCRIBED_MRNA_CATABOLIC_PROCESS_NONSENSE_MEDIATED_DECAY	GO_NUCLEAR_TRANSCRIBED_MRNA_CATABOLIC_PROCESS_NONSENSE_MEDIATED_DECAY	86	0.572766	2.34227	0.00714286	0.180797	0.163016	1238	tags=85%, list=34%, signal=57%	RPL35/EIF4G1/RPS2/RPL6/PPP2R1A/RPL8/PPP2R2A/ETF1/RPL27/RPS25/RPL14/NCBP1/RPS3/RPL18/RPL13/RPL15/RPSA/PABPC1/RPS8/RPL11/RPLP0/RPL7A/RPL41/RPS23/RPL7/EIF4A3/RNPS1/RPL19/RPS17/RPS6/RPS4Y1/RPL5/PPP2CA/RPLP2/RPL12/RPS15/RPL9/RPS5/RPL31/RPS16/RPS9/RPS18/RPL22/RPS24/RPS14/RPS27A/RPL37/RPL3/GSPT1/RBM8A/UPF1/RPL37A/RPS11/RPL21/RPL10/RPS19/RPS13/RPS12/RPL35A/RPS21/RPL27A/RPL26/RPL28/RPL18A/RPL4/RPL23/SMG5/…
GO_ESTABLISHMENT_OF_PROTEIN_LOCALIZATION_TO_ENDOPLASMIC_RETICULUM	GO_ESTABLISHMENT_OF_PROTEIN_LOCALIZATION_TO_ENDOPLASMIC_RETICULUM	GO_ESTABLISHMENT_OF_PROTEIN_LOCALIZATION_TO_ENDOPLASMIC_RETICULUM	80	0.572985	2.31993	0.00657895	0.175422	0.15817	1238	tags=81%, list=34%, signal=55%	RPL35/RPS2/RPL6/RPL8/RPL27/RPS25/RPL14/RPS3/RPL18/RPL13/RPL15/RPSA/RPS8/RPL11/SGTA/RPLP0/RPL7A/RPL41/RPS23/RPL7/RPL19/RPS17/RPS6/RPS4Y1/RPL5/RPLP2/RPL12/RPS15/RPL9/RPS5/RPL31/RPS16/RPS9/RPS18/RPL22/RPS24/RPS14/RPS27A/RPL37/RPL3/RPL37A/RPS11/SRP72/SRPRA/RPL21/RPL10/RPS19/RPS13/RPS12/RPL35A/RPS21/RPL27A/SRP14/RPL26/RPL28/RPL18A/RPL4/RPL23/RPS15A/RPL17/HSPA5/RPS7/SEC61A1/RPS26/RPL30
GO_RIBOSOME_BIOGENESIS	GO_RIBOSOME_BIOGENESIS	GO_RIBOSOME_BIOGENESIS	87	0.563579	2.30844	0.00714286	0.180797	0.163016	1037	tags=69%, list=29%, signal=51%	LTO1/MYBBP1A/PA2G4/NOP2/DDX54/BOP1/RAN/HEATR1/FTSJ3/RPL35/RPS2/PPAN/RPL6/UTP4/NOC2L/RPL27/GTPBP4/DDX21/RPL14/PDCD11/RPSA/RPS8/DROSHA/RPL11/RPLP0/RPL7A/RPL7/EIF4A3/TEX10/NOL9/SENP3/NOL6/URB1/RPS17/RPS6/RPL5/RPL12/RPS15/RPS5/RPS16/RRN3/RPS9/WDR43/SART1/RPS24/PES1/BMS1/RPS14/NOP14/RPL3/DHX30/CEBPZ/GLUL/RPL10/RPS19/MDN1/RPL35A/RPS21/PELP1/RPL26
GO_PURINE_NUCLEOSIDE_TRIPHOSPHATE_METABOLIC_PROCESS	GO_PURINE_NUCLEOSIDE_TRIPHOSPHATE_METABOLIC_PROCESS	GO_PURINE_NUCLEOSIDE_TRIPHOSPHATE_METABOLIC_PROCESS	22	0.761264	2.28409	0.00338983	0.147908	0.133362	638	tags=68%, list=18%, signal=57%	PKM/TGFB1/ALDOA/RHOA/RAN/IMPDH2/ATP5F1B/STAT3/ATP5MC3/SAMHD1/ATP5F1D/VCP/ATP5F1C/PARP1/ATP5F1A
GO_RIBOSOMAL_LARGE_SUBUNIT_BIOGENESIS	GO_RIBOSOMAL_LARGE_SUBUNIT_BIOGENESIS	GO_RIBOSOMAL_LARGE_SUBUNIT_BIOGENESIS	30	0.689443	2.27857	0.0033557	0.147908	0.133362	1037	tags=83%, list=29%, signal=60%	LTO1/NOP2/BOP1/FTSJ3/RPL35/PPAN/RPL6/NOC2L/GTPBP4/RPL14/RPL11/RPLP0/RPL7A/RPL7/NOL9/URB1/RPL5/RPL12/PES1/RPL3/DHX30/RPL10/MDN1/RPL35A/RPL26
GO_RIBONUCLEOSIDE_TRIPHOSPHATE_METABOLIC_PROCESS	GO_RIBONUCLEOSIDE_TRIPHOSPHATE_METABOLIC_PROCESS	GO_RIBONUCLEOSIDE_TRIPHOSPHATE_METABOLIC_PROCESS	24	0.746417	2.27584	0.003367	0.147908	0.133362	638	tags=67%, list=18%, signal=55%	PKM/UCK2/TGFB1/ALDOA/RHOA/RAN/IMPDH2/ATP5F1B/STAT3/ATP5MC3/ATP5F1D/VCP/ATP5F1C/PARP1/CAD/ATP5F1A
GO_CYTOSOLIC_RIBOSOME	GO_CYTOSOLIC_RIBOSOME	GO_CYTOSOLIC_RIBOSOME	68	0.580627	2.26464	0.00543478	0.165076	0.148841	1238	tags=90%, list=34%, signal=60%	RPL35/RPS2/RPL6/RPL8/RPL27/RPS25/RPL14/RPS3/RPL18/RPL13/RPL15/RPSA/RPS8/RPL11/RPLP0/RPL7A/RPL41/FXR2/RPS23/RACK1/RPL7/RPL19/RPS17/RPS6/RPS4Y1/RPL5/RPLP2/RPL12/RPS15/RPL9/RPS5/RPL31/RPS16/RPS9/RPS18/RPL22/RPS24/RPS14/RPS27A/RPL37/RPL3/RPL37A/RPS11/RPL21/RPL10/RPS19/RPS13/RPS12/RPL35A/RPS21/RPL27A/RPL26/RPL28/RPL18A/RPL4/RPL23/RPS15A/RPL17/RPS7/RPS26/RPL30
GO_CYTOSOLIC_LARGE_RIBOSOMAL_SUBUNIT	GO_CYTOSOLIC_LARGE_RIBOSOMAL_SUBUNIT	GO_CYTOSOLIC_LARGE_RIBOSOMAL_SUBUNIT	36	0.664356	2.25437	0.00384615	0.150237	0.135461	1104	tags=92%, list=30%, signal=64%	RPL35/RPL6/RPL8/RPL27/RPL14/RPL18/RPL13/RPL15/RPL11/RPLP0/RPL7A/RPL41/FXR2/RPL7/RPL19/RPL5/RPLP2/RPL12/RPL9/RPL31/RPL22/RPL37/RPL3/RPL37A/RPL21/RPL10/RPL35A/RPL27A/RPL26/RPL28/RPL18A/RPL4/RPL23
GO_LARGE_RIBOSOMAL_SUBUNIT	GO_LARGE_RIBOSOMAL_SUBUNIT	GO_LARGE_RIBOSOMAL_SUBUNIT	37	0.662189	2.25039	0.00389105	0.150237	0.135461	1104	tags=89%, list=30%, signal=63%	RPL35/RPL6/RPL8/RPL27/RPL14/RPL18/RPL13/RPL15/RPL11/RPLP0/RPL7A/RPL41/FXR2/RPL7/RPL19/RPL5/RPLP2/RPL12/RPL9/RPL31/RPL22/RPL37/RPL3/RPL37A/RPL21/RPL10/RPL35A/RPL27A/RPL26/RPL28/RPL18A/RPL4/RPL23
GO_RIBONUCLEOSIDE_TRIPHOSPHATE_BIOSYNTHETIC_PROCESS	GO_RIBONUCLEOSIDE_TRIPHOSPHATE_BIOSYNTHETIC_PROCESS	GO_RIBONUCLEOSIDE_TRIPHOSPHATE_BIOSYNTHETIC_PROCESS	18	0.762004	2.17842	0.00309598	0.147908	0.133362	638	tags=78%, list=18%, signal=64%	PKM/UCK2/TGFB1/ALDOA/IMPDH2/ATP5F1B/STAT3/ATP5MC3/ATP5F1D/VCP/ATP5F1C/PARP1/CAD/ATP5F1A
GO_POSITIVE_REGULATION_OF_KIDNEY_DEVELOPMENT	GO_POSITIVE_REGULATION_OF_KIDNEY_DEVELOPMENT	GO_POSITIVE_REGULATION_OF_KIDNEY_DEVELOPMENT	11	0.869379	2.16334	0.0027933	0.147908	0.133362	105	tags=45%, list=3%, signal=44%	LHX1/GREM1/RET/LIF/EGR1
GO_NUCLEOSIDE_TRIPHOSPHATE_METABOLIC_PROCESS	GO_NUCLEOSIDE_TRIPHOSPHATE_METABOLIC_PROCESS	GO_NUCLEOSIDE_TRIPHOSPHATE_METABOLIC_PROCESS	28	0.663656	2.15546	0.00334448	0.147908	0.133362	638	tags=64%, list=18%, signal=53%	PKM/UCK2/TGFB1/ALDOA/RHOA/RAN/IMPDH2/ATP5F1B/STAT3/ATP5MC3/AK1/SAMHD1/ATP5F1D/VCP/ATP5F1C/PARP1/CAD/ATP5F1A
GO_RRNA_BINDING	GO_RRNA_BINDING	GO_RRNA_BINDING	25	0.687003	2.14688	0.00326797	0.147908	0.133362	1107	tags=84%, list=30%, signal=59%	CAVIN1/RPL8/DDX21/RPS3/RPL11/RPLP0/RPS4Y1/RPL5/RPL12/RPL9/RPS5/RPS9/RPS18/RPS14/RPL37/RPL3/RPS11/RPS13/EEF2/RPL23/MDM2
GO_PROTEIN_LOCALIZATION_TO_ENDOPLASMIC_RETICULUM	GO_PROTEIN_LOCALIZATION_TO_ENDOPLASMIC_RETICULUM	GO_PROTEIN_LOCALIZATION_TO_ENDOPLASMIC_RETICULUM	90	0.52129	2.14254	0.00769231	0.191923	0.173048	1238	tags=76%, list=34%, signal=51%	RTN4/RPL35/RPS2/RPL6/RPL8/RPL27/RPS25/RPL14/RPS3/RPL18/RPL13/RPL15/RPSA/RPS8/RPL11/SGTA/RPLP0/RPL7A/RPL41/RPS23/RPL7/RPL19/RPS17/RPS6/RPS4Y1/RPL5/RPLP2/RPL12/RPS15/RPL9/RPS5/RPL31/RPS16/RPS9/RPS18/RPL22/RPS24/RPS14/RPS27A/RPL37/RPL3/RPL37A/RPS11/SRP72/SRPRA/RPL21/RPL10/RPS19/RPS13/RPS12/RPL35A/INSIG1/RPS21/RPL27A/SRP14/SEC16A/RPL26/RPL28/RPL18A/RPL4/RPL23/RPS15A/RPL17/HSPA5/RPS7/SEC61A1/RPS26/RPL…
GO_RIBOSOME_ASSEMBLY	GO_RIBOSOME_ASSEMBLY	GO_RIBOSOME_ASSEMBLY	22	0.706401	2.11948	0.00338983	0.147908	0.133362	1008	tags=77%, list=28%, signal=56%	NOP2/BOP1/PPAN/RPL6/RPSA/RPL11/RPLP0/RPL5/RPL12/RPS15/RPS5/RPS14/RPL3/DHX30/RPL10/RPS19/MDN1
GO_CHAPERONE_COMPLEX	GO_CHAPERONE_COMPLEX	GO_CHAPERONE_COMPLEX	13	0.787835	2.08651	0.00289855	0.147908	0.133362	611	tags=92%, list=17%, signal=77%	CCT5/CCT3/CCT6A/CCT2/CCT7/HSP90AB1/HSPA8/CDC37/CCT4/TCP1/STIP1/CCT8
GO_METANEPHRIC_NEPHRON_DEVELOPMENT	GO_METANEPHRIC_NEPHRON_DEVELOPMENT	GO_METANEPHRIC_NEPHRON_DEVELOPMENT	17	0.738617	2.07768	0.0031348	0.147908	0.133362	105	tags=41%, list=3%, signal=40%	LHX1/GREM1/CD34/RET/LIF/SALL1/EGR1
GO_ATP_BIOSYNTHETIC_PROCESS	GO_ATP_BIOSYNTHETIC_PROCESS	GO_ATP_BIOSYNTHETIC_PROCESS	13	0.779502	2.06444	0.00289855	0.147908	0.133362	638	tags=85%, list=18%, signal=70%	PKM/TGFB1/ALDOA/ATP5F1B/STAT3/ATP5MC3/ATP5F1D/VCP/ATP5F1C/PARP1/ATP5F1A
GO_POSITIVE_REGULATION_OF_MORPHOGENESIS_OF_AN_EPITHELIUM	GO_POSITIVE_REGULATION_OF_MORPHOGENESIS_OF_AN_EPITHELIUM	GO_POSITIVE_REGULATION_OF_MORPHOGENESIS_OF_AN_EPITHELIUM	10	0.845686	2.06203	0.00268817	0.147908	0.133362	129	tags=40%, list=4%, signal=39%	LHX1/GREM1/LIF/GJA1
GO_INACTIVATION_OF_MAPK_ACTIVITY	GO_INACTIVATION_OF_MAPK_ACTIVITY	GO_INACTIVATION_OF_MAPK_ACTIVITY	10	0.837261	2.04149	0.00268817	0.147908	0.133362	265	tags=70%, list=7%, signal=65%	DUSP6/DUSP4/DUSP9/SPRED3/SPRED1/DUSP5/CAV1
GO_RESPONSE_TO_INTERLEUKIN_12	GO_RESPONSE_TO_INTERLEUKIN_12	GO_RESPONSE_TO_INTERLEUKIN_12	30	0.616795	2.03848	0.0033557	0.147908	0.133362	659	tags=57%, list=18%, signal=47%	SERPINB2/GSTO1/MSN/MTAP/PPIA/MIF/CFL1/HSPA9/ANXA2/HNRNPF/SIRPA/TALDO1/PITPNA/TCP1/RPLP0/RAP1B/SOD1
GO_PEPTIDYL_TYROSINE_DEPHOSPHORYLATION	GO_PEPTIDYL_TYROSINE_DEPHOSPHORYLATION	GO_PEPTIDYL_TYROSINE_DEPHOSPHORYLATION	27	0.63986	2.03458	0.00342466	0.147908	0.133362	321	tags=30%, list=9%, signal=27%	DUSP6/DUSP4/PALD1/DUSP9/PTPN13/DUSP5/PTPRN/PTPRG
GO_OXIDATIVE_PHOSPHORYLATION	GO_OXIDATIVE_PHOSPHORYLATION	GO_OXIDATIVE_PHOSPHORYLATION	29	0.622608	2.03381	0.00338983	0.147908	0.133362	1260	tags=86%, list=35%, signal=57%	SHMT2/RHOA/ATP5F1B/PGK1/MT-ND1/ATP5MC3/ATP5F1D/UQCRC1/NDUFV1/VCP/ATP5F1C/ATP5F1A/COX8A/MT-ND2/MT-CO1/COX6B1/COX4I1/MT-ND4/MT-ND6/UQCRHL/MT-CYB/MT-ND5/CYC1/NDUFS2/ATP5PB
GO_PROTEIN_TARGETING_TO_MEMBRANE	GO_PROTEIN_TARGETING_TO_MEMBRANE	GO_PROTEIN_TARGETING_TO_MEMBRANE	94	0.488299	2.02554	0.00840336	0.200701	0.180963	1238	tags=76%, list=34%, signal=51%	STOM/PAK1/RPL35/RPS2/RPL6/RPL8/MYO1C/RPL27/RPS25/RPL14/RPS3/RPL18/AKT2/RPL13/RPL15/RPSA/RPS8/RPL11/SGTA/RPLP0/RPL7A/MICALL1/RPL41/RPS23/RPL7/RPL19/RPS17/RPS6/RPS4Y1/RPL5/RPLP2/RPL12/RPS15/RPL9/RPS5/RPL31/RPS16/RPS9/RPS18/RPL22/RPS24/RPS14/RPS27A/RPL37/RPL3/RPL37A/RPS11/SRP72/PRNP/SRPRA/RPL21/RPL10/RPS19/RPS13/RPS12/RPL35A/RPS21/RPL27A/SRP14/RPL26/RPL28/RPL18A/RPL4/RPL23/RPS15A/RPL17/HSPA5/RPS7/SE…
GO_GLYCOSYL_COMPOUND_METABOLIC_PROCESS	GO_GLYCOSYL_COMPOUND_METABOLIC_PROCESS	GO_GLYCOSYL_COMPOUND_METABOLIC_PROCESS	23	0.665315	2.01771	0.00337838	0.147908	0.133362	374	tags=48%, list=10%, signal=43%	ACPP/TJP2/MTAP/UCK2/NT5E/AKR1B10/RHOA/ATIC/RAN/IMPDH2/AKR1A1
GO_VIRAL_GENE_EXPRESSION	GO_VIRAL_GENE_EXPRESSION	GO_VIRAL_GENE_EXPRESSION	112	0.469129	2.00311	0.00892857	0.20181	0.181963	1123	tags=68%, list=31%, signal=48%	JUN/FURIN/USF1/RPL35/EIF3D/RPS2/RPL6/RPL8/RPL27/PSMC3/RPS25/RPL14/RPS3/RPL18/RPL13/RPL15/RPSA/RPS8/RPL11/EIF3B/EIF3L/RPLP0/RPL7A/RPL41/RPS23/RPL7/PTBP1/NUP188/RPL19/RPS17/SMARCA4/RPS6/RPS4Y1/REST/RPL5/RPLP2/RPL12/RPS15/RPL9/RPS5/RPL31/RPS16/RPS9/RPS18/RPL22/RPS24/RPS14/RPS27A/RPL37/RPL3/EIF3G/NUP155/RPL37A/RPS11/DENR/RPL21/RPL10/RPS19/RPS13/RPS12/SEC13/RPL35A/RPS21/NUP214/RPL27A/NUP62/RPL26/NUP93…
GO_CELL_CELL_RECOGNITION	GO_CELL_CELL_RECOGNITION	GO_CELL_CELL_RECOGNITION	14	0.73815	1.99401	0.00298507	0.147908	0.133362	611	tags=79%, list=17%, signal=66%	MSN/CD9/ALDOA/CCT5/CCT3/CCT2/CCT7/CCT4/TCP1/VDAC2/CCT8
GO_SPERM_EGG_RECOGNITION	GO_SPERM_EGG_RECOGNITION	GO_SPERM_EGG_RECOGNITION	11	0.791855	1.97043	0.0027933	0.147908	0.133362	611	tags=91%, list=17%, signal=76%	CD9/ALDOA/CCT5/CCT3/CCT2/CCT7/CCT4/TCP1/VDAC2/CCT8
GO_PROTEIN_TYROSINE_PHOSPHATASE_ACTIVITY	GO_PROTEIN_TYROSINE_PHOSPHATASE_ACTIVITY	GO_PROTEIN_TYROSINE_PHOSPHATASE_ACTIVITY	26	0.622375	1.9693	0.00328947	0.147908	0.133362	321	tags=27%, list=9%, signal=25%	DUSP6/DUSP4/PALD1/DUSP9/PTPN13/DUSP5/PTPRG
GO_NUCLEOSIDE_TRIPHOSPHATE_BIOSYNTHETIC_PROCESS	GO_NUCLEOSIDE_TRIPHOSPHATE_BIOSYNTHETIC_PROCESS	GO_NUCLEOSIDE_TRIPHOSPHATE_BIOSYNTHETIC_PROCESS	21	0.658352	1.96909	0.00325733	0.147908	0.133362	638	tags=71%, list=18%, signal=59%	PKM/UCK2/TGFB1/ALDOA/IMPDH2/ATP5F1B/STAT3/ATP5MC3/AK1/ATP5F1D/VCP/ATP5F1C/PARP1/CAD/ATP5F1A
GO_CELLULAR_AMINO_ACID_METABOLIC_PROCESS	GO_CELLULAR_AMINO_ACID_METABOLIC_PROCESS	GO_CELLULAR_AMINO_ACID_METABOLIC_PROCESS	60	0.520803	1.96263	0.0102564	0.202493	0.182578	784	tags=52%, list=22%, signal=41%	ASS1/ODC1/PHGDH/MTAP/SHMT2/GOT2/PSMD7/GLUD1/PSMD1/DLST/PSMD4/PSMB7/GCLC/PSMD3/PHYKPL/ALDH7A1/PSMC3/PSMD8/PSMB2/PSMB4/PSMD11/PFAS/PSMC1/CAD/DDAH1/PSMB1/OGDH/PSMB6/PSMD2/LARS2/PCYOX1
GO_NUCLEOBASE_CONTAINING_SMALL_MOLECULE_BIOSYNTHETIC_PROCESS	GO_NUCLEOBASE_CONTAINING_SMALL_MOLECULE_BIOSYNTHETIC_PROCESS	GO_NUCLEOBASE_CONTAINING_SMALL_MOLECULE_BIOSYNTHETIC_PROCESS	13	0.740655	1.96156	0.00289855	0.147908	0.133362	735	tags=77%, list=20%, signal=62%	MTAP/UCK2/NT5E/IMPDH2/SAMHD1/GPX1/VCP/CAD/ACOT7/HINT1
GO_PROTEIN_TYROSINE_SERINE_THREONINE_PHOSPHATASE_ACTIVITY	GO_PROTEIN_TYROSINE_SERINE_THREONINE_PHOSPHATASE_ACTIVITY	GO_PROTEIN_TYROSINE_SERINE_THREONINE_PHOSPHATASE_ACTIVITY	11	0.783162	1.9488	0.0027933	0.147908	0.133362	165	tags=36%, list=5%, signal=35%	DUSP6/DUSP4/DUSP9/DUSP5
GO_SMALL_RIBOSOMAL_SUBUNIT	GO_SMALL_RIBOSOMAL_SUBUNIT	GO_SMALL_RIBOSOMAL_SUBUNIT	32	0.58972	1.94774	0.00361011	0.150237	0.135461	1219	tags=81%, list=34%, signal=54%	RPS2/RPS25/RPS3/RPSA/RPS8/RPS23/RACK1/RPS17/RPS6/RPS4Y1/RPS15/RPS5/RPS16/RPS9/RPS18/RPS24/RPS14/RPS27A/RPS11/RPS19/RPS13/RPS12/RPS21/RPS15A/RPS7/RPS26
GO_CYTOSOLIC_SMALL_RIBOSOMAL_SUBUNIT	GO_CYTOSOLIC_SMALL_RIBOSOMAL_SUBUNIT	GO_CYTOSOLIC_SMALL_RIBOSOMAL_SUBUNIT	31	0.592424	1.94632	0.00347222	0.147908	0.133362	1219	tags=84%, list=34%, signal=56%	RPS2/RPS25/RPS3/RPSA/RPS8/RPS23/RACK1/RPS17/RPS6/RPS4Y1/RPS15/RPS5/RPS16/RPS9/RPS18/RPS24/RPS14/RPS27A/RPS11/RPS19/RPS13/RPS12/RPS21/RPS15A/RPS7/RPS26
GO_AMINO_ACID_TRANSMEMBRANE_TRANSPORT	GO_AMINO_ACID_TRANSMEMBRANE_TRANSPORT	GO_AMINO_ACID_TRANSMEMBRANE_TRANSPORT	11	0.78172	1.94521	0.0027933	0.147908	0.133362	264	tags=55%, list=7%, signal=51%	PDPN/LRRC8D/SLC7A5/SLC38A1/SLC3A2/SLC6A6
GO_DICARBOXYLIC_ACID_METABOLIC_PROCESS	GO_DICARBOXYLIC_ACID_METABOLIC_PROCESS	GO_DICARBOXYLIC_ACID_METABOLIC_PROCESS	17	0.689345	1.93908	0.0031348	0.147908	0.133362	422	tags=47%, list=12%, signal=42%	ASS1/SHMT2/GOT2/GLUD1/ATIC/DLST/GCLC/MDH2
GO_NEGATIVE_REGULATION_OF_MUSCLE_TISSUE_DEVELOPMENT	GO_NEGATIVE_REGULATION_OF_MUSCLE_TISSUE_DEVELOPMENT	GO_NEGATIVE_REGULATION_OF_MUSCLE_TISSUE_DEVELOPMENT	13	0.730809	1.93549	0.00289855	0.147908	0.133362	247	tags=46%, list=7%, signal=43%	PAK1/IGFBP5/GJA1/TGFB1/YBX3/JARID2
GO_RIBOSOMAL_LARGE_SUBUNIT_ASSEMBLY	GO_RIBOSOMAL_LARGE_SUBUNIT_ASSEMBLY	GO_RIBOSOMAL_LARGE_SUBUNIT_ASSEMBLY	14	0.712791	1.9255	0.00298507	0.147908	0.133362	1008	tags=86%, list=28%, signal=62%	NOP2/BOP1/PPAN/RPL6/RPL11/RPLP0/RPL5/RPL12/RPL3/DHX30/RPL10/MDN1
GO_FICOLIN_1_RICH_GRANULE	GO_FICOLIN_1_RICH_GRANULE	GO_FICOLIN_1_RICH_GRANULE	57	0.517706	1.92319	0.010101	0.202493	0.182578	1057	tags=61%, list=29%, signal=44%	PKM/ALDOA/PLEKHO2/TIMP2/PSMD7/KPNB1/PPIA/MIF/IMPDH2/PSMB7/HSP90AB1/HSPA8/ACTR1B/CAT/PSMD3/PSMC3/PDAP1/FTH1/PSMD11/CSNK2B/GPI/VCP/CCT8/PSMB1/PSMD2/CAB39/CSTB/EEF1A1/CST3/MAPK1/EEF2/SRP14/DBNL/ACLY/CTSZ
GO_RIBOSOMAL_SMALL_SUBUNIT_BIOGENESIS	GO_RIBOSOMAL_SMALL_SUBUNIT_BIOGENESIS	GO_RIBOSOMAL_SMALL_SUBUNIT_BIOGENESIS	20	0.657274	1.91245	0.00331126	0.147908	0.133362	1187	tags=85%, list=33%, signal=58%	HEATR1/UTP4/RPSA/RPS8/RPS17/RPS6/RPS15/RPS5/RPS16/RPS24/BMS1/RPS14/NOP14/RPS19/RPS21/UTP20/RPS7
GO_BINDING_OF_SPERM_TO_ZONA_PELLUCIDA	GO_BINDING_OF_SPERM_TO_ZONA_PELLUCIDA	GO_BINDING_OF_SPERM_TO_ZONA_PELLUCIDA	10	0.782658	1.90835	0.00268817	0.147908	0.133362	611	tags=90%, list=17%, signal=75%	ALDOA/CCT5/CCT3/CCT2/CCT7/CCT4/TCP1/VDAC2/CCT8
GO_METANEPHROS_DEVELOPMENT	GO_METANEPHROS_DEVELOPMENT	GO_METANEPHROS_DEVELOPMENT	29	0.584009	1.90772	0.00338983	0.147908	0.133362	105	tags=24%, list=3%, signal=24%	LHX1/GREM1/CD34/RET/LIF/SALL1/EGR1
GO_PROTEASOME_ACCESSORY_COMPLEX	GO_PROTEASOME_ACCESSORY_COMPLEX	GO_PROTEASOME_ACCESSORY_COMPLEX	14	0.705729	1.90643	0.00298507	0.147908	0.133362	920	tags=79%, list=25%, signal=59%	PSMD7/PSMD1/PSMD4/PSMD3/PSMC3/ADRM1/PSMD8/PSMD11/PSMC1/PSMD2/PSME3
GO_NUCLEOSIDE_METABOLIC_PROCESS	GO_NUCLEOSIDE_METABOLIC_PROCESS	GO_NUCLEOSIDE_METABOLIC_PROCESS	20	0.652487	1.89853	0.00331126	0.147908	0.133362	333	tags=45%, list=9%, signal=41%	ACPP/TJP2/MTAP/UCK2/NT5E/RHOA/ATIC/RAN/IMPDH2
GO_REGULATION_OF_KIDNEY_DEVELOPMENT	GO_REGULATION_OF_KIDNEY_DEVELOPMENT	GO_REGULATION_OF_KIDNEY_DEVELOPMENT	16	0.687427	1.89684	0.00626959	0.169765	0.153069	105	tags=31%, list=3%, signal=30%	LHX1/GREM1/RET/LIF/EGR1
GO_ASPARTATE_FAMILY_AMINO_ACID_METABOLIC_PROCESS	GO_ASPARTATE_FAMILY_AMINO_ACID_METABOLIC_PROCESS	GO_ASPARTATE_FAMILY_AMINO_ACID_METABOLIC_PROCESS	14	0.701876	1.89602	0.00298507	0.147908	0.133362	494	tags=50%, list=14%, signal=43%	ASS1/PHGDH/MTAP/GOT2/DLST/PHYKPL/ALDH7A1
GO_REGULATION_OF_MORPHOGENESIS_OF_A_BRANCHING_STRUCTURE	GO_REGULATION_OF_MORPHOGENESIS_OF_A_BRANCHING_STRUCTURE	GO_REGULATION_OF_MORPHOGENESIS_OF_A_BRANCHING_STRUCTURE	17	0.672913	1.89286	0.00626959	0.169765	0.153069	340	tags=41%, list=9%, signal=38%	LHX1/GREM1/ETV5/WNT5A/RTN4/RXRA/PHB2
GO_AMINO_ACID_TRANSPORT	GO_AMINO_ACID_TRANSPORT	GO_AMINO_ACID_TRANSPORT	20	0.650303	1.89217	0.00331126	0.147908	0.133362	264	tags=35%, list=7%, signal=33%	PDPN/LRRC8D/SLC7A5/SLC38A1/GJA1/SLC3A2/SLC6A6
GO_RAC_GTPASE_BINDING	GO_RAC_GTPASE_BINDING	GO_RAC_GTPASE_BINDING	24	0.619431	1.88866	0.003367	0.147908	0.133362	800	tags=50%, list=22%, signal=39%	ARHGDIB/PAK1/CORO1C/CAV1/TIAM1/ARHGDIA/PREX1/SOD1/ALS2/CYFIP1/RCC2/ARHGEF2
GO_PROTEIN_LOCALIZATION_TO_NUCLEOPLASM	GO_PROTEIN_LOCALIZATION_TO_NUCLEOPLASM	GO_PROTEIN_LOCALIZATION_TO_NUCLEOPLASM	10	0.774422	1.88827	0.00537634	0.165076	0.148841	611	tags=80%, list=17%, signal=67%	CCT5/CCT3/CCT6A/CCT2/CCT7/CCT4/TCP1/CCT8
GO_METANEPHROS_MORPHOGENESIS	GO_METANEPHROS_MORPHOGENESIS	GO_METANEPHROS_MORPHOGENESIS	12	0.718114	1.88654	0.00280112	0.147908	0.133362	83	tags=33%, list=2%, signal=33%	LHX1/GREM1/LIF/SALL1
GO_PHOSPHORIC_ESTER_HYDROLASE_ACTIVITY	GO_PHOSPHORIC_ESTER_HYDROLASE_ACTIVITY	GO_PHOSPHORIC_ESTER_HYDROLASE_ACTIVITY	67	0.487753	1.88422	0.0106952	0.202493	0.182578	795	tags=42%, list=22%, signal=33%	DUSP6/DUSP4/HMOX1/BDKRB2/PALD1/ACPP/DUSP9/PTPN13/NT5E/DUSP5/TNS2/PPP1CA/PTPRG/PRKAR1A/PPP2R1A/SAMHD1/PPP2R2A/PLPP3/ATP1A1/PPP2R5D/PLD3/PPM1G/PTPN11/PPP2R1B/PPP2CA/GNB1/PTPN14/PTPN23
GO_NEGATIVE_REGULATION_OF_MAP_KINASE_ACTIVITY	GO_NEGATIVE_REGULATION_OF_MAP_KINASE_ACTIVITY	GO_NEGATIVE_REGULATION_OF_MAP_KINASE_ACTIVITY	25	0.599343	1.87294	0.00326797	0.147908	0.133362	265	tags=36%, list=7%, signal=34%	DUSP6/SPRY4/DUSP4/SH2B3/DUSP9/SPRED3/SPRED1/DUSP5/CAV1
GO_RRNA_METABOLIC_PROCESS	GO_RRNA_METABOLIC_PROCESS	GO_RRNA_METABOLIC_PROCESS	62	0.496232	1.87209	0.0106952	0.202493	0.182578	1037	tags=71%, list=29%, signal=52%	PA2G4/NOP2/DDX54/BOP1/HEATR1/FTSJ3/RPL35/RPS2/UTP4/RPL27/GTPBP4/DDX21/RPL14/PDCD11/RPS8/DROSHA/RPL11/RPL7A/RPL7/EIF4A3/TEX10/NOL9/SENP3/NOL6/URB1/RPS17/RPS6/RPL5/RPS15/RPS16/RPS9/WDR43/SART1/RPS24/PES1/BMS1/RPS14/NOP14/RPS19/MDN1/RPL35A/RPS21/PELP1/RPL26
GO_INNER_MITOCHONDRIAL_MEMBRANE_PROTEIN_COMPLEX	GO_INNER_MITOCHONDRIAL_MEMBRANE_PROTEIN_COMPLEX	GO_INNER_MITOCHONDRIAL_MEMBRANE_PROTEIN_COMPLEX	23	0.61686	1.87076	0.00337838	0.147908	0.133362	1324	tags=91%, list=36%, signal=58%	ATP5F1B/MT-ND1/ATP5MC3/ATP5F1D/UQCRC1/NDUFV1/ATP5F1C/ATP5F1A/MT-ND2/MT-CO1/IMMT/COX4I1/MT-ND4/UQCRHL/MT-CYB/MT-ND5/CYC1/NDUFS2/ATP5PB/AFG3L2/COX6A1
GO_PIGMENT_GRANULE	GO_PIGMENT_GRANULE	GO_PIGMENT_GRANULE	58	0.498278	1.8654	0.0102564	0.202493	0.182578	1218	tags=67%, list=33%, signal=45%	STOM/ITGB3/CAPG/SLC3A2/PRDX1/CD63/FASN/RAN/ANXA2/HSP90AB1/HSPA8/YWHAZ/ITGB1/ATP1A1/RAB7A/YWHAB/CCT4/SND1/ATP1B3/DNAJC5/YWHAE/RAB5C/RPN1/PDIA6/AHCY/NAP1L1/MMP14/ERP29/GNA13/CLTC/PDCD6IP/RAC1/LAMP1/P4HB/MYO5A/PPIB/HSPA5/BSG/RAB2A
GO_POSITIVE_REGULATION_OF_EMBRYONIC_DEVELOPMENT	GO_POSITIVE_REGULATION_OF_EMBRYONIC_DEVELOPMENT	GO_POSITIVE_REGULATION_OF_EMBRYONIC_DEVELOPMENT	12	0.710028	1.8653	0.00280112	0.147908	0.133362	190	tags=42%, list=5%, signal=40%	LHX1/AMOT/GJA1/B4GALT5/PHLDB1
GO_NAD_METABOLIC_PROCESS	GO_NAD_METABOLIC_PROCESS	GO_NAD_METABOLIC_PROCESS	13	0.702963	1.86174	0.00869565	0.200701	0.180963	601	tags=92%, list=17%, signal=77%	PKM/HK2/NT5E/LDHA/ALDOA/GAPDH/TPI1/HK1/PGK1/TP53/GPI/NADK
GO_PROTON_TRANSMEMBRANE_TRANSPORT	GO_PROTON_TRANSMEMBRANE_TRANSPORT	GO_PROTON_TRANSMEMBRANE_TRANSPORT	25	0.594761	1.85863	0.00326797	0.147908	0.133362	910	tags=68%, list=25%, signal=51%	SLC9A3R1/PHB2/ATP5F1B/ATP5MC3/SLC25A3/ATP5F1D/ATP6AP1/ATP5F1C/ATP5F1A/COX8A/ACTN4/MT-CO1/ATP6V1A/ATP2C1/COX6B1/COX4I1/MT-ND4
GO_ESTABLISHMENT_OF_PROTEIN_LOCALIZATION_TO_MEMBRANE	GO_ESTABLISHMENT_OF_PROTEIN_LOCALIZATION_TO_MEMBRANE	GO_ESTABLISHMENT_OF_PROTEIN_LOCALIZATION_TO_MEMBRANE	132	0.420894	1.857	0.0120482	0.206296	0.186007	1104	tags=63%, list=30%, signal=45%	STOM/PAK1/YWHAG/YWHAQ/RPL35/TP53/YWHAZ/RPS2/RPL6/HSPA4/RPL8/MYO1C/SCRIB/CLSTN1/RPL27/BAG6/RPS25/RPL14/RPS3/RPL18/AKT2/YWHAB/YWHAH/RPL13/RPL15/RPSA/RPS8/RPL11/SGTA/RPLP0/RPL7A/MICALL1/RPL41/RPS23/RACK1/RPL7/RPL19/RPS17/RPS6/RPS4Y1/RPL5/RPLP2/RPL12/RPS15/RPL9/RPS5/RPL31/RPS16/YWHAE/CSK/RPS9/AFDN/RPS18/RPL22/RPS24/RPS14/RPS27A/RPL37/RPL3/TFDP1/RPL37A/RPS11/GORASP2/VAMP3/SRP72/PRNP/SRPRA/RPL21/RPL10/…
GO_NUCLEOID	GO_NUCLEOID	GO_NUCLEOID	14	0.685558	1.85194	0.00597015	0.169765	0.153069	1031	tags=86%, list=28%, signal=62%	SHMT2/SLC25A5/HSPA9/ATP5F1B/TUFM/LRRC59/VDAC2/LRPPRC/DHX30/HADHA/LONP1/ACADVL
GO_WATER_SOLUBLE_VITAMIN_METABOLIC_PROCESS	GO_WATER_SOLUBLE_VITAMIN_METABOLIC_PROCESS	GO_WATER_SOLUBLE_VITAMIN_METABOLIC_PROCESS	12	0.703884	1.84916	0.00560224	0.167253	0.150804	415	tags=50%, list=11%, signal=44%	GSTO1/ACPP/SHMT2/ABCC1/AKR1A1/GCLC
GO_NEPHRON_EPITHELIUM_DEVELOPMENT	GO_NEPHRON_EPITHELIUM_DEVELOPMENT	GO_NEPHRON_EPITHELIUM_DEVELOPMENT	31	0.560245	1.8406	0.00347222	0.147908	0.133362	107	tags=19%, list=3%, signal=19%	LHX1/GREM1/CD34/LIF/SALL1/NOTCH1
GO_MITOCHONDRIAL_MATRIX	GO_MITOCHONDRIAL_MATRIX	GO_MITOCHONDRIAL_MATRIX	60	0.4883	1.84015	0.0102564	0.202493	0.182578	894	tags=52%, list=25%, signal=40%	SHMT2/GOT2/SLC25A5/SHC1/GLUD1/HSPA9/ATP5F1B/HSPD1/DLST/BCL2L1/TP53/MDH2/ATP5F1D/TUFM/PHYKPL/ALDH7A1/RPS3/CS/LRRC59/GPX1/VDAC2/ATP5F1C/ATP5F1A/SOD1/LRPPRC/OGDH/LARS2/PMPCA/DHX30/ALDH2/HADHA
GO_CELLULAR_RESPONSE_TO_OSMOTIC_STRESS	GO_CELLULAR_RESPONSE_TO_OSMOTIC_STRESS	GO_CELLULAR_RESPONSE_TO_OSMOTIC_STRESS	14	0.681157	1.84005	0.00895522	0.20181	0.181963	389	tags=43%, list=11%, signal=38%	BDKRB2/ERRFI1/LRRC8D/YBX3/SERPINB6/PTGS2
GO_RIBOSOME	GO_RIBOSOME	GO_RIBOSOME	85	0.450061	1.83808	0.0138889	0.208464	0.187962	1104	tags=73%, list=30%, signal=52%	ABCF1/RPL35/RPS2/BTF3/RPL6/RPL8/LARP1/RPL27/RPS25/RPL14/RPS3/RPL18/RPL13/RPL15/RPSA/RPS8/RPL11/RPLP0/RPL7A/RPL41/FXR2/RPS23/RACK1/RPL7/RPL19/RPS17/RPS6/RPS4Y1/RPL5/RPLP2/RPL12/RPS15/RPL9/RPS5/RPL31/RPS16/RPS9/RPS18/RPL22/RPS24/RPS14/RPS27A/RPL37/RPL3/RPL37A/RPS11/RPL21/RPL10/RPS19/RPS13/RPS12/EIF3H/GCN1/EEF2/RPL35A/RPS21/RPL27A/RPL26/RPL28/RPL18A/RPL4/RPL23
GO_REGULATION_OF_LEUKOCYTE_DEGRANULATION	GO_REGULATION_OF_LEUKOCYTE_DEGRANULATION	GO_REGULATION_OF_LEUKOCYTE_DEGRANULATION	10	0.753151	1.8364	0.0107527	0.202493	0.182578	319	tags=40%, list=9%, signal=37%	HMOX1/ABR/FOXF1/BCR
GO_ENDOPEPTIDASE_COMPLEX	GO_ENDOPEPTIDASE_COMPLEX	GO_ENDOPEPTIDASE_COMPLEX	31	0.55796	1.8331	0.00347222	0.147908	0.133362	751	tags=61%, list=21%, signal=49%	PSMD7/PSMD1/PSMD4/IDE/PSMB7/PSMD3/PSMC3/ADRM1/PSMD8/PSMB2/PSMB4/UBQLN1/PSMD11/VCP/PSMC1/PSMB1/RAD23B/PSMB6/PSMD2
GO_NEGATIVE_REGULATION_OF_ERK1_AND_ERK2_CASCADE	GO_NEGATIVE_REGULATION_OF_ERK1_AND_ERK2_CASCADE	GO_NEGATIVE_REGULATION_OF_ERK1_AND_ERK2_CASCADE	24	0.598942	1.82619	0.003367	0.147908	0.133362	159	tags=29%, list=4%, signal=28%	DUSP6/SPRY4/DUSP4/SLC9A3R1/LIF/ERRFI1/SPRED1
GO_MATURATION_OF_LSU_RRNA	GO_MATURATION_OF_LSU_RRNA	GO_MATURATION_OF_LSU_RRNA	10	0.746804	1.82093	0.0107527	0.202493	0.182578	836	tags=90%, list=23%, signal=69%	BOP1/FTSJ3/RPL35/GTPBP4/RPL7A/RPL7/NOL9/URB1/PES1
GO_TRANSLATIONAL_INITIATION	GO_TRANSLATIONAL_INITIATION	GO_TRANSLATIONAL_INITIATION	118	0.42911	1.81671	0.0105263	0.202493	0.182578	1104	tags=64%, list=30%, signal=46%	LTO1/PPP1CA/RXRA/RPL35/EIF3D/EIF4G1/RPS2/EIF4A1/RPL6/RPL8/EIF3C/LARP1/RPL27/RPS25/RPL14/NCBP1/RPS3/RPL18/RPL13/RPL15/RPSA/PABPC1/RPS8/RPL11/EIF3B/EIF3L/RPLP0/RPL7A/RPL41/RPS23/EIF4H/RPL7/EIF2S1/RPL19/RPS17/RPS6/RPS4Y1/RPL5/RPLP2/RPL12/RPS15/AGO2/RPL9/EIF4B/EIF3I/RPS5/RPL31/RPS16/RPS9/RPS18/RPL22/RPS24/RPS14/RPS27A/RPL37/RPL3/EIF3G/EIF4EBP2/RPL37A/RPS11/DENR/RPL21/RPL10/RPS19/RPS13/RPS12/EIF3H/RPL…
GO_DISULFIDE_OXIDOREDUCTASE_ACTIVITY	GO_DISULFIDE_OXIDOREDUCTASE_ACTIVITY	GO_DISULFIDE_OXIDOREDUCTASE_ACTIVITY	16	0.655247	1.80805	0.00940439	0.202493	0.182578	478	tags=44%, list=13%, signal=38%	GLRX/GSTO1/TXN/TXNRD1/SH3BGRL3/PGK1/GLRX3
GO_NAD_BINDING	GO_NAD_BINDING	GO_NAD_BINDING	12	0.687387	1.80582	0.00840336	0.200701	0.180963	894	tags=75%, list=25%, signal=57%	PHGDH/LDHA/GAPDH/GLUD1/NDUFV1/PARP1/AHCY/ALDH2/HADHA
GO_METANEPHRIC_NEPHRON_MORPHOGENESIS	GO_METANEPHRIC_NEPHRON_MORPHOGENESIS	GO_METANEPHRIC_NEPHRON_MORPHOGENESIS	11	0.724463	1.80273	0.00558659	0.167253	0.150804	83	tags=36%, list=2%, signal=36%	LHX1/GREM1/LIF/SALL1
GO_PRERIBOSOME	GO_PRERIBOSOME	GO_PRERIBOSOME	15	0.662228	1.80261	0.0122699	0.207029	0.186669	1197	tags=93%, list=33%, signal=63%	BOP1/HEATR1/FTSJ3/PPAN/UTP4/NOC2L/PDCD11/NOL6/PES1/BMS1/NOP14/UTP20/RPS7/NOP58
GO_MITOCHONDRIAL_MEMBRANE_ORGANIZATION	GO_MITOCHONDRIAL_MEMBRANE_ORGANIZATION	GO_MITOCHONDRIAL_MEMBRANE_ORGANIZATION	33	0.542808	1.80239	0.00367647	0.150237	0.135461	638	tags=52%, list=18%, signal=43%	HK2/SLC25A5/YWHAG/ATP5F1B/YWHAQ/STAT3/BCL2L1/ATP5MC3/GCLC/TP53/YWHAZ/HSPA4/ATP5F1D/YWHAB/YWHAH/ATP5F1C/ATP5F1A
GO_MITOCHONDRIAL_PROTEIN_COMPLEX	GO_MITOCHONDRIAL_PROTEIN_COMPLEX	GO_MITOCHONDRIAL_PROTEIN_COMPLEX	29	0.550123	1.79703	0.00677966	0.176727	0.159346	1324	tags=86%, list=36%, signal=55%	ATP5F1B/MT-ND1/ATP5MC3/ATP5F1D/UQCRC1/NDUFV1/ATP5F1C/ATP5F1A/MT-ND2/MT-CO1/IMMT/PMPCA/COX4I1/HADHA/MT-ND4/UQCRHL/MT-CYB/MT-ND5/TOMM70/CYC1/NDUFS2/ATP5PB/AFG3L2/DLAT/COX6A1
GO_REGULATION_OF_NEUROINFLAMMATORY_RESPONSE	GO_REGULATION_OF_NEUROINFLAMMATORY_RESPONSE	GO_REGULATION_OF_NEUROINFLAMMATORY_RESPONSE	10	0.736945	1.79689	0.0107527	0.202493	0.182578	389	tags=50%, list=11%, signal=45%	MMP3/SPHK1/IL33/LDLR/PTGS2
GO_PURINE_NUCLEOSIDE_METABOLIC_PROCESS	GO_PURINE_NUCLEOSIDE_METABOLIC_PROCESS	GO_PURINE_NUCLEOSIDE_METABOLIC_PROCESS	17	0.636885	1.79151	0.0125392	0.207029	0.186669	333	tags=41%, list=9%, signal=38%	ACPP/TJP2/MTAP/NT5E/RHOA/RAN/IMPDH2
GO_RIBONUCLEOSIDE_METABOLIC_PROCESS	GO_RIBONUCLEOSIDE_METABOLIC_PROCESS	GO_RIBONUCLEOSIDE_METABOLIC_PROCESS	17	0.636885	1.79151	0.0125392	0.207029	0.186669	333	tags=41%, list=9%, signal=38%	ACPP/TJP2/MTAP/NT5E/RHOA/RAN/IMPDH2
GO_ANTIOXIDANT_ACTIVITY	GO_ANTIOXIDANT_ACTIVITY	GO_ANTIOXIDANT_ACTIVITY	26	0.565383	1.78897	0.00657895	0.175422	0.15817	659	tags=50%, list=18%, signal=41%	PTGS1/GSTO1/PRDX1/TXN/TXNRD1/SRXN1/PTGS2/PRDX2/CAT/PXDN/GPX1/SOD3/SOD1
GO_NADH_METABOLIC_PROCESS	GO_NADH_METABOLIC_PROCESS	GO_NADH_METABOLIC_PROCESS	12	0.679937	1.78625	0.0112045	0.202493	0.182578	609	tags=92%, list=17%, signal=77%	PKM/HK2/ALDOA/GAPDH/TPI1/HK1/PGK1/TP53/MDH2/GPI/VCP
GO_NEGATIVE_REGULATION_OF_REPRODUCTIVE_PROCESS	GO_NEGATIVE_REGULATION_OF_REPRODUCTIVE_PROCESS	GO_NEGATIVE_REGULATION_OF_REPRODUCTIVE_PROCESS	13	0.67373	1.78431	0.0115942	0.202493	0.182578	166	tags=38%, list=5%, signal=37%	ARHGDIB/LIF/GJA1/TIMP1/WNT5A
GO_LOW_DENSITY_LIPOPROTEIN_PARTICLE_CLEARANCE	GO_LOW_DENSITY_LIPOPROTEIN_PARTICLE_CLEARANCE	GO_LOW_DENSITY_LIPOPROTEIN_PARTICLE_CLEARANCE	15	0.652799	1.77694	0.0153374	0.215155	0.193995	980	tags=60%, list=27%, signal=44%	HMOX1/LDLR/ANXA2/CLTA/AP2A1/CSK/NPC2/AP2M1/CLTC
GO_OXIDOREDUCTASE_ACTIVITY_ACTING_ON_PEROXIDE_AS_ACCEPTOR	GO_OXIDOREDUCTASE_ACTIVITY_ACTING_ON_PEROXIDE_AS_ACCEPTOR	GO_OXIDOREDUCTASE_ACTIVITY_ACTING_ON_PEROXIDE_AS_ACCEPTOR	14	0.655258	1.77009	0.0119403	0.206296	0.186007	557	tags=50%, list=15%, signal=43%	PTGS1/PRDX1/PTGS2/PRDX2/CAT/PXDN/GPX1
GO_REGULATION_OF_TRANSCRIPTION_FROM_RNA_POLYMERASE_II_PROMOTER_IN_RESPONSE_TO_HYPOXIA	GO_REGULATION_OF_TRANSCRIPTION_FROM_RNA_POLYMERASE_II_PROMOTER_IN_RESPONSE_TO_HYPOXIA	GO_REGULATION_OF_TRANSCRIPTION_FROM_RNA_POLYMERASE_II_PROMOTER_IN_RESPONSE_TO_HYPOXIA	38	0.514763	1.76861	0.00380228	0.150237	0.135461	751	tags=53%, list=21%, signal=42%	CITED2/EGR1/NOTCH1/RBPJ/PSMD7/PSMD1/PSMD4/PSMB7/TP53/PSMD3/PSMC3/NFE2L2/PSMD8/PSMB2/PSMB4/PSMD11/PSMC1/PSMB1/PSMB6/PSMD2
GO_CEREBELLAR_PURKINJE_CELL_LAYER_DEVELOPMENT	GO_CEREBELLAR_PURKINJE_CELL_LAYER_DEVELOPMENT	GO_CEREBELLAR_PURKINJE_CELL_LAYER_DEVELOPMENT	10	0.723526	1.76417	0.0107527	0.202493	0.182578	206	tags=30%, list=6%, signal=28%	LHX1/SPTBN2/SEZ6
GO_ALPHA_AMINO_ACID_METABOLIC_PROCESS	GO_ALPHA_AMINO_ACID_METABOLIC_PROCESS	GO_ALPHA_AMINO_ACID_METABOLIC_PROCESS	35	0.523976	1.75416	0.00380228	0.150237	0.135461	634	tags=40%, list=17%, signal=33%	ASS1/ODC1/PHGDH/MTAP/SHMT2/GOT2/GLUD1/DLST/GCLC/PHYKPL/ALDH7A1/PFAS/CAD/DDAH1
GO_ALPHA_AMINO_ACID_BIOSYNTHETIC_PROCESS	GO_ALPHA_AMINO_ACID_BIOSYNTHETIC_PROCESS	GO_ALPHA_AMINO_ACID_BIOSYNTHETIC_PROCESS	19	0.60549	1.7535	0.00952381	0.202493	0.182578	279	tags=32%, list=8%, signal=29%	ASS1/PHGDH/MTAP/SHMT2/GOT2/GLUD1
GO_CELLULAR_AMINO_ACID_BIOSYNTHETIC_PROCESS	GO_CELLULAR_AMINO_ACID_BIOSYNTHETIC_PROCESS	GO_CELLULAR_AMINO_ACID_BIOSYNTHETIC_PROCESS	19	0.60549	1.7535	0.00952381	0.202493	0.182578	279	tags=32%, list=8%, signal=29%	ASS1/PHGDH/MTAP/SHMT2/GOT2/GLUD1
GO_REGULATION_OF_CARDIAC_MUSCLE_CELL_DIFFERENTIATION	GO_REGULATION_OF_CARDIAC_MUSCLE_CELL_DIFFERENTIATION	GO_REGULATION_OF_CARDIAC_MUSCLE_CELL_DIFFERENTIATION	11	0.703613	1.75085	0.0111732	0.202493	0.182578	446	tags=45%, list=12%, signal=40%	GREM1/PAK1/TGFB1/RBPJ/DDX39B
GO_OXIDOREDUCTASE_ACTIVITY_ACTING_ON_A_SULFUR_GROUP_OF_DONORS	GO_OXIDOREDUCTASE_ACTIVITY_ACTING_ON_A_SULFUR_GROUP_OF_DONORS	GO_OXIDOREDUCTASE_ACTIVITY_ACTING_ON_A_SULFUR_GROUP_OF_DONORS	22	0.583339	1.75024	0.00677966	0.176727	0.159346	478	tags=36%, list=13%, signal=32%	GLRX/GSTO1/TXN/TXNRD1/SH3BGRL3/SRXN1/PGK1/GLRX3
GO_NEGATIVE_REGULATION_OF_MUSCLE_HYPERTROPHY	GO_NEGATIVE_REGULATION_OF_MUSCLE_HYPERTROPHY	GO_NEGATIVE_REGULATION_OF_MUSCLE_HYPERTROPHY	13	0.660412	1.74904	0.0115942	0.202493	0.182578	247	tags=46%, list=7%, signal=43%	LMNA/ERRFI1/PAK1/IGFBP5/NOTCH1/JARID2
GO_RESPIRATORY_ELECTRON_TRANSPORT_CHAIN	GO_RESPIRATORY_ELECTRON_TRANSPORT_CHAIN	GO_RESPIRATORY_ELECTRON_TRANSPORT_CHAIN	20	0.600427	1.74705	0.00331126	0.147908	0.133362	1324	tags=85%, list=36%, signal=54%	MYBBP1A/MT-ND1/UQCRC1/NDUFV1/COX8A/MT-ND2/MT-CO1/COX6B1/COX4I1/MT-ND4/MT-ND6/UQCRHL/MT-CYB/MT-ND5/CYC1/NDUFS2/COX6A1
GO_CEREBELLAR_CORTEX_DEVELOPMENT	GO_CEREBELLAR_CORTEX_DEVELOPMENT	GO_CEREBELLAR_CORTEX_DEVELOPMENT	14	0.644824	1.7419	0.0119403	0.206296	0.186007	336	tags=29%, list=9%, signal=26%	LHX1/SPTBN2/SEZ6/MTPN
GO_MICROVILLUS	GO_MICROVILLUS	GO_MICROVILLUS	23	0.57332	1.73872	0.0135135	0.207029	0.186669	151	tags=30%, list=4%, signal=29%	PDPN/SLC9A3R1/ITGB3/MSN/CD44/CTSV/TGFB1
GO_MATURATION_OF_SSU_RRNA	GO_MATURATION_OF_SSU_RRNA	GO_MATURATION_OF_SSU_RRNA	12	0.661065	1.73667	0.0140056	0.208464	0.187962	1150	tags=83%, list=32%, signal=57%	HEATR1/UTP4/RPS8/RPS16/BMS1/RPS14/NOP14/RPS19/RPS21/UTP20
GO_PURINE_CONTAINING_COMPOUND_BIOSYNTHETIC_PROCESS	GO_PURINE_CONTAINING_COMPOUND_BIOSYNTHETIC_PROCESS	GO_PURINE_CONTAINING_COMPOUND_BIOSYNTHETIC_PROCESS	44	0.495533	1.73477	0.00847458	0.200701	0.180963	650	tags=50%, list=18%, signal=42%	ACSBG1/MTAP/PKM/TGFB1/NT5E/ALDOA/PRPSAP1/HSD17B12/ATIC/FASN/IMPDH2/ATP5F1B/STAT3/ATP5MC3/AK1/ATP5F1D/PFAS/VCP/ATP5F1C/PARP1/ATP5F1A/ACOT7
GO_RESPIRASOME	GO_RESPIRASOME	GO_RESPIRASOME	18	0.606615	1.73419	0.00928793	0.202493	0.182578	1408	tags=94%, list=39%, signal=58%	MT-ND1/UQCRC1/NDUFV1/COX8A/MT-ND2/MT-CO1/COX6B1/COX4I1/MT-ND4/MT-ND6/UQCRHL/MT-CYB/MT-ND5/CYC1/NDUFS2/COX6A1/NDUFS1
GO_PHOSPHATASE_ACTIVITY	GO_PHOSPHATASE_ACTIVITY	GO_PHOSPHATASE_ACTIVITY	55	0.468767	1.73313	0.00980392	0.202493	0.182578	512	tags=29%, list=14%, signal=25%	DUSP6/DUSP4/PALD1/ACPP/DUSP9/PTPN13/NT5E/DUSP5/TNS2/PPP1CA/PTPRG/PPP2R1A/PPP2R2A/PLPP3/ATP1A1/PPP2R5D
GO_HETEROTYPIC_CELL_CELL_ADHESION	GO_HETEROTYPIC_CELL_CELL_ADHESION	GO_HETEROTYPIC_CELL_CELL_ADHESION	15	0.636604	1.73285	0.0214724	0.236966	0.213661	495	tags=47%, list=14%, signal=40%	ITGB3/CD44/ITGA5/MYADM/THY1/ITGB1/SIRPA
GO_SPECIFICATION_OF_SYMMETRY	GO_SPECIFICATION_OF_SYMMETRY	GO_SPECIFICATION_OF_SYMMETRY	23	0.57099	1.73165	0.0135135	0.207029	0.186669	166	tags=30%, list=5%, signal=29%	GREM1/GREM2/CITED2/MICAL2/FOXF1/NOTCH1/WNT5A
GO_PROTEIN_HOMOTETRAMERIZATION	GO_PROTEIN_HOMOTETRAMERIZATION	GO_PROTEIN_HOMOTETRAMERIZATION	20	0.594927	1.73104	0.00993377	0.202493	0.182578	462	tags=45%, list=13%, signal=39%	ACPP/PKM/SHMT2/ALDOA/IMPDH2/IDE/TP53/CAT/SAMHD1
GO_NUCLEAR_TRANSCRIBED_MRNA_CATABOLIC_PROCESS	GO_NUCLEAR_TRANSCRIBED_MRNA_CATABOLIC_PROCESS	GO_NUCLEAR_TRANSCRIBED_MRNA_CATABOLIC_PROCESS	119	0.409241	1.73	0.0113636	0.202493	0.182578	1238	tags=69%, list=34%, signal=47%	ZFP36L2/RPL35/EIF4G1/RPS2/RPL6/PPP2R1A/RPL8/PPP2R2A/ETF1/RPL27/RPS25/RPL14/NCBP1/RPS3/RPL18/RPL13/RPL15/RPSA/PABPC1/RPS8/RPL11/RPLP0/RPL7A/RPL41/RPS23/RPL7/EIF4A3/RNPS1/RPL19/RPS17/RPS6/RPS4Y1/RPL5/PPP2CA/TNRC6C/RPLP2/RPL12/RPS15/AGO2/RPL9/RPS5/RPL31/RPS16/RPS9/RPS18/RPL22/RPS24/RPS14/RPS27A/RPL37/RPL3/GSPT1/RBM8A/UPF1/RPL37A/RPS11/SAMD4A/RPL21/RPL10/RPS19/RPS13/TNKS1BP1/RPS12/THRAP3/RPL35A/RPS21…
GO_PHOSPHOPROTEIN_PHOSPHATASE_ACTIVITY	GO_PHOSPHOPROTEIN_PHOSPHATASE_ACTIVITY	GO_PHOSPHOPROTEIN_PHOSPHATASE_ACTIVITY	46	0.485329	1.72913	0.00833333	0.200701	0.180963	795	tags=41%, list=22%, signal=33%	DUSP6/DUSP4/PALD1/DUSP9/PTPN13/DUSP5/TNS2/PPP1CA/PTPRG/PPP2R1A/PPP2R2A/PLPP3/PPP2R5D/PPM1G/PTPN11/PPP2R1B/PPP2CA/PTPN14/PTPN23
GO_ATP_SYNTHESIS_COUPLED_ELECTRON_TRANSPORT	GO_ATP_SYNTHESIS_COUPLED_ELECTRON_TRANSPORT	GO_ATP_SYNTHESIS_COUPLED_ELECTRON_TRANSPORT	19	0.595019	1.72318	0.00952381	0.202493	0.182578	1408	tags=89%, list=39%, signal=55%	MT-ND1/UQCRC1/NDUFV1/COX8A/MT-ND2/MT-CO1/COX6B1/COX4I1/MT-ND4/MT-ND6/UQCRHL/MT-CYB/MT-ND5/CYC1/NDUFS2/COX6A1/NDUFS1
GO_NCRNA_PROCESSING	GO_NCRNA_PROCESSING	GO_NCRNA_PROCESSING	88	0.423072	1.72284	0.0150376	0.212657	0.191743	1080	tags=59%, list=30%, signal=43%	PA2G4/NOP2/NSUN2/DDX54/BOP1/HEATR1/FTSJ3/RPL35/RPS2/CTU2/UTP4/RPL27/GTPBP4/DDX21/RPL14/PDCD11/RPS8/DROSHA/RPL11/RPL7A/RTCB/RPL7/EIF4A3/TEX10/NOL9/SENP3/NOL6/URB1/RPS17/RPS6/RPL5/RPS15/AGO2/RPS16/RPS9/WDR43/SRRT/SART1/RPS24/PES1/BMS1/RPS14/NOP14/CPSF1/RPS19/MDN1/RPL35A/RPS21/PELP1/RPL26/LIN28A/RTRAF
GO_NEGATIVE_REGULATION_OF_STEM_CELL_DIFFERENTIATION	GO_NEGATIVE_REGULATION_OF_STEM_CELL_DIFFERENTIATION	GO_NEGATIVE_REGULATION_OF_STEM_CELL_DIFFERENTIATION	12	0.652533	1.71426	0.0168067	0.218546	0.197053	518	tags=50%, list=14%, signal=43%	NOTCH1/LBH/ZFP36L2/HSPA9/STAT3/NFE2L2
GO_OLFACTORY_LOBE_DEVELOPMENT	GO_OLFACTORY_LOBE_DEVELOPMENT	GO_OLFACTORY_LOBE_DEVELOPMENT	12	0.652307	1.71367	0.0168067	0.218546	0.197053	166	tags=33%, list=5%, signal=32%	SALL3/SEMA7A/SALL1/WNT5A
GO_RIBOSE_PHOSPHATE_BIOSYNTHETIC_PROCESS	GO_RIBOSE_PHOSPHATE_BIOSYNTHETIC_PROCESS	GO_RIBOSE_PHOSPHATE_BIOSYNTHETIC_PROCESS	45	0.485957	1.71024	0.00425532	0.153235	0.138165	650	tags=49%, list=18%, signal=41%	ACSBG1/PKM/UCK2/TGFB1/ALDOA/PRPSAP1/HSD17B12/ATIC/FASN/IMPDH2/ATP5F1B/STAT3/ATP5MC3/AK1/ATP5F1D/PFAS/VCP/ATP5F1C/PARP1/CAD/ATP5F1A/ACOT7
GO_RESPIRATORY_CHAIN_COMPLEX	GO_RESPIRATORY_CHAIN_COMPLEX	GO_RESPIRATORY_CHAIN_COMPLEX	17	0.606045	1.70476	0.0188088	0.227076	0.204744	1408	tags=94%, list=39%, signal=58%	MT-ND1/UQCRC1/NDUFV1/COX8A/MT-ND2/MT-CO1/COX6B1/COX4I1/MT-ND4/UQCRHL/MT-CYB/MT-ND5/CYC1/NDUFS2/COX6A1/NDUFS1
GO_COFACTOR_METABOLIC_PROCESS	GO_COFACTOR_METABOLIC_PROCESS	GO_COFACTOR_METABOLIC_PROCESS	75	0.430927	1.70047	0.0121951	0.206784	0.186448	659	tags=39%, list=18%, signal=32%	MMP3/HMOX1/GSTO1/ACSBG1/PTGES/SHMT2/PRDX1/ABCC1/HSD17B12/AKR1B10/ATIC/FASN/HSPA9/AKR1A1/DLST/STAT3/PTGS2/CNDP2/GCLC/PRDX2/CAT/PXDN/GLRX3/NFE2L2/GPX1/NADK/VCP/ACOT7/SOD1
GO_AMINO_ACID_BINDING	GO_AMINO_ACID_BINDING	GO_AMINO_ACID_BINDING	13	0.641711	1.69952	0.0144928	0.210055	0.189396	634	tags=54%, list=17%, signal=45%	ASS1/SHMT2/GOT2/GLUD1/GCLC/CAD/DDAH1
GO_PLASMA_LIPOPROTEIN_PARTICLE_CLEARANCE	GO_PLASMA_LIPOPROTEIN_PARTICLE_CLEARANCE	GO_PLASMA_LIPOPROTEIN_PARTICLE_CLEARANCE	17	0.603614	1.69792	0.0188088	0.227076	0.204744	980	tags=53%, list=27%, signal=39%	HMOX1/LDLR/ANXA2/CLTA/AP2A1/CSK/NPC2/AP2M1/CLTC
GO_RESPONSE_TO_OSMOTIC_STRESS	GO_RESPONSE_TO_OSMOTIC_STRESS	GO_RESPONSE_TO_OSMOTIC_STRESS	29	0.519183	1.69596	0.0101695	0.202493	0.182578	417	tags=38%, list=11%, signal=34%	BDKRB2/ERRFI1/LRRC8D/ITGA2/ANXA7/YBX3/SERPINB6/PLK3/PTGS2/HSP90AB1/TP53
GO_NEGATIVE_REGULATION_OF_MAPK_CASCADE	GO_NEGATIVE_REGULATION_OF_MAPK_CASCADE	GO_NEGATIVE_REGULATION_OF_MAPK_CASCADE	58	0.452149	1.69271	0.0102564	0.202493	0.182578	165	tags=19%, list=5%, signal=18%	DUSP6/SPRY4/DUSP4/SH2B3/SLC9A3R1/LIF/ERRFI1/DUSP9/SPRED3/SPRED1/DUSP5
GO_GDP_BINDING	GO_GDP_BINDING	GO_GDP_BINDING	15	0.620478	1.68896	0.0214724	0.236966	0.213661	841	tags=47%, list=23%, signal=36%	RHOB/RRAGD/RHOA/RAN/RAB7A/RAP1B/RAB5C
GO_AMINE_METABOLIC_PROCESS	GO_AMINE_METABOLIC_PROCESS	GO_AMINE_METABOLIC_PROCESS	31	0.513055	1.68556	0.00694444	0.179681	0.16201	751	tags=55%, list=21%, signal=44%	ODC1/SAT1/PSMD7/PSMD1/PSMD4/PSMB7/PSMD3/ALDH7A1/PSMC3/PSMD8/PSMB2/PSMB4/PSMD11/PSMC1/PSMB1/PSMB6/PSMD2
GO_RENAL_TUBULE_DEVELOPMENT	GO_RENAL_TUBULE_DEVELOPMENT	GO_RENAL_TUBULE_DEVELOPMENT	28	0.518794	1.68497	0.0133779	0.207029	0.186669	107	tags=18%, list=3%, signal=17%	LHX1/GREM1/LIF/SALL1/NOTCH1
GO_MESODERM_DEVELOPMENT	GO_MESODERM_DEVELOPMENT	GO_MESODERM_DEVELOPMENT	42	0.485355	1.67971	0.00865801	0.200701	0.180963	281	tags=24%, list=8%, signal=22%	LHX1/EPHA2/CITED2/ITGB3/ITGA2/FOXF1/GJA1/WNT5A/TXNRD1/SSBP3
GO_CELL_DIFFERENTIATION_INVOLVED_IN_METANEPHROS_DEVELOPMENT	GO_CELL_DIFFERENTIATION_INVOLVED_IN_METANEPHROS_DEVELOPMENT	GO_CELL_DIFFERENTIATION_INVOLVED_IN_METANEPHROS_DEVELOPMENT	10	0.685949	1.67255	0.0215054	0.236966	0.213661	83	tags=40%, list=2%, signal=39%	GREM1/CD34/LIF/SALL1
GO_MATURATION_OF_SSU_RRNA_FROM_TRICISTRONIC_RRNA_TRANSCRIPT_SSU_RRNA_5_8S_RRNA_LSU_RRNA	GO_MATURATION_OF_SSU_RRNA_FROM_TRICISTRONIC_RRNA_TRANSCRIPT_SSU_RRNA_5_8S_RRNA_LSU_RRNA	GO_MATURATION_OF_SSU_RRNA_FROM_TRICISTRONIC_RRNA_TRANSCRIPT_SSU_RRNA_5_8S_RRNA_LSU_RRNA	10	0.685604	1.67171	0.0215054	0.236966	0.213661	1150	tags=100%, list=32%, signal=69%	HEATR1/UTP4/RPS8/RPS16/BMS1/RPS14/NOP14/RPS19/RPS21/UTP20
GO_MITOCHONDRIAL_TRANSPORT	GO_MITOCHONDRIAL_TRANSPORT	GO_MITOCHONDRIAL_TRANSPORT	60	0.442907	1.66908	0.0102564	0.202493	0.182578	638	tags=38%, list=18%, signal=32%	CPT1A/HK2/SLC25A5/SLC25A37/YWHAG/ATP5F1B/YWHAQ/HSPD1/STAT3/BCL2L1/ATP5MC3/GCLC/TP53/YWHAZ/HSPA4/ATP5F1D/SAE1/YWHAB/YWHAH/SREBF2/MICALL2/ATP5F1C/ATP5F1A
GO_RIBONUCLEOPROTEIN_COMPLEX_BIOGENESIS	GO_RIBONUCLEOPROTEIN_COMPLEX_BIOGENESIS	GO_RIBONUCLEOPROTEIN_COMPLEX_BIOGENESIS	146	0.377499	1.66688	0.0147059	0.210523	0.189819	1037	tags=53%, list=29%, signal=39%	LTO1/MYBBP1A/PA2G4/NOP2/DDX54/BOP1/RAN/HEATR1/FTSJ3/HSP90AB1/RPL35/EIF3D/RPS2/PPAN/RPL6/DDX39B/EIF3C/UTP4/NOC2L/RPL27/GTPBP4/DDX21/RPL14/NCBP1/PDCD11/RPSA/RPS8/STRAP/DROSHA/RPL11/EIF3B/SNRPB/EIF3L/RPLP0/RPL7A/RPL7/EIF4A3/TEX10/NOL9/SENP3/NOL6/URB1/RPS17/RPS6/RPL5/DDX23/RPL12/RPS15/AGO2/EIF3I/RPS5/RPS16/RRN3/RPS9/PTGES3/WDR43/SART1/RPS24/PES1/BMS1/RPS14/NOP14/RPL3/EIF3G/DHX30/DENR/CEBPZ/GLUL/PRPF1…
GO_NEPHRON_DEVELOPMENT	GO_NEPHRON_DEVELOPMENT	GO_NEPHRON_DEVELOPMENT	43	0.476106	1.66632	0.00843882	0.200701	0.180963	107	tags=19%, list=3%, signal=18%	LHX1/GREM1/CD34/RET/LIF/SALL1/EGR1/NOTCH1
GO_POSITIVE_REGULATION_OF_ERBB_SIGNALING_PATHWAY	GO_POSITIVE_REGULATION_OF_ERBB_SIGNALING_PATHWAY	GO_POSITIVE_REGULATION_OF_ERBB_SIGNALING_PATHWAY	12	0.633427	1.66406	0.0168067	0.218546	0.197053	214	tags=25%, list=6%, signal=24%	EREG/RTN4/RBPJ
GO_POSITIVE_REGULATION_OF_DNA_BIOSYNTHETIC_PROCESS	GO_POSITIVE_REGULATION_OF_DNA_BIOSYNTHETIC_PROCESS	GO_POSITIVE_REGULATION_OF_DNA_BIOSYNTHETIC_PROCESS	28	0.511335	1.66074	0.0133779	0.207029	0.186669	611	tags=39%, list=17%, signal=33%	GREM1/CCT5/CCT3/CCT6A/CCT2/CCT7/HSP90AB1/DDX39B/CCT4/TCP1/CCT8
GO_INTERCALATED_DISC	GO_INTERCALATED_DISC	GO_INTERCALATED_DISC	12	0.631132	1.65804	0.0168067	0.218546	0.197053	572	tags=50%, list=16%, signal=42%	PAK1/GJA1/ITGB1/ATP1A1/YWHAH/CTNNA1
GO_EPITHELIAL_CELL_DIFFERENTIATION_INVOLVED_IN_KIDNEY_DEVELOPMENT	GO_EPITHELIAL_CELL_DIFFERENTIATION_INVOLVED_IN_KIDNEY_DEVELOPMENT	GO_EPITHELIAL_CELL_DIFFERENTIATION_INVOLVED_IN_KIDNEY_DEVELOPMENT	18	0.579654	1.65712	0.0216718	0.238049	0.214638	107	tags=33%, list=3%, signal=33%	LHX1/GREM1/CD34/LIF/SALL1/NOTCH1
GO_NEGATIVE_REGULATION_OF_KINASE_ACTIVITY	GO_NEGATIVE_REGULATION_OF_KINASE_ACTIVITY	GO_NEGATIVE_REGULATION_OF_KINASE_ACTIVITY	77	0.415516	1.65702	0.0127389	0.207029	0.186669	292	tags=22%, list=8%, signal=21%	DUSP6/SPRY4/DUSP4/SH2B3/ERRFI1/DUSP9/SPRED3/SOCS3/CDKN2B/SPRED1/DUSP5/CORO1C/MIDN/THY1/CAV1/YWHAG/SOCS5
GO_REGULATION_OF_CELLULAR_AMINE_METABOLIC_PROCESS	GO_REGULATION_OF_CELLULAR_AMINE_METABOLIC_PROCESS	GO_REGULATION_OF_CELLULAR_AMINE_METABOLIC_PROCESS	27	0.52014	1.65391	0.0136986	0.208041	0.18758	751	tags=56%, list=21%, signal=44%	ODC1/PSMD7/PSMD1/PSMD4/PSMB7/PSMD3/PSMC3/PSMD8/PSMB2/PSMB4/PSMD11/PSMC1/PSMB1/PSMB6/PSMD2
GO_REGULATION_OF_CELLULAR_AMINO_ACID_METABOLIC_PROCESS	GO_REGULATION_OF_CELLULAR_AMINO_ACID_METABOLIC_PROCESS	GO_REGULATION_OF_CELLULAR_AMINO_ACID_METABOLIC_PROCESS	26	0.5225	1.65328	0.0131579	0.207029	0.186669	751	tags=58%, list=21%, signal=46%	ODC1/PSMD7/PSMD1/PSMD4/PSMB7/PSMD3/PSMC3/PSMD8/PSMB2/PSMB4/PSMD11/PSMC1/PSMB1/PSMB6/PSMD2
GO_CELL_CELL_CONTACT_ZONE	GO_CELL_CELL_CONTACT_ZONE	GO_CELL_CELL_CONTACT_ZONE	19	0.570626	1.65254	0.0190476	0.227076	0.204744	671	tags=47%, list=18%, signal=39%	PAK1/GJA1/TIAM1/ITGB1/SCRIB/ATP1A1/YWHAH/CTNNA1/FLOT2
GO_REGULATION_OF_OXIDATIVE_STRESS_INDUCED_CELL_DEATH	GO_REGULATION_OF_OXIDATIVE_STRESS_INDUCED_CELL_DEATH	GO_REGULATION_OF_OXIDATIVE_STRESS_INDUCED_CELL_DEATH	24	0.541743	1.65178	0.020202	0.236798	0.213509	1079	tags=71%, list=30%, signal=50%	MMP3/TXN/TP53/NFE2L2/UBQLN1/GPX1/PARP1/RACK1/MCL1/SOD1/REST/AKT1/FZD1/PSAP/NONO/SFPQ/P4HB
GO_RESPONSE_TO_CAMP	GO_RESPONSE_TO_CAMP	GO_RESPONSE_TO_CAMP	28	0.506018	1.64347	0.0133779	0.207029	0.186669	183	tags=25%, list=5%, signal=24%	ASS1/FOSL1/IGFBP5/JUN/STC1/PTPRN/LDHA
GO_EMBRYONIC_AXIS_SPECIFICATION	GO_EMBRYONIC_AXIS_SPECIFICATION	GO_EMBRYONIC_AXIS_SPECIFICATION	10	0.673634	1.64252	0.0295699	0.277655	0.250348	467	tags=40%, list=13%, signal=35%	LHX1/WNT5A/TDRD5/PTCH1
GO_REGULATION_OF_HEART_GROWTH	GO_REGULATION_OF_HEART_GROWTH	GO_REGULATION_OF_HEART_GROWTH	20	0.56171	1.63439	0.0165563	0.218546	0.197053	247	tags=30%, list=7%, signal=28%	DUSP6/PAK1/NOTCH1/GJA1/RBPJ/JARID2
GO_AMIDE_BIOSYNTHETIC_PROCESS	GO_AMIDE_BIOSYNTHETIC_PROCESS	GO_AMIDE_BIOSYNTHETIC_PROCESS	268	0.35156	1.62918	0.037037	0.302267	0.27254	1090	tags=53%, list=30%, signal=40%	BARHL2/ASS1/SPHK1/ACSBG1/ENC1/ITGA2/IGFBP5/VIM/B4GALT5/ZFP36L2/SHMT2/IGF2BP1/LTO1/YBX3/GAPDH/HSD17B12/FURIN/EIF5A/PPP1CA/PA2G4/DEGS1/EEF1D/RXRA/RHOA/ATIC/FASN/MTPN/CDK4/TCOF1/STAT3/ABCF1/CNDP2/CNBP/RPL35/GCLC/EIF3D/EIF4G1/RPS2/EIF4A1/EEF1G/RPL6/DDX39B/RPL8/EIF3C/LARP1/TUFM/ETF1/RPL27/RPS25/RPL14/NFE2L2/NCBP1/RPS3/RPL18/AKT2/RPL13/SOX4/RPL15/RPSA/PABPC1/RPS8/RPL11/EIF3B/EEF1B2/CERS2/EIF3L/RPLP0/RP…
GO_ANAPHASE_PROMOTING_COMPLEX_DEPENDENT_CATABOLIC_PROCESS	GO_ANAPHASE_PROMOTING_COMPLEX_DEPENDENT_CATABOLIC_PROCESS	GO_ANAPHASE_PROMOTING_COMPLEX_DEPENDENT_CATABOLIC_PROCESS	32	0.493007	1.62831	0.0144404	0.210055	0.189396	1062	tags=59%, list=29%, signal=42%	PSMD7/PSMD1/PSMD4/PSMB7/PSMD3/PSMC3/PSMD8/PSMB2/PSMB4/PSMD11/PSMC1/PSMB1/BUB1B/PSMB6/PSMD2/RPS27A/PSME3/ANAPC1/ANAPC2
GO_PROTEIN_TETRAMERIZATION	GO_PROTEIN_TETRAMERIZATION	GO_PROTEIN_TETRAMERIZATION	29	0.498442	1.6282	0.0101695	0.202493	0.182578	462	tags=34%, list=13%, signal=30%	ACPP/PKM/SHMT2/ALDOA/IMPDH2/ANXA2/IDE/TP53/CAT/SAMHD1
GO_TRANSLATION_INITIATION_FACTOR_ACTIVITY	GO_TRANSLATION_INITIATION_FACTOR_ACTIVITY	GO_TRANSLATION_INITIATION_FACTOR_ACTIVITY	25	0.520986	1.62808	0.0228758	0.244421	0.220383	983	tags=56%, list=27%, signal=41%	EIF3D/EIF4G1/EIF4A1/EIF3C/EIF3B/EIF3L/EIF4H/EIF2S1/AGO2/EIF4B/EIF3I/EIF3G/DENR/EIF3H
GO_ATP_METABOLIC_PROCESS	GO_ATP_METABOLIC_PROCESS	GO_ATP_METABOLIC_PROCESS	70	0.410174	1.62702	0.0114286	0.202493	0.182578	910	tags=53%, list=25%, signal=40%	PKM/HK2/SHMT2/TGFB1/LDHA/ALDOA/GAPDH/TPI1/RHOA/HK1/ATP5F1B/PGK1/STAT3/MT-ND1/ATP5MC3/HSPA8/TP53/AK1/ATP5F1D/UQCRC1/NDUFV1/GPI/NADK/VCP/ATP5F1C/PARP1/ATP5F1A/NUP188/COX8A/MT-ND2/OGDH/MT-CO1/ATP6V1A/COX6B1/COX4I1/NUP155/MT-ND4
GO_RESPONSE_TO_TOXIC_SUBSTANCE	GO_RESPONSE_TO_TOXIC_SUBSTANCE	GO_RESPONSE_TO_TOXIC_SUBSTANCE	132	0.368172	1.62439	0.0120482	0.206296	0.186007	592	tags=31%, list=16%, signal=27%	ASS1/PTGS1/HMOX1/GSTO1/FOSL1/EGR1/TNC/RIPK3/RHOB/JUN/LDHA/CCND1/GOT2/PRDX1/CAPN2/TXN/TXNIP/TXNRD1/AKR1B10/SRXN1/PPP1R9B/RHOA/CDK4/AXL/AKR1A1/STAT3/PTGS2/BCL2L1/TP53/PRDX2/CAT/PXDN/TUFM/SIRPA/NFE2L2/RPS3/GPX1/RPL15/EEF1B2/LCN2/SOD3
GO_FILOPODIUM_MEMBRANE	GO_FILOPODIUM_MEMBRANE	GO_FILOPODIUM_MEMBRANE	11	0.652531	1.62374	0.0335196	0.293037	0.264218	325	tags=36%, list=9%, signal=33%	PDPN/ITGB3/MYO10/ARF6
GO_CELLULAR_RESPONSE_TO_CAMP	GO_CELLULAR_RESPONSE_TO_CAMP	GO_CELLULAR_RESPONSE_TO_CAMP	12	0.617658	1.62264	0.022409	0.242336	0.218503	178	tags=25%, list=5%, signal=24%	ASS1/IGFBP5/STC1
GO_REGULATION_OF_CARDIAC_MUSCLE_TISSUE_DEVELOPMENT	GO_REGULATION_OF_CARDIAC_MUSCLE_TISSUE_DEVELOPMENT	GO_REGULATION_OF_CARDIAC_MUSCLE_TISSUE_DEVELOPMENT	26	0.510875	1.61649	0.0197368	0.232124	0.209295	247	tags=27%, list=7%, signal=25%	GREM1/PAK1/NOTCH1/GJA1/TGFB1/RBPJ/JARID2
GO_BRANCHING_MORPHOGENESIS_OF_AN_EPITHELIAL_TUBE	GO_BRANCHING_MORPHOGENESIS_OF_AN_EPITHELIAL_TUBE	GO_BRANCHING_MORPHOGENESIS_OF_AN_EPITHELIAL_TUBE	54	0.433793	1.60352	0.0137615	0.20809	0.187625	467	tags=28%, list=13%, signal=25%	LHX1/GREM1/ETV5/EPHA2/PAK1/SALL1/FOXF1/NOTCH1/TNC/WNT5A/PPP1CA/PHB2/CSF1/PLXND1/PTCH1
GO_AEROBIC_RESPIRATION	GO_AEROBIC_RESPIRATION	GO_AEROBIC_RESPIRATION	29	0.48822	1.59481	0.020339	0.236814	0.213524	910	tags=55%, list=25%, signal=42%	SHMT2/DLST/IDE/MT-ND1/MDH2/CAT/ATP5F1D/UQCRC1/CS/VCP/COX8A/OGDH/MT-CO1/COX6B1/COX4I1/MT-ND4
GO_GUANOSINE_CONTAINING_COMPOUND_METABOLIC_PROCESS	GO_GUANOSINE_CONTAINING_COMPOUND_METABOLIC_PROCESS	GO_GUANOSINE_CONTAINING_COMPOUND_METABOLIC_PROCESS	12	0.604415	1.58785	0.0392157	0.309211	0.278801	333	tags=33%, list=9%, signal=30%	TJP2/RHOA/RAN/IMPDH2
GO_REGULATION_OF_DNA_TEMPLATED_TRANSCRIPTION_IN_RESPONSE_TO_STRESS	GO_REGULATION_OF_DNA_TEMPLATED_TRANSCRIPTION_IN_RESPONSE_TO_STRESS	GO_REGULATION_OF_DNA_TEMPLATED_TRANSCRIPTION_IN_RESPONSE_TO_STRESS	53	0.433776	1.58553	0.0186047	0.226432	0.204163	751	tags=43%, list=21%, signal=35%	HMOX1/CITED2/EGR1/NOTCH1/JUN/RBPJ/PSMD7/PSMD1/PSMD4/PSMB7/TP53/PSMD3/PSMC3/NFE2L2/PSMD8/PSMB2/PSMB4/PSMD11/PSMC1/CEBPB/PSMB1/PSMB6/PSMD2
GO_NUCLEOBASE_CONTAINING_SMALL_MOLECULE_METABOLIC_PROCESS	GO_NUCLEOBASE_CONTAINING_SMALL_MOLECULE_METABOLIC_PROCESS	GO_NUCLEOBASE_CONTAINING_SMALL_MOLECULE_METABOLIC_PROCESS	128	0.367496	1.5853	0.0266667	0.265184	0.239104	655	tags=35%, list=18%, signal=30%	GLRX/ACPP/EPHA2/TJP2/ACSBG1/MTAP/PKM/HK2/UCK2/TGFB1/LCLAT1/NT5E/LDHA/ALDOA/PRPSAP1/GAPDH/HSD17B12/TXNRD1/TPI1/RHOA/ATIC/FASN/RAN/IMPDH2/HK1/ATP5F1B/PGK1/DLST/STAT3/PTGS2/ATP5MC3/AK1/SAMHD1/ATP5F1D/GPX1/PFAS/GPI/NADK/VCP/ATP5F1C/PARP1/CAD/ATP5F1A/ACOT7/CSGALNACT1
GO_RIBONUCLEOSIDE_MONOPHOSPHATE_METABOLIC_PROCESS	GO_RIBONUCLEOSIDE_MONOPHOSPHATE_METABOLIC_PROCESS	GO_RIBONUCLEOSIDE_MONOPHOSPHATE_METABOLIC_PROCESS	15	0.581698	1.5834	0.0276074	0.267868	0.241524	626	tags=53%, list=17%, signal=44%	TJP2/UCK2/NT5E/ATIC/IMPDH2/AK1/PFAS/CAD
GO_RUFFLE	GO_RUFFLE	GO_RUFFLE	80	0.39095	1.5829	0.0131579	0.207029	0.186669	381	tags=28%, list=10%, signal=25%	SPRY4/PDPN/SLC9A3R1/AMOT/EPHA2/PAK1/ITGB3/CAPG/SNX9/ITGA5/MYO10/S100A6/TNFRSF12A/CORO1C/MYADM/PPP1R9B/RHOA/CFL1/ARF6/TIAM1/ARHGEF7/ANXA2
GO_PROTON_TRANSMEMBRANE_TRANSPORTER_ACTIVITY	GO_PROTON_TRANSMEMBRANE_TRANSPORTER_ACTIVITY	GO_PROTON_TRANSMEMBRANE_TRANSPORTER_ACTIVITY	20	0.543734	1.58209	0.0331126	0.293037	0.264218	893	tags=65%, list=25%, signal=49%	ATP5F1B/ATP5MC3/SLC25A3/ATP5F1D/ATP6AP1/ATP5F1C/ATP5F1A/COX8A/MT-CO1/ATP6V1A/ATP2C1/COX6B1/COX4I1
GO_ORGANELLE_ENVELOPE_LUMEN	GO_ORGANELLE_ENVELOPE_LUMEN	GO_ORGANELLE_ENVELOPE_LUMEN	16	0.573259	1.58182	0.0344828	0.296671	0.267494	659	tags=50%, list=18%, signal=41%	PTGES/SHMT2/CAPN2/TXNIP/CAT/TUBB/PRELID1/SOD1
GO_LEADING_EDGE_MEMBRANE	GO_LEADING_EDGE_MEMBRANE	GO_LEADING_EDGE_MEMBRANE	54	0.427779	1.58129	0.0183486	0.226	0.203773	528	tags=37%, list=15%, signal=32%	SPRY4/PDPN/EPHA2/PAK1/ITGB3/CD44/ITGA5/CORO1C/THY1/PPP1R9B/RHOA/CFL1/TIAM1/PIEZO1/PLXND1/ITGB1/MYO1C/SLC39A6/RPS3/AKT2
GO_RIBOSE_PHOSPHATE_METABOLIC_PROCESS	GO_RIBOSE_PHOSPHATE_METABOLIC_PROCESS	GO_RIBOSE_PHOSPHATE_METABOLIC_PROCESS	97	0.379573	1.57911	0.0169492	0.218546	0.197053	650	tags=36%, list=18%, signal=30%	EPHA2/TJP2/ACSBG1/PKM/HK2/UCK2/TGFB1/NT5E/LDHA/ALDOA/PRPSAP1/GAPDH/HSD17B12/TPI1/RHOA/ATIC/FASN/RAN/IMPDH2/HK1/ATP5F1B/PGK1/DLST/STAT3/ATP5MC3/AK1/ATP5F1D/PFAS/GPI/VCP/ATP5F1C/PARP1/CAD/ATP5F1A/ACOT7
GO_OXIDOREDUCTASE_COMPLEX	GO_OXIDOREDUCTASE_COMPLEX	GO_OXIDOREDUCTASE_COMPLEX	23	0.519426	1.57527	0.027027	0.265184	0.239104	1309	tags=78%, list=36%, signal=50%	DLST/MT-ND1/UQCRC1/NDUFV1/MT-ND2/OGDH/MT-CO1/MT-ND4/RRM1/PDHA1/P4HB/UQCRHL/MT-CYB/MT-ND5/CYC1/OGDHL/NDUFS2/DLAT
GO_PEPTIDASE_COMPLEX	GO_PEPTIDASE_COMPLEX	GO_PEPTIDASE_COMPLEX	37	0.462848	1.57295	0.0155642	0.21658	0.19528	751	tags=51%, list=21%, signal=41%	PSMD7/PSMD1/PSMD4/IDE/PSMB7/PSMD3/PSMC3/ADRM1/PSMD8/PSMB2/PSMB4/UBQLN1/PSMD11/VCP/PSMC1/PSMB1/RAD23B/PSMB6/PSMD2
GO_PEPTIDE_BIOSYNTHETIC_PROCESS	GO_PEPTIDE_BIOSYNTHETIC_PROCESS	GO_PEPTIDE_BIOSYNTHETIC_PROCESS	240	0.332596	1.57205	0.0238095	0.249002	0.224513	1090	tags=53%, list=30%, signal=40%	BARHL2/ENC1/ITGA2/IGFBP5/VIM/ZFP36L2/SHMT2/IGF2BP1/LTO1/YBX3/GAPDH/FURIN/EIF5A/PPP1CA/PA2G4/EEF1D/RXRA/RHOA/MTPN/CDK4/TCOF1/STAT3/ABCF1/CNDP2/CNBP/RPL35/GCLC/EIF3D/EIF4G1/RPS2/EIF4A1/EEF1G/RPL6/DDX39B/RPL8/EIF3C/LARP1/TUFM/ETF1/RPL27/RPS25/RPL14/NFE2L2/NCBP1/RPS3/RPL18/AKT2/RPL13/SOX4/RPL15/RPSA/PABPC1/RPS8/RPL11/EIF3B/EEF1B2/EIF3L/RPLP0/RPL7A/RPL41/FXR2/RPS23/RACK1/EIF4H/RPL7/EIF4A3/EIF2S1/CYFIP…
GO_TRANSLATION_FACTOR_ACTIVITY_RNA_BINDING	GO_TRANSLATION_FACTOR_ACTIVITY_RNA_BINDING	GO_TRANSLATION_FACTOR_ACTIVITY_RNA_BINDING	39	0.45434	1.56633	0.00793651	0.196612	0.177275	995	tags=64%, list=27%, signal=47%	EIF5A/EEF1D/ABCF1/EIF3D/EIF4G1/EIF4A1/EEF1G/EIF3C/TUFM/ETF1/EIF3B/EEF1B2/EIF3L/EIF4H/EIF2S1/AGO2/EIF4B/EIF3I/EEF1A1/EIF3G/GSPT1/DENR/EIF3H/GCN1/EEF2
GO_KIDNEY_MORPHOGENESIS	GO_KIDNEY_MORPHOGENESIS	GO_KIDNEY_MORPHOGENESIS	27	0.492572	1.56625	0.0205479	0.236878	0.213582	83	tags=15%, list=2%, signal=15%	LHX1/GREM1/LIF/SALL1
GO_PURINE_CONTAINING_COMPOUND_METABOLIC_PROCESS	GO_PURINE_CONTAINING_COMPOUND_METABOLIC_PROCESS	GO_PURINE_CONTAINING_COMPOUND_METABOLIC_PROCESS	102	0.373219	1.56471	0.0181818	0.226	0.203773	650	tags=36%, list=18%, signal=31%	ACPP/EPHA2/TJP2/ACSBG1/MTAP/PKM/HK2/TGFB1/NT5E/LDHA/ALDOA/PRPSAP1/GAPDH/HSD17B12/TPI1/RHOA/ATIC/FASN/RAN/IMPDH2/HK1/ATP5F1B/PGK1/DLST/STAT3/ATP5MC3/AK1/SAMHD1/ATP5F1D/GPX1/PFAS/GPI/VCP/ATP5F1C/PARP1/ATP5F1A/ACOT7
GO_NEGATIVE_REGULATION_OF_PHOSPHORYLATION	GO_NEGATIVE_REGULATION_OF_PHOSPHORYLATION	GO_NEGATIVE_REGULATION_OF_PHOSPHORYLATION	135	0.358641	1.5608	0.0135135	0.207029	0.186669	313	tags=20%, list=9%, signal=19%	GREM1/DUSP6/SPRY4/DUSP4/BDKRB2/SH2B3/SLC9A3R1/LIF/ERRFI1/DUSP9/SPRED3/SOCS3/CDKN2B/PTPN13/TGFB1/SPRED1/DUSP5/JUN/CORO1C/MIDN/MYADM/THY1/CAV1/YWHAG/SOCS5/PEBP1/RHOA
GO_MONOSACCHARIDE_CATABOLIC_PROCESS	GO_MONOSACCHARIDE_CATABOLIC_PROCESS	GO_MONOSACCHARIDE_CATABOLIC_PROCESS	14	0.577554	1.56018	0.038806	0.307012	0.276818	417	tags=64%, list=11%, signal=57%	PKM/HK2/ALDOA/GAPDH/TPI1/HK1/PGK1/AKR1A1/TP53
GO_GASTRULATION_WITH_MOUTH_FORMING_SECOND	GO_GASTRULATION_WITH_MOUTH_FORMING_SECOND	GO_GASTRULATION_WITH_MOUTH_FORMING_SECOND	11	0.625696	1.55696	0.047486	0.337818	0.304595	166	tags=27%, list=5%, signal=26%	LHX1/AMOT/WNT5A
GO_ESTABLISHMENT_OF_EPITHELIAL_CELL_POLARITY	GO_ESTABLISHMENT_OF_EPITHELIAL_CELL_POLARITY	GO_ESTABLISHMENT_OF_EPITHELIAL_CELL_POLARITY	14	0.575774	1.55537	0.041791	0.318725	0.287379	325	tags=43%, list=9%, signal=39%	SLC9A3R1/FOXF1/MSN/WNT5A/RHOA/ARF6
GO_VASCULOGENESIS	GO_VASCULOGENESIS	GO_VASCULOGENESIS	31	0.473388	1.55524	0.0277778	0.268775	0.242342	265	tags=29%, list=7%, signal=27%	CD34/AMOT/EPHA2/FOXF1/NOTCH1/TGFB1/SPRED1/HDAC7/CAV1
GO_NEGATIVE_REGULATION_OF_TRANSFERASE_ACTIVITY	GO_NEGATIVE_REGULATION_OF_TRANSFERASE_ACTIVITY	GO_NEGATIVE_REGULATION_OF_TRANSFERASE_ACTIVITY	88	0.381864	1.55503	0.0150376	0.212657	0.191743	292	tags=19%, list=8%, signal=18%	DUSP6/SPRY4/DUSP4/SH2B3/ERRFI1/DUSP9/SPRED3/SOCS3/CDKN2B/SPRED1/DUSP5/CORO1C/MIDN/THY1/CAV1/YWHAG/SOCS5
GO_MRNA_TRANSCRIPTION	GO_MRNA_TRANSCRIPTION	GO_MRNA_TRANSCRIPTION	13	0.587055	1.55476	0.0405797	0.313999	0.283119	417	tags=31%, list=11%, signal=27%	EREG/PPARD/STAT3/TP53
GO_NEPHRON_MORPHOGENESIS	GO_NEPHRON_MORPHOGENESIS	GO_NEPHRON_MORPHOGENESIS	24	0.509871	1.55461	0.037037	0.302267	0.27254	83	tags=17%, list=2%, signal=16%	LHX1/GREM1/LIF/SALL1
GO_POSITIVE_REGULATION_OF_TRANSCRIPTION_FROM_RNA_POLYMERASE_II_PROMOTER_INVOLVED_IN_CELLULAR_RESPONSE_TO_CHEMICAL_STIMULUS	GO_POSITIVE_REGULATION_OF_TRANSCRIPTION_FROM_RNA_POLYMERASE_II_PROMOTER_INVOLVED_IN_CELLULAR_RESPONSE_TO_CHEMICAL_STIMULUS	GO_POSITIVE_REGULATION_OF_TRANSCRIPTION_FROM_RNA_POLYMERASE_II_PROMOTER_INVOLVED_IN_CELLULAR_RESPONSE_TO_CHEMICAL_STIMULUS	11	0.624211	1.55327	0.047486	0.337818	0.304595	518	tags=36%, list=14%, signal=31%	NOTCH1/RBPJ/TP53/NFE2L2
GO_CELL_DIFFERENTIATION_INVOLVED_IN_KIDNEY_DEVELOPMENT	GO_CELL_DIFFERENTIATION_INVOLVED_IN_KIDNEY_DEVELOPMENT	GO_CELL_DIFFERENTIATION_INVOLVED_IN_KIDNEY_DEVELOPMENT	21	0.518708	1.55142	0.0325733	0.29249	0.263724	107	tags=29%, list=3%, signal=28%	LHX1/GREM1/CD34/LIF/SALL1/NOTCH1
GO_REGULATION_OF_FIBROBLAST_MIGRATION	GO_REGULATION_OF_FIBROBLAST_MIGRATION	GO_REGULATION_OF_FIBROBLAST_MIGRATION	14	0.573276	1.54862	0.0477612	0.339085	0.305737	390	tags=50%, list=11%, signal=45%	SDC4/PAK1/TGFB1/CORO1C/GNA12/ARHGEF7/MTA2
GO_ORGANIC_ACID_TRANSPORT	GO_ORGANIC_ACID_TRANSPORT	GO_ORGANIC_ACID_TRANSPORT	52	0.424698	1.54832	0.0139535	0.208464	0.187962	316	tags=33%, list=9%, signal=30%	BDKRB2/PDPN/SLC9A3R1/EMB/LRRC8D/SLC7A5/SLC38A1/CPT1A/PLIN2/GJA1/PPARD/GOT2/SLC3A2/ABCC1/SLC6A6/RXRA/MIF
GO_RUFFLE_ASSEMBLY	GO_RUFFLE_ASSEMBLY	GO_RUFFLE_ASSEMBLY	12	0.589322	1.5482	0.0504202	0.347372	0.313209	1039	tags=75%, list=29%, signal=54%	CORO1C/CAV1/ARF6/PFN1/CYFIP1/RCC2/INPPL1/DBNL/RAC1
GO_NEGATIVE_REGULATION_OF_REACTIVE_OXYGEN_SPECIES_METABOLIC_PROCESS	GO_NEGATIVE_REGULATION_OF_REACTIVE_OXYGEN_SPECIES_METABOLIC_PROCESS	GO_NEGATIVE_REGULATION_OF_REACTIVE_OXYGEN_SPECIES_METABOLIC_PROCESS	18	0.541391	1.54773	0.0402477	0.313269	0.28246	495	tags=50%, list=14%, signal=43%	MMP3/CD34/HK2/CAV1/RHOA/BCR/STAT3/TP53/SIRPA
GO_NEGATIVE_REGULATION_OF_PROTEIN_KINASE_B_SIGNALING	GO_NEGATIVE_REGULATION_OF_PROTEIN_KINASE_B_SIGNALING	GO_NEGATIVE_REGULATION_OF_PROTEIN_KINASE_B_SIGNALING	16	0.55992	1.54501	0.0501567	0.347372	0.313209	53	tags=19%, list=1%, signal=19%	SH2B3/SLC9A3R1/EPHA2
GO_ACTIN_MEDIATED_CELL_CONTRACTION	GO_ACTIN_MEDIATED_CELL_CONTRACTION	GO_ACTIN_MEDIATED_CELL_CONTRACTION	20	0.530938	1.54486	0.0364238	0.302267	0.27254	543	tags=45%, list=15%, signal=38%	PDPN/VIM/GJA1/STC1/TPM3/CAV1/BIN1/ATP1A1/FRMD6
GO_CLATHRIN_COATED_ENDOCYTIC_VESICLE_MEMBRANE	GO_CLATHRIN_COATED_ENDOCYTIC_VESICLE_MEMBRANE	GO_CLATHRIN_COATED_ENDOCYTIC_VESICLE_MEMBRANE	12	0.587785	1.54416	0.0504202	0.347372	0.313209	180	tags=33%, list=5%, signal=32%	HBEGF/CD9/WNT5A/LDLR
GO_REGULATION_OF_ORGAN_GROWTH	GO_REGULATION_OF_ORGAN_GROWTH	GO_REGULATION_OF_ORGAN_GROWTH	34	0.461803	1.54407	0.0258303	0.26122	0.23553	247	tags=21%, list=7%, signal=19%	DUSP6/PAK1/NOTCH1/GJA1/YBX3/RBPJ/JARID2
GO_ESTABLISHMENT_OR_MAINTENANCE_OF_MONOPOLAR_CELL_POLARITY	GO_ESTABLISHMENT_OR_MAINTENANCE_OF_MONOPOLAR_CELL_POLARITY	GO_ESTABLISHMENT_OR_MAINTENANCE_OF_MONOPOLAR_CELL_POLARITY	12	0.587444	1.54326	0.0504202	0.347372	0.313209	480	tags=50%, list=13%, signal=44%	SLC9A3R1/FOXF1/MSN/WNT5A/RHOA/SCRIB
GO_CELLULAR_RESPIRATION	GO_CELLULAR_RESPIRATION	GO_CELLULAR_RESPIRATION	42	0.445856	1.54301	0.012987	0.207029	0.186669	1324	tags=76%, list=36%, signal=49%	SHMT2/MYBBP1A/DLST/IDE/MT-ND1/MDH2/CAT/ATP5F1D/UQCRC1/NDUFV1/PRELID1/CS/VCP/COX8A/MT-ND2/OGDH/MT-CO1/COX6B1/COX4I1/MT-ND4/PDHA1/MT-ND6/UQCRHL/MT-CYB/ACO2/MT-ND5/CYC1/OGDHL/NDUFS2/NFATC4/DLAT/COX6A1
GO_ANION_TRANSMEMBRANE_TRANSPORT	GO_ANION_TRANSMEMBRANE_TRANSPORT	GO_ANION_TRANSMEMBRANE_TRANSPORT	48	0.427392	1.54213	0.012987	0.207029	0.186669	264	tags=27%, list=7%, signal=25%	ANKH/PDPN/EMB/SLC20A1/LRRC8D/SLC7A5/SLC38A1/CPT1A/GJA1/CLIC1/SLC3A2/ABCC1/SLC6A6
GO_ERK1_AND_ERK2_CASCADE	GO_ERK1_AND_ERK2_CASCADE	GO_ERK1_AND_ERK2_CASCADE	75	0.39068	1.54165	0.0121951	0.206784	0.186448	356	tags=27%, list=10%, signal=25%	DUSP6/SPRY4/TF/DUSP4/SEMA7A/SLC9A3R1/EPHA2/LIF/ERRFI1/CD44/NOTCH1/ZFP36L2/TGFB1/SPRED1/JUN/SHC1/MIF/TIAM1/PHB2/GNAI2
GO_POSITIVE_REGULATION_OF_TELOMERASE_ACTIVITY	GO_POSITIVE_REGULATION_OF_TELOMERASE_ACTIVITY	GO_POSITIVE_REGULATION_OF_TELOMERASE_ACTIVITY	15	0.565768	1.54004	0.0429448	0.323289	0.291495	558	tags=33%, list=15%, signal=28%	GREM1/CCT2/HSP90AB1/CCT4/TCP1
GO_REGULATION_OF_TELOMERASE_ACTIVITY	GO_REGULATION_OF_TELOMERASE_ACTIVITY	GO_REGULATION_OF_TELOMERASE_ACTIVITY	20	0.5287	1.53835	0.0364238	0.302267	0.27254	558	tags=30%, list=15%, signal=26%	GREM1/CCT2/HSP90AB1/TP53/CCT4/TCP1
GO_PROTEIN_LOCALIZATION_TO_MITOCHONDRION	GO_PROTEIN_LOCALIZATION_TO_MITOCHONDRION	GO_PROTEIN_LOCALIZATION_TO_MITOCHONDRION	38	0.447611	1.53789	0.0114068	0.202493	0.182578	984	tags=50%, list=27%, signal=37%	HK2/YWHAG/HK1/YWHAQ/HSPD1/TP53/YWHAZ/HSPA4/SAE1/YWHAB/YWHAH/SREBF2/MICALL2/YWHAE/UBE2L3/PMPCA/TFDP1/AKT1/NMT1
GO_CADHERIN_BINDING	GO_CADHERIN_BINDING	GO_CADHERIN_BINDING	167	0.339537	1.53751	0.0147059	0.210523	0.189819	647	tags=30%, list=18%, signal=26%	CDH3/EPHA2/TJP2/PLEC/CAPG/SNX9/PKM/CLIC1/TAGLN2/SPTBN2/LDHA/SLC3A2/ALDOA/PRDX1/RTN4/RANGAP1/PPP1CA/EEF1D/ATIC/FASN/RAN/PFN1/ANXA2/NUDC/HSP90AB1/HSPA8/YWHAZ/SERBP1/RPS2/EEF1G/RPL6/ITGB1/LARP1/SCRIB/UBAP2/RPL14/YWHAB/SND1/LRRC59/RPL15/CTNNA1/SCYL1/PPFIBP1/EHD4/CCT8/RPL7A/MICALL1/PTPN11/RACK1/EIF4H
GO_GLUCOSE_CATABOLIC_PROCESS	GO_GLUCOSE_CATABOLIC_PROCESS	GO_GLUCOSE_CATABOLIC_PROCESS	12	0.585031	1.53692	0.0532213	0.352828	0.318129	706	tags=83%, list=19%, signal=67%	PKM/HK2/ALDOA/GAPDH/TPI1/HK1/PGK1/TP53/GPI/LRP5
GO_REGULATION_OF_PROTEIN_POLYMERIZATION	GO_REGULATION_OF_PROTEIN_POLYMERIZATION	GO_REGULATION_OF_PROTEIN_POLYMERIZATION	71	0.388122	1.5363	0.0115607	0.202493	0.182578	770	tags=34%, list=21%, signal=27%	PAK1/CAPG/SNX9/CDC42EP4/SPTBN2/MYADM/ARPC1B/ARPC3/RHOA/ARF6/FKBP4/MTPN/PFN1/BIN1/PREX1/MYO1C/RPS3/VDAC2/CYFIP1/CAPZB/CTTN/ARPC2/MAPRE1/RASA1
GO_ESTABLISHMENT_OF_PROTEIN_LOCALIZATION_TO_ORGANELLE	GO_ESTABLISHMENT_OF_PROTEIN_LOCALIZATION_TO_ORGANELLE	GO_ESTABLISHMENT_OF_PROTEIN_LOCALIZATION_TO_ORGANELLE	222	0.333842	1.53605	0.025641	0.260361	0.234755	1042	tags=52%, list=29%, signal=40%	LMNA/ITGB3/HK2/ZIC1/TGFB1/TXNIP/YWHAG/KPNB1/CCT5/CCT3/RAN/CCT6A/HK1/PHB2/CCT2/YWHAQ/HSPD1/STAT3/CCT7/IDE/PTGS2/HSPA8/RPL35/TP53/YWHAZ/RPS2/CAT/RPL6/HSPA4/RPL8/SCRIB/TNPO2/RPL27/SAE1/RPS25/RAB7A/RPL14/RPS3/RPL18/YWHAB/YWHAH/CCT4/SREBF2/RPL13/TCP1/RPL15/RPSA/RPS8/RPL11/MICALL2/SGTA/CCT8/RPLP0/RPL7A/IPO5/RPL41/RPS23/TRIM28/RPL7/UBR5/NUP188/RPL19/RPS17/RPS6/RPS4Y1/RPL5/RPLP2/RPL12/RPS15/KPNA2/RPL9/RP…
GO_REGULATION_OF_PROTEIN_AUTOPHOSPHORYLATION	GO_REGULATION_OF_PROTEIN_AUTOPHOSPHORYLATION	GO_REGULATION_OF_PROTEIN_AUTOPHOSPHORYLATION	14	0.568321	1.53524	0.0507463	0.347574	0.313391	265	tags=29%, list=7%, signal=27%	GREM1/ERRFI1/JUN/CAV1
GO_GLOMERULUS_DEVELOPMENT	GO_GLOMERULUS_DEVELOPMENT	GO_GLOMERULUS_DEVELOPMENT	17	0.545336	1.53399	0.0532915	0.352828	0.318129	107	tags=29%, list=3%, signal=29%	LHX1/CD34/RET/EGR1/NOTCH1
GO_REGULATION_OF_LAMELLIPODIUM_ORGANIZATION	GO_REGULATION_OF_LAMELLIPODIUM_ORGANIZATION	GO_REGULATION_OF_LAMELLIPODIUM_ORGANIZATION	16	0.55561	1.53312	0.0501567	0.347372	0.313209	343	tags=31%, list=9%, signal=28%	PDPN/EPHA2/CD44/CORO1C/ARHGEF7
GO_FORMATION_OF_CYTOPLASMIC_TRANSLATION_INITIATION_COMPLEX	GO_FORMATION_OF_CYTOPLASMIC_TRANSLATION_INITIATION_COMPLEX	GO_FORMATION_OF_CYTOPLASMIC_TRANSLATION_INITIATION_COMPLEX	12	0.583194	1.5321	0.0532213	0.352828	0.318129	983	tags=58%, list=27%, signal=43%	EIF3D/EIF3C/EIF3B/EIF3L/EIF3I/EIF3G/EIF3H
GO_REGULATION_OF_CHOLESTEROL_METABOLIC_PROCESS	GO_REGULATION_OF_CHOLESTEROL_METABOLIC_PROCESS	GO_REGULATION_OF_CHOLESTEROL_METABOLIC_PROCESS	20	0.52407	1.52487	0.0397351	0.311428	0.2808	1093	tags=65%, list=30%, signal=46%	LDLR/KPNB1/FASN/RAN/SREBF2/SOD1/POR/FDFT1/HMGCS1/CYP51A1/ACADVL/SCAP/HMGCR
GO_EUKARYOTIC_48S_PREINITIATION_COMPLEX	GO_EUKARYOTIC_48S_PREINITIATION_COMPLEX	GO_EUKARYOTIC_48S_PREINITIATION_COMPLEX	11	0.612364	1.52379	0.0530726	0.352828	0.318129	983	tags=73%, list=27%, signal=53%	EIF3D/EIF3C/EIF3B/EIF3L/EIF2S1/EIF3I/EIF3G/EIF3H
GO_MESONEPHRIC_TUBULE_MORPHOGENESIS	GO_MESONEPHRIC_TUBULE_MORPHOGENESIS	GO_MESONEPHRIC_TUBULE_MORPHOGENESIS	19	0.525656	1.5223	0.0380952	0.305886	0.275803	83	tags=16%, list=2%, signal=16%	LHX1/GREM1/SALL1
GO_UNSATURATED_FATTY_ACID_BIOSYNTHETIC_PROCESS	GO_UNSATURATED_FATTY_ACID_BIOSYNTHETIC_PROCESS	GO_UNSATURATED_FATTY_ACID_BIOSYNTHETIC_PROCESS	12	0.578835	1.52065	0.0560224	0.361045	0.325537	389	tags=42%, list=11%, signal=37%	PTGS1/PTGES/DEGS1/MIF/PTGS2
GO_REGULATION_OF_SODIUM_ION_TRANSMEMBRANE_TRANSPORTER_ACTIVITY	GO_REGULATION_OF_SODIUM_ION_TRANSMEMBRANE_TRANSPORTER_ACTIVITY	GO_REGULATION_OF_SODIUM_ION_TRANSMEMBRANE_TRANSPORTER_ACTIVITY	12	0.578517	1.51981	0.0560224	0.361045	0.325537	54	tags=25%, list=1%, signal=25%	GLRX/SLC9A3R1/STOM
GO_REGULATION_OF_CELLULAR_COMPONENT_SIZE	GO_REGULATION_OF_CELLULAR_COMPONENT_SIZE	GO_REGULATION_OF_CELLULAR_COMPONENT_SIZE	124	0.355084	1.51866	0.0229885	0.244421	0.220383	414	tags=23%, list=11%, signal=21%	BARHL2/SEMA7A/RET/SLC9A3R1/PAK1/CAPG/MSN/SNX9/CDC42EP4/WNT5A/TNFRSF12A/SPTBN2/MYADM/ANXA7/ARPC1B/RTN4/PPP1CA/ATP13A2/ARPC3/RHOA/CFL1/ARF6/MTPN/PFN1/CDK4/BIN1/PREX1/HSP90AB1/VAV2
GO_ANOIKIS	GO_ANOIKIS	GO_ANOIKIS	14	0.562161	1.5186	0.0537313	0.353543	0.318773	1010	tags=64%, list=28%, signal=47%	NOTCH1/ITGA5/MYBBP1A/CAV1/ITGB1/MCL1/TFDP1/AKT1/SRC
GO_RESPONSE_TO_CALCIUM_ION	GO_RESPONSE_TO_CALCIUM_ION	GO_RESPONSE_TO_CALCIUM_ION	34	0.453976	1.5179	0.0332103	0.293037	0.264218	265	tags=26%, list=7%, signal=25%	ITPR3/PTGES/WNT5A/JUN/ANXA5/CCND1/ANXA7/TXNIP/CAV1
GO_ANION_TRANSMEMBRANE_TRANSPORTER_ACTIVITY	GO_ANION_TRANSMEMBRANE_TRANSPORTER_ACTIVITY	GO_ANION_TRANSMEMBRANE_TRANSPORTER_ACTIVITY	40	0.442117	1.51725	0.0125523	0.207029	0.186669	264	tags=25%, list=7%, signal=23%	ANKH/LRRC8D/SLC7A5/SLC38A1/GJA1/CLIC1/SLC3A2/SLC25A5/ABCC1/SLC6A6
GO_NUCLEOCYTOPLASMIC_CARRIER_ACTIVITY	GO_NUCLEOCYTOPLASMIC_CARRIER_ACTIVITY	GO_NUCLEOCYTOPLASMIC_CARRIER_ACTIVITY	19	0.523604	1.51636	0.0380952	0.305886	0.275803	1017	tags=58%, list=28%, signal=42%	KPNB1/RAN/XPO5/TNPO2/IPO5/XPO7/KPNA2/TNPO3/IPO9/XPO6/NUP214
GO_BLOOD_VESSEL_ENDOTHELIAL_CELL_MIGRATION	GO_BLOOD_VESSEL_ENDOTHELIAL_CELL_MIGRATION	GO_BLOOD_VESSEL_ENDOTHELIAL_CELL_MIGRATION	41	0.439744	1.51476	0.012766	0.207029	0.186669	638	tags=39%, list=18%, signal=33%	GREM1/HMOX1/AMOT/EPHA2/NOTCH1/TGFB1/SPRED1/HDAC7/RHOA/ATP5F1B/PTGS2/ITGB1/NFE2L2/GPX1/CSNK2B/ATP5F1A
GO_SCF_DEPENDENT_PROTEASOMAL_UBIQUITIN_DEPENDENT_PROTEIN_CATABOLIC_PROCESS	GO_SCF_DEPENDENT_PROTEASOMAL_UBIQUITIN_DEPENDENT_PROTEIN_CATABOLIC_PROCESS	GO_SCF_DEPENDENT_PROTEASOMAL_UBIQUITIN_DEPENDENT_PROTEIN_CATABOLIC_PROCESS	30	0.456996	1.51035	0.033557	0.293037	0.264218	751	tags=53%, list=21%, signal=43%	PSMD7/PSMD1/PSMD4/PSMB7/PSMD3/PSMC3/PSMD8/PSMB2/PSMB4/PSMD11/PSMC1/FBXW11/FBXL5/PSMB1/PSMB6/PSMD2
GO_EMBRYO_IMPLANTATION	GO_EMBRYO_IMPLANTATION	GO_EMBRYO_IMPLANTATION	28	0.464935	1.51004	0.0301003	0.279629	0.252128	768	tags=50%, list=21%, signal=40%	ARHGDIB/LIF/GJA1/TIMP1/PPARD/STC1/RXRA/FKBP4/PTGS2/MMP2/TRIM28/SOD1/SPP1/AGO2
GO_RESPONSE_TO_ORGANOPHOSPHORUS	GO_RESPONSE_TO_ORGANOPHOSPHORUS	GO_RESPONSE_TO_ORGANOPHOSPHORUS	34	0.451279	1.50888	0.0332103	0.293037	0.264218	455	tags=29%, list=13%, signal=26%	ASS1/FOSL1/IGFBP5/JUN/STC1/PTPRN/LDHA/PTGS2/THBD/JUNB
GO_TRANSLATION_PREINITIATION_COMPLEX	GO_TRANSLATION_PREINITIATION_COMPLEX	GO_TRANSLATION_PREINITIATION_COMPLEX	12	0.574341	1.50884	0.0560224	0.361045	0.325537	983	tags=67%, list=27%, signal=49%	EIF3D/EIF3C/EIF3B/EIF3L/EIF2S1/EIF3I/EIF3G/EIF3H
GO_AXIS_SPECIFICATION	GO_AXIS_SPECIFICATION	GO_AXIS_SPECIFICATION	23	0.496035	1.50433	0.0472973	0.337818	0.304595	178	tags=22%, list=5%, signal=21%	LHX1/CITED2/NOTCH1/WNT5A/STC1
GO_FATTY_ACID_DERIVATIVE_BIOSYNTHETIC_PROCESS	GO_FATTY_ACID_DERIVATIVE_BIOSYNTHETIC_PROCESS	GO_FATTY_ACID_DERIVATIVE_BIOSYNTHETIC_PROCESS	19	0.518654	1.50203	0.0507937	0.347574	0.313391	389	tags=37%, list=11%, signal=33%	PTGS1/ACSBG1/PTGES/HSD17B12/MIF/FASN/PTGS2
GO_SKELETAL_MUSCLE_TISSUE_REGENERATION	GO_SKELETAL_MUSCLE_TISSUE_REGENERATION	GO_SKELETAL_MUSCLE_TISSUE_REGENERATION	14	0.55602	1.50201	0.0626866	0.378831	0.341574	557	tags=43%, list=15%, signal=36%	PKM/CD9/PPARD/MTPN/PTGFRN/GPX1
GO_LUNG_MORPHOGENESIS	GO_LUNG_MORPHOGENESIS	GO_LUNG_MORPHOGENESIS	15	0.551479	1.50114	0.0521472	0.350964	0.316448	116	tags=20%, list=3%, signal=19%	LIF/FOXF1/TNC
GO_NEGATIVE_REGULATION_OF_EXOCYTOSIS	GO_NEGATIVE_REGULATION_OF_EXOCYTOSIS	GO_NEGATIVE_REGULATION_OF_EXOCYTOSIS	11	0.602941	1.50034	0.0614525	0.378358	0.341147	734	tags=82%, list=20%, signal=65%	HMOX1/ABR/FOXF1/NOTCH1/BCR/GNAI2/RAB7A/RAP1B/REST
GO_ION_TRANSMEMBRANE_TRANSPORTER_ACTIVITY	GO_ION_TRANSMEMBRANE_TRANSPORTER_ACTIVITY	GO_ION_TRANSMEMBRANE_TRANSPORTER_ACTIVITY	105	0.352188	1.49973	0.0185185	0.226172	0.203929	488	tags=28%, list=13%, signal=25%	ANKH/TF/ITPR3/SLC20A1/LRRC8D/SLC7A5/SLC38A1/GJA1/CLIC1/S100A6/NCS1/ANXA5/SLC3A2/SLC25A5/ABCC1/SLC25A37/SLC5A3/RASA3/SLC6A6/ATP13A2/ATP5F1B/PIEZO1/ANXA2/ATP5MC3/SLC25A3/SLC6A8/ATP5F1D/SLC39A6/ATP1A1
GO_REGULATION_OF_REPRODUCTIVE_PROCESS	GO_REGULATION_OF_REPRODUCTIVE_PROCESS	GO_REGULATION_OF_REPRODUCTIVE_PROCESS	34	0.448416	1.49931	0.0332103	0.293037	0.264218	182	tags=26%, list=5%, signal=25%	INHBB/ARHGDIB/LIF/CITED2/NOTCH1/GJA1/TIMP1/WNT5A/ANXA5
GO_ANION_TRANSPORT	GO_ANION_TRANSPORT	GO_ANION_TRANSPORT	101	0.360048	1.49916	0.018018	0.226	0.203773	316	tags=23%, list=9%, signal=21%	ANKH/BDKRB2/PDPN/SLC9A3R1/EMB/SLC20A1/LRRC8D/SLC7A5/SLC38A1/CPT1A/PLIN2/GJA1/CLIC1/PPARD/STC1/LDLR/GOT2/SLC3A2/SLC25A5/ABCC1/SLC6A6/RXRA/MIF
GO_PROTEIN_TARGETING	GO_PROTEIN_TARGETING	GO_PROTEIN_TARGETING	161	0.334785	1.49836	0.0142857	0.208787	0.188253	1104	tags=55%, list=30%, signal=40%	STOM/PAK1/YWHAG/YWHAQ/HSPD1/IDE/HSPA8/RPL35/YWHAZ/RPS2/CAT/CDC37/RPL6/HSPA4/RPL8/MYO1C/RPL27/SAE1/RPS25/RAB7A/RPL14/RPS3/RPL18/AKT2/YWHAB/SREBF2/RPL13/RPL15/RPSA/RPS8/RPL11/MICALL2/SGTA/RPLP0/RPL7A/MICALL1/RPL41/RPS23/RPL7/RPL19/RPS17/RPS6/RPS4Y1/RPL5/RPLP2/RPL12/RPS15/RPL9/RPS5/RPL31/RPS16/YWHAE/GABARAP/HGS/RPS9/RPS18/RPL22/RPS24/UBE2L3/SCARB2/RPS14/PMPCA/RPS27A/RPL37/RPL3/M6PR/HOMER3/RPL37A/RPS…
GO_REGULATION_OF_MITOCHONDRIAL_OUTER_MEMBRANE_PERMEABILIZATION_INVOLVED_IN_APOPTOTIC_SIGNALING_PATHWAY	GO_REGULATION_OF_MITOCHONDRIAL_OUTER_MEMBRANE_PERMEABILIZATION_INVOLVED_IN_APOPTOTIC_SIGNALING_PATHWAY	GO_REGULATION_OF_MITOCHONDRIAL_OUTER_MEMBRANE_PERMEABILIZATION_INVOLVED_IN_APOPTOTIC_SIGNALING_PATHWAY	15	0.55011	1.49742	0.0521472	0.350964	0.316448	984	tags=73%, list=27%, signal=54%	SLC25A5/YWHAG/YWHAQ/GCLC/TP53/YWHAZ/YWHAB/YWHAH/YWHAE/TFDP1/NMT1
GO_HINDBRAIN_MORPHOGENESIS	GO_HINDBRAIN_MORPHOGENESIS	GO_HINDBRAIN_MORPHOGENESIS	13	0.564349	1.49463	0.0666667	0.387465	0.349359	336	tags=23%, list=9%, signal=21%	LHX1/SPTBN2/MTPN
GO_REGULATION_OF_MORPHOGENESIS_OF_AN_EPITHELIUM	GO_REGULATION_OF_MORPHOGENESIS_OF_AN_EPITHELIUM	GO_REGULATION_OF_MORPHOGENESIS_OF_AN_EPITHELIUM	68	0.382596	1.49225	0.0163043	0.218546	0.197053	540	tags=31%, list=15%, signal=27%	LHX1/GREM1/ETV5/LIF/GJA1/WNT5A/PSMD7/RXRA/RHOA/PSMD1/TIAM1/PHB2/PFN1/PSMD4/PSMB7/PSMD3/PSMC3/PSMD8/PSMB2/PSMB4/PSMD11
GO_ACID_SECRETION	GO_ACID_SECRETION	GO_ACID_SECRETION	16	0.540671	1.49189	0.0658307	0.385817	0.347873	316	tags=31%, list=9%, signal=29%	BDKRB2/SLC9A3R1/GJA1/SGK1/MIF
GO_RHO_GTPASE_BINDING	GO_RHO_GTPASE_BINDING	GO_RHO_GTPASE_BINDING	63	0.391579	1.49107	0.0160428	0.217365	0.195988	414	tags=30%, list=11%, signal=27%	ARHGDIB/PAK1/ABR/CDC42EP4/ARHGEF40/CORO1C/YBX3/INF2/CAV1/FMNL3/BCR/TRIO/TIAM1/PFN1/ARHGEF7/ARHGDIA/PREX1/ARHGEF1/VAV2
GO_SECRETORY_GRANULE_MEMBRANE	GO_SECRETORY_GRANULE_MEMBRANE	GO_SECRETORY_GRANULE_MEMBRANE	72	0.377368	1.49083	0.0182927	0.226	0.203773	552	tags=25%, list=15%, signal=22%	ACPP/STOM/ITPR3/ITGB3/CD44/CD9/ANXA7/SERPINB6/PCDH7/CD63/CAV1/DEGS1/RHOA/SIRPA/DYNLL1/RAB7A/ARL8A/LHFPL2
GO_TRANSLATION_REGULATOR_ACTIVITY_NUCLEIC_ACID_BINDING	GO_TRANSLATION_REGULATOR_ACTIVITY_NUCLEIC_ACID_BINDING	GO_TRANSLATION_REGULATOR_ACTIVITY_NUCLEIC_ACID_BINDING	44	0.425426	1.48934	0.0169492	0.218546	0.197053	995	tags=61%, list=27%, signal=45%	EIF5A/EEF1D/ABCF1/EIF3D/EIF4G1/EIF4A1/EEF1G/EIF3C/LARP1/TUFM/ETF1/PABPC1/EIF3B/EEF1B2/EIF3L/EIF4H/EIF2S1/AGO2/EIF4B/EIF3I/EEF1A1/EIF3G/GSPT1/DENR/EIF3H/GCN1/EEF2
GO_MESODERMAL_CELL_DIFFERENTIATION	GO_MESODERMAL_CELL_DIFFERENTIATION	GO_MESODERMAL_CELL_DIFFERENTIATION	12	0.566607	1.48852	0.0728291	0.403551	0.363863	129	tags=33%, list=4%, signal=32%	ITGB3/ITGA2/FOXF1/GJA1
GO_EPIBOLY	GO_EPIBOLY	GO_EPIBOLY	19	0.513974	1.48847	0.0571429	0.366239	0.33022	313	tags=26%, list=9%, signal=24%	PDPN/HBEGF/CD44/ITGA5/RHOA
GO_RESPONSE_TO_INTERLEUKIN_7	GO_RESPONSE_TO_INTERLEUKIN_7	GO_RESPONSE_TO_INTERLEUKIN_7	14	0.550865	1.48808	0.0656716	0.385817	0.347873	813	tags=64%, list=22%, signal=50%	YBX1/ATIC/ATP5F1B/HDGF/STAT3/STIP1/SMARCA4/RAD23B/JAK1
GO_NEGATIVE_REGULATION_OF_PROTEIN_SERINE_THREONINE_KINASE_ACTIVITY	GO_NEGATIVE_REGULATION_OF_PROTEIN_SERINE_THREONINE_KINASE_ACTIVITY	GO_NEGATIVE_REGULATION_OF_PROTEIN_SERINE_THREONINE_KINASE_ACTIVITY	43	0.425055	1.48764	0.0168776	0.218546	0.197053	280	tags=26%, list=8%, signal=24%	DUSP6/SPRY4/DUSP4/SH2B3/DUSP9/SPRED3/CDKN2B/SPRED1/DUSP5/CAV1/YWHAG
GO_CELLULAR_DETOXIFICATION	GO_CELLULAR_DETOXIFICATION	GO_CELLULAR_DETOXIFICATION	34	0.444824	1.4873	0.0332103	0.293037	0.264218	659	tags=47%, list=18%, signal=39%	PTGS1/GSTO1/PRDX1/TXN/TXNRD1/AKR1B10/SRXN1/AKR1A1/PTGS2/PRDX2/CAT/PXDN/NFE2L2/GPX1/SOD3/SOD1
GO_POSITIVE_REGULATION_OF_ESTABLISHMENT_OF_PROTEIN_LOCALIZATION_TO_MITOCHONDRION	GO_POSITIVE_REGULATION_OF_ESTABLISHMENT_OF_PROTEIN_LOCALIZATION_TO_MITOCHONDRION	GO_POSITIVE_REGULATION_OF_ESTABLISHMENT_OF_PROTEIN_LOCALIZATION_TO_MITOCHONDRION	23	0.489743	1.48525	0.0472973	0.337818	0.304595	984	tags=57%, list=27%, signal=41%	YWHAG/YWHAQ/TP53/YWHAZ/SAE1/YWHAB/YWHAH/SREBF2/MICALL2/YWHAE/UBE2L3/TFDP1/NMT1
GO_METAL_ION_TRANSMEMBRANE_TRANSPORTER_ACTIVITY	GO_METAL_ION_TRANSMEMBRANE_TRANSPORTER_ACTIVITY	GO_METAL_ION_TRANSMEMBRANE_TRANSPORTER_ACTIVITY	48	0.411597	1.48514	0.017316	0.219945	0.198314	488	tags=31%, list=13%, signal=27%	TF/ITPR3/SLC20A1/SLC38A1/NCS1/ANXA5/SLC3A2/SLC25A37/SLC5A3/RASA3/SLC6A6/ANXA2/SLC6A8/SLC39A6/ATP1A1
GO_PURINE_NUCLEOSIDE_MONOPHOSPHATE_METABOLIC_PROCESS	GO_PURINE_NUCLEOSIDE_MONOPHOSPHATE_METABOLIC_PROCESS	GO_PURINE_NUCLEOSIDE_MONOPHOSPHATE_METABOLIC_PROCESS	12	0.565211	1.48486	0.0728291	0.403551	0.363863	586	tags=50%, list=16%, signal=42%	TJP2/NT5E/ATIC/IMPDH2/AK1/PFAS
GO_POSITIVE_REGULATION_OF_CARDIAC_MUSCLE_TISSUE_DEVELOPMENT	GO_POSITIVE_REGULATION_OF_CARDIAC_MUSCLE_TISSUE_DEVELOPMENT	GO_POSITIVE_REGULATION_OF_CARDIAC_MUSCLE_TISSUE_DEVELOPMENT	15	0.544555	1.4823	0.0644172	0.383975	0.346212	214	tags=27%, list=6%, signal=25%	GREM1/NOTCH1/TGFB1/RBPJ
GO_MAMMARY_GLAND_EPITHELIAL_CELL_DIFFERENTIATION	GO_MAMMARY_GLAND_EPITHELIAL_CELL_DIFFERENTIATION	GO_MAMMARY_GLAND_EPITHELIAL_CELL_DIFFERENTIATION	10	0.607782	1.48195	0.0806452	0.412233	0.371691	669	tags=60%, list=18%, signal=49%	FOXF1/LBH/ZNF703/PTCH1/AKT2/CEBPB
GO_BASE_EXCISION_REPAIR	GO_BASE_EXCISION_REPAIR	GO_BASE_EXCISION_REPAIR	12	0.563811	1.48118	0.0756303	0.409293	0.36904	1045	tags=50%, list=29%, signal=36%	HMGA1/TP53/RPS3/RPA1/POLD1/LIG1
GO_CELL_SUBSTRATE_JUNCTION	GO_CELL_SUBSTRATE_JUNCTION	GO_CELL_SUBSTRATE_JUNCTION	246	0.313565	1.48048	0.027027	0.265184	0.239104	1003	tags=46%, list=28%, signal=36%	SPRY4/HMGA1/EPHA2/SDC4/PLEC/PAK1/FLT1/ITGB3/ITGA2/IL1RL1/MSN/CD44/MCAM/TNC/VIM/PARVB/GJA1/CD9/ITGA5/RHOB/CORO1C/ANXA5/ARPC1B/CAPN2/ARHGAP31/TNS2/GNA12/THY1/CAV1/YWHAG/PPIA/ARPC3/RHOA/CFL1/ARF6/ZYX/HSPA9/PFN1/ARHGEF7/G3BP1/MAP4K4/YWHAQ/APBB1IP/CAP1/HSPA8/YWHAZ/RPS2/CAT/RPL6/ITGB1/RPL8/RPL27/RPS3/RPL18/YWHAB/FLNC/PABPC1/RPS8/CTNNA1/PPFIBP1/RPLP0/RPL7A/PXN/GIT1/RPL7/PIP5K1C/FLOT2/CYFIP1/GNB2/TNS3/RP…
GO_CYTOPLASMIC_TRANSLATION	GO_CYTOPLASMIC_TRANSLATION	GO_CYTOPLASMIC_TRANSLATION	51	0.408473	1.47985	0.0225225	0.242812	0.218932	1075	tags=65%, list=30%, signal=46%	YBX3/CNBP/EIF3D/EIF4G1/EIF4A1/RPL6/RPL8/EIF3C/ETF1/RPL18/RPL15/RPSA/RPL11/EIF3B/EIF3L/RPLP0/RPL41/RPS23/RPL19/RPL9/EIF3I/RPL31/RPL22/EIF3G/GSPT1/DENR/EIF3H/EEF2/RPL35A/RPS21/RPL26/LIN28A/RPL18A
GO_PLACENTA_BLOOD_VESSEL_DEVELOPMENT	GO_PLACENTA_BLOOD_VESSEL_DEVELOPMENT	GO_PLACENTA_BLOOD_VESSEL_DEVELOPMENT	13	0.55783	1.47737	0.0666667	0.387465	0.349359	455	tags=31%, list=13%, signal=27%	FOSL1/SOCS3/RBPJ/JUNB
GO_EUKARYOTIC_TRANSLATION_INITIATION_FACTOR_3_COMPLEX	GO_EUKARYOTIC_TRANSLATION_INITIATION_FACTOR_3_COMPLEX	GO_EUKARYOTIC_TRANSLATION_INITIATION_FACTOR_3_COMPLEX	11	0.59247	1.47428	0.0670391	0.388338	0.350146	983	tags=64%, list=27%, signal=47%	EIF3D/EIF3C/EIF3B/EIF3L/EIF3I/EIF3G/EIF3H
GO_PLATELET_AGGREGATION	GO_PLATELET_AGGREGATION	GO_PLATELET_AGGREGATION	21	0.491733	1.47074	0.0521173	0.350964	0.316448	148	tags=29%, list=4%, signal=28%	PDPN/SH2B3/ITGB3/CD9/CLIC1/PEAR1
GO_DORSAL_VENTRAL_PATTERN_FORMATION	GO_DORSAL_VENTRAL_PATTERN_FORMATION	GO_DORSAL_VENTRAL_PATTERN_FORMATION	18	0.514122	1.46977	0.0650155	0.385092	0.347219	28	tags=17%, list=1%, signal=17%	LHX1/GREM1/GREM2
GO_ANGIOGENESIS_INVOLVED_IN_WOUND_HEALING	GO_ANGIOGENESIS_INVOLVED_IN_WOUND_HEALING	GO_ANGIOGENESIS_INVOLVED_IN_WOUND_HEALING	11	0.590476	1.46932	0.0698324	0.394307	0.355528	115	tags=27%, list=3%, signal=26%	CD34/ITGB3/MCAM
GO_CELLULAR_RESPONSE_TO_OXYGEN_LEVELS	GO_CELLULAR_RESPONSE_TO_OXYGEN_LEVELS	GO_CELLULAR_RESPONSE_TO_OXYGEN_LEVELS	89	0.359821	1.4687	0.0150376	0.212657	0.191743	551	tags=33%, list=15%, signal=28%	CD34/HMOX1/LMNA/CITED2/FAM162A/EGR1/NOTCH1/PPARD/STC1/RBPJ/PLK3/PSMD7/CAV1/PSMD1/PHB2/PGK1/PSMD4/PTGS2/PSMB7/TP53/PSMD3/PSMC3/NFE2L2/PSMD8/PSMB2/PSMB4/UBQLN1/PSMD11/ATP6AP1
GO_CELLULAR_RESPONSE_TO_FATTY_ACID	GO_CELLULAR_RESPONSE_TO_FATTY_ACID	GO_CELLULAR_RESPONSE_TO_FATTY_ACID	16	0.531531	1.46667	0.0689655	0.39234	0.353754	344	tags=31%, list=9%, signal=28%	ASS1/CPT1A/TNC/LDLR/CDK4
GO_APICAL_PLASMA_MEMBRANE	GO_APICAL_PLASMA_MEMBRANE	GO_APICAL_PLASMA_MEMBRANE	63	0.385101	1.4664	0.0213904	0.236966	0.213661	187	tags=21%, list=5%, signal=20%	CD34/TF/PDPN/SLC9A3R1/SLC7A5/MSN/CD44/NOTCH1/GJA1/CD9/SPTBN2/STC1/SLC3A2
GO_MESODERM_MORPHOGENESIS	GO_MESODERM_MORPHOGENESIS	GO_MESODERM_MORPHOGENESIS	29	0.448407	1.46476	0.0474576	0.337818	0.304595	448	tags=31%, list=12%, signal=27%	EPHA2/ITGB3/ITGA2/FOXF1/GJA1/WNT5A/TXNRD1/PRKAR1A/ITGB1
GO_DETOXIFICATION	GO_DETOXIFICATION	GO_DETOXIFICATION	36	0.431432	1.46399	0.0269231	0.265184	0.239104	659	tags=44%, list=18%, signal=37%	PTGS1/GSTO1/PRDX1/TXN/TXNRD1/AKR1B10/SRXN1/AKR1A1/PTGS2/PRDX2/CAT/PXDN/NFE2L2/GPX1/SOD3/SOD1
GO_NEGATIVE_REGULATION_OF_GENE_SILENCING	GO_NEGATIVE_REGULATION_OF_GENE_SILENCING	GO_NEGATIVE_REGULATION_OF_GENE_SILENCING	10	0.600396	1.46394	0.0806452	0.412233	0.371691	417	tags=40%, list=11%, signal=36%	HMGA1/NCOR2/TGFB1/TP53
GO_COFACTOR_CATABOLIC_PROCESS	GO_COFACTOR_CATABOLIC_PROCESS	GO_COFACTOR_CATABOLIC_PROCESS	13	0.552642	1.46363	0.0695652	0.394307	0.355528	886	tags=77%, list=24%, signal=58%	HMOX1/PRDX1/PRDX2/CAT/PXDN/GPX1/VCP/ACOT7/PRDX6/AHCY
GO_NUCLEOSIDE_PHOSPHATE_BIOSYNTHETIC_PROCESS	GO_NUCLEOSIDE_PHOSPHATE_BIOSYNTHETIC_PROCESS	GO_NUCLEOSIDE_PHOSPHATE_BIOSYNTHETIC_PROCESS	60	0.387936	1.46193	0.0205128	0.236878	0.213582	650	tags=42%, list=18%, signal=35%	ACSBG1/PKM/UCK2/TGFB1/LCLAT1/ALDOA/PRPSAP1/HSD17B12/ATIC/FASN/IMPDH2/ATP5F1B/STAT3/PTGS2/ATP5MC3/AK1/ATP5F1D/PFAS/NADK/VCP/ATP5F1C/PARP1/CAD/ATP5F1A/ACOT7
GO_POLYOL_BIOSYNTHETIC_PROCESS	GO_POLYOL_BIOSYNTHETIC_PROCESS	GO_POLYOL_BIOSYNTHETIC_PROCESS	11	0.586861	1.46033	0.0698324	0.394307	0.355528	130	tags=18%, list=4%, signal=18%	SPHK1/ISYNA1
GO_PIGMENT_METABOLIC_PROCESS	GO_PIGMENT_METABOLIC_PROCESS	GO_PIGMENT_METABOLIC_PROCESS	10	0.598627	1.45963	0.0806452	0.412233	0.371691	166	tags=30%, list=5%, signal=29%	HMOX1/CDH3/WNT5A
GO_CERAMIDE_METABOLIC_PROCESS	GO_CERAMIDE_METABOLIC_PROCESS	GO_CERAMIDE_METABOLIC_PROCESS	16	0.528815	1.45918	0.0689655	0.39234	0.353754	835	tags=56%, list=23%, signal=44%	SPHK1/B4GALT5/DEGS1/PPP2R1A/CERS2/RACK1/TNFRSF1A/PPP2CA/SPTLC2
GO_EMBRYONIC_HEART_TUBE_DEVELOPMENT	GO_EMBRYONIC_HEART_TUBE_DEVELOPMENT	GO_EMBRYONIC_HEART_TUBE_DEVELOPMENT	17	0.518352	1.45809	0.0658307	0.385817	0.347873	166	tags=24%, list=5%, signal=23%	CITED2/MICAL2/NOTCH1/WNT5A
GO_OXIDOREDUCTASE_ACTIVITY_ACTING_ON_NAD_P_H	GO_OXIDOREDUCTASE_ACTIVITY_ACTING_ON_NAD_P_H	GO_OXIDOREDUCTASE_ACTIVITY_ACTING_ON_NAD_P_H	17	0.518203	1.45767	0.0658307	0.385817	0.347873	754	tags=47%, list=21%, signal=37%	MICAL2/TXN/TXNRD1/PGK1/MT-ND1/NDUFV1/MT-ND2/POR
GO_GLUTAMINE_FAMILY_AMINO_ACID_METABOLIC_PROCESS	GO_GLUTAMINE_FAMILY_AMINO_ACID_METABOLIC_PROCESS	GO_GLUTAMINE_FAMILY_AMINO_ACID_METABOLIC_PROCESS	16	0.52755	1.45569	0.0689655	0.39234	0.353754	634	tags=50%, list=17%, signal=41%	ASS1/PHGDH/GOT2/GLUD1/GCLC/PFAS/CAD/DDAH1
GO_CELLULAR_NITROGEN_COMPOUND_CATABOLIC_PROCESS	GO_CELLULAR_NITROGEN_COMPOUND_CATABOLIC_PROCESS	GO_CELLULAR_NITROGEN_COMPOUND_CATABOLIC_PROCESS	229	0.315384	1.45547	0.0263158	0.263384	0.237481	1090	tags=53%, list=30%, signal=39%	HMOX1/PCBP4/VIM/ZFP36L2/NT5E/IGF2BP1/YBX3/PSMD7/SET/KPNB1/YBX1/PSMD1/CARHSP1/PSMD4/PSMB7/HSPA8/RPL35/YWHAZ/EIF4G1/SERBP1/RPS2/RPL6/PPP2R1A/PSMD3/RPL8/SAMHD1/PPP2R2A/LARP1/ETF1/RPL27/PSMC3/RPS25/RPL14/PSMD8/NCBP1/RPS3/RPL18/PSMB2/YWHAB/PSMB4/PSMD11/SND1/RPL13/GPX1/RPL15/RPSA/PABPC1/RPS8/DROSHA/RPL11/VCP/RPLP0/RPL7A/RPL41/PSMC1/FXR2/RPS23/ACOT7/RPL7/EIF4A3/RNPS1/LRPPRC/PSMB1/RPL19/RPS17/RPS6/RPS4Y1…
GO_REGULATION_OF_MITOCHONDRIAL_MEMBRANE_POTENTIAL	GO_REGULATION_OF_MITOCHONDRIAL_MEMBRANE_POTENTIAL	GO_REGULATION_OF_MITOCHONDRIAL_MEMBRANE_POTENTIAL	17	0.517158	1.45473	0.0658307	0.385817	0.347873	659	tags=53%, list=18%, signal=44%	CLIC1/BCL2L1/GCLC/PRELID1/AKT2/VCP/PARP1/RACK1/SOD1
GO_REGULATION_OF_OXIDATIVE_STRESS_INDUCED_INTRINSIC_APOPTOTIC_SIGNALING_PATHWAY	GO_REGULATION_OF_OXIDATIVE_STRESS_INDUCED_INTRINSIC_APOPTOTIC_SIGNALING_PATHWAY	GO_REGULATION_OF_OXIDATIVE_STRESS_INDUCED_INTRINSIC_APOPTOTIC_SIGNALING_PATHWAY	12	0.552262	1.45084	0.0840336	0.419328	0.378088	1079	tags=83%, list=30%, signal=59%	NFE2L2/UBQLN1/GPX1/PARP1/MCL1/SOD1/AKT1/NONO/SFPQ/P4HB
GO_REGULATION_OF_EXOCYTOSIS	GO_REGULATION_OF_EXOCYTOSIS	GO_REGULATION_OF_EXOCYTOSIS	43	0.413945	1.44876	0.021097	0.236966	0.213661	635	tags=30%, list=17%, signal=25%	HMOX1/SDC4/ABR/FOXF1/NOTCH1/NCS1/ATP13A2/BCR/GNAI2/RAB7A/ATP6AP1/RAP1B/GIT1
GO_CELLULAR_AMIDE_METABOLIC_PROCESS	GO_CELLULAR_AMIDE_METABOLIC_PROCESS	GO_CELLULAR_AMIDE_METABOLIC_PROCESS	319	0.299634	1.44865	0.0526316	0.352828	0.318129	1075	tags=49%, list=30%, signal=38%	BARHL2/ASS1/SPHK1/ACSBG1/ENC1/ITGA2/IGFBP5/PTGES/VIM/B4GALT5/ZFP36L2/SHMT2/IGF2BP1/LTO1/YBX3/GAPDH/HSD17B12/FURIN/EIF5A/PPP1CA/PA2G4/DEGS1/EEF1D/RXRA/RHOA/ATIC/FASN/MTPN/CDK4/BIN1/DLST/TCOF1/STAT3/IDE/ECE1/ABCF1/CNDP2/CNBP/RPL35/GCLC/EIF3D/EIF4G1/RPS2/EIF4A1/EEF1G/RPL6/DDX39B/PPP2R1A/RPL8/EIF3C/LARP1/TUFM/ETF1/HM13/RPL27/RPS25/RPL14/NFE2L2/NCBP1/RPS3/RPL18/AKT2/RPL13/SOX4/GPX1/RPL15/RPSA/PABPC1/R…
GO_ESTABLISHMENT_OF_MITOTIC_SPINDLE_LOCALIZATION	GO_ESTABLISHMENT_OF_MITOTIC_SPINDLE_LOCALIZATION	GO_ESTABLISHMENT_OF_MITOTIC_SPINDLE_LOCALIZATION	14	0.535157	1.44565	0.0776119	0.410853	0.370447	1296	tags=64%, list=36%, signal=42%	GJA1/KPNB1/ACTR1B/ITGB1/ARHGEF2/ESPL1/DCTN1/NDEL1/NSFL1C
GO_PROTEASOMAL_UBIQUITIN_INDEPENDENT_PROTEIN_CATABOLIC_PROCESS	GO_PROTEASOMAL_UBIQUITIN_INDEPENDENT_PROTEIN_CATABOLIC_PROCESS	GO_PROTEASOMAL_UBIQUITIN_INDEPENDENT_PROTEIN_CATABOLIC_PROCESS	10	0.592315	1.44424	0.0887097	0.426221	0.384304	744	tags=70%, list=20%, signal=56%	ENC1/PSMB7/NFE2L2/PSMB2/PSMB4/PSMB1/PSMB6
GO_CELLULAR_RESPONSE_TO_TOXIC_SUBSTANCE	GO_CELLULAR_RESPONSE_TO_TOXIC_SUBSTANCE	GO_CELLULAR_RESPONSE_TO_TOXIC_SUBSTANCE	69	0.364766	1.43924	0.0220994	0.241063	0.217355	659	tags=38%, list=18%, signal=31%	PTGS1/HMOX1/GSTO1/EGR1/RIPK3/RHOB/PRDX1/TXN/TXNRD1/AKR1B10/SRXN1/AXL/AKR1A1/PTGS2/TP53/PRDX2/CAT/PXDN/SIRPA/NFE2L2/RPS3/GPX1/LCN2/SOD3/RACK1/SOD1
GO_CYCLIN_DEPENDENT_PROTEIN_SERINE_THREONINE_KINASE_REGULATOR_ACTIVITY	GO_CYCLIN_DEPENDENT_PROTEIN_SERINE_THREONINE_KINASE_REGULATOR_ACTIVITY	GO_CYCLIN_DEPENDENT_PROTEIN_SERINE_THREONINE_KINASE_REGULATOR_ACTIVITY	14	0.532305	1.43795	0.0776119	0.410853	0.370447	344	tags=29%, list=9%, signal=26%	CDKN2B/CCND1/CCND2/CDK4
GO_INNATE_IMMUNE_RESPONSE_ACTIVATING_CELL_SURFACE_RECEPTOR_SIGNALING_PATHWAY	GO_INNATE_IMMUNE_RESPONSE_ACTIVATING_CELL_SURFACE_RECEPTOR_SIGNALING_PATHWAY	GO_INNATE_IMMUNE_RESPONSE_ACTIVATING_CELL_SURFACE_RECEPTOR_SIGNALING_PATHWAY	37	0.42294	1.43732	0.0272374	0.266354	0.240159	751	tags=46%, list=21%, signal=37%	PAK1/PSMD7/PSMD1/PSMD4/PSMB7/PSMD3/PSMC3/PSMD8/PSMB2/PSMB4/PSMD11/PSMC1/FBXW11/PSMB1/PRKACB/PSMB6/PSMD2
GO_REGULATION_OF_EMBRYONIC_DEVELOPMENT	GO_REGULATION_OF_EMBRYONIC_DEVELOPMENT	GO_REGULATION_OF_EMBRYONIC_DEVELOPMENT	45	0.408289	1.4369	0.0382979	0.305886	0.275803	190	tags=18%, list=5%, signal=17%	LHX1/AMOT/NOTCH1/GJA1/B4GALT5/WNT5A/MYADM/PHLDB1
GO_NUCLEAR_IMPORT_SIGNAL_RECEPTOR_ACTIVITY	GO_NUCLEAR_IMPORT_SIGNAL_RECEPTOR_ACTIVITY	GO_NUCLEAR_IMPORT_SIGNAL_RECEPTOR_ACTIVITY	10	0.588996	1.43615	0.094086	0.436444	0.393521	848	tags=60%, list=23%, signal=46%	KPNB1/TNPO2/IPO5/KPNA2/TNPO3/IPO9
GO_MITOCHONDRIAL_OUTER_MEMBRANE_PERMEABILIZATION	GO_MITOCHONDRIAL_OUTER_MEMBRANE_PERMEABILIZATION	GO_MITOCHONDRIAL_OUTER_MEMBRANE_PERMEABILIZATION	17	0.509927	1.43439	0.0721003	0.402311	0.362744	535	tags=47%, list=15%, signal=40%	SLC25A5/YWHAG/YWHAQ/GCLC/TP53/YWHAZ/YWHAB/YWHAH
GO_TRANSLATION_REGULATOR_ACTIVITY	GO_TRANSLATION_REGULATOR_ACTIVITY	GO_TRANSLATION_REGULATOR_ACTIVITY	63	0.376562	1.43389	0.026738	0.265184	0.239104	995	tags=62%, list=27%, signal=46%	IGF2BP1/EIF5A/EEF1D/ABCF1/CNBP/EIF3D/EIF4G1/EIF4A1/EEF1G/EIF3C/LARP1/TUFM/ETF1/PABPC1/EIF3B/EEF1B2/EIF3L/FXR2/EIF4H/EIF4A3/EIF2S1/CYFIP1/AGO2/EIF4B/EIF3I/RPS9/EEF1A1/RPL22/TRIM71/RPS14/EIF3G/EIF4EBP2/GSPT1/DENR/SAMD4A/RPL10/EIF3H/GCN1/EEF2
GO_DISORDERED_DOMAIN_SPECIFIC_BINDING	GO_DISORDERED_DOMAIN_SPECIFIC_BINDING	GO_DISORDERED_DOMAIN_SPECIFIC_BINDING	19	0.494432	1.43188	0.0634921	0.381717	0.344177	1107	tags=58%, list=30%, signal=40%	GJA1/GAPDH/HSP90AB1/TP53/TEAD2/FKBP8/RRM1/FN1/CLTC/MYO5A/MDM2
GO_SECONDARY_ACTIVE_TRANSMEMBRANE_TRANSPORTER_ACTIVITY	GO_SECONDARY_ACTIVE_TRANSMEMBRANE_TRANSPORTER_ACTIVITY	GO_SECONDARY_ACTIVE_TRANSMEMBRANE_TRANSPORTER_ACTIVITY	28	0.439996	1.42904	0.0668896	0.388115	0.349945	447	tags=32%, list=12%, signal=28%	ANKH/SLC20A1/SLC38A1/SLC3A2/SLC25A5/SLC5A3/SLC6A6/SLC25A3/SLC6A8
GO_TERTIARY_GRANULE_MEMBRANE	GO_TERTIARY_GRANULE_MEMBRANE	GO_TERTIARY_GRANULE_MEMBRANE	14	0.528724	1.42827	0.0835821	0.419328	0.378088	506	tags=29%, list=14%, signal=25%	STOM/SERPINB6/SIRPA/DYNLL1
GO_ORGANIC_ANION_TRANSPORT	GO_ORGANIC_ANION_TRANSPORT	GO_ORGANIC_ANION_TRANSPORT	74	0.359833	1.42702	0.0182927	0.226	0.203773	316	tags=26%, list=9%, signal=24%	BDKRB2/PDPN/SLC9A3R1/EMB/LRRC8D/SLC7A5/SLC38A1/CPT1A/PLIN2/GJA1/PPARD/LDLR/GOT2/SLC3A2/SLC25A5/ABCC1/SLC6A6/RXRA/MIF
GO_REGULATION_OF_ANATOMICAL_STRUCTURE_SIZE	GO_REGULATION_OF_ANATOMICAL_STRUCTURE_SIZE	GO_REGULATION_OF_ANATOMICAL_STRUCTURE_SIZE	152	0.318606	1.42638	0.028169	0.271059	0.244401	415	tags=25%, list=11%, signal=23%	BARHL2/SEMA7A/HMOX1/BDKRB2/RET/SLC9A3R1/PAK1/CAPG/MSN/SNX9/GJA1/CDC42EP4/WNT5A/TNFRSF12A/PPARD/SPTBN2/MYADM/ANXA7/ARPC1B/RTN4/DOCK5/PPP1CA/CAV1/ATP13A2/ARPC3/RHOA/CFL1/ARF6/MTPN/PFN1/CDK4/BIN1/PREX1/ECE1/PTGS2/HSP90AB1/VAV2/GCLC
GO_GENERATION_OF_PRECURSOR_METABOLITES_AND_ENERGY	GO_GENERATION_OF_PRECURSOR_METABOLITES_AND_ENERGY	GO_GENERATION_OF_PRECURSOR_METABOLITES_AND_ENERGY	121	0.33724	1.4254	0.0240964	0.25125	0.22654	720	tags=42%, list=20%, signal=35%	GLRX/PHGDH/PKM/HK2/SHMT2/PPARD/LDHA/PGD/ALDOA/GAPDH/MYBBP1A/PPP1CA/TXNRD1/TKT/TPI1/SH3BGRL3/DEGS1/PYGB/ASPH/RHOA/HK1/PHB2/ATP5F1B/PGK1/AKR1A1/DLST/STAT3/IDE/MT-ND1/ATP5MC3/TP53/MDH2/CAT/ATP5F1D/UQCRC1/GLRX3/NDUFV1/PRELID1/AKT2/TALDO1/CS/GPI/VCP/ATP5F1C/ATP5F1A/GNAS/NUP188/COX8A/SLC25A4/MT-ND2/OGDH
GO_REGULATION_OF_ESTABLISHMENT_OF_PROTEIN_LOCALIZATION_TO_MITOCHONDRION	GO_REGULATION_OF_ESTABLISHMENT_OF_PROTEIN_LOCALIZATION_TO_MITOCHONDRION	GO_REGULATION_OF_ESTABLISHMENT_OF_PROTEIN_LOCALIZATION_TO_MITOCHONDRION	28	0.438613	1.42455	0.0702341	0.39569	0.356775	984	tags=46%, list=27%, signal=34%	YWHAG/YWHAQ/TP53/YWHAZ/SAE1/YWHAB/YWHAH/SREBF2/MICALL2/YWHAE/UBE2L3/TFDP1/NMT1
GO_FATTY_ACID_BIOSYNTHETIC_PROCESS	GO_FATTY_ACID_BIOSYNTHETIC_PROCESS	GO_FATTY_ACID_BIOSYNTHETIC_PROCESS	32	0.430169	1.42077	0.0649819	0.385092	0.347219	389	tags=22%, list=11%, signal=20%	PTGS1/PTGES/HSD17B12/DEGS1/MIF/FASN/PTGS2
GO_REGULATION_OF_GASTRULATION	GO_REGULATION_OF_GASTRULATION	GO_REGULATION_OF_GASTRULATION	17	0.504741	1.4198	0.0815047	0.413288	0.372642	190	tags=24%, list=5%, signal=22%	LHX1/GJA1/MYADM/PHLDB1
GO_MORPHOGENESIS_OF_A_POLARIZED_EPITHELIUM	GO_MORPHOGENESIS_OF_A_POLARIZED_EPITHELIUM	GO_MORPHOGENESIS_OF_A_POLARIZED_EPITHELIUM	57	0.381894	1.41867	0.0353535	0.299562	0.270101	756	tags=40%, list=21%, signal=32%	SLC9A3R1/FOXF1/MSN/WNT5A/PSMD7/RHOA/PSMD1/TIAM1/PFN1/PSMD4/PSMB7/PSMD3/PSMC3/PSMD8/PSMB2/PSMB4/PSMD11/PSMC1/AP2A1/PSMB1/PSMB6/PSMD2/WDR1
GO_REGULATION_OF_MEMBRANE_PERMEABILITY	GO_REGULATION_OF_MEMBRANE_PERMEABILITY	GO_REGULATION_OF_MEMBRANE_PERMEABILITY	26	0.448195	1.41816	0.0756579	0.409293	0.36904	535	tags=46%, list=15%, signal=40%	TJP2/HK2/SLC25A5/YWHAG/YWHAQ/STAT3/BCL2L1/GCLC/TP53/YWHAZ/YWHAB/YWHAH
GO_CARDIAC_MUSCLE_CELL_CONTRACTION	GO_CARDIAC_MUSCLE_CELL_CONTRACTION	GO_CARDIAC_MUSCLE_CELL_CONTRACTION	12	0.539155	1.4164	0.0980392	0.443015	0.399446	488	tags=42%, list=13%, signal=36%	GJA1/STC1/CAV1/BIN1/ATP1A1
GO_RUFFLE_MEMBRANE	GO_RUFFLE_MEMBRANE	GO_RUFFLE_MEMBRANE	39	0.410765	1.41611	0.0238095	0.249002	0.224513	528	tags=38%, list=15%, signal=33%	SPRY4/PDPN/EPHA2/PAK1/ITGB3/ITGA5/CORO1C/PPP1R9B/RHOA/CFL1/TIAM1/ITGB1/MYO1C/RPS3/AKT2
GO_POSITIVE_REGULATION_OF_INTRINSIC_APOPTOTIC_SIGNALING_PATHWAY	GO_POSITIVE_REGULATION_OF_INTRINSIC_APOPTOTIC_SIGNALING_PATHWAY	GO_POSITIVE_REGULATION_OF_INTRINSIC_APOPTOTIC_SIGNALING_PATHWAY	20	0.486147	1.41453	0.0794702	0.411854	0.371349	659	tags=50%, list=18%, signal=41%	SLC9A3R1/RIPK3/CAV1/BCL2L1/TP53/RPS3/RPL11/RACK1/MCL1/SOD1
GO_ACIDIC_AMINO_ACID_TRANSPORT	GO_ACIDIC_AMINO_ACID_TRANSPORT	GO_ACIDIC_AMINO_ACID_TRANSPORT	10	0.579861	1.41387	0.102151	0.449458	0.405255	129	tags=20%, list=4%, signal=19%	LRRC8D/GJA1
GO_NEGATIVE_REGULATION_OF_RECEPTOR_SIGNALING_PATHWAY_VIA_JAK_STAT	GO_NEGATIVE_REGULATION_OF_RECEPTOR_SIGNALING_PATHWAY_VIA_JAK_STAT	GO_NEGATIVE_REGULATION_OF_RECEPTOR_SIGNALING_PATHWAY_VIA_JAK_STAT	10	0.577881	1.40904	0.104839	0.449717	0.405488	837	tags=70%, list=23%, signal=54%	SH2B3/SOCS3/CAV1/PPP2R1A/PPP2CA/HGS/ADIPOR1
GO_NEGATIVE_REGULATION_OF_RECEPTOR_SIGNALING_PATHWAY_VIA_STAT	GO_NEGATIVE_REGULATION_OF_RECEPTOR_SIGNALING_PATHWAY_VIA_STAT	GO_NEGATIVE_REGULATION_OF_RECEPTOR_SIGNALING_PATHWAY_VIA_STAT	10	0.577881	1.40904	0.104839	0.449717	0.405488	837	tags=70%, list=23%, signal=54%	SH2B3/SOCS3/CAV1/PPP2R1A/PPP2CA/HGS/ADIPOR1
GO_SYMPORTER_ACTIVITY	GO_SYMPORTER_ACTIVITY	GO_SYMPORTER_ACTIVITY	16	0.509457	1.40576	0.0971787	0.441281	0.397882	447	tags=38%, list=12%, signal=33%	SLC20A1/SLC38A1/SLC5A3/SLC6A6/SLC25A3/SLC6A8
GO_SOLUTE_CATION_SYMPORTER_ACTIVITY	GO_SOLUTE_CATION_SYMPORTER_ACTIVITY	GO_SOLUTE_CATION_SYMPORTER_ACTIVITY	14	0.52027	1.40543	0.101493	0.447618	0.403596	447	tags=43%, list=12%, signal=38%	SLC20A1/SLC38A1/SLC5A3/SLC6A6/SLC25A3/SLC6A8
GO_PHOSPHORIC_DIESTER_HYDROLASE_ACTIVITY	GO_PHOSPHORIC_DIESTER_HYDROLASE_ACTIVITY	GO_PHOSPHORIC_DIESTER_HYDROLASE_ACTIVITY	11	0.564723	1.40524	0.103352	0.449717	0.405488	23	tags=18%, list=1%, signal=18%	HMOX1/BDKRB2
GO_HOMOTYPIC_CELL_CELL_ADHESION	GO_HOMOTYPIC_CELL_CELL_ADHESION	GO_HOMOTYPIC_CELL_CELL_ADHESION	26	0.443849	1.40441	0.0789474	0.411025	0.370602	299	tags=31%, list=8%, signal=28%	PDPN/SH2B3/ITGB3/CD9/CLIC1/PEAR1/ZNF703/LGALS1
GO_RESPONSE_TO_FATTY_ACID	GO_RESPONSE_TO_FATTY_ACID	GO_RESPONSE_TO_FATTY_ACID	23	0.462629	1.40302	0.0675676	0.389461	0.351159	440	tags=35%, list=12%, signal=31%	ASS1/CPT1A/TNC/LDLR/PPP1R9B/CDK4/PTGS2/CAT
GO_RESPONSE_TO_PURINE_CONTAINING_COMPOUND	GO_RESPONSE_TO_PURINE_CONTAINING_COMPOUND	GO_RESPONSE_TO_PURINE_CONTAINING_COMPOUND	41	0.407299	1.403	0.0297872	0.2782	0.25084	455	tags=27%, list=13%, signal=24%	ASS1/FOSL1/IGFBP5/JUN/STC1/PTPRN/LDHA/PTGS2/THBD/TP53/JUNB
GO_CERAMIDE_BIOSYNTHETIC_PROCESS	GO_CERAMIDE_BIOSYNTHETIC_PROCESS	GO_CERAMIDE_BIOSYNTHETIC_PROCESS	12	0.5337	1.40207	0.106443	0.453419	0.408827	835	tags=58%, list=23%, signal=45%	SPHK1/B4GALT5/DEGS1/CERS2/RACK1/TNFRSF1A/SPTLC2
GO_INTRAMOLECULAR_OXIDOREDUCTASE_ACTIVITY	GO_INTRAMOLECULAR_OXIDOREDUCTASE_ACTIVITY	GO_INTRAMOLECULAR_OXIDOREDUCTASE_ACTIVITY	14	0.518986	1.40197	0.104478	0.449717	0.405488	885	tags=50%, list=24%, signal=38%	ITGB3/PTGES/TPI1/MIF/GPI/PTGES3/PDIA6
GO_RNA_CATABOLIC_PROCESS	GO_RNA_CATABOLIC_PROCESS	GO_RNA_CATABOLIC_PROCESS	211	0.303934	1.40189	0.0212766	0.236966	0.213661	1090	tags=53%, list=30%, signal=39%	PCBP4/VIM/ZFP36L2/IGF2BP1/YBX3/PSMD7/SET/YBX1/PSMD1/CARHSP1/PSMD4/PSMB7/HSPA8/RPL35/YWHAZ/EIF4G1/SERBP1/RPS2/RPL6/PPP2R1A/PSMD3/RPL8/PPP2R2A/LARP1/ETF1/RPL27/PSMC3/RPS25/RPL14/PSMD8/NCBP1/RPS3/RPL18/PSMB2/YWHAB/PSMB4/PSMD11/SND1/RPL13/RPL15/RPSA/PABPC1/RPS8/DROSHA/RPL11/RPLP0/RPL7A/RPL41/PSMC1/FXR2/RPS23/RPL7/EIF4A3/RNPS1/LRPPRC/PSMB1/RPL19/RPS17/RPS6/RPS4Y1/RPL5/PSMB6/PPP2CA/TNRC6C/PSMD2/RPLP2/R…
GO_NEGATIVE_REGULATION_OF_PROTEIN_POLYMERIZATION	GO_NEGATIVE_REGULATION_OF_PROTEIN_POLYMERIZATION	GO_NEGATIVE_REGULATION_OF_PROTEIN_POLYMERIZATION	26	0.442775	1.40101	0.0789474	0.411025	0.370602	739	tags=35%, list=20%, signal=28%	CAPG/SPTBN2/MYADM/FKBP4/MTPN/PFN1/VDAC2/CAPZB/MAPRE1
GO_CELLULAR_KETONE_METABOLIC_PROCESS	GO_CELLULAR_KETONE_METABOLIC_PROCESS	GO_CELLULAR_KETONE_METABOLIC_PROCESS	62	0.371131	1.40013	0.0481283	0.339621	0.30622	751	tags=42%, list=21%, signal=34%	ODC1/CPT1A/EGR1/NCOR2/GOT2/AKR1B10/PSMD7/TPI1/CAV1/PSMD1/AKR1A1/PSMD4/PTGS2/PSMB7/PSMD3/PSMC3/PSMD8/AKT2/PSMB2/PSMB4/PSMD11/PSMC1/PSMB1/REST/PSMB6/PSMD2
GO_COFACTOR_BIOSYNTHETIC_PROCESS	GO_COFACTOR_BIOSYNTHETIC_PROCESS	GO_COFACTOR_BIOSYNTHETIC_PROCESS	36	0.412467	1.39963	0.0461538	0.337818	0.304595	733	tags=44%, list=20%, signal=36%	ACSBG1/HSD17B12/ATIC/FASN/HSPA9/AKR1A1/STAT3/PTGS2/CNDP2/GCLC/GLRX3/NFE2L2/NADK/ACOT7/SOD1/SLC25A39
GO_ACTIN_FILAMENT_BASED_MOVEMENT	GO_ACTIN_FILAMENT_BASED_MOVEMENT	GO_ACTIN_FILAMENT_BASED_MOVEMENT	31	0.425214	1.39698	0.0625	0.378358	0.341147	543	tags=32%, list=15%, signal=28%	PDPN/VIM/GJA1/STC1/TPM3/CAV1/BIN1/MYO1C/ATP1A1/FRMD6
GO_POSITIVE_REGULATION_OF_EPITHELIAL_CELL_DIFFERENTIATION	GO_POSITIVE_REGULATION_OF_EPITHELIAL_CELL_DIFFERENTIATION	GO_POSITIVE_REGULATION_OF_EPITHELIAL_CELL_DIFFERENTIATION	13	0.527225	1.39631	0.0898551	0.428776	0.386607	107	tags=23%, list=3%, signal=22%	LHX1/LIF/NOTCH1
GO_NEUROEPITHELIAL_CELL_DIFFERENTIATION	GO_NEUROEPITHELIAL_CELL_DIFFERENTIATION	GO_NEUROEPITHELIAL_CELL_DIFFERENTIATION	17	0.496043	1.39533	0.0971787	0.441281	0.397882	669	tags=47%, list=18%, signal=39%	SLC9A3R1/ESRP1/NOTCH1/RBPJ/SCRIB/SOX4/SOD1/CEBPB
GO_CYTOPLASMIC_TRANSLATIONAL_INITIATION	GO_CYTOPLASMIC_TRANSLATIONAL_INITIATION	GO_CYTOPLASMIC_TRANSLATIONAL_INITIATION	17	0.496014	1.39525	0.0971787	0.441281	0.397882	983	tags=59%, list=27%, signal=43%	EIF3D/EIF4G1/EIF4A1/EIF3C/EIF3B/EIF3L/EIF3I/EIF3G/DENR/EIF3H
GO_RNA_CAP_BINDING	GO_RNA_CAP_BINDING	GO_RNA_CAP_BINDING	11	0.559601	1.39249	0.108939	0.457909	0.412875	768	tags=55%, list=21%, signal=43%	EIF3D/EIF4A1/LARP1/NCBP1/CYFIP1/AGO2
GO_NEGATIVE_REGULATION_OF_OSTEOBLAST_DIFFERENTIATION	GO_NEGATIVE_REGULATION_OF_OSTEOBLAST_DIFFERENTIATION	GO_NEGATIVE_REGULATION_OF_OSTEOBLAST_DIFFERENTIATION	17	0.494926	1.39219	0.100313	0.446664	0.402736	467	tags=35%, list=13%, signal=31%	GREM1/IGFBP5/NOTCH1/HDAC7/TWIST2/PTCH1
GO_REGULATION_OF_CHOLESTEROL_BIOSYNTHETIC_PROCESS	GO_REGULATION_OF_CHOLESTEROL_BIOSYNTHETIC_PROCESS	GO_REGULATION_OF_CHOLESTEROL_BIOSYNTHETIC_PROCESS	18	0.486618	1.39114	0.0928793	0.433094	0.390501	1093	tags=61%, list=30%, signal=43%	KPNB1/FASN/RAN/SREBF2/SOD1/POR/FDFT1/HMGCS1/CYP51A1/SCAP/HMGCR
GO_MUSCLE_HYPERTROPHY	GO_MUSCLE_HYPERTROPHY	GO_MUSCLE_HYPERTROPHY	30	0.420611	1.3901	0.0805369	0.412233	0.371691	478	tags=33%, list=13%, signal=29%	LMNA/ERRFI1/PAK1/IGFBP5/NOTCH1/JARID2/TIAM1/MTPN/DDX39B/GLRX3
GO_REGULATION_OF_RECEPTOR_INTERNALIZATION	GO_REGULATION_OF_RECEPTOR_INTERNALIZATION	GO_REGULATION_OF_RECEPTOR_INTERNALIZATION	15	0.509962	1.38813	0.107362	0.454962	0.410218	257	tags=20%, list=7%, signal=19%	GREM1/ITGB3/CD63
GO_SINGLE_FERTILIZATION	GO_SINGLE_FERTILIZATION	GO_SINGLE_FERTILIZATION	24	0.454283	1.38512	0.0740741	0.407466	0.367393	611	tags=46%, list=17%, signal=38%	CD9/ALDOA/CCT5/CCT3/CCT2/CCT7/CCT4/LHFPL2/TCP1/VDAC2/CCT8
GO_CELL_REDOX_HOMEOSTASIS	GO_CELL_REDOX_HOMEOSTASIS	GO_CELL_REDOX_HOMEOSTASIS	30	0.418936	1.38456	0.0805369	0.412233	0.371691	557	tags=33%, list=15%, signal=28%	GLRX/PRDX1/TXN/TXNRD1/SH3BGRL3/GCLC/PRDX2/GLRX3/NFE2L2/GPX1
GO_SPHINGOLIPID_BIOSYNTHETIC_PROCESS	GO_SPHINGOLIPID_BIOSYNTHETIC_PROCESS	GO_SPHINGOLIPID_BIOSYNTHETIC_PROCESS	18	0.483855	1.38324	0.0959752	0.440528	0.397203	835	tags=50%, list=23%, signal=39%	SPHK1/B4GALT5/DEGS1/PLPP3/CERS2/RACK1/CSNK1G2/TNFRSF1A/SPTLC2
GO_NEGATIVE_REGULATION_OF_ACTIN_FILAMENT_POLYMERIZATION	GO_NEGATIVE_REGULATION_OF_ACTIN_FILAMENT_POLYMERIZATION	GO_NEGATIVE_REGULATION_OF_ACTIN_FILAMENT_POLYMERIZATION	21	0.462299	1.38271	0.0846906	0.420391	0.379046	341	tags=24%, list=9%, signal=22%	CAPG/SPTBN2/MYADM/MTPN/PFN1
GO_REGULATION_OF_CELLULAR_RESPONSE_TO_HEAT	GO_REGULATION_OF_CELLULAR_RESPONSE_TO_HEAT	GO_REGULATION_OF_CELLULAR_RESPONSE_TO_HEAT	33	0.416229	1.38209	0.0772059	0.410853	0.370447	1098	tags=58%, list=30%, signal=41%	CD34/FKBP4/HSP90AB1/HSPA8/BAG1/HSPH1/NUP188/RPA1/YWHAE/PTGES3/MAPK1/NUP155/HSBP1/SEC13/NUP214/NUP62/NUP93/DNAJC7/NUP98
GO_HOMOPHILIC_CELL_ADHESION_VIA_PLASMA_MEMBRANE_ADHESION_MOLECULES	GO_HOMOPHILIC_CELL_ADHESION_VIA_PLASMA_MEMBRANE_ADHESION_MOLECULES	GO_HOMOPHILIC_CELL_ADHESION_VIA_PLASMA_MEMBRANE_ADHESION_MOLECULES	25	0.442131	1.38166	0.0849673	0.42098	0.379578	44	tags=16%, list=1%, signal=16%	PCDH1/RET/CDH3/EMB
GO_REGULATION_OF_SIGNALING_RECEPTOR_ACTIVITY	GO_REGULATION_OF_SIGNALING_RECEPTOR_ACTIVITY	GO_REGULATION_OF_SIGNALING_RECEPTOR_ACTIVITY	36	0.40676	1.38027	0.0538462	0.353543	0.318773	65	tags=14%, list=2%, signal=14%	GREM1/EREG/DKK2/GREM2/ERRFI1
GO_MONOVALENT_INORGANIC_CATION_TRANSMEMBRANE_TRANSPORTER_ACTIVITY	GO_MONOVALENT_INORGANIC_CATION_TRANSMEMBRANE_TRANSPORTER_ACTIVITY	GO_MONOVALENT_INORGANIC_CATION_TRANSMEMBRANE_TRANSPORTER_ACTIVITY	40	0.401953	1.37941	0.0376569	0.305187	0.275173	893	tags=52%, list=25%, signal=40%	SLC20A1/SLC38A1/SLC3A2/SLC5A3/SLC6A6/ATP5F1B/ATP5MC3/SLC25A3/SLC6A8/ATP5F1D/ATP1A1/ATP6AP1/ATP5F1C/ATP1B3/ATP5F1A/COX8A/MT-CO1/ATP6V1A/ATP2C1/COX6B1/COX4I1
GO_NEGATIVE_REGULATION_OF_CANONICAL_WNT_SIGNALING_PATHWAY	GO_NEGATIVE_REGULATION_OF_CANONICAL_WNT_SIGNALING_PATHWAY	GO_NEGATIVE_REGULATION_OF_CANONICAL_WNT_SIGNALING_PATHWAY	61	0.36601	1.37822	0.0481283	0.339621	0.30622	540	tags=30%, list=15%, signal=26%	GREM1/DKK2/SLC9A3R1/EGR1/NOTCH1/WNT5A/PSMD7/CAV1/PSMD1/G3BP1/PSMD4/PSMB7/PSMD3/PSMC3/PSMD8/PSMB2/PSMB4/PSMD11
GO_PROTEIN_N_TERMINUS_BINDING	GO_PROTEIN_N_TERMINUS_BINDING	GO_PROTEIN_N_TERMINUS_BINDING	41	0.399263	1.37531	0.0468085	0.337818	0.304595	428	tags=24%, list=12%, signal=22%	GLRX/SLC9A3R1/NCOR2/RBPJ/EIF5A/ARF6/PHB2/YWHAQ/TP53/ZWINT
GO_MONOVALENT_INORGANIC_CATION_TRANSPORT	GO_MONOVALENT_INORGANIC_CATION_TRANSPORT	GO_MONOVALENT_INORGANIC_CATION_TRANSPORT	78	0.343502	1.37419	0.0387097	0.307012	0.276818	929	tags=44%, list=26%, signal=33%	GLRX/SLC9A3R1/STOM/SLC20A1/SLC38A1/SLC3A2/SGK1/SLC5A3/CD63/CAV1/PHB2/ATP5F1B/BIN1/ATP5MC3/SLC25A3/SLC6A8/ATP5F1D/ATP1A1/YWHAH/ATP6AP1/ATP5F1C/ATP1B3/ATP5F1A/COX8A/ACTN4/YWHAE/CAB39/MT-CO1/ATP6V1A/ATP2C1/COX6B1/COX4I1/MT-ND4/PRNP
GO_NUCLEUS_LOCALIZATION	GO_NUCLEUS_LOCALIZATION	GO_NUCLEUS_LOCALIZATION	14	0.508073	1.37249	0.116418	0.473397	0.42684	427	tags=29%, list=12%, signal=25%	SLC9A3R1/KIF1A/BIN1/ACTR1B
GO_APOPTOTIC_MITOCHONDRIAL_CHANGES	GO_APOPTOTIC_MITOCHONDRIAL_CHANGES	GO_APOPTOTIC_MITOCHONDRIAL_CHANGES	38	0.399165	1.37144	0.0608365	0.377446	0.340325	557	tags=42%, list=15%, signal=36%	LMNA/FAM162A/HK2/JUN/SLC25A5/YWHAG/YWHAQ/HSPD1/BCL2L1/GCLC/TP53/YWHAZ/PRELID1/YWHAB/YWHAH/GPX1
GO_REGULATION_OF_REGULATED_SECRETORY_PATHWAY	GO_REGULATION_OF_REGULATED_SECRETORY_PATHWAY	GO_REGULATION_OF_REGULATED_SECRETORY_PATHWAY	31	0.417369	1.3712	0.0729167	0.403551	0.363863	356	tags=23%, list=10%, signal=21%	HMOX1/ABR/FOXF1/NOTCH1/NCS1/BCR/GNAI2
GO_REGULATION_OF_CELLULAR_RESPONSE_TO_DRUG	GO_REGULATION_OF_CELLULAR_RESPONSE_TO_DRUG	GO_REGULATION_OF_CELLULAR_RESPONSE_TO_DRUG	10	0.561609	1.36937	0.126344	0.495672	0.446924	640	tags=40%, list=18%, signal=33%	TXN/TP53/NFE2L2/RACK1
GO_POSITIVE_REGULATION_OF_SIGNALING_RECEPTOR_ACTIVITY	GO_POSITIVE_REGULATION_OF_SIGNALING_RECEPTOR_ACTIVITY	GO_POSITIVE_REGULATION_OF_SIGNALING_RECEPTOR_ACTIVITY	10	0.561372	1.36879	0.126344	0.495672	0.446924	9	tags=20%, list=0%, signal=20%	GREM1/EREG
GO_STRUCTURAL_CONSTITUENT_OF_CYTOSKELETON	GO_STRUCTURAL_CONSTITUENT_OF_CYTOSKELETON	GO_STRUCTURAL_CONSTITUENT_OF_CYTOSKELETON	32	0.413793	1.36668	0.0758123	0.409293	0.36904	498	tags=31%, list=14%, signal=27%	PLEC/MSN/VIM/TUBA1C/SPTBN2/ARPC1B/ARPC3/TUBB6/TUBB4B/TUBB
GO_POSITIVE_REGULATION_OF_PROTEIN_POLYMERIZATION	GO_POSITIVE_REGULATION_OF_PROTEIN_POLYMERIZATION	GO_POSITIVE_REGULATION_OF_PROTEIN_POLYMERIZATION	41	0.396506	1.36582	0.0468085	0.337818	0.304595	739	tags=37%, list=20%, signal=29%	PAK1/SNX9/CDC42EP4/ARPC1B/ARPC3/RHOA/ARF6/PFN1/BIN1/MYO1C/RPS3/CYFIP1/CTTN/ARPC2/MAPRE1
GO_ANTERIOR_POSTERIOR_AXIS_SPECIFICATION	GO_ANTERIOR_POSTERIOR_AXIS_SPECIFICATION	GO_ANTERIOR_POSTERIOR_AXIS_SPECIFICATION	13	0.515617	1.36557	0.101449	0.447618	0.403596	372	tags=23%, list=10%, signal=21%	LHX1/WNT5A/TDRD5
GO_INNER_EAR_AUDITORY_RECEPTOR_CELL_DIFFERENTIATION	GO_INNER_EAR_AUDITORY_RECEPTOR_CELL_DIFFERENTIATION	GO_INNER_EAR_AUDITORY_RECEPTOR_CELL_DIFFERENTIATION	13	0.514439	1.36245	0.104348	0.449717	0.405488	214	tags=31%, list=6%, signal=29%	SLC9A3R1/ESRP1/NOTCH1/RBPJ
GO_REGULATION_OF_PEPTIDYL_SERINE_PHOSPHORYLATION	GO_REGULATION_OF_PEPTIDYL_SERINE_PHOSPHORYLATION	GO_REGULATION_OF_PEPTIDYL_SERINE_PHOSPHORYLATION	41	0.39533	1.36177	0.0468085	0.337818	0.304595	420	tags=32%, list=12%, signal=28%	BDKRB2/RET/LIF/PAK1/CD44/TGFB1/WNT5A/TXN/CAV1/MIF/PTGS2/HSP90AB1/EIF4G1
GO_PROTEIN_INSERTION_INTO_MITOCHONDRIAL_MEMBRANE	GO_PROTEIN_INSERTION_INTO_MITOCHONDRIAL_MEMBRANE	GO_PROTEIN_INSERTION_INTO_MITOCHONDRIAL_MEMBRANE	14	0.502792	1.35822	0.122388	0.488015	0.440021	984	tags=71%, list=27%, signal=52%	YWHAG/YWHAQ/TP53/YWHAZ/HSPA4/YWHAB/YWHAH/YWHAE/TFDP1/NMT1
GO_PROTEIN_TARGETING_TO_MITOCHONDRION	GO_PROTEIN_TARGETING_TO_MITOCHONDRION	GO_PROTEIN_TARGETING_TO_MITOCHONDRION	21	0.453935	1.35769	0.107492	0.454962	0.410218	1559	tags=71%, list=43%, signal=41%	HSPD1/HSPA4/SAE1/SREBF2/MICALL2/UBE2L3/PMPCA/TOMM70/UBE2D3/CSNK2A2/SREBF1/UBE2J2/BAP1/ARIH2/NPEPPS
GO_AZUROPHIL_GRANULE	GO_AZUROPHIL_GRANULE	GO_AZUROPHIL_GRANULE	55	0.366799	1.35613	0.0490196	0.344148	0.310302	1050	tags=51%, list=29%, signal=37%	ACPP/STOM/PA2G4/CD63/PYGB/PSMD1/CCT2/FTL/ANXA2/CAP1/TUBB4B/VAT1/TUBB/ARL8A/VCP/CCT8/RAP1B/DNAJC5/NPC2/RAB5C/PRDX6/MAPK1/B4GALT1/CTSA/GDI2/PSAP/LAMP1/ACLY
GO_EPIDERMAL_GROWTH_FACTOR_RECEPTOR_BINDING	GO_EPIDERMAL_GROWTH_FACTOR_RECEPTOR_BINDING	GO_EPIDERMAL_GROWTH_FACTOR_RECEPTOR_BINDING	14	0.501153	1.35379	0.125373	0.494819	0.446155	414	tags=43%, list=11%, signal=38%	EREG/HBEGF/ITGA5/SHC1/SOCS5/VAV2
GO_POLYOL_METABOLIC_PROCESS	GO_POLYOL_METABOLIC_PROCESS	GO_POLYOL_METABOLIC_PROCESS	19	0.467394	1.35358	0.0952381	0.438874	0.395712	450	tags=26%, list=12%, signal=23%	SPHK1/ISYNA1/SLC5A3/TPI1/MYOF
GO_LOW_DENSITY_LIPOPROTEIN_RECEPTOR_PARTICLE_METABOLIC_PROCESS	GO_LOW_DENSITY_LIPOPROTEIN_RECEPTOR_PARTICLE_METABOLIC_PROCESS	GO_LOW_DENSITY_LIPOPROTEIN_RECEPTOR_PARTICLE_METABOLIC_PROCESS	13	0.510782	1.35276	0.107246	0.454962	0.410218	1143	tags=69%, list=31%, signal=48%	ITGB3/FURIN/ANXA2/CLTA/AP2A1/AP2M1/CLTC/SCAP/ITGAV
GO_DETERMINATION_OF_HEART_LEFT_RIGHT_ASYMMETRY	GO_DETERMINATION_OF_HEART_LEFT_RIGHT_ASYMMETRY	GO_DETERMINATION_OF_HEART_LEFT_RIGHT_ASYMMETRY	12	0.514785	1.35238	0.128852	0.500643	0.451407	166	tags=25%, list=5%, signal=24%	MICAL2/NOTCH1/WNT5A
GO_REPRESSING_TRANSCRIPTION_FACTOR_BINDING	GO_REPRESSING_TRANSCRIPTION_FACTOR_BINDING	GO_REPRESSING_TRANSCRIPTION_FACTOR_BINDING	25	0.432597	1.35186	0.0947712	0.437878	0.394814	473	tags=32%, list=13%, signal=28%	HDAC7/PPARD/ZNF703/RBPJ/CHD4/STAT3/MTA2/NOC2L
GO_CELL_PROJECTION_MEMBRANE	GO_CELL_PROJECTION_MEMBRANE	GO_CELL_PROJECTION_MEMBRANE	87	0.329965	1.35155	0.0285714	0.273328	0.246447	528	tags=31%, list=15%, signal=27%	SPRY4/PDPN/SLC9A3R1/EPHA2/PAK1/ITGB3/MSN/CD44/ITGA5/MYO10/CORO1C/GNA12/THY1/PPP1R9B/RHOA/CFL1/ARF6/TIAM1/PIEZO1/HSP90AB1/PLXND1/ITGB1/MYO1C/PTCH1/SLC39A6/RPS3/AKT2
GO_RESPONSE_TO_FLUID_SHEAR_STRESS	GO_RESPONSE_TO_FLUID_SHEAR_STRESS	GO_RESPONSE_TO_FLUID_SHEAR_STRESS	18	0.472289	1.35018	0.102167	0.449458	0.405255	553	tags=44%, list=15%, signal=38%	ASS1/CITED2/GJA1/TFPI2/SOCS5/PTGS2/NFE2L2/SREBF2
GO_EPITHELIAL_CELL_DIFFERENTIATION	GO_EPITHELIAL_CELL_DIFFERENTIATION	GO_EPITHELIAL_CELL_DIFFERENTIATION	175	0.301279	1.34905	0.0175439	0.222032	0.200195	334	tags=22%, list=9%, signal=21%	LHX1/GREM1/EREG/CD34/PDPN/CDH3/SLC9A3R1/ESRP1/EPHA2/TJP2/LIF/ERRFI1/SALL1/ITGA2/FOXF1/MSN/CPT1A/NOTCH1/VIM/LBH/CTSV/TAGLN2/WNT5A/JUN/STC1/MYADM/CCND1/ANXA7/ZNF703/RBPJ/FURIN/TXNIP/CAV1/RXRA/RHOA/BCR/FASN/COL18A1
GO_ION_TRANSMEMBRANE_TRANSPORT	GO_ION_TRANSMEMBRANE_TRANSPORT	GO_ION_TRANSMEMBRANE_TRANSPORT	175	0.301142	1.34844	0.0350877	0.29893	0.269531	564	tags=27%, list=16%, signal=24%	ANKH/GLRX/TF/PDPN/SLC9A3R1/GSTO1/EMB/STOM/ITPR3/SLC20A1/LRRC8D/SLC7A5/SLC38A1/CPT1A/GJA1/CLIC1/S100A6/NCS1/ANXA5/SLC3A2/ABCC1/SGK1/SLC25A37/CD63/THY1/RASA3/SLC6A6/CAV1/ATP13A2/FKBP1A/ASPH/PHB2/ATP5F1B/BIN1/YWHAQ/PIEZO1/ANXA2/ATP5MC3/SLC25A3/SLC6A8/ATP5F1D/SLC39A6/ATP1A1/AKT2/YWHAH/UBQLN1/ATP6AP1/STEAP2
GO_CARDIAC_CELL_DEVELOPMENT	GO_CARDIAC_CELL_DEVELOPMENT	GO_CARDIAC_CELL_DEVELOPMENT	17	0.479311	1.34827	0.122257	0.488015	0.440021	107	tags=18%, list=3%, signal=17%	LMNA/PAK1/NOTCH1
GO_APICAL_PART_OF_CELL	GO_APICAL_PART_OF_CELL	GO_APICAL_PART_OF_CELL	84	0.332227	1.34815	0.0347222	0.297997	0.26869	187	tags=19%, list=5%, signal=18%	CD34/TF/PDPN/SLC9A3R1/ITPR3/SLC7A5/MSN/CD44/NOTCH1/GJA1/CD9/CTSV/SPTBN2/STC1/LDLR/SLC3A2
GO_EMBRYONIC_PATTERN_SPECIFICATION	GO_EMBRYONIC_PATTERN_SPECIFICATION	GO_EMBRYONIC_PATTERN_SPECIFICATION	17	0.479217	1.348	0.122257	0.488015	0.440021	467	tags=35%, list=13%, signal=31%	LHX1/WNT5A/ZBTB16/NRP2/TDRD5/PTCH1
GO_DRUG_CATABOLIC_PROCESS	GO_DRUG_CATABOLIC_PROCESS	GO_DRUG_CATABOLIC_PROCESS	17	0.478966	1.3473	0.122257	0.488015	0.440021	892	tags=71%, list=25%, signal=54%	NT5E/PRDX1/DLST/IDE/ECE1/PRDX2/CAT/PXDN/GPX1/POR/PRDX6/ALDH2
GO_CELL_MIGRATION_INVOLVED_IN_SPROUTING_ANGIOGENESIS	GO_CELL_MIGRATION_INVOLVED_IN_SPROUTING_ANGIOGENESIS	GO_CELL_MIGRATION_INVOLVED_IN_SPROUTING_ANGIOGENESIS	23	0.443463	1.3449	0.0878378	0.424955	0.383162	448	tags=35%, list=12%, signal=31%	GREM1/HMOX1/NOTCH1/SPRED1/HDAC7/RHOA/PTGS2/ITGB1
GO_MEMBRANE_REGION	GO_MEMBRANE_REGION	GO_MEMBRANE_REGION	105	0.315821	1.34487	0.037037	0.302267	0.27254	498	tags=30%, list=14%, signal=26%	HMOX1/PDPN/RET/SLC9A3R1/STOM/SDC4/GPC1/GJA1/SPRED1/CORO1C/MYADM/CAVIN1/UNC5B/CAPN2/SLC25A5/FURIN/EIF5A/THY1/CAV1/HK1/GNAI2/PGK1/ANXA2/PTGS2/PRKAR1A/ITGB1/MYOF/MYO1C/PTCH1/ATP1A1/TUBB
GO_EXTRACELLULAR_MATRIX_DISASSEMBLY	GO_EXTRACELLULAR_MATRIX_DISASSEMBLY	GO_EXTRACELLULAR_MATRIX_DISASSEMBLY	32	0.406903	1.34393	0.0938628	0.435988	0.39311	312	tags=38%, list=9%, signal=35%	MMP3/PDPN/MMP10/CD44/TIMP1/CTSV/TGFB1/CAPN2/FURIN/TIMP2/SH3PXD2B/ADAM15
GO_INTERLEUKIN_1_MEDIATED_SIGNALING_PATHWAY	GO_INTERLEUKIN_1_MEDIATED_SIGNALING_PATHWAY	GO_INTERLEUKIN_1_MEDIATED_SIGNALING_PATHWAY	36	0.396007	1.34378	0.0807692	0.412233	0.371691	751	tags=50%, list=21%, signal=40%	EGR1/PSMD7/IL1RAP/PSMD1/PSMD4/PSMB7/PSMD3/PSMC3/PSMD8/PSMB2/PSMB4/PSMD11/PSMC1/SQSTM1/FBXW11/PSMB1/PSMB6/PSMD2
GO_RESPONSE_TO_WOUNDING	GO_RESPONSE_TO_WOUNDING	GO_RESPONSE_TO_WOUNDING	217	0.293358	1.34352	0.0243902	0.252805	0.227942	450	tags=26%, list=12%, signal=24%	EREG/CD34/HMOX1/PDPN/CDH3/SH2B3/INHBB/SERPINB2/ITPR3/SDC4/PLEC/RGMA/PAK1/HBEGF/ITGB3/ITGA2/FOXF1/CD44/NOTCH1/MCAM/TNC/PKM/GJA1/TIMP1/CD9/ZFP36L2/ITGA5/CLIC1/PEAR1/TGFB1/WNT5A/TNFRSF12A/JUN/PPARD/ANXA5/ELK3/TFPI2/USF1/RANGAP1/GNA12/CAV1/LGALS1/ADAM15/RHOA/MTPN/PHB2/AXL/PTGFRN/ANXA2/THBD/VAV2/TP53/YWHAZ/PRDX2/PRKAR1A/MYOF
GO_RESPONSE_TO_BRONCHODILATOR	GO_RESPONSE_TO_BRONCHODILATOR	GO_RESPONSE_TO_BRONCHODILATOR	12	0.511324	1.34329	0.131653	0.508535	0.458522	291	tags=17%, list=8%, signal=15%	MMP3/PPP1R9B
GO_CELLULAR_RESPONSE_TO_CHEMICAL_STRESS	GO_CELLULAR_RESPONSE_TO_CHEMICAL_STRESS	GO_CELLULAR_RESPONSE_TO_CHEMICAL_STRESS	118	0.317103	1.34251	0.0421053	0.31923	0.287834	662	tags=31%, list=18%, signal=26%	MMP3/HMOX1/BDKRB2/ETV5/ERRFI1/LRRC8D/RIPK3/RHOB/JUN/PRDX1/YBX3/TXN/SERPINB6/TXNRD1/CAV1/ATP13A2/SRXN1/AXL/PTGS2/TP53/PRDX2/CAT/SIRPA/NFE2L2/RPS3/UBQLN1/GPX1/MMP2/LCN2/SOD3/PARP1/PXN/RACK1/MCL1/SOD1/EIF2S1
GO_REGULATION_OF_MUSCLE_HYPERTROPHY	GO_REGULATION_OF_MUSCLE_HYPERTROPHY	GO_REGULATION_OF_MUSCLE_HYPERTROPHY	24	0.439792	1.34094	0.0909091	0.432035	0.389545	478	tags=38%, list=13%, signal=33%	LMNA/ERRFI1/PAK1/IGFBP5/NOTCH1/JARID2/MTPN/DDX39B/GLRX3
GO_RRNA_TRANSCRIPTION	GO_RRNA_TRANSCRIPTION	GO_RRNA_TRANSCRIPTION	10	0.549703	1.34034	0.158602	0.567497	0.511685	761	tags=50%, list=21%, signal=40%	CAVIN1/TCOF1/TP53/SMARCA4/GTF3C1
GO_HYDROLASE_ACTIVITY_ACTING_ON_ESTER_BONDS	GO_HYDROLASE_ACTIVITY_ACTING_ON_ESTER_BONDS	GO_HYDROLASE_ACTIVITY_ACTING_ON_ESTER_BONDS	122	0.314325	1.34025	0.0465116	0.337818	0.304595	769	tags=30%, list=21%, signal=25%	DUSP6/DUSP4/HMOX1/BDKRB2/PALD1/ACPP/ERCC1/DUSP9/PTPN13/NT5E/DUSP5/TNS2/PPP1CA/PLA2G7/PTPRG/FASN/G3BP1/PRKAR1A/PPP2R1A/SAMHD1/PPP2R2A/PLPP3/ATP1A1/PPP2R5D/RPS3/SND1/DROSHA/PLD3/PPM1G/PTPN11/ACOT7/PPP2R1B/PPP2CA/LARS2/GNB1/AGO2/PTPN14
GO_RENAL_SYSTEM_PROCESS	GO_RENAL_SYSTEM_PROCESS	GO_RENAL_SYSTEM_PROCESS	29	0.410091	1.3396	0.108475	0.456508	0.411612	443	tags=34%, list=12%, signal=31%	CD34/SLC9A3R1/MCAM/GJA1/STC1/SGK1/RHOA/BCR/GNAI2/PRKAR1A
GO_ACTIN_FILAMENT_DEPOLYMERIZATION	GO_ACTIN_FILAMENT_DEPOLYMERIZATION	GO_ACTIN_FILAMENT_DEPOLYMERIZATION	23	0.441634	1.33935	0.0878378	0.424955	0.383162	336	tags=26%, list=9%, signal=24%	MICAL2/CAPG/SPTBN2/PPP1R9B/CFL1/MTPN
GO_ADHERENS_JUNCTION_ORGANIZATION	GO_ADHERENS_JUNCTION_ORGANIZATION	GO_ADHERENS_JUNCTION_ORGANIZATION	23	0.441303	1.33835	0.0878378	0.424955	0.383162	819	tags=39%, list=23%, signal=31%	CDH3/ZNF703/ARF6/MAP4K4/CTNNA1/PIP5K1C/PTPN23/CSK/AFDN
GO_ORGANIC_ANION_TRANSMEMBRANE_TRANSPORTER_ACTIVITY	GO_ORGANIC_ANION_TRANSMEMBRANE_TRANSPORTER_ACTIVITY	GO_ORGANIC_ANION_TRANSMEMBRANE_TRANSPORTER_ACTIVITY	23	0.440964	1.33732	0.0878378	0.424955	0.383162	264	tags=30%, list=7%, signal=28%	SLC7A5/SLC38A1/GJA1/SLC3A2/SLC25A5/ABCC1/SLC6A6
GO_HAIR_CELL_DIFFERENTIATION	GO_HAIR_CELL_DIFFERENTIATION	GO_HAIR_CELL_DIFFERENTIATION	15	0.491289	1.3373	0.131902	0.508535	0.458522	214	tags=27%, list=6%, signal=25%	SLC9A3R1/ESRP1/NOTCH1/RBPJ
GO_INTRACELLULAR_PROTEIN_TRANSPORT	GO_INTRACELLULAR_PROTEIN_TRANSPORT	GO_INTRACELLULAR_PROTEIN_TRANSPORT	412	0.263434	1.33709	0.0909091	0.432035	0.389545	1108	tags=42%, list=30%, signal=33%	LMNA/STOM/PAK1/KIF1A/SNX9/ZIC1/TGFB1/RHOB/TXN/EIF5A/RANGAP1/TXNIP/PLK3/ATP13A2/YWHAG/KPNB1/MAP1A/BCR/ARF6/RAN/HSPA9/PHB2/YWHAQ/HSPD1/STAT3/RAB1B/IDE/XPO5/PTGS2/HSPA8/RPL35/TP53/YWHAZ/RPS2/CAT/CDC37/RPL6/DDX39B/HSPA4/RPL8/MYO1C/SCRIB/HM13/TNPO2/RPL27/SAE1/RPS25/DYNLL1/CLTA/RAB7A/TBC1D2B/RPL14/NCBP1/RPS3/RPL18/AKT2/SYMPK/YWHAB/YWHAH/SREBF2/RPL13/RPL15/RPSA/RPS8/RPL11/MICALL2/SGTA/VCP/RPLP0/RPL7A/MI…
GO_ANTIBIOTIC_METABOLIC_PROCESS	GO_ANTIBIOTIC_METABOLIC_PROCESS	GO_ANTIBIOTIC_METABOLIC_PROCESS	25	0.427811	1.33691	0.107843	0.455497	0.4107	659	tags=48%, list=18%, signal=40%	MMP3/PRDX1/AKR1B10/AKR1A1/STAT3/PRDX2/CAT/PXDN/CS/GPX1/ST3GAL1/SOD1
GO_CLATHRIN_COATED_VESICLE_MEMBRANE	GO_CLATHRIN_COATED_VESICLE_MEMBRANE	GO_CLATHRIN_COATED_VESICLE_MEMBRANE	30	0.404262	1.33607	0.100671	0.44671	0.402778	180	tags=20%, list=5%, signal=19%	EREG/TF/HBEGF/CD9/WNT5A/LDLR
GO_MYELOID_LEUKOCYTE_ACTIVATION	GO_MYELOID_LEUKOCYTE_ACTIVATION	GO_MYELOID_LEUKOCYTE_ACTIVATION	190	0.292313	1.33595	0.0192308	0.227705	0.205311	611	tags=32%, list=17%, signal=28%	SPHK1/SLPI/HMOX1/ACPP/STOM/IL33/ABR/FOXF1/IL1RL1/CD44/PKM/PIK3CD/WNT5A/JUN/LDLR/ALDOA/RBPJ/SERPINB6/PLEKHO2/TIMP2/PA2G4/PSMD7/CD63/DEGS1/KPNB1/PYGB/PPIA/RHOA/MIF/PSMD1/BCR/IMPDH2/CCT2/PREX1/FTL/HSPD1/ANXA2/PSMB7/CAP1/TUBB4B/HSP90AB1/HSPA8/VAT1/CSF1/ACTR1B/CAT/PSMD3/SIRPA/PSMC3/TUBB/PDAP1/DYNLL1/RAB7A/FTH1/PSMD11/ARL8A/LCN2/CSNK2B/GPI/VCP/CCT8
GO_WOUND_HEALING	GO_WOUND_HEALING	GO_WOUND_HEALING	182	0.2958	1.33477	0.0425532	0.321728	0.290087	450	tags=26%, list=12%, signal=24%	EREG/CD34/HMOX1/PDPN/CDH3/SH2B3/SERPINB2/ITPR3/SDC4/PLEC/PAK1/HBEGF/ITGB3/ITGA2/CD44/NOTCH1/MCAM/TNC/PKM/GJA1/TIMP1/CD9/ITGA5/CLIC1/PEAR1/TGFB1/WNT5A/TNFRSF12A/PPARD/ANXA5/ELK3/TFPI2/USF1/GNA12/CAV1/ADAM15/RHOA/MTPN/AXL/PTGFRN/ANXA2/THBD/VAV2/TP53/YWHAZ/PRDX2/PRKAR1A/MYOF
GO_COENZYME_METABOLIC_PROCESS	GO_COENZYME_METABOLIC_PROCESS	GO_COENZYME_METABOLIC_PROCESS	41	0.387271	1.33401	0.0638298	0.382884	0.345228	720	tags=34%, list=20%, signal=28%	GSTO1/ACSBG1/SHMT2/HSD17B12/ATIC/FASN/AKR1A1/DLST/PTGS2/GCLC/NADK/VCP/ACOT7/OGDH
GO_POSITIVE_REGULATION_OF_ACTIN_FILAMENT_POLYMERIZATION	GO_POSITIVE_REGULATION_OF_ACTIN_FILAMENT_POLYMERIZATION	GO_POSITIVE_REGULATION_OF_ACTIN_FILAMENT_POLYMERIZATION	29	0.408364	1.33396	0.108475	0.456508	0.411612	730	tags=41%, list=20%, signal=33%	SNX9/CDC42EP4/ARPC1B/ARPC3/RHOA/ARF6/PFN1/BIN1/MYO1C/CYFIP1/CTTN/ARPC2
GO_ORGANIC_ACID_TRANSMEMBRANE_TRANSPORT	GO_ORGANIC_ACID_TRANSMEMBRANE_TRANSPORT	GO_ORGANIC_ACID_TRANSMEMBRANE_TRANSPORT	23	0.43985	1.33394	0.0912162	0.432361	0.38984	264	tags=35%, list=7%, signal=32%	PDPN/EMB/LRRC8D/SLC7A5/SLC38A1/CPT1A/SLC3A2/SLC6A6
GO_MORPHOGENESIS_OF_AN_EPITHELIAL_SHEET	GO_MORPHOGENESIS_OF_AN_EPITHELIAL_SHEET	GO_MORPHOGENESIS_OF_AN_EPITHELIAL_SHEET	30	0.403383	1.33316	0.107383	0.454962	0.410218	166	tags=20%, list=5%, signal=19%	PDPN/HBEGF/CD44/NOTCH1/ITGA5/WNT5A
GO_POSITIVE_REGULATION_OF_MITOCHONDRIAL_OUTER_MEMBRANE_PERMEABILIZATION_INVOLVED_IN_APOPTOTIC_SIGNALING_PATHWAY	GO_POSITIVE_REGULATION_OF_MITOCHONDRIAL_OUTER_MEMBRANE_PERMEABILIZATION_INVOLVED_IN_APOPTOTIC_SIGNALING_PATHWAY	GO_POSITIVE_REGULATION_OF_MITOCHONDRIAL_OUTER_MEMBRANE_PERMEABILIZATION_INVOLVED_IN_APOPTOTIC_SIGNALING_PATHWAY	13	0.502925	1.33195	0.124638	0.493046	0.444556	984	tags=69%, list=27%, signal=51%	YWHAG/YWHAQ/TP53/YWHAZ/YWHAB/YWHAH/YWHAE/TFDP1/NMT1
GO_NEGATIVE_REGULATION_OF_CELL_CYCLE_G2_M_PHASE_TRANSITION	GO_NEGATIVE_REGULATION_OF_CELL_CYCLE_G2_M_PHASE_TRANSITION	GO_NEGATIVE_REGULATION_OF_CELL_CYCLE_G2_M_PHASE_TRANSITION	33	0.400838	1.33098	0.102941	0.449717	0.405488	751	tags=45%, list=21%, signal=36%	PSMD7/PSMD1/PSMD4/PSMB7/PSMD3/PSMC3/PSMD8/PSMB2/PSMB4/PSMD11/PSMC1/PSMB1/TOPBP1/PSMB6/PSMD2
GO_MONOSACCHARIDE_METABOLIC_PROCESS	GO_MONOSACCHARIDE_METABOLIC_PROCESS	GO_MONOSACCHARIDE_METABOLIC_PROCESS	71	0.335741	1.32896	0.0578035	0.368444	0.332209	422	tags=28%, list=12%, signal=25%	GSTO1/CPT1A/PKM/HK2/PPARD/MIDN/GOT2/PGD/ALDOA/GAPDH/USF1/PPP1CA/TKT/TPI1/HK1/PGK1/AKR1A1/GCLC/TP53/MDH2
GO_POSITIVE_REGULATION_OF_VASCULATURE_DEVELOPMENT	GO_POSITIVE_REGULATION_OF_VASCULATURE_DEVELOPMENT	GO_POSITIVE_REGULATION_OF_VASCULATURE_DEVELOPMENT	59	0.353983	1.32754	0.0612245	0.378358	0.341147	171	tags=24%, list=5%, signal=23%	GREM1/CD34/SPHK1/HMOX1/FLT1/EGR1/NOTCH1/PKM/HK2/ITGA5/ANGPTL4/RHOB/WNT5A/HDAC7
GO_RESPONSE_TO_FIBROBLAST_GROWTH_FACTOR	GO_RESPONSE_TO_FIBROBLAST_GROWTH_FACTOR	GO_RESPONSE_TO_FIBROBLAST_GROWTH_FACTOR	50	0.366598	1.32697	0.0590909	0.369239	0.332925	166	tags=18%, list=5%, signal=17%	LHX1/SPRY4/ESRP1/CD44/TNC/GPC1/ZFP36L2/SPRED1/WNT5A
GO_ADP_BINDING	GO_ADP_BINDING	GO_ADP_BINDING	16	0.480864	1.32687	0.122257	0.488015	0.440021	638	tags=56%, list=18%, signal=47%	PKM/MSH6/GLUD1/PGK1/GCLC/ATP5F1D/ATP1A1/VCP/ATP5F1A
GO_CLATHRIN_COATED_VESICLE	GO_CLATHRIN_COATED_VESICLE	GO_CLATHRIN_COATED_VESICLE	53	0.362773	1.326	0.0651163	0.385092	0.347219	223	tags=17%, list=6%, signal=16%	EREG/TF/HBEGF/SNX9/SH3BP4/CD9/WNT5A/LDLR/FURIN
GO_RESPONSE_TO_ARSENIC_CONTAINING_SUBSTANCE	GO_RESPONSE_TO_ARSENIC_CONTAINING_SUBSTANCE	GO_RESPONSE_TO_ARSENIC_CONTAINING_SUBSTANCE	14	0.490485	1.32498	0.143284	0.534711	0.482124	41	tags=14%, list=1%, signal=14%	HMOX1/GSTO1
GO_POSITIVE_REGULATION_OF_TELOMERE_MAINTENANCE_VIA_TELOMERE_LENGTHENING	GO_POSITIVE_REGULATION_OF_TELOMERE_MAINTENANCE_VIA_TELOMERE_LENGTHENING	GO_POSITIVE_REGULATION_OF_TELOMERE_MAINTENANCE_VIA_TELOMERE_LENGTHENING	18	0.462304	1.32163	0.126935	0.49686	0.447995	611	tags=44%, list=17%, signal=37%	CCT5/CCT3/CCT6A/CCT2/CCT7/CCT4/TCP1/CCT8
GO_POSITIVE_REGULATION_OF_PEPTIDYL_SERINE_PHOSPHORYLATION	GO_POSITIVE_REGULATION_OF_PEPTIDYL_SERINE_PHOSPHORYLATION	GO_POSITIVE_REGULATION_OF_PEPTIDYL_SERINE_PHOSPHORYLATION	36	0.389416	1.32141	0.0923077	0.433094	0.390501	420	tags=33%, list=12%, signal=30%	RET/LIF/PAK1/CD44/TGFB1/WNT5A/TXN/CAV1/MIF/PTGS2/HSP90AB1/EIF4G1
GO_REGULATION_OF_CELL_SIZE	GO_REGULATION_OF_CELL_SIZE	GO_REGULATION_OF_CELL_SIZE	67	0.341968	1.32104	0.0641711	0.383162	0.345479	414	tags=22%, list=11%, signal=20%	BARHL2/SEMA7A/RET/SLC9A3R1/PAK1/MSN/WNT5A/TNFRSF12A/ANXA7/RTN4/RHOA/MTPN/CDK4/HSP90AB1/VAV2
GO_REGULATION_OF_CARDIAC_MUSCLE_CONTRACTION	GO_REGULATION_OF_CARDIAC_MUSCLE_CONTRACTION	GO_REGULATION_OF_CARDIAC_MUSCLE_CONTRACTION	11	0.530257	1.31947	0.131285	0.507839	0.457894	488	tags=45%, list=13%, signal=39%	GSTO1/STC1/CAV1/BIN1/ATP1A1
GO_OUTER_MEMBRANE	GO_OUTER_MEMBRANE	GO_OUTER_MEMBRANE	47	0.365597	1.31912	0.0672269	0.388781	0.350545	423	tags=23%, list=12%, signal=21%	ASS1/ANKH/ITPR3/CPT1A/HK2/GJA1/HK1/PHB2/BCL2L1/ATP5MC3/VAT1
GO_PROTEIN_LOCALIZATION_TO_MEMBRANE	GO_PROTEIN_LOCALIZATION_TO_MEMBRANE	GO_PROTEIN_LOCALIZATION_TO_MEMBRANE	225	0.285153	1.31865	0.0263158	0.263384	0.237481	1037	tags=48%, list=29%, signal=36%	SLC9A3R1/ETV5/EPHA2/STOM/PAK1/GPC1/TGFB1/MYADM/THY1/CAV1/SH3PXD2B/YWHAG/PPP1R9B/ARF6/TIAM1/YWHAQ/ANXA2/BCL2L1/RPL35/TP53/YWHAZ/RPS2/RPL6/ITGB1/HSPA4/RPL8/MYO1C/PTCH1/SCRIB/CLSTN1/RPL27/BAG6/RPS25/RPL14/RPS3/RPL18/AKT2/YWHAB/YWHAH/RPL13/RPL15/RPSA/RPS8/RPL11/SGTA/RPLP0/RPL7A/MICALL1/RPL41/SQSTM1/RPS23/ATP1B3/RACK1/RPL7/FLOT2/RPL19/RPS17/RPS6/RPS4Y1/RPL5/TNFRSF1A/RPLP2/RPL12/RPS15/RPL9/CD81/RPS5/RP…
GO_POSITIVE_REGULATION_OF_FIBROBLAST_PROLIFERATION	GO_POSITIVE_REGULATION_OF_FIBROBLAST_PROLIFERATION	GO_POSITIVE_REGULATION_OF_FIBROBLAST_PROLIFERATION	23	0.434707	1.31834	0.111486	0.46031	0.41504	381	tags=35%, list=10%, signal=31%	EREG/SPHK1/S100A6/WNT5A/JUN/MIF/CDK4/ANXA2
GO_GROWTH_FACTOR_RECEPTOR_BINDING	GO_GROWTH_FACTOR_RECEPTOR_BINDING	GO_GROWTH_FACTOR_RECEPTOR_BINDING	37	0.387706	1.31759	0.0972763	0.441281	0.397882	292	tags=24%, list=8%, signal=23%	GREM1/EREG/SLC9A3R1/HBEGF/ITGB3/ITGA5/SHC1/IL1RAP/SOCS5
GO_AMMONIUM_ION_METABOLIC_PROCESS	GO_AMMONIUM_ION_METABOLIC_PROCESS	GO_AMMONIUM_ION_METABOLIC_PROCESS	33	0.39644	1.31638	0.106618	0.453612	0.409001	250	tags=24%, list=7%, signal=23%	SPHK1/ODC1/SAT1/CPT1A/LDLR/CAPN2/PLA2G7/AKR1B10
GO_SPROUTING_ANGIOGENESIS	GO_SPROUTING_ANGIOGENESIS	GO_SPROUTING_ANGIOGENESIS	42	0.380271	1.31604	0.0779221	0.410853	0.370447	171	tags=21%, list=5%, signal=21%	GREM1/HMOX1/EPHA2/FLT1/NOTCH1/PKM/ITGA5/SPRED1/HDAC7
GO_NCRNA_METABOLIC_PROCESS	GO_NCRNA_METABOLIC_PROCESS	GO_NCRNA_METABOLIC_PROCESS	108	0.314426	1.31558	0.038835	0.307012	0.276818	866	tags=44%, list=24%, signal=35%	PA2G4/NOP2/NSUN2/DDX54/BOP1/RAN/HEATR1/FTSJ3/XPO5/RPL35/RPS2/CTU2/UTP4/RPL27/GTPBP4/DDX21/RPL14/SND1/PDCD11/RPS8/DROSHA/RPL11/RPL7A/RTCB/RPL7/EIF4A3/TEX10/NOL9/SENP3/NOL6/URB1/RPS17/RPS6/RPL5/LARS2/RPS15/AGO2/RPS16/RPS9/WDR43/SRRT/TRIM71/SART1/RPS24/PES1/BMS1/RPS14/NOP14
GO_SODIUM_ION_TRANSPORT	GO_SODIUM_ION_TRANSPORT	GO_SODIUM_ION_TRANSPORT	41	0.381912	1.31555	0.0765957	0.410351	0.369994	254	tags=20%, list=7%, signal=18%	GLRX/SLC9A3R1/STOM/SLC20A1/SLC38A1/SLC3A2/SGK1/SLC5A3
GO_REGULATION_OF_DNA_BINDING	GO_REGULATION_OF_DNA_BINDING	GO_REGULATION_OF_DNA_BINDING	37	0.387021	1.31526	0.105058	0.449717	0.405488	225	tags=16%, list=6%, signal=15%	HMOX1/LIF/ITGA2/TGFB1/JUN/TXN
GO_REGULATION_OF_ERBB_SIGNALING_PATHWAY	GO_REGULATION_OF_ERBB_SIGNALING_PATHWAY	GO_REGULATION_OF_ERBB_SIGNALING_PATHWAY	33	0.396025	1.315	0.110294	0.459274	0.414106	343	tags=24%, list=9%, signal=22%	EREG/ERRFI1/HBEGF/RTN4/RBPJ/SHC1/SOCS5/ARHGEF7
GO_ACTIVATION_OF_GTPASE_ACTIVITY	GO_ACTIVATION_OF_GTPASE_ACTIVITY	GO_ACTIVATION_OF_GTPASE_ACTIVITY	30	0.397525	1.3138	0.120805	0.486087	0.438281	528	tags=33%, list=15%, signal=29%	EPHA2/ABR/WNT5A/CORO1C/RANGAP1/BCR/TIAM1/SCRIB/TBC1D2B/AKT2
GO_CATION_TRANSMEMBRANE_TRANSPORTER_ACTIVITY	GO_CATION_TRANSMEMBRANE_TRANSPORTER_ACTIVITY	GO_CATION_TRANSMEMBRANE_TRANSPORTER_ACTIVITY	79	0.326683	1.31335	0.0512821	0.348498	0.314225	488	tags=28%, list=13%, signal=25%	TF/ITPR3/SLC20A1/SLC7A5/SLC38A1/NCS1/ANXA5/SLC3A2/SLC25A37/SLC5A3/RASA3/SLC6A6/ATP13A2/ATP5F1B/PIEZO1/ANXA2/ATP5MC3/SLC25A3/SLC6A8/ATP5F1D/SLC39A6/ATP1A1
GO_MAINTENANCE_OF_PROTEIN_LOCALIZATION_IN_ORGANELLE	GO_MAINTENANCE_OF_PROTEIN_LOCALIZATION_IN_ORGANELLE	GO_MAINTENANCE_OF_PROTEIN_LOCALIZATION_IN_ORGANELLE	17	0.466287	1.31163	0.144201	0.536731	0.483945	339	tags=24%, list=9%, signal=21%	HK2/TXN/RANGAP1/HK1
GO_REGULATION_OF_SODIUM_ION_TRANSMEMBRANE_TRANSPORT	GO_REGULATION_OF_SODIUM_ION_TRANSMEMBRANE_TRANSPORT	GO_REGULATION_OF_SODIUM_ION_TRANSMEMBRANE_TRANSPORT	16	0.474895	1.3104	0.141066	0.527635	0.475743	54	tags=19%, list=1%, signal=19%	GLRX/SLC9A3R1/STOM
GO_NEGATIVE_REGULATION_OF_NEURON_DEATH	GO_NEGATIVE_REGULATION_OF_NEURON_DEATH	GO_NEGATIVE_REGULATION_OF_NEURON_DEATH	61	0.347885	1.30997	0.0588235	0.368888	0.332609	802	tags=39%, list=22%, signal=31%	CD34/HMOX1/JUN/UNC5B/ATP13A2/SET/RHOA/CRLF1/AXL/STAT3/BCL2L1/HSP90AB1/GCLC/EIF4G1/CSF1/PSMC1/RACK1/SOD1/CEBPB/DNAJC5/REST/HYOU1/RASA1/SNX6
GO_RIBONUCLEOPROTEIN_COMPLEX	GO_RIBONUCLEOPROTEIN_COMPLEX	GO_RIBONUCLEOPROTEIN_COMPLEX	253	0.282583	1.3073	0.0333333	0.293037	0.264218	1221	tags=56%, list=34%, signal=40%	VIM/IGF2BP1/GAPDH/BOP1/YBX1/HEATR1/G3BP1/FTSJ3/XPO5/HSPA8/RPL35/EIF3D/EIF4G1/RPS2/BTF3/PPAN/RPL6/DDX39B/HNRNPAB/RPL8/EIF3C/LARP1/UTP4/NOC2L/HNRNPF/RPL27/RPS25/RPL14/IVNS1ABP/NCBP1/RPS3/RPL18/SND1/PDCD11/RPL13/RPL15/RPSA/PABPC1/RPS8/RPL11/EIF3B/SNRPB/EIF3L/EFTUD2/RPLP0/RPL7A/RPL41/FXR2/RPS23/RACK1/SF3B3/EIF4H/RPL7/EIF4A3/EIF2S1/LRPPRC/G3BP2/NOL6/RPL19/RPS17/RPS6/U2AF2/RPS4Y1/RPL5/DDX23/RPLP2/RPL12…
GO_DNA_BINDING_TRANSCRIPTION_REPRESSOR_ACTIVITY	GO_DNA_BINDING_TRANSCRIPTION_REPRESSOR_ACTIVITY	GO_DNA_BINDING_TRANSCRIPTION_REPRESSOR_ACTIVITY	47	0.362081	1.30643	0.0798319	0.412233	0.371691	247	tags=21%, list=7%, signal=20%	BCL6B/TGIF1/SALL1/MYPOP/PPARD/ERF/ZBTB16/ELK3/YBX3/JARID2
GO_SPLEEN_DEVELOPMENT	GO_SPLEEN_DEVELOPMENT	GO_SPLEEN_DEVELOPMENT	12	0.497207	1.3062	0.165266	0.579035	0.522088	247	tags=33%, list=7%, signal=31%	CITED2/RIPK3/CDKN2B/JARID2
GO_CYTOKINE_METABOLIC_PROCESS	GO_CYTOKINE_METABOLIC_PROCESS	GO_CYTOKINE_METABOLIC_PROCESS	21	0.436632	1.30594	0.13355	0.513163	0.462695	259	tags=38%, list=7%, signal=36%	EREG/HMOX1/INHBB/ERRFI1/EGR1/WNT5A/IGF2BP1/IL1RAP
GO_MAGNESIUM_ION_BINDING	GO_MAGNESIUM_ION_BINDING	GO_MAGNESIUM_ION_BINDING	51	0.360368	1.30557	0.0720721	0.402311	0.362744	415	tags=14%, list=11%, signal=12%	SPHK1/PKM/NCS1/PRPSAP1/MSH6/RAN/GCLC
GO_BASOLATERAL_PLASMA_MEMBRANE	GO_BASOLATERAL_PLASMA_MEMBRANE	GO_BASOLATERAL_PLASMA_MEMBRANE	53	0.356955	1.30474	0.0883721	0.425894	0.384009	488	tags=26%, list=13%, signal=23%	CD34/TF/PDPN/SLC7A5/MSN/CD44/LDLR/ABCC1/ANXA2/IDE/HSP90AB1/MYO1C/SCRIB/ATP1A1
GO_ACTIN_FILAMENT_POLYMERIZATION	GO_ACTIN_FILAMENT_POLYMERIZATION	GO_ACTIN_FILAMENT_POLYMERIZATION	56	0.351564	1.30416	0.0603015	0.37556	0.338624	770	tags=36%, list=21%, signal=29%	CAPG/SNX9/CDC42EP4/SPTBN2/MYADM/ARPC1B/ARPC3/RHOA/ARF6/MTPN/PFN1/BIN1/PREX1/MYO1C/MICALL2/CYFIP1/CAPZB/CTTN/ARPC2/RASA1
GO_INORGANIC_ANION_TRANSPORT	GO_INORGANIC_ANION_TRANSPORT	GO_INORGANIC_ANION_TRANSPORT	25	0.417154	1.3036	0.127451	0.49686	0.447995	142	tags=16%, list=4%, signal=15%	ANKH/SLC20A1/LRRC8D/CLIC1
GO_MEMBRANE_PROTEIN_PROTEOLYSIS	GO_MEMBRANE_PROTEIN_PROTEOLYSIS	GO_MEMBRANE_PROTEIN_PROTEOLYSIS	23	0.429821	1.30353	0.131757	0.508535	0.458522	483	tags=35%, list=13%, signal=30%	RET/SNX9/TIMP1/TGFB1/FURIN/TIMP2/NRDC/HM13
GO_PORE_COMPLEX_ASSEMBLY	GO_PORE_COMPLEX_ASSEMBLY	GO_PORE_COMPLEX_ASSEMBLY	11	0.523349	1.30228	0.150838	0.551127	0.496925	1464	tags=82%, list=40%, signal=49%	RTN4/CCT3/CCT8/AFDN/NUP93/NUP98/ANO6/NUP153/NUP205
GO_ORGANONITROGEN_COMPOUND_BIOSYNTHETIC_PROCESS	GO_ORGANONITROGEN_COMPOUND_BIOSYNTHETIC_PROCESS	GO_ORGANONITROGEN_COMPOUND_BIOSYNTHETIC_PROCESS	468	0.267721	1.30138	0.25	0.653993	0.589675	987	tags=42%, list=27%, signal=35%	BARHL2/ASS1/EREG/SPHK1/ODC1/INHBB/GSTO1/ACSBG1/SDC4/HBEGF/ENC1/ITGB3/ITGA2/PHGDH/SAT1/IGFBP5/PHLDA1/EGR1/MTAP/PKM/VIM/GPC1/B4GALT5/LARGE2/ZFP36L2/UCK2/SHMT2/TGFB1/LCLAT1/NT5E/IGF2BP1/GOT2/ALDOA/LTO1/PRPSAP1/CAPN2/YBX3/DPY19L1/GAPDH/HSD17B12/FURIN/EIF5A/PPP1CA/PA2G4/IL1RAP/DEGS1/GLUD1/NDST1/EEF1D/RXRA/RHOA/ATIC/FASN/IMPDH2/MTPN/ATP5F1B/CDK4/PRMT1/SDC3/MGAT5/AKR1A1/TCOF1/STAT3/ABCF1/PTGS2/ATP5MC3/C…
GO_NEGATIVE_REGULATION_OF_PHOSPHORUS_METABOLIC_PROCESS	GO_NEGATIVE_REGULATION_OF_PHOSPHORUS_METABOLIC_PROCESS	GO_NEGATIVE_REGULATION_OF_PHOSPHORUS_METABOLIC_PROCESS	167	0.287181	1.30043	0.0294118	0.277655	0.250348	313	tags=18%, list=9%, signal=17%	GREM1/DUSP6/SPRY4/DUSP4/BDKRB2/SH2B3/SLC9A3R1/LIF/ERRFI1/DUSP9/SPRED3/SOCS3/CDKN2B/PTPN13/TGFB1/SPRED1/DUSP5/JUN/CORO1C/MIDN/MYADM/THY1/CAV1/FKBP1A/YWHAG/SET/PPP1R9B/SOCS5/PEBP1/RHOA
GO_TRANSCRIPTION_COUPLED_NUCLEOTIDE_EXCISION_REPAIR	GO_TRANSCRIPTION_COUPLED_NUCLEOTIDE_EXCISION_REPAIR	GO_TRANSCRIPTION_COUPLED_NUCLEOTIDE_EXCISION_REPAIR	20	0.446657	1.29963	0.135762	0.517757	0.466837	1130	tags=50%, list=31%, signal=35%	ERCC1/COPS7A/RPA1/DDB1/RPS27A/POLD1/PRPF19/LIG1/ERCC3/HMGN1
GO_POLYSOME	GO_POLYSOME	GO_POLYSOME	49	0.357943	1.29881	0.0782609	0.410853	0.370447	1075	tags=57%, list=30%, signal=41%	VIM/EIF4G1/BTF3/RPL6/RPL8/LARP1/RPS3/RPL18/RPL11/RPL7A/RPL41/FXR2/RPS23/EIF4H/RPL7/EIF2S1/RPL19/RPS6/RPS4Y1/AGO2/EIF4B/RPL31/EIF3H/GCN1/EEF2/RPS21/LIN28A/RPL18A
GO_NUCLEOSIDE_MONOPHOSPHATE_METABOLIC_PROCESS	GO_NUCLEOSIDE_MONOPHOSPHATE_METABOLIC_PROCESS	GO_NUCLEOSIDE_MONOPHOSPHATE_METABOLIC_PROCESS	17	0.460724	1.29599	0.166144	0.579035	0.522088	626	tags=47%, list=17%, signal=39%	TJP2/UCK2/NT5E/ATIC/IMPDH2/AK1/PFAS/CAD
GO_POSITIVE_REGULATION_OF_PROTEIN_TARGETING_TO_MITOCHONDRION	GO_POSITIVE_REGULATION_OF_PROTEIN_TARGETING_TO_MITOCHONDRION	GO_POSITIVE_REGULATION_OF_PROTEIN_TARGETING_TO_MITOCHONDRION	12	0.493151	1.29555	0.176471	0.588284	0.530428	1559	tags=83%, list=43%, signal=48%	SAE1/SREBF2/MICALL2/UBE2L3/UBE2D3/CSNK2A2/UBE2J2/BAP1/ARIH2/NPEPPS
GO_PROSTANOID_METABOLIC_PROCESS	GO_PROSTANOID_METABOLIC_PROCESS	GO_PROSTANOID_METABOLIC_PROCESS	10	0.53114	1.29508	0.174731	0.587992	0.530165	389	tags=40%, list=11%, signal=36%	PTGS1/PTGES/MIF/PTGS2
GO_EPITHELIAL_TUBE_MORPHOGENESIS	GO_EPITHELIAL_TUBE_MORPHOGENESIS	GO_EPITHELIAL_TUBE_MORPHOGENESIS	109	0.305933	1.2934	0.0373832	0.303673	0.273808	341	tags=19%, list=9%, signal=18%	LHX1/GREM1/RET/ETV5/EPHA2/SDC4/MICAL2/PAK1/SALL1/FOXF1/NOTCH1/TNC/TGFB1/RHOB/WNT5A/RBPJ/PPP1CA/RHOA/CFL1/PHB2/PFN1
GO_SNRNA_BINDING	GO_SNRNA_BINDING	GO_SNRNA_BINDING	12	0.492099	1.29278	0.176471	0.588284	0.530428	1203	tags=58%, list=33%, signal=39%	EIF5A/DDX39B/DDX21/EFTUD2/GEMIN5/SNRNP70/NCBP2
GO_CELL_ACTIVATION_INVOLVED_IN_IMMUNE_RESPONSE	GO_CELL_ACTIVATION_INVOLVED_IN_IMMUNE_RESPONSE	GO_CELL_ACTIVATION_INVOLVED_IN_IMMUNE_RESPONSE	197	0.285661	1.29144	0.0204082	0.23683	0.213538	611	tags=31%, list=17%, signal=27%	SLPI/HMOX1/ACPP/STOM/IL33/ABR/FOXF1/ERCC1/CD44/PKM/PIK3CD/TGFB1/ALDOA/SERPINB6/PLEKHO2/TIMP2/PA2G4/PSMD7/CD63/MSH6/DEGS1/KPNB1/SOCS5/PYGB/PPIA/LGALS1/RHOA/MIF/PSMD1/BCR/IMPDH2/CCT2/FTL/HSPD1/STAT3/ANXA2/APBB1IP/PSMB7/CAP1/TUBB4B/HSP90AB1/HSPA8/TP53/VAT1/ACTR1B/CAT/PSMD3/SIRPA/PSMC3/TUBB/PDAP1/DYNLL1/RAB7A/FTH1/PSMD11/ARL8A/LCN2/CSNK2B/GPI/VCP/CCT8
GO_CELL_LEADING_EDGE	GO_CELL_LEADING_EDGE	GO_CELL_LEADING_EDGE	161	0.288476	1.29111	0.0285714	0.273328	0.246447	481	tags=23%, list=13%, signal=21%	SPRY4/PDPN/SLC9A3R1/AMOT/EPHA2/PAK1/ITGB3/CAPG/CD44/SNX9/VIM/PARVB/ITGA5/PTPN13/MYO10/S100A6/TNFRSF12A/IGF2BP1/CORO1C/MYADM/ARHGAP31/THY1/PPP1R9B/ARPC3/RHOA/CFL1/ARF6/TIAM1/ARHGEF7/PIEZO1/ANXA2/APBB1IP/PLXND1/ITGB1/MYO1C/SCRIB/SLC39A6
GO_REGULATION_OF_ESTABLISHMENT_OF_PLANAR_POLARITY	GO_REGULATION_OF_ESTABLISHMENT_OF_PLANAR_POLARITY	GO_REGULATION_OF_ESTABLISHMENT_OF_PLANAR_POLARITY	47	0.357795	1.29097	0.0840336	0.419328	0.378088	751	tags=40%, list=21%, signal=32%	WNT5A/PSMD7/RHOA/PSMD1/TIAM1/PFN1/PSMD4/PSMB7/PSMD3/PSMC3/PSMD8/PSMB2/PSMB4/PSMD11/PSMC1/AP2A1/PSMB1/PSMB6/PSMD2
GO_ACTIN_POLYMERIZATION_OR_DEPOLYMERIZATION	GO_ACTIN_POLYMERIZATION_OR_DEPOLYMERIZATION	GO_ACTIN_POLYMERIZATION_OR_DEPOLYMERIZATION	70	0.325371	1.29063	0.0742857	0.407987	0.367863	770	tags=37%, list=21%, signal=30%	MICAL2/CAPG/SNX9/CDC42EP4/SPTBN2/MYADM/ARPC1B/PPP1R9B/ARPC3/RHOA/CFL1/ARF6/MTPN/PFN1/BIN1/PREX1/CAP1/MYO1C/MICALL2/CYFIP1/ARHGAP35/CAPZB/CTTN/ARPC2/WDR1/RASA1
GO_PROTEIN_INSERTION_INTO_MITOCHONDRIAL_MEMBRANE_INVOLVED_IN_APOPTOTIC_SIGNALING_PATHWAY	GO_PROTEIN_INSERTION_INTO_MITOCHONDRIAL_MEMBRANE_INVOLVED_IN_APOPTOTIC_SIGNALING_PATHWAY	GO_PROTEIN_INSERTION_INTO_MITOCHONDRIAL_MEMBRANE_INVOLVED_IN_APOPTOTIC_SIGNALING_PATHWAY	12	0.491212	1.29045	0.176471	0.588284	0.530428	984	tags=75%, list=27%, signal=55%	YWHAG/YWHAQ/TP53/YWHAZ/YWHAB/YWHAH/YWHAE/TFDP1/NMT1
GO_FIBROBLAST_GROWTH_FACTOR_BINDING	GO_FIBROBLAST_GROWTH_FACTOR_BINDING	GO_FIBROBLAST_GROWTH_FACTOR_BINDING	10	0.528774	1.28931	0.177419	0.588284	0.530428	425	tags=30%, list=12%, signal=27%	ITGB3/GPC1/RPS2
GO_SODIUM_ION_TRANSMEMBRANE_TRANSPORT	GO_SODIUM_ION_TRANSMEMBRANE_TRANSPORT	GO_SODIUM_ION_TRANSMEMBRANE_TRANSPORT	26	0.407303	1.28878	0.118421	0.478755	0.431671	187	tags=19%, list=5%, signal=18%	GLRX/SLC9A3R1/STOM/SLC20A1/SLC3A2
GO_REGULATION_OF_MITOCHONDRION_ORGANIZATION	GO_REGULATION_OF_MITOCHONDRION_ORGANIZATION	GO_REGULATION_OF_MITOCHONDRION_ORGANIZATION	68	0.3302	1.28789	0.0815217	0.413288	0.372642	625	tags=32%, list=17%, signal=27%	LMNA/FAM162A/HK2/SLC25A5/INF2/ATP13A2/YWHAG/YWHAQ/BCL2L1/GCLC/TP53/YWHAZ/VAT1/CDC37/SAE1/PRELID1/YWHAB/YWHAH/SREBF2/GPX1/MICALL2/SQSTM1
GO_MITOCHONDRION	GO_MITOCHONDRION	GO_MITOCHONDRION	287	0.276676	1.28736	0.0416667	0.318472	0.287151	758	tags=34%, list=21%, signal=30%	ASS1/STOM/FAM162A/CPT1A/PTGES/RIPK3/PKM/HK2/GJA1/CLIC1/SHMT2/GOT2/CAVIN1/ELK3/CAPN2/SLC25A5/SGK1/SHC1/SLC25A37/TXNIP/JARID2/TXNRD1/AKR1B10/DEGS1/GLUD1/YWHAG/TNRC18/RXRA/HOXB9/FKBP4/HSPA9/HEATR1/HK1/PHB2/ATP5F1B/YWHAQ/HSPD1/DLST/STAT3/IDE/BCL2L1/MT-ND1/ATP5MC3/NRDC/UBA1/HSP90AB1/GCLC/TP53/YWHAZ/MDH2/VAT1/SLC25A3/CAT/PPP2R1A/ATP5F1D/TUFM/PHYKPL/UQCRC1/ALDH7A1/DDX21/DYNLL1/NDUFV1/NCBP1/PRELID1/RPS3/…
GO_REGULATION_OF_MACROPHAGE_ACTIVATION	GO_REGULATION_OF_MACROPHAGE_ACTIVATION	GO_REGULATION_OF_MACROPHAGE_ACTIVATION	16	0.466527	1.28731	0.153605	0.557736	0.502885	364	tags=44%, list=10%, signal=40%	SPHK1/IL33/IL1RL1/WNT5A/LDLR/MIF/HSPD1
GO_ORGANIC_ACID_BIOSYNTHETIC_PROCESS	GO_ORGANIC_ACID_BIOSYNTHETIC_PROCESS	GO_ORGANIC_ACID_BIOSYNTHETIC_PROCESS	69	0.326075	1.28658	0.0883978	0.425894	0.384009	389	tags=25%, list=11%, signal=22%	ASS1/PTGS1/PHGDH/MTAP/PTGES/PKM/SHMT2/TGFB1/GOT2/HSD17B12/DEGS1/GLUD1/MIF/ATIC/FASN/AKR1A1/PTGS2
GO_RESPONSE_TO_LEAD_ION	GO_RESPONSE_TO_LEAD_ION	GO_RESPONSE_TO_LEAD_ION	11	0.516827	1.28606	0.162011	0.573312	0.516929	440	tags=45%, list=12%, signal=40%	ANXA5/PPP1CA/CDK4/PTGS2/CAT
GO_POSITIVE_REGULATION_OF_STRIATED_MUSCLE_CELL_DIFFERENTIATION	GO_POSITIVE_REGULATION_OF_STRIATED_MUSCLE_CELL_DIFFERENTIATION	GO_POSITIVE_REGULATION_OF_STRIATED_MUSCLE_CELL_DIFFERENTIATION	14	0.476029	1.28593	0.161194	0.571967	0.515715	214	tags=29%, list=6%, signal=27%	GREM1/TGFB1/CAPN2/RBPJ
GO_NEGATIVE_REGULATION_OF_WNT_SIGNALING_PATHWAY	GO_NEGATIVE_REGULATION_OF_WNT_SIGNALING_PATHWAY	GO_NEGATIVE_REGULATION_OF_WNT_SIGNALING_PATHWAY	71	0.324855	1.28587	0.0751445	0.409293	0.36904	540	tags=27%, list=15%, signal=23%	GREM1/DKK2/SLC9A3R1/APCDD1/EGR1/NOTCH1/WNT5A/PSMD7/CAV1/PSMD1/G3BP1/PSMD4/PSMB7/PSMD3/PSMC3/PSMD8/PSMB2/PSMB4/PSMD11
GO_KIDNEY_EPITHELIUM_DEVELOPMENT	GO_KIDNEY_EPITHELIUM_DEVELOPMENT	GO_KIDNEY_EPITHELIUM_DEVELOPMENT	45	0.365354	1.2858	0.106383	0.453419	0.408827	107	tags=18%, list=3%, signal=17%	LHX1/GREM1/CD34/RET/SDC4/LIF/SALL1/NOTCH1
GO_NUCLEOTIDE_EXCISION_REPAIR_DNA_INCISION	GO_NUCLEOTIDE_EXCISION_REPAIR_DNA_INCISION	GO_NUCLEOTIDE_EXCISION_REPAIR_DNA_INCISION	11	0.516447	1.28511	0.164804	0.579035	0.522088	1071	tags=64%, list=29%, signal=45%	ERCC1/PARP1/RPA1/DDB1/RPS27A/POLD1/ERCC3
GO_PHOSPHOLIPASE_ACTIVITY	GO_PHOSPHOLIPASE_ACTIVITY	GO_PHOSPHOLIPASE_ACTIVITY	14	0.475465	1.2844	0.161194	0.571967	0.515715	249	tags=21%, list=7%, signal=20%	HMOX1/BDKRB2/PLA2G7
GO_REGULATION_OF_EPITHELIAL_CELL_MIGRATION	GO_REGULATION_OF_EPITHELIAL_CELL_MIGRATION	GO_REGULATION_OF_EPITHELIAL_CELL_MIGRATION	92	0.308774	1.28321	0.0454545	0.335672	0.302659	389	tags=26%, list=11%, signal=24%	HMOX1/EPHA2/HBEGF/ITGB3/ITGA2/NOTCH1/TGFB1/RHOB/SPRED1/WNT5A/JUN/HDAC7/CORO1C/STC1/RTN4/DOCK5/RHOA/PTPRG/ARF6/PFN1/ATP5F1B/MAP4K4/NRP2/PTGS2
GO_NEGATIVE_REGULATION_OF_PROTEIN_MODIFICATION_PROCESS	GO_NEGATIVE_REGULATION_OF_PROTEIN_MODIFICATION_PROCESS	GO_NEGATIVE_REGULATION_OF_PROTEIN_MODIFICATION_PROCESS	193	0.279634	1.28208	0.0192308	0.227705	0.205311	570	tags=24%, list=16%, signal=21%	GREM1/DUSP6/SPRY4/DUSP4/BDKRB2/SH2B3/SLC9A3R1/LIF/ERRFI1/DUSP9/SPRED3/SOCS3/CDKN2B/PTPN13/TGFB1/SPRED1/DUSP5/JUN/CORO1C/MYADM/JARID2/THY1/CAV1/FKBP1A/YWHAG/SET/PPP1R9B/SOCS5/PEBP1/GNAI2/MGAT5/GCLC/EIF4G1/PRKAR1A/PPP2R1A/NOC2L/PLPP3/GTPBP4/SIRPA/PPP2R5D/IVNS1ABP/RPS3/YWHAB/SOX4/STRAP/RPL11
GO_POSITIVE_REGULATION_OF_MEMBRANE_PERMEABILITY	GO_POSITIVE_REGULATION_OF_MEMBRANE_PERMEABILITY	GO_POSITIVE_REGULATION_OF_MEMBRANE_PERMEABILITY	19	0.442609	1.2818	0.15873	0.567497	0.511685	535	tags=42%, list=15%, signal=36%	SLC25A5/YWHAG/YWHAQ/GCLC/TP53/YWHAZ/YWHAB/YWHAH
GO_LIPID_PHOSPHORYLATION	GO_LIPID_PHOSPHORYLATION	GO_LIPID_PHOSPHORYLATION	22	0.427208	1.28179	0.155932	0.562744	0.5074	302	tags=23%, list=8%, signal=21%	SPHK1/SOCS3/PIK3CD/SOCS5/PIP4K2B
GO_KINASE_INHIBITOR_ACTIVITY	GO_KINASE_INHIBITOR_ACTIVITY	GO_KINASE_INHIBITOR_ACTIVITY	14	0.474322	1.28131	0.167164	0.579035	0.522088	443	tags=36%, list=12%, signal=31%	SOCS3/CDKN2B/SPRED1/YWHAG/PRKAR1A
GO_EPIDERMAL_CELL_DIFFERENTIATION	GO_EPIDERMAL_CELL_DIFFERENTIATION	GO_EPIDERMAL_CELL_DIFFERENTIATION	55	0.346425	1.2808	0.0784314	0.410853	0.370447	243	tags=22%, list=7%, signal=21%	EREG/CDH3/SLC9A3R1/ESRP1/EPHA2/ERRFI1/NOTCH1/CTSV/WNT5A/RBPJ/FURIN/TXNIP
GO_ANCHORED_COMPONENT_OF_MEMBRANE	GO_ANCHORED_COMPONENT_OF_MEMBRANE	GO_ANCHORED_COMPONENT_OF_MEMBRANE	18	0.447892	1.28043	0.167183	0.579035	0.522088	261	tags=33%, list=7%, signal=31%	SEMA7A/RGMA/GPC1/NT5E/GFRA1/THY1
GO_REGULATION_OF_MITOCHONDRIAL_MEMBRANE_PERMEABILITY_INVOLVED_IN_APOPTOTIC_PROCESS	GO_REGULATION_OF_MITOCHONDRIAL_MEMBRANE_PERMEABILITY_INVOLVED_IN_APOPTOTIC_PROCESS	GO_REGULATION_OF_MITOCHONDRIAL_MEMBRANE_PERMEABILITY_INVOLVED_IN_APOPTOTIC_PROCESS	18	0.447858	1.28034	0.167183	0.579035	0.522088	535	tags=44%, list=15%, signal=38%	SLC25A5/YWHAG/YWHAQ/GCLC/TP53/YWHAZ/YWHAB/YWHAH
GO_REGULATION_OF_CELLULAR_KETONE_METABOLIC_PROCESS	GO_REGULATION_OF_CELLULAR_KETONE_METABOLIC_PROCESS	GO_REGULATION_OF_CELLULAR_KETONE_METABOLIC_PROCESS	54	0.346024	1.27908	0.100917	0.446774	0.402835	751	tags=41%, list=21%, signal=33%	ODC1/CPT1A/EGR1/NCOR2/PSMD7/CAV1/PSMD1/PSMD4/PTGS2/PSMB7/PSMD3/PSMC3/PSMD8/AKT2/PSMB2/PSMB4/PSMD11/PSMC1/PSMB1/REST/PSMB6/PSMD2
GO_POSITIVE_REGULATION_OF_PROTEIN_CONTAINING_COMPLEX_ASSEMBLY	GO_POSITIVE_REGULATION_OF_PROTEIN_CONTAINING_COMPLEX_ASSEMBLY	GO_POSITIVE_REGULATION_OF_PROTEIN_CONTAINING_COMPLEX_ASSEMBLY	84	0.315058	1.27848	0.0625	0.378358	0.341147	739	tags=36%, list=20%, signal=29%	MMP3/PAK1/ERCC1/MSN/SNX9/CDC42EP4/TGFB1/ARPC1B/ARPC3/RHOA/ARF6/PFN1/BIN1/PIEZO1/IDE/TP53/EIF4G1/MYO1C/PSMC3/RPS3/VCP/PARP1/RHOC/RAP1B/RACK1/CYFIP1/RPA1/CTTN/ARPC2/MAPRE1
GO_REGULATION_OF_PEPTIDYL_THREONINE_PHOSPHORYLATION	GO_REGULATION_OF_PEPTIDYL_THREONINE_PHOSPHORYLATION	GO_REGULATION_OF_PEPTIDYL_THREONINE_PHOSPHORYLATION	15	0.468966	1.27654	0.165644	0.579035	0.522088	166	tags=33%, list=5%, signal=32%	SPHK1/SPRED3/TGFB1/SPRED1/WNT5A
GO_BRUSH_BORDER	GO_BRUSH_BORDER	GO_BRUSH_BORDER	28	0.391902	1.27284	0.137124	0.519781	0.468662	466	tags=25%, list=13%, signal=22%	SLC9A3R1/ITPR3/PLEC/CLIC1/GNA12/HSP90AB1/MYO1C
GO_NEGATIVE_REGULATION_OF_CALCIUM_ION_TRANSPORT	GO_NEGATIVE_REGULATION_OF_CALCIUM_ION_TRANSPORT	GO_NEGATIVE_REGULATION_OF_CALCIUM_ION_TRANSPORT	10	0.521208	1.27086	0.188172	0.601909	0.542713	537	tags=50%, list=15%, signal=43%	GSTO1/STC1/BIN1/PTGS2/UBQLN1
GO_LIPASE_ACTIVITY	GO_LIPASE_ACTIVITY	GO_LIPASE_ACTIVITY	15	0.466132	1.26883	0.168712	0.581747	0.524534	249	tags=20%, list=7%, signal=19%	HMOX1/BDKRB2/PLA2G7
GO_REGULATION_OF_BINDING	GO_REGULATION_OF_BINDING	GO_REGULATION_OF_BINDING	131	0.288226	1.26724	0.0625	0.378358	0.341147	662	tags=26%, list=18%, signal=22%	SLPI/HMOX1/CRMP1/GREM2/LIF/ITGA2/TGFB1/WNT5A/JUN/TXN/PPP1CA/CAV1/FKBP1A/ADAM15/ARF6/TIAM1/RAN/ARHGEF7/ZNF462/ANXA2/HSP90AB1/EIF3D/EIF4G1/PLXND1/EIF3C/GTPBP4/NCBP1/SYMPK/RPL11/CSNK2B/PARP1/TRIM28/EIF4A3/EIF2S1
GO_REGULATION_OF_DNA_BIOSYNTHETIC_PROCESS	GO_REGULATION_OF_DNA_BIOSYNTHETIC_PROCESS	GO_REGULATION_OF_DNA_BIOSYNTHETIC_PROCESS	44	0.361917	1.26701	0.122881	0.488813	0.440739	611	tags=30%, list=17%, signal=25%	GREM1/GJA1/CCT5/CCT3/CCT6A/CCT2/CCT7/HSP90AB1/TP53/DDX39B/CCT4/TCP1/CCT8
GO_CELL_RECOGNITION	GO_CELL_RECOGNITION	GO_CELL_RECOGNITION	35	0.378448	1.26696	0.114068	0.467654	0.421661	709	tags=49%, list=19%, signal=39%	EMB/MSN/CD9/PEAR1/ALDOA/RTN4/CCT5/CCT3/CCT2/CCT7/YWHAZ/CCT4/TCP1/VDAC2/CCT8/CSGALNACT1/ARHGAP35
GO_NUCLEOSOME_BINDING	GO_NUCLEOSOME_BINDING	GO_NUCLEOSOME_BINDING	30	0.3832	1.26646	0.14094	0.527635	0.475743	1484	tags=63%, list=41%, signal=38%	CHD4/UHRF1/MTA2/NOC2L/SSRP1/NAP1L4/SMARCA4/HNRNPC/HMGN1/ARID1A/RNF4/GLYR1/ACTB/HDAC1/SMARCE1/PWWP3A/SMARCC1/SUPT6H/RBBP4
GO_MAMMARY_GLAND_DEVELOPMENT	GO_MAMMARY_GLAND_DEVELOPMENT	GO_MAMMARY_GLAND_DEVELOPMENT	53	0.346052	1.26489	0.12093	0.486087	0.438281	557	tags=42%, list=15%, signal=36%	ETV5/EPHA2/ITGA2/FOXF1/IGFBP5/HK2/LBH/NCOR2/WNT5A/CCND1/GOT2/ZNF703/RTN4/CAV1/HOXB9/FASN/PHB2/CSF1/PTCH1/SCRIB/AKT2/GPX1
GO_MULTICELLULAR_ORGANISM_AGING	GO_MULTICELLULAR_ORGANISM_AGING	GO_MULTICELLULAR_ORGANISM_AGING	12	0.481306	1.26443	0.187675	0.601909	0.542713	417	tags=42%, list=11%, signal=37%	ERCC1/CTSV/MSH6/IDE/TP53
GO_RESPONSE_TO_HYDROGEN_PEROXIDE	GO_RESPONSE_TO_HYDROGEN_PEROXIDE	GO_RESPONSE_TO_HYDROGEN_PEROXIDE	51	0.348976	1.2643	0.0990991	0.444407	0.400701	659	tags=37%, list=18%, signal=31%	HMOX1/FOSL1/RIPK3/RHOB/JUN/LDHA/CAPN2/TXN/TXNIP/AXL/TP53/CAT/SIRPA/NFE2L2/RPS3/GPX1/LCN2/RACK1/SOD1
GO_NEGATIVE_REGULATION_OF_NEURON_PROJECTION_DEVELOPMENT	GO_NEGATIVE_REGULATION_OF_NEURON_PROJECTION_DEVELOPMENT	GO_NEGATIVE_REGULATION_OF_NEURON_PROJECTION_DEVELOPMENT	49	0.348327	1.26392	0.0913043	0.432361	0.38984	346	tags=27%, list=10%, signal=24%	SEMA7A/CRMP1/RGMA/VIM/WNT5A/RTN4/THY1/LGALS1/RHOA/PTPRG/ARF6/FKBP4/ARHGDIA
GO_PROTEIN_POLYMERIZATION	GO_PROTEIN_POLYMERIZATION	GO_PROTEIN_POLYMERIZATION	87	0.308567	1.2639	0.0714286	0.401125	0.361676	770	tags=29%, list=21%, signal=23%	PAK1/CAPG/SNX9/CDC42EP4/SPTBN2/MYADM/ARPC1B/ARPC3/RHOA/ARF6/FKBP4/MTPN/PFN1/BIN1/PREX1/MYO1C/RPS3/MICALL2/VDAC2/CYFIP1/CAPZB/CTTN/ARPC2/MAPRE1/RASA1
GO_INORGANIC_ION_TRANSMEMBRANE_TRANSPORT	GO_INORGANIC_ION_TRANSMEMBRANE_TRANSPORT	GO_INORGANIC_ION_TRANSMEMBRANE_TRANSPORT	123	0.296076	1.26365	0.0574713	0.366997	0.330904	564	tags=25%, list=16%, signal=22%	ANKH/GLRX/TF/SLC9A3R1/GSTO1/STOM/ITPR3/SLC20A1/CLIC1/NCS1/ANXA5/SLC3A2/SLC25A37/CD63/THY1/RASA3/CAV1/FKBP1A/PHB2/ATP5F1B/BIN1/ANXA2/ATP5MC3/SLC25A3/ATP5F1D/SLC39A6/ATP1A1/YWHAH/UBQLN1/ATP6AP1/STEAP2
GO_ESTABLISHMENT_OF_PROTEIN_LOCALIZATION_TO_TELOMERE	GO_ESTABLISHMENT_OF_PROTEIN_LOCALIZATION_TO_TELOMERE	GO_ESTABLISHMENT_OF_PROTEIN_LOCALIZATION_TO_TELOMERE	11	0.507382	1.26255	0.178771	0.588284	0.530428	611	tags=73%, list=17%, signal=61%	CCT5/CCT3/CCT6A/CCT2/CCT7/CCT4/TCP1/CCT8
GO_RUFFLE_ORGANIZATION	GO_RUFFLE_ORGANIZATION	GO_RUFFLE_ORGANIZATION	14	0.467377	1.26255	0.173134	0.584873	0.527352	717	tags=50%, list=20%, signal=40%	CORO1C/CAV1/ARF6/PFN1/CYFIP1/RCC2/INPPL1
GO_MUSCLE_ADAPTATION	GO_MUSCLE_ADAPTATION	GO_MUSCLE_ADAPTATION	36	0.372018	1.26237	0.115385	0.472272	0.425825	478	tags=28%, list=13%, signal=24%	HMOX1/LMNA/ERRFI1/PAK1/IGFBP5/NOTCH1/JARID2/MTPN/DDX39B/GLRX3
GO_RNA_POLYMERASE_II_REPRESSING_TRANSCRIPTION_FACTOR_BINDING	GO_RNA_POLYMERASE_II_REPRESSING_TRANSCRIPTION_FACTOR_BINDING	GO_RNA_POLYMERASE_II_REPRESSING_TRANSCRIPTION_FACTOR_BINDING	14	0.467108	1.26182	0.173134	0.584873	0.527352	390	tags=36%, list=11%, signal=32%	PPARD/RBPJ/CHD4/STAT3/MTA2
GO_REGULATION_OF_RESPONSE_TO_OXIDATIVE_STRESS	GO_REGULATION_OF_RESPONSE_TO_OXIDATIVE_STRESS	GO_REGULATION_OF_RESPONSE_TO_OXIDATIVE_STRESS	29	0.386236	1.26168	0.138983	0.524468	0.472888	1079	tags=59%, list=30%, signal=42%	MMP3/TXN/TP53/NFE2L2/UBQLN1/GPX1/PARP1/RACK1/MCL1/SOD1/REST/AKT1/FZD1/PSAP/NONO/SFPQ/P4HB
GO_AGGRESOME	GO_AGGRESOME	GO_AGGRESOME	14	0.466279	1.25959	0.173134	0.584873	0.527352	1166	tags=50%, list=32%, signal=34%	RANGAP1/SFMBT2/UBQLN1/SQSTM1/POLD1/EEF2/DVL2
GO_SODIUM_ION_TRANSMEMBRANE_TRANSPORTER_ACTIVITY	GO_SODIUM_ION_TRANSMEMBRANE_TRANSPORTER_ACTIVITY	GO_SODIUM_ION_TRANSMEMBRANE_TRANSPORTER_ACTIVITY	17	0.447293	1.2582	0.188088	0.601909	0.542713	488	tags=41%, list=13%, signal=36%	SLC20A1/SLC38A1/SLC3A2/SLC5A3/SLC6A6/SLC6A8/ATP1A1
GO_REGULATION_OF_PROTEASOMAL_UBIQUITIN_DEPENDENT_PROTEIN_CATABOLIC_PROCESS	GO_REGULATION_OF_PROTEASOMAL_UBIQUITIN_DEPENDENT_PROTEIN_CATABOLIC_PROCESS	GO_REGULATION_OF_PROTEASOMAL_UBIQUITIN_DEPENDENT_PROTEIN_CATABOLIC_PROCESS	48	0.348574	1.25774	0.103896	0.449717	0.405488	640	tags=33%, list=18%, signal=28%	IL33/GNA12/PLK3/CAV1/SOCS5/MAP1A/USP5/HSP90AB1/GCLC/BAG6/NFE2L2/UBQLN1/RPL11/SGTA/VCP/RACK1
GO_SARCOPLASM	GO_SARCOPLASM	GO_SARCOPLASM	19	0.434297	1.25773	0.177778	0.588284	0.530428	303	tags=26%, list=8%, signal=24%	ITPR3/PLEC/HK2/FKBP1A/ASPH
GO_REGULATION_OF_EPIDERMIS_DEVELOPMENT	GO_REGULATION_OF_EPIDERMIS_DEVELOPMENT	GO_REGULATION_OF_EPIDERMIS_DEVELOPMENT	26	0.396876	1.25578	0.151316	0.552001	0.497713	173	tags=31%, list=5%, signal=30%	CDH3/ESRP1/ERRFI1/NOTCH1/NAB2/CTSV/WNT5A/PPARD
GO_T_CELL_RECEPTOR_SIGNALING_PATHWAY	GO_T_CELL_RECEPTOR_SIGNALING_PATHWAY	GO_T_CELL_RECEPTOR_SIGNALING_PATHWAY	52	0.344273	1.25511	0.116279	0.473383	0.426827	929	tags=46%, list=26%, signal=35%	PAK1/PIK3CD/PSMD7/THY1/PSMD1/PSMD4/PSMB7/PSMD3/PSMC3/PSMD8/RPS3/PSMB2/PSMB4/PSMD11/PSMC1/FBXW11/PSMB1/PSMB6/PSMD2/CD81/CSK/MAPK1/PSME3/PRNP
GO_AXON_DEVELOPMENT	GO_AXON_DEVELOPMENT	GO_AXON_DEVELOPMENT	173	0.277408	1.25347	0.0350877	0.29893	0.269531	346	tags=17%, list=10%, signal=16%	LHX1/BARHL2/SEMA7A/CRMP1/RET/EMB/EPHA2/RGMA/PAK1/NOTCH1/TNC/GPC1/PIK3CD/B4GALT5/S100A6/WNT5A/TNFRSF12A/JUN/SPTBN2/UNC5B/RTN4/SHC1/GFRA1/THY1/MAP1A/RHOA/TRIO/TIAM1/ARHGDIA
GO_MORPHOGENESIS_OF_A_BRANCHING_STRUCTURE	GO_MORPHOGENESIS_OF_A_BRANCHING_STRUCTURE	GO_MORPHOGENESIS_OF_A_BRANCHING_STRUCTURE	72	0.317147	1.25292	0.0914634	0.432361	0.38984	244	tags=18%, list=7%, signal=17%	LHX1/GREM1/ETV5/EPHA2/PAK1/SALL1/FOXF1/NOTCH1/SOCS3/TNC/WNT5A/RTN4/PPP1CA
GO_SUBSTANTIA_NIGRA_DEVELOPMENT	GO_SUBSTANTIA_NIGRA_DEVELOPMENT	GO_SUBSTANTIA_NIGRA_DEVELOPMENT	13	0.473005	1.25271	0.182609	0.594844	0.536343	1260	tags=85%, list=35%, signal=55%	GLUD1/RHOA/YWHAQ/DYNLL1/YWHAH/YWHAE/COX6B1/SEC16A/HSPA5/ACTB/ATP5PB
GO_OXIDOREDUCTASE_ACTIVITY_ACTING_ON_CH_OH_GROUP_OF_DONORS	GO_OXIDOREDUCTASE_ACTIVITY_ACTING_ON_CH_OH_GROUP_OF_DONORS	GO_OXIDOREDUCTASE_ACTIVITY_ACTING_ON_CH_OH_GROUP_OF_DONORS	16	0.453788	1.25216	0.178683	0.588284	0.530428	422	tags=56%, list=12%, signal=50%	PHGDH/LDHA/PGD/HSD17B12/AKR1B10/FASN/IMPDH2/AKR1A1/MDH2
GO_ANIMAL_ORGAN_FORMATION	GO_ANIMAL_ORGAN_FORMATION	GO_ANIMAL_ORGAN_FORMATION	15	0.459994	1.25212	0.180982	0.590985	0.532863	214	tags=27%, list=6%, signal=25%	CITED2/NOTCH1/WNT5A/RBPJ
GO_POSITIVE_REGULATION_OF_PROTEIN_LOCALIZATION_TO_NUCLEUS	GO_POSITIVE_REGULATION_OF_PROTEIN_LOCALIZATION_TO_NUCLEUS	GO_POSITIVE_REGULATION_OF_PROTEIN_LOCALIZATION_TO_NUCLEUS	39	0.362943	1.25124	0.166667	0.579035	0.522088	683	tags=44%, list=19%, signal=36%	LIF/ZIC1/TGFB1/CCT5/CCT3/RAN/CCT6A/CCT2/CCT7/PTGS2/CCT4/TCP1/CCT8/PARP1/IPO5/TRIM28/UBR5
GO_NEGATIVE_REGULATION_OF_INTRACELLULAR_TRANSPORT	GO_NEGATIVE_REGULATION_OF_INTRACELLULAR_TRANSPORT	GO_NEGATIVE_REGULATION_OF_INTRACELLULAR_TRANSPORT	16	0.453179	1.25048	0.178683	0.588284	0.530428	235	tags=25%, list=6%, signal=23%	HMOX1/FOXF1/TXN/RANGAP1
GO_RAN_GTPASE_BINDING	GO_RAN_GTPASE_BINDING	GO_RAN_GTPASE_BINDING	16	0.453146	1.25038	0.178683	0.588284	0.530428	930	tags=56%, list=26%, signal=42%	RANGAP1/KPNB1/XPO5/TNPO2/IPO5/XPO7/IPO9/XPO6/RANBP3
GO_REGULATION_OF_FIBROBLAST_GROWTH_FACTOR_RECEPTOR_SIGNALING_PATHWAY	GO_REGULATION_OF_FIBROBLAST_GROWTH_FACTOR_RECEPTOR_SIGNALING_PATHWAY	GO_REGULATION_OF_FIBROBLAST_GROWTH_FACTOR_RECEPTOR_SIGNALING_PATHWAY	10	0.512745	1.25022	0.204301	0.620003	0.559028	166	tags=30%, list=5%, signal=29%	SPRY4/GPC1/WNT5A
GO_MYELOID_LEUKOCYTE_MEDIATED_IMMUNITY	GO_MYELOID_LEUKOCYTE_MEDIATED_IMMUNITY	GO_MYELOID_LEUKOCYTE_MEDIATED_IMMUNITY	170	0.277695	1.24901	0.031746	0.288206	0.259862	611	tags=31%, list=17%, signal=27%	SLPI/HMOX1/ACPP/STOM/ABR/FOXF1/CD44/PKM/PIK3CD/ALDOA/SERPINB6/PLEKHO2/TIMP2/PA2G4/PSMD7/CD63/DEGS1/KPNB1/PYGB/PPIA/RHOA/MIF/PSMD1/BCR/IMPDH2/CCT2/FTL/ANXA2/PSMB7/CAP1/TUBB4B/HSP90AB1/HSPA8/VAT1/ACTR1B/CAT/PSMD3/SIRPA/PSMC3/TUBB/PDAP1/DDX21/DYNLL1/RAB7A/FTH1/PSMD11/ARL8A/LCN2/CSNK2B/GPI/VCP/CCT8
GO_BASAL_PLASMA_MEMBRANE	GO_BASAL_PLASMA_MEMBRANE	GO_BASAL_PLASMA_MEMBRANE	14	0.462247	1.24869	0.18806	0.601909	0.542713	210	tags=29%, list=6%, signal=27%	CD34/TF/SLC7A5/ABCC1
GO_STRIATED_MUSCLE_ADAPTATION	GO_STRIATED_MUSCLE_ADAPTATION	GO_STRIATED_MUSCLE_ADAPTATION	12	0.474735	1.24717	0.193277	0.61152	0.551378	100	tags=25%, list=3%, signal=24%	LMNA/ERRFI1/IGFBP5
GO_ION_CHANNEL_BINDING	GO_ION_CHANNEL_BINDING	GO_ION_CHANNEL_BINDING	27	0.392018	1.24651	0.157534	0.566026	0.510359	1361	tags=78%, list=37%, signal=49%	CAV1/FKBP1A/PPP1R9B/YWHAQ/HSP90AB1/YWHAZ/YWHAH/ACTN4/YWHAE/PRKCSH/PRNP/AP2M1/GRINA/SRC/PKD2/CTNNB1/FLNA/PACS1/PACS2/CHERP/PKD1
GO_LYMPHOCYTE_COSTIMULATION	GO_LYMPHOCYTE_COSTIMULATION	GO_LYMPHOCYTE_COSTIMULATION	12	0.474474	1.24648	0.193277	0.61152	0.551378	1039	tags=75%, list=29%, signal=54%	PAK1/CAV1/LGALS1/PTPN11/CD81/CSK/AKT1/SRC/RAC1
GO_LAMELLIPODIUM_MEMBRANE	GO_LAMELLIPODIUM_MEMBRANE	GO_LAMELLIPODIUM_MEMBRANE	14	0.461084	1.24555	0.18806	0.601909	0.542713	481	tags=57%, list=13%, signal=50%	PDPN/EPHA2/ITGB3/CD44/CFL1/PIEZO1/PLXND1/SLC39A6
GO_MECHANORECEPTOR_DIFFERENTIATION	GO_MECHANORECEPTOR_DIFFERENTIATION	GO_MECHANORECEPTOR_DIFFERENTIATION	17	0.442594	1.24499	0.188088	0.601909	0.542713	214	tags=29%, list=6%, signal=28%	SLC9A3R1/ESRP1/SDC4/NOTCH1/RBPJ
GO_INORGANIC_ANION_TRANSMEMBRANE_TRANSPORTER_ACTIVITY	GO_INORGANIC_ANION_TRANSMEMBRANE_TRANSPORTER_ACTIVITY	GO_INORGANIC_ANION_TRANSMEMBRANE_TRANSPORTER_ACTIVITY	17	0.44249	1.24469	0.188088	0.601909	0.542713	142	tags=18%, list=4%, signal=17%	ANKH/LRRC8D/CLIC1
GO_MITOCHONDRION_ORGANIZATION	GO_MITOCHONDRION_ORGANIZATION	GO_MITOCHONDRION_ORGANIZATION	127	0.288454	1.24343	0.0617284	0.378358	0.341147	644	tags=31%, list=18%, signal=26%	LMNA/FAM162A/HK2/JUN/SLC25A5/INF2/ATP13A2/ADGRG6/YWHAG/PHB2/ATP5F1B/YWHAQ/HSPD1/STAT3/BCL2L1/MT-ND1/ATP5MC3/GCLC/TP53/YWHAZ/VAT1/CDC37/HSPA4/WIPI2/ATP5F1D/SAE1/NDUFV1/PRELID1/YWHAB/YWHAH/SREBF2/GPX1/MICALL2/CLUH/ATP5F1C/PARP1/SQSTM1/ATP5F1A/MAP1LC3B
GO_AMEBOIDAL_TYPE_CELL_MIGRATION	GO_AMEBOIDAL_TYPE_CELL_MIGRATION	GO_AMEBOIDAL_TYPE_CELL_MIGRATION	156	0.277773	1.24246	0.0410959	0.31549	0.284462	398	tags=25%, list=11%, signal=23%	GREM1/SEMA7A/HMOX1/RET/AMOT/EPHA2/ARHGDIB/SDC4/PAK1/HBEGF/ITGB3/ITGA2/NOTCH1/GJA1/TIMP1/TGFB1/RHOB/SPRED1/WNT5A/JUN/HDAC7/CORO1C/PPARD/STC1/RTN4/DOCK5/GNA12/RHOA/CFL1/PTPRG/ARF6/PFN1/ATP5F1B/ARHGEF7/MAP4K4/NRP2/PTGS2/MTA2/CAP1
GO_POSITIVE_REGULATION_OF_SODIUM_ION_TRANSPORT	GO_POSITIVE_REGULATION_OF_SODIUM_ION_TRANSPORT	GO_POSITIVE_REGULATION_OF_SODIUM_ION_TRANSPORT	11	0.499046	1.24181	0.201117	0.619249	0.558348	16	tags=9%, list=0%, signal=9%	GLRX
GO_CARDIAC_MUSCLE_CONTRACTION	GO_CARDIAC_MUSCLE_CONTRACTION	GO_CARDIAC_MUSCLE_CONTRACTION	17	0.441187	1.24103	0.191223	0.608325	0.548498	488	tags=35%, list=13%, signal=31%	GSTO1/GJA1/STC1/CAV1/BIN1/ATP1A1
GO_NEGATIVE_REGULATION_OF_FAT_CELL_DIFFERENTIATION	GO_NEGATIVE_REGULATION_OF_FAT_CELL_DIFFERENTIATION	GO_NEGATIVE_REGULATION_OF_FAT_CELL_DIFFERENTIATION	13	0.466619	1.2358	0.194203	0.612835	0.552564	327	tags=38%, list=9%, signal=35%	CCDC85B/ZFP36L2/TGFB1/WNT5A/TRIO
GO_RAB_PROTEIN_SIGNAL_TRANSDUCTION	GO_RAB_PROTEIN_SIGNAL_TRANSDUCTION	GO_RAB_PROTEIN_SIGNAL_TRANSDUCTION	11	0.496606	1.23574	0.203911	0.620003	0.559028	1218	tags=55%, list=33%, signal=36%	RAB1B/RAB7A/RAB5C/RAB6A/RAB11B/RAB2A
GO_RESPONSE_TO_REACTIVE_OXYGEN_SPECIES	GO_RESPONSE_TO_REACTIVE_OXYGEN_SPECIES	GO_RESPONSE_TO_REACTIVE_OXYGEN_SPECIES	80	0.305038	1.23505	0.0855263	0.421954	0.380456	659	tags=34%, list=18%, signal=28%	MMP3/HMOX1/FOSL1/RIPK3/RHOB/JUN/PTPRN/LDHA/PRDX1/CAPN2/TXN/TXNIP/PLK3/AXL/TP53/PRDX2/CAT/SIRPA/NFE2L2/RPS3/GPX1/MMP2/LCN2/SOD3/PXN/RACK1/SOD1
GO_GLUTATHIONE_METABOLIC_PROCESS	GO_GLUTATHIONE_METABOLIC_PROCESS	GO_GLUTATHIONE_METABOLIC_PROCESS	10	0.506478	1.23494	0.223118	0.636598	0.57399	659	tags=60%, list=18%, signal=49%	PTGES/CNDP2/GCLC/NFE2L2/GPX1/SOD1
GO_MEMBRANE_LIPID_BIOSYNTHETIC_PROCESS	GO_MEMBRANE_LIPID_BIOSYNTHETIC_PROCESS	GO_MEMBRANE_LIPID_BIOSYNTHETIC_PROCESS	23	0.407183	1.23487	0.199324	0.61833	0.557519	835	tags=43%, list=23%, signal=34%	SPHK1/B4GALT5/DEGS1/PLPP3/CERS2/RACK1/CSNK1G2/TNFRSF1A/ST3GAL2/SPTLC2
GO_NEGATIVE_REGULATION_OF_LOCOMOTION	GO_NEGATIVE_REGULATION_OF_LOCOMOTION	GO_NEGATIVE_REGULATION_OF_LOCOMOTION	104	0.292384	1.23474	0.0925926	0.433094	0.390501	321	tags=24%, list=9%, signal=23%	GREM1/SEMA7A/HMOX1/SLC9A3R1/ARHGDIB/CITED2/IL33/ABR/IGFBP5/NOTCH1/GJA1/TIMP1/TGFB1/RHOB/SPRED1/WNT5A/CORO1C/PPARD/STC1/THY1/ADAM15/RHOA/MIF/BCR/PTPRG
GO_ORGANOPHOSPHATE_BIOSYNTHETIC_PROCESS	GO_ORGANOPHOSPHATE_BIOSYNTHETIC_PROCESS	GO_ORGANOPHOSPHATE_BIOSYNTHETIC_PROCESS	123	0.289282	1.23466	0.0689655	0.39234	0.353754	661	tags=29%, list=18%, signal=25%	ACSBG1/PKM/PIK3CD/ISYNA1/UCK2/PTPN13/TGFB1/LCLAT1/PPARD/ALDOA/PRPSAP1/CAPN2/HSD17B12/TKT/TPI1/PIP4K2B/ATIC/FASN/IMPDH2/ATP5F1B/AKR1A1/STAT3/PTGS2/ATP5MC3/AK1/ATP5F1D/PFAS/CSNK2B/NADK/VCP/ATP5F1C/PARP1/CAD/ATP5F1A/ACOT7/PIP5K1C
GO_FC_RECEPTOR_MEDIATED_STIMULATORY_SIGNALING_PATHWAY	GO_FC_RECEPTOR_MEDIATED_STIMULATORY_SIGNALING_PATHWAY	GO_FC_RECEPTOR_MEDIATED_STIMULATORY_SIGNALING_PATHWAY	37	0.363157	1.23416	0.171206	0.584475	0.526993	1039	tags=49%, list=29%, signal=35%	PAK1/MYO10/ARPC1B/ARPC3/HSP90AB1/VAV2/MYO1C/CYFIP1/ARPC2/CSK/MAPK1/LIMK1/ACTG1/WASF2/PLCG1/SRC/ELMO2/RAC1
GO_HEMATOPOIETIC_STEM_CELL_DIFFERENTIATION	GO_HEMATOPOIETIC_STEM_CELL_DIFFERENTIATION	GO_HEMATOPOIETIC_STEM_CELL_DIFFERENTIATION	35	0.368594	1.23398	0.148289	0.544662	0.491096	751	tags=49%, list=21%, signal=39%	PSMD7/PSMD1/HSPA9/PSMD4/PSMB7/TP53/PSMD3/PSMC3/NFE2L2/PSMD8/PSMB2/PSMB4/PSMD11/PSMC1/PSMB1/PSMB6/PSMD2
GO_RESPONSE_TO_ISCHEMIA	GO_RESPONSE_TO_ISCHEMIA	GO_RESPONSE_TO_ISCHEMIA	15	0.453078	1.23329	0.187117	0.601909	0.542713	763	tags=60%, list=21%, signal=48%	EGR1/HK2/GJA1/CAV1/TP53/CSF1/SQSTM1/REST/HYOU1
GO_MUSCLE_SYSTEM_PROCESS	GO_MUSCLE_SYSTEM_PROCESS	GO_MUSCLE_SYSTEM_PROCESS	92	0.296754	1.23326	0.0757576	0.409293	0.36904	488	tags=32%, list=13%, signal=28%	SPHK1/HMOX1/BDKRB2/GSTO1/LMNA/ERRFI1/PAK1/ITGA2/IGFBP5/NOTCH1/VIM/GJA1/STC1/ALDOA/TPM3/DOCK5/JARID2/CAV1/ASPH/RHOA/TIAM1/MTPN/BIN1/PTGS2/DDX39B/SLC6A8/MYOF/GLRX3/ATP1A1
GO_POSITIVE_REGULATION_OF_CELLULAR_RESPONSE_TO_TRANSFORMING_GROWTH_FACTOR_BETA_STIMULUS	GO_POSITIVE_REGULATION_OF_CELLULAR_RESPONSE_TO_TRANSFORMING_GROWTH_FACTOR_BETA_STIMULUS	GO_POSITIVE_REGULATION_OF_CELLULAR_RESPONSE_TO_TRANSFORMING_GROWTH_FACTOR_BETA_STIMULUS	14	0.456393	1.23288	0.197015	0.615539	0.555003	409	tags=21%, list=11%, signal=19%	CITED2/CDKN2B/HSP90AB1
GO_CELL_CELL_ADHESION_VIA_PLASMA_MEMBRANE_ADHESION_MOLECULES	GO_CELL_CELL_ADHESION_VIA_PLASMA_MEMBRANE_ADHESION_MOLECULES	GO_CELL_CELL_ADHESION_VIA_PLASMA_MEMBRANE_ADHESION_MOLECULES	43	0.351585	1.23051	0.151899	0.55269	0.498334	259	tags=19%, list=7%, signal=17%	PCDH1/RET/CDH3/EMB/ITGA5/MYADM/PCDH7/IL1RAP
GO_CARBOHYDRATE_CATABOLIC_PROCESS	GO_CARBOHYDRATE_CATABOLIC_PROCESS	GO_CARBOHYDRATE_CATABOLIC_PROCESS	47	0.340604	1.22894	0.134454	0.514964	0.464319	417	tags=30%, list=11%, signal=27%	PKM/HK2/LDHA/PGD/ALDOA/GAPDH/PPP1CA/TPI1/PYGB/HK1/PGK1/AKR1A1/STAT3/TP53
GO_PEPTIDE_METABOLIC_PROCESS	GO_PEPTIDE_METABOLIC_PROCESS	GO_PEPTIDE_METABOLIC_PROCESS	278	0.27325	1.22889	0.0454545	0.335672	0.302659	995	tags=45%, list=27%, signal=35%	BARHL2/ENC1/ITGA2/IGFBP5/PTGES/VIM/ZFP36L2/SHMT2/IGF2BP1/LTO1/YBX3/GAPDH/FURIN/EIF5A/PPP1CA/PA2G4/EEF1D/RXRA/RHOA/MTPN/CDK4/BIN1/TCOF1/STAT3/IDE/ECE1/ABCF1/CNDP2/CNBP/RPL35/GCLC/EIF3D/EIF4G1/RPS2/EIF4A1/EEF1G/RPL6/DDX39B/RPL8/EIF3C/LARP1/TUFM/ETF1/HM13/RPL27/RPS25/RPL14/NFE2L2/NCBP1/RPS3/RPL18/AKT2/RPL13/SOX4/GPX1/RPL15/RPSA/PABPC1/RPS8/RPL11/EIF3B/EEF1B2/EIF3L/RPLP0/RPL7A/RPL41/FXR2/RPS23/RACK1/…
GO_NEGATIVE_REGULATION_OF_TRANSPORT	GO_NEGATIVE_REGULATION_OF_TRANSPORT	GO_NEGATIVE_REGULATION_OF_TRANSPORT	113	0.288453	1.22824	0.0754717	0.409293	0.36904	356	tags=21%, list=10%, signal=20%	CD34/HMOX1/INHBB/SLC9A3R1/GSTO1/LIF/IL33/ITGB3/ABR/FOXF1/NOTCH1/GJA1/MIDN/STC1/ANXA5/SLC25A5/TXN/RANGAP1/CAV1/BCR/ARF6/BIN1/YWHAQ/GNAI2
GO_LONG_CHAIN_FATTY_ACID_METABOLIC_PROCESS	GO_LONG_CHAIN_FATTY_ACID_METABOLIC_PROCESS	GO_LONG_CHAIN_FATTY_ACID_METABOLIC_PROCESS	21	0.410585	1.22803	0.192182	0.609712	0.549749	113	tags=19%, list=3%, signal=19%	PTGS1/ACSBG1/CPT1A/PTGES
GO_ORGANIC_CYCLIC_COMPOUND_CATABOLIC_PROCESS	GO_ORGANIC_CYCLIC_COMPOUND_CATABOLIC_PROCESS	GO_ORGANIC_CYCLIC_COMPOUND_CATABOLIC_PROCESS	234	0.261801	1.22725	0.0512821	0.348498	0.314225	1090	tags=53%, list=30%, signal=39%	HMOX1/PCBP4/VIM/ZFP36L2/NT5E/IGF2BP1/YBX3/PSMD7/SET/KPNB1/YBX1/PSMD1/CARHSP1/PSMD4/PSMB7/HSPA8/RPL35/YWHAZ/EIF4G1/SERBP1/RPS2/RPL6/PPP2R1A/PSMD3/RPL8/SAMHD1/PPP2R2A/LARP1/ETF1/RPL27/PSMC3/RPS25/RPL14/NFE2L2/PSMD8/NCBP1/RPS3/RPL18/PSMB2/YWHAB/PSMB4/YWHAH/PSMD11/SND1/RPL13/GPX1/RPL15/RPSA/PABPC1/RPS8/DROSHA/RPL11/VCP/RPLP0/RPL7A/RPL41/PSMC1/FXR2/RPS23/ACOT7/RPL7/EIF4A3/RNPS1/LRPPRC/PSMB1/RPL19/RPS1…
GO_NEGATIVE_REGULATION_OF_BINDING	GO_NEGATIVE_REGULATION_OF_BINDING	GO_NEGATIVE_REGULATION_OF_BINDING	51	0.33846	1.2262	0.13964	0.525605	0.473913	360	tags=16%, list=10%, signal=14%	SLPI/HMOX1/CRMP1/JUN/PPP1CA/CAV1/ADAM15/ZNF462
GO_EMBRYONIC_DIGIT_MORPHOGENESIS	GO_EMBRYONIC_DIGIT_MORPHOGENESIS	GO_EMBRYONIC_DIGIT_MORPHOGENESIS	19	0.423133	1.2254	0.2	0.61919	0.558295	385	tags=32%, list=11%, signal=28%	SALL1/NOTCH1/WNT5A/ZBTB16/GNA12/ECE1
GO_CELL_ACTIVATION	GO_CELL_ACTIVATION	GO_CELL_ACTIVATION	365	0.248709	1.22517	0.0769231	0.410845	0.370439	524	tags=26%, list=14%, signal=25%	SPHK1/SLPI/HMOX1/PDPN/SH2B3/ACPP/STOM/ITPR3/SDC4/IL33/SOX13/PAK1/ITGB3/ABR/FOXF1/IL1RL1/ERCC1/MSN/CD44/EGR1/RIPK3/PKM/PIK3CD/TIMP1/CD9/ZFP36L2/CLIC1/PEAR1/TGFB1/WNT5A/JUN/ZBTB16/LDLR/ALDOA/PRDX1/RBPJ/SERPINB6/PLEKHO2/TIMP2/GNA12/PA2G4/PSMD7/CD63/THY1/CAV1/MSH6/DEGS1/FKBP1A/KPNB1/SOCS5/PYGB/PPIA/LGALS1/RHOA/MIF/PSMD1/BCR/IMPDH2/CCT2/PREX1/IRF2BP2/FTL/HSPD1/AXL/STAT3/ANXA2/APBB1IP/PSMB7/CAP1/TUBB4B…
GO_POSITIVE_REGULATION_OF_COAGULATION	GO_POSITIVE_REGULATION_OF_COAGULATION	GO_POSITIVE_REGULATION_OF_COAGULATION	10	0.502237	1.2246	0.231183	0.643877	0.580554	518	tags=50%, list=14%, signal=43%	PDPN/USF1/THBD/PRDX2/NFE2L2
GO_FORMATION_OF_PRIMARY_GERM_LAYER	GO_FORMATION_OF_PRIMARY_GERM_LAYER	GO_FORMATION_OF_PRIMARY_GERM_LAYER	54	0.3312	1.22428	0.16055	0.571967	0.515715	248	tags=17%, list=7%, signal=16%	LHX1/EPHA2/ITGB3/ITGA2/FOXF1/GJA1/ITGA5/WNT5A/TXNRD1
GO_REGULATION_OF_CELL_CELL_ADHESION	GO_REGULATION_OF_CELL_CELL_ADHESION	GO_REGULATION_OF_CELL_CELL_ADHESION	95	0.294998	1.22363	0.0862069	0.422576	0.381017	495	tags=28%, list=14%, signal=25%	ASS1/PDPN/SH2B3/SDC4/CITED2/PAK1/CD44/CD9/TGFB1/MYO10/WNT5A/ZBTB16/MYADM/ZNF703/THY1/CAV1/SOCS5/LGALS1/RHOA/HSPD1/PIEZO1/PRDX2/PRKAR1A/ZMIZ1/PLPP3/GTPBP4/SIRPA
GO_POSITIVE_REGULATION_OF_EPITHELIAL_CELL_MIGRATION	GO_POSITIVE_REGULATION_OF_EPITHELIAL_CELL_MIGRATION	GO_POSITIVE_REGULATION_OF_EPITHELIAL_CELL_MIGRATION	67	0.316553	1.22286	0.13369	0.513163	0.462695	389	tags=25%, list=11%, signal=23%	HMOX1/HBEGF/ITGB3/ITGA2/TGFB1/RHOB/WNT5A/JUN/HDAC7/RTN4/DOCK5/ARF6/PFN1/ATP5F1B/MAP4K4/NRP2/PTGS2
GO_MITOCHONDRIAL_TRANSMEMBRANE_TRANSPORT	GO_MITOCHONDRIAL_TRANSMEMBRANE_TRANSPORT	GO_MITOCHONDRIAL_TRANSMEMBRANE_TRANSPORT	17	0.434638	1.22261	0.206897	0.623546	0.562222	638	tags=47%, list=18%, signal=39%	CPT1A/SLC25A37/ATP5F1B/HSPD1/ATP5MC3/ATP5F1D/ATP5F1C/ATP5F1A
GO_NEGATIVE_REGULATION_OF_GTPASE_ACTIVITY	GO_NEGATIVE_REGULATION_OF_GTPASE_ACTIVITY	GO_NEGATIVE_REGULATION_OF_GTPASE_ACTIVITY	14	0.45233	1.22191	0.20597	0.623443	0.56213	112	tags=14%, list=3%, signal=14%	AMOT/SH3BP4
GO_RESPONSE_TO_OXIDATIVE_STRESS	GO_RESPONSE_TO_OXIDATIVE_STRESS	GO_RESPONSE_TO_OXIDATIVE_STRESS	145	0.278263	1.2197	0.09375	0.435988	0.39311	672	tags=29%, list=18%, signal=25%	MMP3/PTGS1/HMOX1/ETV5/FOSL1/ERCC1/RIPK3/RHOB/JUN/PTPRN/LDHA/PRDX1/CAPN2/TXN/TXNIP/TXNRD1/PLK3/ATP13A2/SRXN1/AXL/PTGS2/MT-ND1/GCLC/TP53/PRDX2/CAT/PXDN/SIRPA/NFE2L2/RPS3/UBQLN1/GPX1/MMP2/LCN2/SOD3/PARP1/PXN/RACK1/MCL1/SOD1/EIF2S1/ALS2
GO_CELL_JUNCTION_ASSEMBLY	GO_CELL_JUNCTION_ASSEMBLY	GO_CELL_JUNCTION_ASSEMBLY	102	0.290749	1.21896	0.0909091	0.432035	0.389545	350	tags=18%, list=10%, signal=16%	GREM1/CDH3/EPHA2/SDC4/PLEC/ITGA2/GJA1/CD9/ITGA5/HDAC7/CORO1C/ZNF703/THY1/CAV1/RHOA/BCR/ARHGEF7/MAP4K4
GO_FC_EPSILON_RECEPTOR_SIGNALING_PATHWAY	GO_FC_EPSILON_RECEPTOR_SIGNALING_PATHWAY	GO_FC_EPSILON_RECEPTOR_SIGNALING_PATHWAY	44	0.348175	1.2189	0.169492	0.583285	0.52592	751	tags=43%, list=21%, signal=35%	PAK1/JUN/SHC1/PSMD7/PSMD1/PSMD4/PSMB7/VAV2/PSMD3/PSMC3/PSMD8/PSMB2/PSMB4/PSMD11/PSMC1/FBXW11/PSMB1/PSMB6/PSMD2
GO_AZUROPHIL_GRANULE_MEMBRANE	GO_AZUROPHIL_GRANULE_MEMBRANE	GO_AZUROPHIL_GRANULE_MEMBRANE	20	0.418858	1.21874	0.195364	0.613676	0.553322	1042	tags=50%, list=29%, signal=36%	ACPP/STOM/CD63/ARL8A/RAP1B/DNAJC5/RAB5C/B4GALT1/PSAP/LAMP1
GO_NEURON_PROJECTION_GUIDANCE	GO_NEURON_PROJECTION_GUIDANCE	GO_NEURON_PROJECTION_GUIDANCE	85	0.298035	1.21719	0.0833333	0.419328	0.378088	236	tags=15%, list=6%, signal=15%	LHX1/SEMA7A/CRMP1/RET/EMB/EPHA2/GPC1/PIK3CD/WNT5A/SPTBN2/UNC5B/SHC1/GFRA1
GO_ANTIBIOTIC_CATABOLIC_PROCESS	GO_ANTIBIOTIC_CATABOLIC_PROCESS	GO_ANTIBIOTIC_CATABOLIC_PROCESS	12	0.463281	1.21708	0.221289	0.634615	0.572202	892	tags=67%, list=25%, signal=50%	PRDX1/AKR1B10/PRDX2/CAT/PXDN/GPX1/PRDX6/ALDH2
GO_DRUG_METABOLIC_PROCESS	GO_DRUG_METABOLIC_PROCESS	GO_DRUG_METABOLIC_PROCESS	110	0.285737	1.21639	0.0925926	0.433094	0.390501	638	tags=38%, list=18%, signal=32%	ASS1/MMP3/CD34/ACPP/PHGDH/EGR1/MTAP/PKM/SHMT2/TGFB1/NT5E/ALDOA/PRDX1/ABCC1/PLA2G7/AKR1B10/CAV1/ATP5F1B/AKR1A1/DLST/STAT3/IDE/ECE1/PTGS2/ATP5MC3/HSP90AB1/AK1/PRDX2/CAT/PXDN/SLC6A8/ATP5F1D/SIRPA/CS/GPX1/VCP/ATP5F1C/PARP1/ST3GAL1/CAD/DDAH1/ATP5F1A
GO_SOMITOGENESIS	GO_SOMITOGENESIS	GO_SOMITOGENESIS	22	0.40535	1.21621	0.20339	0.620003	0.559028	214	tags=23%, list=6%, signal=22%	LHX1/FOXF1/NOTCH1/WNT5A/RBPJ
GO_FLEMMING_BODY	GO_FLEMMING_BODY	GO_FLEMMING_BODY	12	0.462879	1.21602	0.226891	0.636619	0.574009	325	tags=25%, list=9%, signal=23%	CAPG/USP3/ARF6
GO_REGULATION_OF_VASCULAR_ENDOTHELIAL_GROWTH_FACTOR_RECEPTOR_SIGNALING_PATHWAY	GO_REGULATION_OF_VASCULAR_ENDOTHELIAL_GROWTH_FACTOR_RECEPTOR_SIGNALING_PATHWAY	GO_REGULATION_OF_VASCULAR_ENDOTHELIAL_GROWTH_FACTOR_RECEPTOR_SIGNALING_PATHWAY	12	0.462652	1.21543	0.226891	0.636619	0.574009	138	tags=25%, list=4%, signal=24%	FLT1/ITGB3/ITGA5
GO_NUCLEAR_LOCALIZATION_SEQUENCE_BINDING	GO_NUCLEAR_LOCALIZATION_SEQUENCE_BINDING	GO_NUCLEAR_LOCALIZATION_SEQUENCE_BINDING	13	0.458718	1.21487	0.208696	0.624656	0.563223	1449	tags=69%, list=40%, signal=42%	KPNB1/TNPO2/IPO5/KPNA2/NUP214/NUP98/KPNA6/NUP153/BRAP
GO_POSITIVE_REGULATION_OF_WOUND_HEALING	GO_POSITIVE_REGULATION_OF_WOUND_HEALING	GO_POSITIVE_REGULATION_OF_WOUND_HEALING	19	0.419382	1.21453	0.206349	0.623492	0.562174	518	tags=42%, list=14%, signal=36%	PDPN/HBEGF/PPARD/USF1/THBD/PRDX2/PLPP3/NFE2L2
GO_MAIN_AXON	GO_MAIN_AXON	GO_MAIN_AXON	13	0.458588	1.21453	0.208696	0.624656	0.563223	349	tags=38%, list=10%, signal=35%	NAV1/THY1/MAP1A/TIAM1/BIN1
GO_LIGASE_ACTIVITY	GO_LIGASE_ACTIVITY	GO_LIGASE_ACTIVITY	24	0.398145	1.21395	0.195286	0.613676	0.553322	792	tags=42%, list=22%, signal=33%	ASS1/ACSBG1/UBA1/GCLC/SAE1/PFAS/CAD/RTCB/LARS2/PAICS
GO_REGULATION_OF_CELL_MIGRATION_INVOLVED_IN_SPROUTING_ANGIOGENESIS	GO_REGULATION_OF_CELL_MIGRATION_INVOLVED_IN_SPROUTING_ANGIOGENESIS	GO_REGULATION_OF_CELL_MIGRATION_INVOLVED_IN_SPROUTING_ANGIOGENESIS	15	0.445859	1.21364	0.205521	0.622625	0.561392	389	tags=40%, list=11%, signal=36%	HMOX1/NOTCH1/SPRED1/HDAC7/RHOA/PTGS2
GO_NUCLEOSOMAL_DNA_BINDING	GO_NUCLEOSOMAL_DNA_BINDING	GO_NUCLEOSOMAL_DNA_BINDING	14	0.448548	1.21169	0.220896	0.634615	0.572202	1484	tags=71%, list=41%, signal=42%	CHD4/MTA2/SMARCA4/HNRNPC/HMGN1/ACTB/HDAC1/SMARCE1/SMARCC1/RBBP4
GO_COENZYME_BINDING	GO_COENZYME_BINDING	GO_COENZYME_BINDING	63	0.318024	1.21098	0.139037	0.524468	0.472888	511	tags=25%, list=14%, signal=22%	MICAL2/PHGDH/SHMT2/LDHA/GOT2/PGD/GAPDH/TXNRD1/GLUD1/PYGB/FASN/PRMT1/GCLC/CAT/PHYKPL/NDUFV1
GO_NEGATIVE_REGULATION_OF_EPITHELIAL_CELL_MIGRATION	GO_NEGATIVE_REGULATION_OF_EPITHELIAL_CELL_MIGRATION	GO_NEGATIVE_REGULATION_OF_EPITHELIAL_CELL_MIGRATION	22	0.40359	1.21093	0.20678	0.623546	0.562222	321	tags=32%, list=9%, signal=29%	NOTCH1/TGFB1/SPRED1/CORO1C/STC1/RHOA/PTPRG
GO_CHANNEL_REGULATOR_ACTIVITY	GO_CHANNEL_REGULATOR_ACTIVITY	GO_CHANNEL_REGULATOR_ACTIVITY	17	0.430479	1.21091	0.216301	0.634451	0.572054	787	tags=47%, list=22%, signal=37%	SLC9A3R1/SGK1/CAV1/YWHAH/RACK1/GNB2/RASA1/YWHAE
GO_RESPONSE_TO_METAL_ION	GO_RESPONSE_TO_METAL_ION	GO_RESPONSE_TO_METAL_ION	86	0.295848	1.20984	0.0857143	0.422285	0.380754	465	tags=26%, list=13%, signal=23%	ASS1/TF/HMOX1/ITPR3/ERCC1/PTGES/WNT5A/JUN/ANXA5/CCND1/ANXA7/TXNIP/PPP1CA/CAV1/ATP13A2/CDK4/PTGS2/GCLC/TP53/CAT/JUNB/ATP5F1D
GO_GASTRULATION	GO_GASTRULATION	GO_GASTRULATION	78	0.302354	1.20958	0.0967742	0.441281	0.397882	248	tags=15%, list=7%, signal=15%	LHX1/AMOT/EPHA2/ITGB3/ITGA2/FOXF1/GJA1/ITGA5/WNT5A/MYADM/PHLDB1/TXNRD1
GO_RESPONSE_TO_CARBOHYDRATE	GO_RESPONSE_TO_CARBOHYDRATE	GO_RESPONSE_TO_CARBOHYDRATE	64	0.31805	1.20885	0.150538	0.551127	0.496925	708	tags=33%, list=19%, signal=27%	ITGA2/ERCC1/EGR1/GJA1/CTSV/PPARD/PTPRN/LDHA/TXNIP/LGALS1/RHOA/TIAM1/PTGS2/GCLC/CAT/SOX4/NADK/RAP1B/RACK1/LRP5/SMARCA4
GO_NEGATIVE_REGULATION_OF_CHROMATIN_ORGANIZATION	GO_NEGATIVE_REGULATION_OF_CHROMATIN_ORGANIZATION	GO_NEGATIVE_REGULATION_OF_CHROMATIN_ORGANIZATION	20	0.415444	1.20881	0.198675	0.616865	0.556198	683	tags=25%, list=19%, signal=20%	HMGA1/JARID2/SET/NOC2L/UBR5
GO_NEGATIVE_REGULATION_OF_SIGNAL_TRANSDUCTION_BY_P53_CLASS_MEDIATOR	GO_NEGATIVE_REGULATION_OF_SIGNAL_TRANSDUCTION_BY_P53_CLASS_MEDIATOR	GO_NEGATIVE_REGULATION_OF_SIGNAL_TRANSDUCTION_BY_P53_CLASS_MEDIATOR	14	0.447387	1.20855	0.220896	0.634615	0.572202	316	tags=21%, list=9%, signal=20%	BDKRB2/CD44/MIF
GO_ENVELOPE	GO_ENVELOPE	GO_ENVELOPE	251	0.259688	1.20693	0.0606061	0.376685	0.339639	721	tags=29%, list=20%, signal=25%	ASS1/LMNA/ITPR3/PAK1/CPT1A/PTGES/HK2/GJA1/CLIC1/SHMT2/S100A6/CCND1/GOT2/ANXA7/CAPN2/SLC25A5/DPY19L1/RTN4/GAPDH/SLC25A37/CCND2/EIF5A/RANGAP1/TXNIP/TNRC18/KPNB1/YBX1/RAN/HK1/PHB2/ATP5F1B/CDK4/BIN1/HSPD1/STAT3/ABCF1/BCL2L1/MT-ND1/ATP5MC3/TP53/VAT1/SLC25A3/CAT/MYOF/ATP5F1D/MYO1C/UQCRC1/GTPBP4/TUBB/NDUFV1/PRELID1/RPS3/SH3BGRL2/LRRC59/VDAC2/ATP5F1C/PARP1/IPO5/RRP12/ATP5F1A/RTCB/MCL1/SOD1/FKBP8/CYB5B/LR…
GO_MORPHOGENESIS_OF_AN_EPITHELIUM	GO_MORPHOGENESIS_OF_AN_EPITHELIUM	GO_MORPHOGENESIS_OF_AN_EPITHELIUM	197	0.266945	1.20683	0.0612245	0.378358	0.341147	341	tags=18%, list=9%, signal=17%	LHX1/GREM1/PDPN/RET/SLC9A3R1/ETV5/EPHA2/SDC4/LIF/MICAL2/PAK1/HBEGF/SALL1/FOXF1/MSN/IGFBP5/CD44/NOTCH1/SOCS3/TNC/GJA1/ITGA5/TGFB1/RHOB/WNT5A/RBPJ/PPP1CA/PSMD7/RXRA/RHOA/PSMD1/CFL1/TIAM1/PHB2/PFN1
GO_REGULATION_OF_PEPTIDYL_LYSINE_ACETYLATION	GO_REGULATION_OF_PEPTIDYL_LYSINE_ACETYLATION	GO_REGULATION_OF_PEPTIDYL_LYSINE_ACETYLATION	18	0.422025	1.20648	0.210526	0.627983	0.566223	555	tags=22%, list=15%, signal=19%	LIF/SET/NOC2L/SOX4
GO_ORGANOPHOSPHATE_METABOLIC_PROCESS	GO_ORGANOPHOSPHATE_METABOLIC_PROCESS	GO_ORGANOPHOSPHATE_METABOLIC_PROCESS	213	0.264399	1.20637	0.0681818	0.392001	0.353449	661	tags=28%, list=18%, signal=24%	ACPP/EPHA2/TJP2/ACSBG1/FLT1/SOCS3/PKM/HK2/PIK3CD/ISYNA1/UCK2/PTPN13/TGFB1/LCLAT1/NT5E/PPARD/LDLR/LDHA/PGD/ALDOA/PRPSAP1/CAPN2/GAPDH/HSD17B12/PLA2G7/TKT/TPI1/SOCS5/PIP4K2B/RHOA/ATIC/FASN/RAN/IMPDH2/HK1/ATP5F1B/PGK1/AKR1A1/DLST/STAT3/PTGS2/ATP5MC3/VAV2/AK1/SAMHD1/ATP5F1D/PLPP3/TALDO1/GPX1/PFAS/CSNK2B/GPI/NADK/VCP/ATP5F1C/PARP1/CAD/ATP5F1A/ACOT7/PIP5K1C
GO_REGULATION_OF_WOUND_HEALING	GO_REGULATION_OF_WOUND_HEALING	GO_REGULATION_OF_WOUND_HEALING	50	0.333149	1.2059	0.145455	0.538034	0.48512	265	tags=24%, list=7%, signal=23%	CD34/PDPN/SH2B3/SERPINB2/HBEGF/GJA1/CD9/TNFRSF12A/PPARD/ANXA5/USF1/CAV1
GO_SIDE_OF_MEMBRANE	GO_SIDE_OF_MEMBRANE	GO_SIDE_OF_MEMBRANE	124	0.281668	1.20467	0.0804598	0.412233	0.371691	385	tags=24%, list=11%, signal=22%	CD34/TF/SEMA7A/AMOT/ERRFI1/SLC7A5/ITGA2/IL1RL1/SNX9/MCAM/CD9/ITGA5/CTSV/S100A6/LDLR/ANXA5/CAPN2/LITAF/GFRA1/GNA12/THY1/RASA3/FKBP1A/PPP1R9B/RHOA/TIAM1/CRLF1/GNAI2/IDE/ECE1
GO_FATTY_ACYL_COA_BIOSYNTHETIC_PROCESS	GO_FATTY_ACYL_COA_BIOSYNTHETIC_PROCESS	GO_FATTY_ACYL_COA_BIOSYNTHETIC_PROCESS	10	0.493557	1.20344	0.241935	0.649063	0.58523	324	tags=30%, list=9%, signal=27%	ACSBG1/HSD17B12/FASN
GO_KERATINOCYTE_DIFFERENTIATION	GO_KERATINOCYTE_DIFFERENTIATION	GO_KERATINOCYTE_DIFFERENTIATION	38	0.350143	1.20301	0.197719	0.616285	0.555675	243	tags=26%, list=7%, signal=25%	EREG/CDH3/EPHA2/ERRFI1/NOTCH1/CTSV/WNT5A/RBPJ/FURIN/TXNIP
GO_ANTIGEN_RECEPTOR_MEDIATED_SIGNALING_PATHWAY	GO_ANTIGEN_RECEPTOR_MEDIATED_SIGNALING_PATHWAY	GO_ANTIGEN_RECEPTOR_MEDIATED_SIGNALING_PATHWAY	54	0.325313	1.20252	0.174312	0.587673	0.529877	929	tags=44%, list=26%, signal=34%	PAK1/PIK3CD/PSMD7/THY1/PSMD1/PSMD4/PSMB7/PSMD3/PSMC3/PSMD8/RPS3/PSMB2/PSMB4/PSMD11/PSMC1/FBXW11/PSMB1/PSMB6/PSMD2/CD81/CSK/MAPK1/PSME3/PRNP
GO_MOLTING_CYCLE_PROCESS	GO_MOLTING_CYCLE_PROCESS	GO_MOLTING_CYCLE_PROCESS	27	0.378104	1.20227	0.191781	0.609517	0.549573	278	tags=30%, list=8%, signal=28%	CDH3/APCDD1/IGFBP5/NOTCH1/WNT5A/RBPJ/LRIG1/NSUN2
GO_CELLULAR_COMPONENT_DISASSEMBLY	GO_CELLULAR_COMPONENT_DISASSEMBLY	GO_CELLULAR_COMPONENT_DISASSEMBLY	167	0.265175	1.20078	0.0588235	0.368888	0.332609	336	tags=17%, list=9%, signal=17%	MMP3/PDPN/MMP10/HMGA1/MICAL2/CAPG/CD44/HK2/TIMP1/CTSV/TGFB1/SPTBN2/CAPN2/FURIN/EIF5A/TIMP2/PPP1CA/PLK3/CAV1/ATP13A2/SH3PXD2B/SET/KPNB1/PPP1R9B/ASPH/MAP1A/ADAM15/CFL1/MTPN
GO_NEGATIVE_REGULATION_OF_AXONOGENESIS	GO_NEGATIVE_REGULATION_OF_AXONOGENESIS	GO_NEGATIVE_REGULATION_OF_AXONOGENESIS	20	0.412373	1.19987	0.218543	0.634615	0.572202	346	tags=30%, list=10%, signal=27%	SEMA7A/WNT5A/RTN4/THY1/RHOA/ARHGDIA
GO_ION_TRANSPORT	GO_ION_TRANSPORT	GO_ION_TRANSPORT	273	0.264471	1.19987	0.04	0.312573	0.281832	396	tags=20%, list=11%, signal=19%	ANKH/GLRX/TF/BDKRB2/PDPN/SLC9A3R1/GSTO1/EMB/STOM/ITPR3/SLC20A1/LRRC8D/ITGB3/SLC7A5/SLC38A1/CPT1A/SLC48A1/PLIN2/GJA1/CLIC1/S100A6/NCS1/PPARD/STC1/LDLR/ANXA5/GOT2/SLC3A2/SLC25A5/ABCC1/SGK1/SLC25A37/SLC5A3/CD63/THY1/RASA3/SLC6A6/CAV1/ATP13A2/FKBP1A/ASPH/RXRA/RHOA/MIF/FKBP4/PHB2/ATP5F1B/BIN1/YWHAQ/GNAI2/FTL/PIEZO1/ANXA2/PTGS2/ATP5MC3
GO_NEGATIVE_REGULATION_OF_PROTEASOMAL_UBIQUITIN_DEPENDENT_PROTEIN_CATABOLIC_PROCESS	GO_NEGATIVE_REGULATION_OF_PROTEASOMAL_UBIQUITIN_DEPENDENT_PROTEIN_CATABOLIC_PROCESS	GO_NEGATIVE_REGULATION_OF_PROTEASOMAL_UBIQUITIN_DEPENDENT_PROTEIN_CATABOLIC_PROCESS	16	0.434679	1.19943	0.231975	0.644052	0.580711	604	tags=31%, list=17%, signal=26%	MAP1A/HSP90AB1/BAG6/RPL11/SGTA
GO_INTERLEUKIN_2_PRODUCTION	GO_INTERLEUKIN_2_PRODUCTION	GO_INTERLEUKIN_2_PRODUCTION	12	0.456417	1.19904	0.243697	0.651821	0.587716	259	tags=25%, list=7%, signal=23%	CD34/HDAC7/IL1RAP
GO_ACTIVE_ION_TRANSMEMBRANE_TRANSPORTER_ACTIVITY	GO_ACTIVE_ION_TRANSMEMBRANE_TRANSPORTER_ACTIVITY	GO_ACTIVE_ION_TRANSMEMBRANE_TRANSPORTER_ACTIVITY	38	0.348376	1.19694	0.201521	0.619249	0.558348	551	tags=34%, list=15%, signal=29%	SLC20A1/SLC38A1/ANXA5/SLC3A2/SLC25A5/SLC5A3/SLC6A6/ATP13A2/ATP5F1B/SLC25A3/SLC6A8/ATP1A1/ATP6AP1
GO_REGULATION_OF_COAGULATION	GO_REGULATION_OF_COAGULATION	GO_REGULATION_OF_COAGULATION	26	0.378104	1.19638	0.207237	0.62401	0.562641	436	tags=42%, list=12%, signal=38%	CD34/PDPN/SH2B3/SERPINB2/CD9/ANXA5/USF1/CAV1/ANXA2/THBD/PRDX2
GO_RECEPTOR_TYROSINE_KINASE_BINDING	GO_RECEPTOR_TYROSINE_KINASE_BINDING	GO_RECEPTOR_TYROSINE_KINASE_BINDING	24	0.391775	1.19453	0.225589	0.636619	0.574009	640	tags=42%, list=18%, signal=35%	SH2B3/ANXA5/SHC1/YWHAG/SOCS5/TIAM1/TP53/SQSTM1/PTPN11/RACK1
GO_RESPONSE_TO_ANTIBIOTIC	GO_RESPONSE_TO_ANTIBIOTIC	GO_RESPONSE_TO_ANTIBIOTIC	95	0.287913	1.19425	0.103448	0.449717	0.405488	587	tags=29%, list=16%, signal=25%	HMOX1/FOSL1/EGR1/TNC/RIPK3/RHOB/JUN/LDHA/CCND1/GOT2/CAPN2/TXN/TXNIP/RHOA/AXL/STAT3/BCL2L1/TP53/CAT/LARP1/TUFM/SIRPA/NFE2L2/RPS3/GPX1/RPL15/EEF1B2/LCN2
GO_REGULATION_OF_ENDOCYTOSIS	GO_REGULATION_OF_ENDOCYTOSIS	GO_REGULATION_OF_ENDOCYTOSIS	64	0.314185	1.19416	0.16129	0.571967	0.515715	381	tags=19%, list=10%, signal=17%	GREM1/SPHK1/TF/ITGB3/ITGA2/WNT5A/CD63/CAV1/ARF6/BIN1/AXL/ANXA2
GO_DOPAMINE_RECEPTOR_SIGNALING_PATHWAY	GO_DOPAMINE_RECEPTOR_SIGNALING_PATHWAY	GO_DOPAMINE_RECEPTOR_SIGNALING_PATHWAY	13	0.450552	1.19325	0.226087	0.636619	0.574009	37	tags=8%, list=1%, signal=8%	SLC9A3R1
GO_TUMOR_NECROSIS_FACTOR_MEDIATED_SIGNALING_PATHWAY	GO_TUMOR_NECROSIS_FACTOR_MEDIATED_SIGNALING_PATHWAY	GO_TUMOR_NECROSIS_FACTOR_MEDIATED_SIGNALING_PATHWAY	46	0.334905	1.1932	0.170833	0.584475	0.526993	778	tags=41%, list=21%, signal=33%	SPHK1/TNFRSF12A/PSMD7/PSMD1/PSMD4/PSMB7/PSMD3/PSMC3/PSMD8/PSMB2/PSMB4/PSMD11/PSMC1/RACK1/PSMB1/PSMB6/TNFRSF1A/PSMD2/ACTN4
GO_RESPONSE_TO_ALKALOID	GO_RESPONSE_TO_ALKALOID	GO_RESPONSE_TO_ALKALOID	28	0.366614	1.19071	0.220736	0.634615	0.572202	626	tags=36%, list=17%, signal=30%	GOT2/PPP1R9B/TIAM1/BCL2L1/HSP90AB1/TP53/PPP2R2A/UQCRC1/EFTUD2/CAD
GO_DOPAMINE_RECEPTOR_BINDING	GO_DOPAMINE_RECEPTOR_BINDING	GO_DOPAMINE_RECEPTOR_BINDING	12	0.453177	1.19053	0.246499	0.652288	0.588137	684	tags=42%, list=19%, signal=34%	SLC9A3R1/GNA12/PPP1R9B/PTPN11/GNAS
GO_REGULATION_OF_SODIUM_ION_TRANSPORT	GO_REGULATION_OF_SODIUM_ION_TRANSPORT	GO_REGULATION_OF_SODIUM_ION_TRANSPORT	23	0.392547	1.19048	0.233108	0.644182	0.580829	54	tags=13%, list=1%, signal=13%	GLRX/SLC9A3R1/STOM
GO_SPLICEOSOMAL_SNRNP_ASSEMBLY	GO_SPLICEOSOMAL_SNRNP_ASSEMBLY	GO_SPLICEOSOMAL_SNRNP_ASSEMBLY	10	0.488146	1.19025	0.247312	0.652633	0.588448	1147	tags=70%, list=32%, signal=48%	STRAP/SNRPB/SART1/PRPF19/GEMIN5/CD2BP2/PRPF6
GO_CELL_SUBSTRATE_JUNCTION_ORGANIZATION	GO_CELL_SUBSTRATE_JUNCTION_ORGANIZATION	GO_CELL_SUBSTRATE_JUNCTION_ORGANIZATION	54	0.321601	1.1888	0.183486	0.595095	0.536569	350	tags=20%, list=10%, signal=19%	GREM1/SDC4/PLEC/ITGA2/ITGA5/CORO1C/THY1/RHOA/BCR/ARHGEF7/MAP4K4
GO_CELLULAR_RESPONSE_TO_INORGANIC_SUBSTANCE	GO_CELLULAR_RESPONSE_TO_INORGANIC_SUBSTANCE	GO_CELLULAR_RESPONSE_TO_INORGANIC_SUBSTANCE	53	0.325203	1.18868	0.186047	0.601723	0.542545	266	tags=13%, list=7%, signal=12%	MMP3/TF/HMOX1/WNT5A/JUN/ANXA5/ATP13A2
GO_NADP_BINDING	GO_NADP_BINDING	GO_NADP_BINDING	12	0.452362	1.18839	0.246499	0.652288	0.588137	440	tags=33%, list=12%, signal=29%	PGD/GAPDH/FASN/CAT
GO_LAMELLIPODIUM	GO_LAMELLIPODIUM	GO_LAMELLIPODIUM	89	0.291079	1.18811	0.112782	0.463467	0.417887	481	tags=27%, list=13%, signal=24%	PDPN/AMOT/EPHA2/PAK1/ITGB3/CAPG/CD44/PARVB/PTPN13/MYO10/IGF2BP1/CORO1C/ARHGAP31/PPP1R9B/ARPC3/RHOA/CFL1/ARHGEF7/PIEZO1/APBB1IP/PLXND1/ITGB1/SCRIB/SLC39A6
GO_RESPONSE_TO_DRUG	GO_RESPONSE_TO_DRUG	GO_RESPONSE_TO_DRUG	261	0.256319	1.18806	0.0344828	0.296671	0.267494	495	tags=23%, list=14%, signal=21%	ASS1/MMP3/DUSP6/HMOX1/RET/CDH3/TGIF1/SLC9A3R1/FOSL1/ERRFI1/SLC7A5/ITGA2/CPT1A/EGR1/NOTCH1/TNC/RIPK3/PLIN2/VIM/GJA1/TGFB1/RHOB/JUN/LDHA/CCND1/GOT2/CAPN2/SLC25A5/ABCC1/TXN/TIMP2/TXNIP/GNA12/CAV1/PPP1R9B/LGALS1/ADAM15/RHOA/TIAM1/COL18A1/CDK4/GNAI2/AXL/STAT3/PTGS2/BCL2L1/MT-ND1/HSP90AB1/GCLC/TP53/CAT/SLC6A8/MCM7/JUNB/PPP2R2A/PTCH1/LARP1/TUFM/ATP1A1/SIRPA
GO_LATE_ENDOSOME_MEMBRANE	GO_LATE_ENDOSOME_MEMBRANE	GO_LATE_ENDOSOME_MEMBRANE	30	0.359313	1.18751	0.218121	0.634615	0.572202	846	tags=37%, list=23%, signal=28%	RHOB/LITAF/CD63/ATP13A2/ANXA2/RAB7A/ARL8A/MICALL1/WDR81/HGS/SCARB2
GO_POSITIVE_REGULATION_OF_MITOCHONDRION_ORGANIZATION	GO_POSITIVE_REGULATION_OF_MITOCHONDRION_ORGANIZATION	GO_POSITIVE_REGULATION_OF_MITOCHONDRION_ORGANIZATION	43	0.339296	1.1875	0.198312	0.616285	0.555675	577	tags=28%, list=16%, signal=24%	FAM162A/HK2/YWHAG/YWHAQ/TP53/YWHAZ/CDC37/SAE1/YWHAB/YWHAH/SREBF2/MICALL2
GO_CELL_CYCLE_G2_M_PHASE_TRANSITION	GO_CELL_CYCLE_G2_M_PHASE_TRANSITION	GO_CELL_CYCLE_G2_M_PHASE_TRANSITION	93	0.286412	1.18749	0.111111	0.459976	0.414738	751	tags=34%, list=21%, signal=28%	PHLDA1/CDKN2B/CCND1/PLK3/PSMD7/YWHAG/PSMD1/CDK4/PSMD4/PSMB7/TUBB4B/CEP250/TP53/PPP2R1A/PSMD3/PPP2R2A/PSMC3/TUBB/DYNLL1/PSMD8/PSMB2/PSMB4/PSMD11/PSMC1/FBXW11/DCTN2/RCC2/PSMB1/TOPBP1/MAPRE1/PSMB6/PSMD2
GO_POSITIVE_REGULATION_OF_SPROUTING_ANGIOGENESIS	GO_POSITIVE_REGULATION_OF_SPROUTING_ANGIOGENESIS	GO_POSITIVE_REGULATION_OF_SPROUTING_ANGIOGENESIS	15	0.436122	1.18714	0.236196	0.646532	0.582947	171	tags=27%, list=5%, signal=26%	HMOX1/PKM/ITGA5/HDAC7
GO_PROTEIN_FOLDING	GO_PROTEIN_FOLDING	GO_PROTEIN_FOLDING	79	0.295073	1.18627	0.134615	0.515018	0.464368	936	tags=46%, list=26%, signal=35%	SPHK1/FKBP1A/PPIA/CCT5/CCT3/FKBP4/CCT6A/HSPA9/CCT2/GNAI2/HSPD1/CCT7/NUDC/HSP90AB1/HSPA8/CDC37/BAG1/CCT4/TCP1/HSPH1/CSNK2B/SGTA/VCP/CCT8/PSMC1/GNB2/DNAJC5/RAD23B/GNB1/DNAJA2/PRKCSH/PTGES3/MLEC/PDIA6/ST13/ERP29
GO_REGULATION_OF_PRODUCTION_OF_SMALL_RNA_INVOLVED_IN_GENE_SILENCING_BY_RNA	GO_REGULATION_OF_PRODUCTION_OF_SMALL_RNA_INVOLVED_IN_GENE_SILENCING_BY_RNA	GO_REGULATION_OF_PRODUCTION_OF_SMALL_RNA_INVOLVED_IN_GENE_SILENCING_BY_RNA	10	0.486388	1.18596	0.25	0.653993	0.589675	417	tags=40%, list=11%, signal=36%	MYCN/NCOR2/TGFB1/TP53
GO_HYDROGEN_PEROXIDE_METABOLIC_PROCESS	GO_HYDROGEN_PEROXIDE_METABOLIC_PROCESS	GO_HYDROGEN_PEROXIDE_METABOLIC_PROCESS	15	0.434982	1.18403	0.236196	0.646532	0.582947	659	tags=53%, list=18%, signal=44%	MMP3/PRDX1/STAT3/PRDX2/CAT/PXDN/GPX1/SOD1
GO_REGULATION_OF_SPROUTING_ANGIOGENESIS	GO_REGULATION_OF_SPROUTING_ANGIOGENESIS	GO_REGULATION_OF_SPROUTING_ANGIOGENESIS	24	0.388178	1.18356	0.232323	0.644052	0.580711	389	tags=33%, list=11%, signal=30%	HMOX1/NOTCH1/PKM/ITGA5/SPRED1/HDAC7/RHOA/PTGS2
GO_MAMMARY_GLAND_MORPHOGENESIS	GO_MAMMARY_GLAND_MORPHOGENESIS	GO_MAMMARY_GLAND_MORPHOGENESIS	20	0.406611	1.18311	0.235099	0.64512	0.581674	480	tags=45%, list=13%, signal=39%	ETV5/EPHA2/IGFBP5/WNT5A/CAV1/PHB2/CSF1/PTCH1/SCRIB
GO_RESPONSE_TO_OXYGEN_LEVELS	GO_RESPONSE_TO_OXYGEN_LEVELS	GO_RESPONSE_TO_OXYGEN_LEVELS	150	0.265489	1.18308	0.0684932	0.39234	0.353754	563	tags=28%, list=15%, signal=25%	CD34/HMOX1/LMNA/CITED2/FAM162A/PAK1/ITGA2/EGR1/NOTCH1/PKM/HK2/ANGPTL4/PPARD/STC1/LDHA/CAPN2/RBPJ/USF1/PLK3/PSMD7/CAV1/ADAM15/RHOA/PSMD1/PHB2/CDK4/PGK1/PSMD4/PTGS2/PSMB7/TP53/CAT/PSMD3/PSMC3/NFE2L2/PSMD8/PSMB2/PSMB4/UBQLN1/PSMD11/ATP6AP1/MMP2
GO_PLATELET_ACTIVATION	GO_PLATELET_ACTIVATION	GO_PLATELET_ACTIVATION	45	0.336138	1.18298	0.204255	0.620003	0.559028	419	tags=27%, list=12%, signal=24%	PDPN/SH2B3/ITPR3/ITGB3/CD9/CLIC1/PEAR1/GNA12/AXL/THBD/VAV2/YWHAZ
GO_NEURAL_CREST_CELL_MIGRATION	GO_NEURAL_CREST_CELL_MIGRATION	GO_NEURAL_CREST_CELL_MIGRATION	15	0.434569	1.18291	0.239264	0.648455	0.584682	370	tags=33%, list=10%, signal=30%	SEMA7A/RET/CORO1C/CFL1/NRP2
GO_POSTTRANSCRIPTIONAL_REGULATION_OF_GENE_EXPRESSION	GO_POSTTRANSCRIPTIONAL_REGULATION_OF_GENE_EXPRESSION	GO_POSTTRANSCRIPTIONAL_REGULATION_OF_GENE_EXPRESSION	261	0.255183	1.18279	0.0344828	0.296671	0.267494	1073	tags=42%, list=30%, signal=32%	BARHL2/MYCN/ENC1/ITGA2/IGFBP5/PCBP4/VIM/ZFP36L2/NCOR2/SHMT2/TGFB1/IGF2BP1/YBX3/GAPDH/EIF5A/PPP1CA/PA2G4/PSMD7/CAV1/SET/YBX1/RXRA/RHOA/PSMD1/CARHSP1/RAN/MTPN/CDK4/TCOF1/STAT3/PSMD4/XPO5/PSMB7/CNBP/HSPA8/EIF3D/TP53/YWHAZ/EIF4G1/SERBP1/CDC37/DDX39B/PSMD3/EIF3C/LARP1/ETF1/PSMC3/PSMD8/NCBP1/RPS3/AKT2/PSMB2/YWHAB/PSMB4/PSMD11/SOX4/PABPC1/DROSHA/EIF3B/PSMC1/FXR2/RACK1/EIF4H/EIF4A3/EIF2S1/CYFIP1/LRPPRC/N…
GO_NEGATIVE_REGULATION_OF_ION_TRANSPORT	GO_NEGATIVE_REGULATION_OF_ION_TRANSPORT	GO_NEGATIVE_REGULATION_OF_ION_TRANSPORT	27	0.371292	1.18061	0.208904	0.624745	0.563303	537	tags=33%, list=15%, signal=29%	SLC9A3R1/GSTO1/STC1/CAV1/BIN1/YWHAQ/PTGS2/AKT2/UBQLN1
GO_ENDOTHELIAL_CELL_PROLIFERATION	GO_ENDOTHELIAL_CELL_PROLIFERATION	GO_ENDOTHELIAL_CELL_PROLIFERATION	41	0.342723	1.18055	0.221277	0.634615	0.572202	378	tags=27%, list=10%, signal=24%	CD34/HMOX1/EPHA2/FLT1/ITGB3/GJA1/WNT5A/JUN/CAV1/NRP2/STAT3
GO_EAR_MORPHOGENESIS	GO_EAR_MORPHOGENESIS	GO_EAR_MORPHOGENESIS	23	0.389013	1.17977	0.253378	0.657053	0.592434	319	tags=30%, list=9%, signal=28%	SLC9A3R1/SALL1/ABR/ZIC1/WNT5A/LRIG1/BCR
GO_ION_CHANNEL_REGULATOR_ACTIVITY	GO_ION_CHANNEL_REGULATOR_ACTIVITY	GO_ION_CHANNEL_REGULATOR_ACTIVITY	14	0.436667	1.17959	0.241791	0.649063	0.58523	787	tags=43%, list=22%, signal=34%	SGK1/CAV1/RACK1/GNB2/RASA1/YWHAE
GO_ANCHORING_JUNCTION	GO_ANCHORING_JUNCTION	GO_ANCHORING_JUNCTION	351	0.234856	1.17895	0.0666667	0.387465	0.349359	826	tags=35%, list=23%, signal=30%	PCDH1/SPRY4/CDH3/AMOT/HMGA1/EPHA2/TJP2/SDC4/PLEC/PAK1/FLT1/ITGB3/ITGA2/IL1RL1/MSN/CD44/NOTCH1/MCAM/TNC/VIM/PARVB/GJA1/CD9/ITGA5/CDC42EP4/RHOB/CORO1C/MYADM/ANXA5/CCND1/ARPC1B/CAPN2/ARHGAP31/YBX3/TNS2/PPP1CA/GNA12/THY1/CAV1/YWHAG/PPP1R9B/PPIA/ARPC3/ADAM15/RHOA/CFL1/ARF6/ZYX/TIAM1/HSPA9/PFN1/ARHGEF7/CDK4/G3BP1/MAP4K4/YWHAQ/ANXA2/APBB1IP/CAP1/UBA1/HSPA8/YWHAZ/RPS2/CAT/RPL6/ITGB1/RPL8/SCRIB/PLPP3/ATP1…
GO_ALPHA_AMINO_ACID_CATABOLIC_PROCESS	GO_ALPHA_AMINO_ACID_CATABOLIC_PROCESS	GO_ALPHA_AMINO_ACID_CATABOLIC_PROCESS	15	0.433051	1.17878	0.242331	0.649626	0.585738	957	tags=67%, list=26%, signal=49%	SHMT2/GOT2/GLUD1/DLST/PHYKPL/ALDH7A1/DDAH1/OGDH/AHCY/GLUL
GO_PHOSPHOTRANSFERASE_ACTIVITY_PHOSPHATE_GROUP_AS_ACCEPTOR	GO_PHOSPHOTRANSFERASE_ACTIVITY_PHOSPHATE_GROUP_AS_ACCEPTOR	GO_PHOSPHOTRANSFERASE_ACTIVITY_PHOSPHATE_GROUP_AS_ACCEPTOR	16	0.42703	1.17832	0.250784	0.654416	0.590056	638	tags=50%, list=18%, signal=41%	TJP2/ATP5F1B/ATP5MC3/AK1/ATP5F1D/ATP6AP1/ATP5F1C/ATP5F1A
GO_PEPTIDYL_TYROSINE_AUTOPHOSPHORYLATION	GO_PEPTIDYL_TYROSINE_AUTOPHOSPHORYLATION	GO_PEPTIDYL_TYROSINE_AUTOPHOSPHORYLATION	12	0.448368	1.1779	0.257703	0.66188	0.596786	265	tags=17%, list=7%, signal=16%	GREM1/CAV1
GO_VIRAL_TRANSLATION	GO_VIRAL_TRANSLATION	GO_VIRAL_TRANSLATION	11	0.473039	1.1771	0.248603	0.653894	0.589586	931	tags=55%, list=26%, signal=41%	EIF3D/EIF3B/EIF3L/PTBP1/EIF3G/DENR
GO_NEGATIVE_REGULATION_OF_CELL_ACTIVATION	GO_NEGATIVE_REGULATION_OF_CELL_ACTIVATION	GO_NEGATIVE_REGULATION_OF_CELL_ACTIVATION	42	0.34007	1.17691	0.21645	0.634451	0.572054	443	tags=33%, list=12%, signal=30%	HMOX1/SH2B3/SDC4/ABR/FOXF1/CD9/LDLR/SOCS5/BCR/AXL/THBD/GCLC/PRDX2/PRKAR1A
GO_NEGATIVE_REGULATION_OF_CELL_PROJECTION_ORGANIZATION	GO_NEGATIVE_REGULATION_OF_CELL_PROJECTION_ORGANIZATION	GO_NEGATIVE_REGULATION_OF_CELL_PROJECTION_ORGANIZATION	57	0.31635	1.17519	0.20202	0.61954	0.55861	346	tags=23%, list=10%, signal=21%	SEMA7A/CRMP1/RGMA/VIM/WNT5A/RTN4/THY1/LGALS1/RHOA/PTPRG/ARF6/FKBP4/ARHGDIA
GO_RESPONSE_TO_AMMONIUM_ION	GO_RESPONSE_TO_AMMONIUM_ION	GO_RESPONSE_TO_AMMONIUM_ION	44	0.335436	1.1743	0.20339	0.620003	0.559028	464	tags=18%, list=13%, signal=16%	ASS1/SLC9A3R1/GOT2/PPP1R9B/TIAM1/GNAI2/HSP90AB1/PPP2R2A
GO_NEGATIVE_REGULATION_OF_DEVELOPMENTAL_GROWTH	GO_NEGATIVE_REGULATION_OF_DEVELOPMENTAL_GROWTH	GO_NEGATIVE_REGULATION_OF_DEVELOPMENTAL_GROWTH	27	0.369257	1.17414	0.222603	0.636294	0.573716	247	tags=22%, list=7%, signal=21%	SEMA7A/PAK1/GJA1/WNT5A/RTN4/JARID2
GO_NEUROTRANSMITTER_RECEPTOR_TRANSPORT	GO_NEUROTRANSMITTER_RECEPTOR_TRANSPORT	GO_NEUROTRANSMITTER_RECEPTOR_TRANSPORT	10	0.481483	1.174	0.258065	0.662321	0.597184	484	tags=30%, list=13%, signal=26%	ITGB3/SCRIB/CLSTN1
GO_REGULATION_OF_INTRINSIC_APOPTOTIC_SIGNALING_PATHWAY_BY_P53_CLASS_MEDIATOR	GO_REGULATION_OF_INTRINSIC_APOPTOTIC_SIGNALING_PATHWAY_BY_P53_CLASS_MEDIATOR	GO_REGULATION_OF_INTRINSIC_APOPTOTIC_SIGNALING_PATHWAY_BY_P53_CLASS_MEDIATOR	15	0.431205	1.17375	0.248466	0.653894	0.589586	570	tags=33%, list=16%, signal=28%	BDKRB2/CD44/MIF/TP53/RPL11
GO_TRANSCRIPTION_COREPRESSOR_ACTIVITY	GO_TRANSCRIPTION_COREPRESSOR_ACTIVITY	GO_TRANSCRIPTION_COREPRESSOR_ACTIVITY	83	0.290235	1.1729	0.123288	0.488813	0.440739	473	tags=19%, list=13%, signal=17%	LHX1/TGIF1/CITED2/NAB2/NCOR2/HDAC7/ERF/CCND1/YBX3/MYBBP1A/DDX54/HDGF/MTA2/SFMBT2/JUNB/NOC2L
GO_POSITIVE_REGULATION_OF_DNA_TEMPLATED_TRANSCRIPTION_INITIATION	GO_POSITIVE_REGULATION_OF_DNA_TEMPLATED_TRANSCRIPTION_INITIATION	GO_POSITIVE_REGULATION_OF_DNA_TEMPLATED_TRANSCRIPTION_INITIATION	12	0.446436	1.17282	0.263305	0.665503	0.600053	496	tags=33%, list=14%, signal=29%	FOSL1/JUN/TP53/PSMC3
GO_MITOCHONDRIAL_ENVELOPE	GO_MITOCHONDRIAL_ENVELOPE	GO_MITOCHONDRIAL_ENVELOPE	109	0.277312	1.1724	0.121495	0.487797	0.439823	733	tags=35%, list=20%, signal=29%	ASS1/CPT1A/HK2/GJA1/SHMT2/GOT2/CAPN2/SLC25A5/SLC25A37/TXNIP/HK1/PHB2/ATP5F1B/HSPD1/STAT3/BCL2L1/MT-ND1/ATP5MC3/VAT1/SLC25A3/CAT/ATP5F1D/UQCRC1/NDUFV1/PRELID1/RPS3/VDAC2/ATP5F1C/ATP5F1A/MCL1/SOD1/FKBP8/CYB5B/COX8A/SLC25A4/MT-ND2/OGDH/SLC25A39
GO_NEGATIVE_REGULATION_OF_PROTEIN_BINDING	GO_NEGATIVE_REGULATION_OF_PROTEIN_BINDING	GO_NEGATIVE_REGULATION_OF_PROTEIN_BINDING	32	0.354795	1.17182	0.234657	0.644891	0.581468	312	tags=16%, list=9%, signal=14%	SLPI/CRMP1/PPP1CA/CAV1/ADAM15
GO_NEGATIVE_REGULATION_OF_INTRINSIC_APOPTOTIC_SIGNALING_PATHWAY_BY_P53_CLASS_MEDIATOR	GO_NEGATIVE_REGULATION_OF_INTRINSIC_APOPTOTIC_SIGNALING_PATHWAY_BY_P53_CLASS_MEDIATOR	GO_NEGATIVE_REGULATION_OF_INTRINSIC_APOPTOTIC_SIGNALING_PATHWAY_BY_P53_CLASS_MEDIATOR	10	0.480412	1.17139	0.260753	0.664153	0.598835	316	tags=30%, list=9%, signal=27%	BDKRB2/CD44/MIF
GO_KERATINOCYTE_PROLIFERATION	GO_KERATINOCYTE_PROLIFERATION	GO_KERATINOCYTE_PROLIFERATION	13	0.442182	1.17108	0.252174	0.654416	0.590056	173	tags=23%, list=5%, signal=22%	EREG/CDH3/PPARD
GO_NEGATIVE_REGULATION_OF_MACROAUTOPHAGY	GO_NEGATIVE_REGULATION_OF_MACROAUTOPHAGY	GO_NEGATIVE_REGULATION_OF_MACROAUTOPHAGY	13	0.442115	1.1709	0.252174	0.654416	0.590056	417	tags=15%, list=11%, signal=14%	HMOX1/TP53
GO_TRANSMEMBRANE_TRANSPORT	GO_TRANSMEMBRANE_TRANSPORT	GO_TRANSMEMBRANE_TRANSPORT	266	0.252675	1.17072	0.0689655	0.39234	0.353754	642	tags=29%, list=18%, signal=25%	ANKH/GLRX/TF/PDPN/SLC9A3R1/GSTO1/EMB/STOM/ITPR3/SLC20A1/LRRC8D/SLC7A5/SLC38A1/CPT1A/HK2/GJA1/CLIC1/S100A6/NCS1/PPARD/ANXA5/SLC3A2/SLC25A5/ABCC1/SGK1/SLC25A37/SLC5A3/PSMD7/CD63/THY1/RASA3/SLC6A6/CAV1/ATP13A2/FKBP1A/ASPH/PSMD1/BCR/PHB2/ATP5F1B/BIN1/YWHAQ/HSPD1/PIEZO1/ANXA2/PSMD4/ABCF1/PSMB7/ATP5MC3/HSPA8/SLC25A3/SLC6A8/PSMD3/ATP5F1D/SLC39A6/ATP1A1/PSMC3/NFE2L2/PSMD8/AKT2/PSMB2/PSMB4/YWHAH/UBQLN1/PS…
GO_MAMMARY_GLAND_EPITHELIAL_CELL_PROLIFERATION	GO_MAMMARY_GLAND_EPITHELIAL_CELL_PROLIFERATION	GO_MAMMARY_GLAND_EPITHELIAL_CELL_PROLIFERATION	15	0.429968	1.17039	0.254601	0.657968	0.593259	340	tags=40%, list=9%, signal=36%	EPHA2/WNT5A/CCND1/ZNF703/RTN4/PHB2
GO_REGULATION_OF_EXTENT_OF_CELL_GROWTH	GO_REGULATION_OF_EXTENT_OF_CELL_GROWTH	GO_REGULATION_OF_EXTENT_OF_CELL_GROWTH	39	0.339437	1.17021	0.246032	0.652288	0.588137	211	tags=15%, list=6%, signal=15%	BARHL2/SEMA7A/PAK1/WNT5A/TNFRSF12A/RTN4
GO_FATTY_ACID_DERIVATIVE_METABOLIC_PROCESS	GO_FATTY_ACID_DERIVATIVE_METABOLIC_PROCESS	GO_FATTY_ACID_DERIVATIVE_METABOLIC_PROCESS	29	0.358076	1.16969	0.233898	0.644456	0.581075	389	tags=28%, list=11%, signal=25%	PTGS1/ACSBG1/PTGES/ABCC1/HSD17B12/MIF/FASN/PTGS2
GO_COAGULATION	GO_COAGULATION	GO_COAGULATION	89	0.286537	1.16957	0.135338	0.517218	0.466351	443	tags=25%, list=12%, signal=22%	CD34/PDPN/SH2B3/SERPINB2/ITPR3/ITGB3/ITGA2/CD9/CLIC1/PEAR1/ANXA5/TFPI2/USF1/GNA12/CAV1/AXL/ANXA2/THBD/VAV2/YWHAZ/PRDX2/PRKAR1A
GO_RESPONSE_TO_INORGANIC_SUBSTANCE	GO_RESPONSE_TO_INORGANIC_SUBSTANCE	GO_RESPONSE_TO_INORGANIC_SUBSTANCE	155	0.262839	1.16898	0.0724638	0.403501	0.363818	662	tags=31%, list=18%, signal=26%	ASS1/MMP3/TF/HMOX1/FOSL1/ITPR3/ERCC1/PTGES/RIPK3/CD9/RHOB/WNT5A/JUN/ANXA5/LDHA/CCND1/ANXA7/PRDX1/CAPN2/TXN/TXNIP/PPP1CA/CAV1/ATP13A2/ATIC/COL18A1/CDK4/AXL/PTGS2/GCLC/TP53/PRDX2/CAT/JUNB/ATP5F1D/PTCH1/SIRPA/NFE2L2/RPS3/GPX1/LCN2/SOD3/VCP/PARP1/RACK1/EIF4A3/SOD1/EIF2S1
GO_RHO_GUANYL_NUCLEOTIDE_EXCHANGE_FACTOR_ACTIVITY	GO_RHO_GUANYL_NUCLEOTIDE_EXCHANGE_FACTOR_ACTIVITY	GO_RHO_GUANYL_NUCLEOTIDE_EXCHANGE_FACTOR_ACTIVITY	26	0.369376	1.16877	0.226974	0.636619	0.574009	414	tags=35%, list=11%, signal=31%	ABR/ARHGEF40/BCR/TRIO/TIAM1/ARHGEF7/PREX1/ARHGEF1/VAV2
GO_NUCLEOTIDE_EXCISION_REPAIR	GO_NUCLEOTIDE_EXCISION_REPAIR	GO_NUCLEOTIDE_EXCISION_REPAIR	26	0.369346	1.16867	0.226974	0.636619	0.574009	1130	tags=50%, list=31%, signal=35%	ERCC1/TP53/PARP1/COPS7A/RPA1/RAD23B/DDB1/RPS27A/POLD1/PRPF19/LIG1/ERCC3/HMGN1
GO_PRESYNAPSE_ORGANIZATION	GO_PRESYNAPSE_ORGANIZATION	GO_PRESYNAPSE_ORGANIZATION	10	0.479028	1.16801	0.271505	0.674036	0.607746	420	tags=40%, list=12%, signal=35%	WNT5A/IL1RAP/ARF6/EIF4G1
GO_POSITIVE_REGULATION_OF_NEURAL_PRECURSOR_CELL_PROLIFERATION	GO_POSITIVE_REGULATION_OF_NEURAL_PRECURSOR_CELL_PROLIFERATION	GO_POSITIVE_REGULATION_OF_NEURAL_PRECURSOR_CELL_PROLIFERATION	15	0.428877	1.16742	0.260736	0.664153	0.598835	107	tags=13%, list=3%, signal=13%	LHX1/NOTCH1
GO_METAL_ION_TRANSPORT	GO_METAL_ION_TRANSPORT	GO_METAL_ION_TRANSPORT	152	0.260744	1.16733	0.084507	0.420391	0.379046	389	tags=20%, list=11%, signal=18%	GLRX/TF/SLC9A3R1/GSTO1/STOM/ITPR3/SLC20A1/SLC38A1/SLC48A1/GJA1/NCS1/STC1/ANXA5/SLC3A2/SGK1/SLC25A37/SLC5A3/CD63/THY1/RASA3/CAV1/FKBP1A/RHOA/FKBP4/PHB2/BIN1/GNAI2/FTL/ANXA2/PTGS2
GO_PROTEIN_SERINE_THREONINE_PHOSPHATASE_ACTIVITY	GO_PROTEIN_SERINE_THREONINE_PHOSPHATASE_ACTIVITY	GO_PROTEIN_SERINE_THREONINE_PHOSPHATASE_ACTIVITY	19	0.40276	1.1664	0.238095	0.647524	0.583842	748	tags=37%, list=21%, signal=29%	DUSP4/PPP1CA/PPP2R1A/PPP2R2A/PPM1G/PPP2R1B/PPP2CA
GO_REGULATION_OF_CELL_CYCLE_G2_M_PHASE_TRANSITION	GO_REGULATION_OF_CELL_CYCLE_G2_M_PHASE_TRANSITION	GO_REGULATION_OF_CELL_CYCLE_G2_M_PHASE_TRANSITION	70	0.293581	1.16453	0.177143	0.588284	0.530428	787	tags=40%, list=22%, signal=32%	CCND1/PSMD7/YWHAG/PSMD1/CDK4/PSMD4/PSMB7/TUBB4B/CEP250/TP53/PPP2R1A/PSMD3/PSMC3/TUBB/DYNLL1/PSMD8/PSMB2/PSMB4/PSMD11/PSMC1/DCTN2/RCC2/PSMB1/TOPBP1/MAPRE1/PSMB6/PSMD2/YWHAE
GO_EXTRINSIC_COMPONENT_OF_PLASMA_MEMBRANE	GO_EXTRINSIC_COMPONENT_OF_PLASMA_MEMBRANE	GO_EXTRINSIC_COMPONENT_OF_PLASMA_MEMBRANE	45	0.330758	1.16405	0.225532	0.636619	0.574009	771	tags=38%, list=21%, signal=30%	TF/CDH3/ERRFI1/SNX9/S100A6/GNA12/RHOA/TIAM1/GNAI2/ANXA2/SCRIB/CTNNA1/CYTH3/GNAS/GNB1/SNX18/KPNA2
GO_CELLULAR_RESPONSE_TO_AMMONIUM_ION	GO_CELLULAR_RESPONSE_TO_AMMONIUM_ION	GO_CELLULAR_RESPONSE_TO_AMMONIUM_ION	30	0.35216	1.16387	0.241611	0.649063	0.58523	356	tags=13%, list=10%, signal=12%	ASS1/SLC9A3R1/PPP1R9B/GNAI2
GO_REGULATION_OF_MUSCLE_ORGAN_DEVELOPMENT	GO_REGULATION_OF_MUSCLE_ORGAN_DEVELOPMENT	GO_REGULATION_OF_MUSCLE_ORGAN_DEVELOPMENT	43	0.332476	1.16363	0.223629	0.636619	0.574009	247	tags=21%, list=7%, signal=20%	GREM1/PAK1/NOTCH1/GPC1/GJA1/TGFB1/YBX3/RBPJ/JARID2
GO_ATPASE_COUPLED_ION_TRANSMEMBRANE_TRANSPORTER_ACTIVITY	GO_ATPASE_COUPLED_ION_TRANSMEMBRANE_TRANSPORTER_ACTIVITY	GO_ATPASE_COUPLED_ION_TRANSMEMBRANE_TRANSPORTER_ACTIVITY	14	0.430223	1.16219	0.262687	0.664902	0.59951	862	tags=64%, list=24%, signal=49%	ANXA5/ATP13A2/ATP5F1B/ATP1A1/ATP6AP1/ATP1B3/PCYOX1/ATP6V1A/ATP2C1
GO_OXIDOREDUCTASE_ACTIVITY_ACTING_ON_THE_ALDEHYDE_OR_OXO_GROUP_OF_DONORS	GO_OXIDOREDUCTASE_ACTIVITY_ACTING_ON_THE_ALDEHYDE_OR_OXO_GROUP_OF_DONORS	GO_OXIDOREDUCTASE_ACTIVITY_ACTING_ON_THE_ALDEHYDE_OR_OXO_GROUP_OF_DONORS	13	0.438739	1.16196	0.26087	0.664153	0.598835	1309	tags=62%, list=36%, signal=40%	GAPDH/AKR1B10/ALDH7A1/OGDH/ALDH2/PDHA1/OGDHL/DLAT
GO_NEGATIVE_REGULATION_OF_ION_TRANSMEMBRANE_TRANSPORT	GO_NEGATIVE_REGULATION_OF_ION_TRANSMEMBRANE_TRANSPORT	GO_NEGATIVE_REGULATION_OF_ION_TRANSMEMBRANE_TRANSPORT	19	0.401217	1.16193	0.244444	0.652288	0.588137	537	tags=37%, list=15%, signal=32%	SLC9A3R1/GSTO1/CAV1/BIN1/YWHAQ/AKT2/UBQLN1
GO_EXOGENOUS_PROTEIN_BINDING	GO_EXOGENOUS_PROTEIN_BINDING	GO_EXOGENOUS_PROTEIN_BINDING	25	0.371498	1.16093	0.245098	0.652288	0.588137	448	tags=32%, list=12%, signal=28%	EPHA2/ITGB3/ITGA2/ITGA5/LDLR/AXL/IDE/ITGB1
GO_RESPONSE_TO_PEPTIDE	GO_RESPONSE_TO_PEPTIDE	GO_RESPONSE_TO_PEPTIDE	171	0.258336	1.1607	0.1	0.446664	0.402736	443	tags=19%, list=12%, signal=18%	ASS1/MMP3/EREG/INHBB/ERRFI1/PAK1/IGFBP5/EGR1/NOTCH1/SOCS3/PKM/VIM/GJA1/TIMP1/PTPRN/ANXA5/GOT2/ABCC1/SHC1/USF1/RANGAP1/CAV1/YWHAG/PPP1R9B/CDK4/GNAI2/STAT3/IDE/PTGS2/GCLC/TP53/CAT/PRKAR1A
GO_NEGATIVE_REGULATION_OF_SIGNALING_RECEPTOR_ACTIVITY	GO_NEGATIVE_REGULATION_OF_SIGNALING_RECEPTOR_ACTIVITY	GO_NEGATIVE_REGULATION_OF_SIGNALING_RECEPTOR_ACTIVITY	10	0.475387	1.15913	0.27957	0.683784	0.616536	292	tags=30%, list=8%, signal=28%	DKK2/ERRFI1/SOCS5
GO_RESPONSE_TO_ESTROGEN	GO_RESPONSE_TO_ESTROGEN	GO_RESPONSE_TO_ESTROGEN	30	0.350495	1.15837	0.241611	0.649063	0.58523	265	tags=23%, list=7%, signal=22%	HMOX1/CITED2/PTPRN/LDHA/CCND1/ARPC1B/CAV1
GO_REGULATION_OF_EPITHELIAL_CELL_DIFFERENTIATION	GO_REGULATION_OF_EPITHELIAL_CELL_DIFFERENTIATION	GO_REGULATION_OF_EPITHELIAL_CELL_DIFFERENTIATION	39	0.335817	1.15773	0.253968	0.657883	0.593183	265	tags=21%, list=7%, signal=19%	LHX1/ESRP1/LIF/ERRFI1/NOTCH1/CTSV/CCND1/CAV1
GO_LONG_CHAIN_FATTY_ACID_TRANSPORT	GO_LONG_CHAIN_FATTY_ACID_TRANSPORT	GO_LONG_CHAIN_FATTY_ACID_TRANSPORT	13	0.437006	1.15737	0.26087	0.664153	0.598835	316	tags=31%, list=9%, signal=28%	BDKRB2/CPT1A/PLIN2/MIF
GO_MONOSACCHARIDE_BIOSYNTHETIC_PROCESS	GO_MONOSACCHARIDE_BIOSYNTHETIC_PROCESS	GO_MONOSACCHARIDE_BIOSYNTHETIC_PROCESS	26	0.365591	1.15679	0.240132	0.648572	0.584787	593	tags=42%, list=16%, signal=36%	GOT2/PGD/ALDOA/GAPDH/TKT/TPI1/PGK1/AKR1A1/MDH2/TALDO1/GPI
GO_POSITIVE_REGULATION_OF_PROTEIN_CATABOLIC_PROCESS	GO_POSITIVE_REGULATION_OF_PROTEIN_CATABOLIC_PROCESS	GO_POSITIVE_REGULATION_OF_PROTEIN_CATABOLIC_PROCESS	73	0.291668	1.15564	0.170732	0.584475	0.526993	640	tags=30%, list=18%, signal=25%	IL33/MSN/SNX9/GJA1/WNT5A/LDLR/FURIN/PLK3/CAV1/SOCS5/USP5/IDE/NRDC/GCLC/BAG6/RAB7A/NFE2L2/UBQLN1/SGTA/VCP/PSMC1/RACK1
GO_DE_NOVO_PROTEIN_FOLDING	GO_DE_NOVO_PROTEIN_FOLDING	GO_DE_NOVO_PROTEIN_FOLDING	17	0.410313	1.15418	0.275862	0.680403	0.613487	1272	tags=82%, list=35%, signal=54%	FKBP1A/HSPA9/CCT2/HSPD1/HSPA8/BAG1/HSPH1/PTGES3/ST13/SELENOF/DNAJC7/HSPA5/UGGT1/GAK
GO_RNA_MODIFICATION	GO_RNA_MODIFICATION	GO_RNA_MODIFICATION	15	0.423933	1.15396	0.266871	0.669305	0.603481	451	tags=27%, list=12%, signal=23%	NOP2/NSUN2/FTSJ3/CTU2
GO_MULTIVESICULAR_BODY	GO_MULTIVESICULAR_BODY	GO_MULTIVESICULAR_BODY	13	0.435645	1.15377	0.266667	0.669305	0.603481	266	tags=31%, list=7%, signal=29%	GJA1/GFRA1/CD63/ATP13A2
GO_RESPONSE_TO_NITROGEN_COMPOUND	GO_RESPONSE_TO_NITROGEN_COMPOUND	GO_RESPONSE_TO_NITROGEN_COMPOUND	333	0.235812	1.15351	0.0625	0.378358	0.341147	636	tags=24%, list=17%, signal=22%	ASS1/MMP3/EREG/INHBB/SLC9A3R1/FOSL1/ERRFI1/PAK1/ITGA2/IGFBP5/EGR1/NOTCH1/SH3BP4/SOCS3/PKM/VIM/GJA1/TIMP1/CD9/NCOR2/SHMT2/RRAGD/JUN/STC1/LDLR/PTPRN/ANXA5/LDHA/CCND1/GOT2/SLC3A2/CAPN2/ABCC1/SHC1/USF1/RANGAP1/CAV1/YWHAG/PPP1R9B/SOCS5/RHOA/CFL1/TIAM1/CDK4/GNAI2/STAT3/IDE/PTGS2/BCL2L1/THBD/HSP90AB1/GCLC/TP53/CAT/PRKAR1A/ITGB1/JUNB/PPP2R2A/MYO1C/LARP1/UQCRC1/HM13/BAG6/DDX21/NFE2L2/AKT2/PSMB2/UBQLN1/ATP…
GO_FATTY_ACID_TRANSPORT	GO_FATTY_ACID_TRANSPORT	GO_FATTY_ACID_TRANSPORT	20	0.396386	1.15335	0.261589	0.664902	0.59951	316	tags=30%, list=9%, signal=28%	BDKRB2/CPT1A/PLIN2/PPARD/GOT2/MIF
GO_FOREBRAIN_NEURON_DIFFERENTIATION	GO_FOREBRAIN_NEURON_DIFFERENTIATION	GO_FOREBRAIN_NEURON_DIFFERENTIATION	12	0.438976	1.15323	0.280112	0.683784	0.616536	370	tags=33%, list=10%, signal=30%	SALL3/SALL1/WNT5A/NRP2
GO_SOMITE_DEVELOPMENT	GO_SOMITE_DEVELOPMENT	GO_SOMITE_DEVELOPMENT	26	0.363825	1.1512	0.243421	0.651821	0.587716	214	tags=19%, list=6%, signal=18%	LHX1/FOXF1/NOTCH1/WNT5A/RBPJ
GO_POSITIVE_REGULATION_OF_CHEMOKINE_PRODUCTION	GO_POSITIVE_REGULATION_OF_CHEMOKINE_PRODUCTION	GO_POSITIVE_REGULATION_OF_CHEMOKINE_PRODUCTION	15	0.422865	1.15105	0.269939	0.671578	0.60553	316	tags=40%, list=9%, signal=37%	HMOX1/IL33/IL1RL1/EGR1/WNT5A/MIF
GO_ESTABLISHMENT_OR_MAINTENANCE_OF_BIPOLAR_CELL_POLARITY	GO_ESTABLISHMENT_OR_MAINTENANCE_OF_BIPOLAR_CELL_POLARITY	GO_ESTABLISHMENT_OR_MAINTENANCE_OF_BIPOLAR_CELL_POLARITY	21	0.384568	1.15022	0.28013	0.683784	0.616536	313	tags=24%, list=9%, signal=22%	SLC9A3R1/FOXF1/MSN/WNT5A/RHOA
GO_IMMUNOGLOBULIN_PRODUCTION_INVOLVED_IN_IMMUNOGLOBULIN_MEDIATED_IMMUNE_RESPONSE	GO_IMMUNOGLOBULIN_PRODUCTION_INVOLVED_IN_IMMUNOGLOBULIN_MEDIATED_IMMUNE_RESPONSE	GO_IMMUNOGLOBULIN_PRODUCTION_INVOLVED_IN_IMMUNOGLOBULIN_MEDIATED_IMMUNE_RESPONSE	12	0.437779	1.15008	0.282913	0.686353	0.618852	364	tags=33%, list=10%, signal=30%	ERCC1/TGFB1/MSH6/HSPD1
GO_NEGATIVE_REGULATION_OF_DNA_BINDING	GO_NEGATIVE_REGULATION_OF_DNA_BINDING	GO_NEGATIVE_REGULATION_OF_DNA_BINDING	14	0.425666	1.14988	0.277612	0.681926	0.61486	360	tags=21%, list=10%, signal=19%	HMOX1/JUN/ZNF462
GO_NEGATIVE_REGULATION_OF_CATALYTIC_ACTIVITY	GO_NEGATIVE_REGULATION_OF_CATALYTIC_ACTIVITY	GO_NEGATIVE_REGULATION_OF_CATALYTIC_ACTIVITY	218	0.248564	1.14946	0.116279	0.473383	0.426827	307	tags=17%, list=8%, signal=17%	DUSP6/SPRY4/SLPI/DUSP4/SH2B3/SERPINB2/AMOT/ERRFI1/DUSP9/CD44/SPRED3/NOTCH1/SH3BP4/SOCS3/TIMP1/CDKN2B/ANGPTL4/SPRED1/DUSP5/CORO1C/MIDN/ANXA5/TFPI2/PRPSAP1/GAPDH/COL6A3/FURIN/SERPINB6/TIMP2/TXNIP/THY1/CAV1/FKBP1A/YWHAG/SET/PPP1R9B/SOCS5/PEBP1
GO_POSITIVE_REGULATION_OF_TRANSLATION	GO_POSITIVE_REGULATION_OF_TRANSLATION	GO_POSITIVE_REGULATION_OF_TRANSLATION	54	0.31092	1.14932	0.233945	0.644456	0.581075	658	tags=31%, list=18%, signal=26%	BARHL2/ITGA2/VIM/YBX3/EIF5A/RXRA/RHOA/CDK4/CNBP/EIF3D/DDX39B/EIF3C/LARP1/SOX4/PABPC1/FXR2/EIF4A3
GO_AUTONOMIC_NERVOUS_SYSTEM_DEVELOPMENT	GO_AUTONOMIC_NERVOUS_SYSTEM_DEVELOPMENT	GO_AUTONOMIC_NERVOUS_SYSTEM_DEVELOPMENT	12	0.436919	1.14782	0.282913	0.686353	0.618852	555	tags=42%, list=15%, signal=35%	RET/KIF26A/NAV2/NRP2/SOX4
GO_NEGATIVE_REGULATION_OF_LEUKOCYTE_MIGRATION	GO_NEGATIVE_REGULATION_OF_LEUKOCYTE_MIGRATION	GO_NEGATIVE_REGULATION_OF_LEUKOCYTE_MIGRATION	13	0.433156	1.14718	0.272464	0.675935	0.609458	319	tags=46%, list=9%, signal=42%	GREM1/HMOX1/IL33/ABR/MIF/BCR
GO_PROTEIN_HETEROOLIGOMERIZATION	GO_PROTEIN_HETEROOLIGOMERIZATION	GO_PROTEIN_HETEROOLIGOMERIZATION	18	0.401229	1.14703	0.28483	0.686353	0.618852	1161	tags=61%, list=32%, signal=42%	RIPK3/ANXA2/IDE/YWHAB/CTNNA1/SQSTM1/CAB39/RRM1/NUP62/MAT2A/PKD2
GO_POSITIVE_REGULATION_OF_TRANSPORTER_ACTIVITY	GO_POSITIVE_REGULATION_OF_TRANSPORTER_ACTIVITY	GO_POSITIVE_REGULATION_OF_TRANSPORTER_ACTIVITY	18	0.401101	1.14667	0.28483	0.686353	0.618852	217	tags=17%, list=6%, signal=16%	GLRX/GSTO1/SGK1
GO_MAMMARY_GLAND_EPITHELIUM_DEVELOPMENT	GO_MAMMARY_GLAND_EPITHELIUM_DEVELOPMENT	GO_MAMMARY_GLAND_EPITHELIUM_DEVELOPMENT	34	0.342888	1.14647	0.239852	0.648455	0.584682	557	tags=41%, list=15%, signal=35%	ETV5/EPHA2/FOXF1/LBH/WNT5A/CCND1/ZNF703/RTN4/PHB2/CSF1/PTCH1/SCRIB/AKT2/GPX1
GO_MONOCARBOXYLIC_ACID_TRANSPORT	GO_MONOCARBOXYLIC_ACID_TRANSPORT	GO_MONOCARBOXYLIC_ACID_TRANSPORT	30	0.346837	1.14628	0.258389	0.662668	0.597496	316	tags=33%, list=9%, signal=31%	BDKRB2/SLC9A3R1/EMB/CPT1A/PLIN2/PPARD/GOT2/SLC6A6/RXRA/MIF
GO_POSITIVE_REGULATION_OF_MRNA_SPLICING_VIA_SPLICEOSOME	GO_POSITIVE_REGULATION_OF_MRNA_SPLICING_VIA_SPLICEOSOME	GO_POSITIVE_REGULATION_OF_MRNA_SPLICING_VIA_SPLICEOSOME	11	0.460645	1.14625	0.284916	0.686353	0.618852	1193	tags=64%, list=33%, signal=43%	NCBP1/PRDX6/PRPF19/THRAP3/NUP98/SNW1/SNRNP70
GO_TRANSMEMBRANE_RECEPTOR_PROTEIN_TYROSINE_KINASE_SIGNALING_PATHWAY	GO_TRANSMEMBRANE_RECEPTOR_PROTEIN_TYROSINE_KINASE_SIGNALING_PATHWAY	GO_TRANSMEMBRANE_RECEPTOR_PROTEIN_TYROSINE_KINASE_SIGNALING_PATHWAY	235	0.24491	1.14589	0.102564	0.449717	0.405488	384	tags=18%, list=11%, signal=17%	GREM1/EREG/SPRY4/BDKRB2/RET/CDH3/SH2B3/SLC9A3R1/ESRP1/EPHA2/ERRFI1/PAK1/HBEGF/FLT1/ITGB3/IGFBP5/SOCS3/GPC1/ITGA5/TGFB1/SPRED1/WNT5A/ARPC1B/RTN4/RBPJ/SHC1/GFRA1/TXNIP/CD63/SOCS5/NDST1/ARPC3/RHOA/BCR/PTPRG/TIAM1/ARHGEF7/CDK4/GNAI2/AXL/NRP2/STAT3/IDE
GO_EXTRINSIC_COMPONENT_OF_CYTOPLASMIC_SIDE_OF_PLASMA_MEMBRANE	GO_EXTRINSIC_COMPONENT_OF_CYTOPLASMIC_SIDE_OF_PLASMA_MEMBRANE	GO_EXTRINSIC_COMPONENT_OF_CYTOPLASMIC_SIDE_OF_PLASMA_MEMBRANE	26	0.362132	1.14585	0.246711	0.652354	0.588197	356	tags=27%, list=10%, signal=24%	ERRFI1/SNX9/S100A6/GNA12/RHOA/TIAM1/GNAI2
GO_TRANSCRIPTIONAL_REPRESSOR_COMPLEX	GO_TRANSCRIPTIONAL_REPRESSOR_COMPLEX	GO_TRANSCRIPTIONAL_REPRESSOR_COMPLEX	35	0.342221	1.14568	0.239544	0.648455	0.584682	743	tags=37%, list=20%, signal=30%	NCOR2/JUN/ZBTB16/CCND1/RBPJ/CHD4/HDGF/MTA2/YWHAB/GATAD2A/RBBP7/REST/BAZ2A
GO_REGULATION_OF_CELL_ACTIVATION	GO_REGULATION_OF_CELL_ACTIVATION	GO_REGULATION_OF_CELL_ACTIVATION	124	0.267773	1.14524	0.126437	0.495672	0.446924	524	tags=28%, list=14%, signal=25%	SPHK1/HMOX1/PDPN/SH2B3/SDC4/IL33/SOX13/PAK1/ABR/FOXF1/IL1RL1/RIPK3/CD9/ZFP36L2/TGFB1/WNT5A/ZBTB16/LDLR/THY1/CAV1/SOCS5/LGALS1/RHOA/MIF/BCR/HSPD1/AXL/THBD/GCLC/PRDX2/PRKAR1A/ZMIZ1/SIRPA/PRELID1/RPS3
GO_NEGATIVE_REGULATION_OF_GROWTH	GO_NEGATIVE_REGULATION_OF_GROWTH	GO_NEGATIVE_REGULATION_OF_GROWTH	70	0.288578	1.14469	0.194286	0.612835	0.552564	312	tags=21%, list=9%, signal=20%	GREM1/SEMA7A/PAK1/CCDC85B/IGFBP5/NOTCH1/SH3BP4/GJA1/TGFB1/WNT5A/PPARD/RTN4/JARID2/PPP1R9B/ADAM15
GO_TRANSPORTER_ACTIVITY	GO_TRANSPORTER_ACTIVITY	GO_TRANSPORTER_ACTIVITY	156	0.255898	1.14462	0.0958904	0.440528	0.397203	895	tags=39%, list=25%, signal=31%	ANKH/TF/ITPR3/SLC20A1/LRRC8D/SLC7A5/SLC38A1/SLC48A1/GJA1/CLIC1/S100A6/NCS1/ANXA5/SLC3A2/SLC25A5/ABCC1/SLC25A37/SLC5A3/RASA3/SLC6A6/ATP13A2/KPNB1/RAN/ATP5F1B/TCOF1/PIEZO1/ANXA2/XPO5/ATP5MC3/SLC25A3/SLC6A8/ATP5F1D/SLC39A6/TNPO2/ATP1A1/PRELID1/PITPNA/ATP6AP1/VDAC2/ATP5F1C/IPO5/ATP1B3/ATP5F1A/MCL1/COX8A/SLC25A4/XPO7/KPNA2/PCYOX1/NPC2/MT-CO1/ATP6V1A/TNPO3/PACSIN2/SCARB2/IPO9/ATP2C1/SLC44A2/COX6B1/COX4…
GO_EXOCYTOSIS	GO_EXOCYTOSIS	GO_EXOCYTOSIS	259	0.245964	1.14431	0.0967742	0.441281	0.397882	611	tags=27%, list=17%, signal=25%	TF/SLPI/HMOX1/ACPP/STOM/SDC4/PAK1/ITGB3/ABR/FOXF1/CD44/NOTCH1/PKM/PIK3CD/TIMP1/CD9/TGFB1/TAGLN2/NCS1/ANXA5/ALDOA/SERPINB6/PLEKHO2/TIMP2/PCDH7/PA2G4/PSMD7/CD63/TNFAIP2/ATP13A2/DEGS1/KPNB1/PYGB/PPIA/RHOA/MIF/PSMD1/BCR/IMPDH2/CCT2/GNAI2/FTL/ANXA2/PSMB7/CAP1/TUBB4B/HSP90AB1/HSPA8/VAT1/ACTR1B/CAT/PSMD3/SCRIB/SIRPA/PSMC3/TUBB/PDAP1/DYNLL1/RAB7A/FTH1/PSMD11/ARL8A/ATP6AP1/LHFPL2/STEAP2/ECM1/LCN2/CSNK2B/G…
GO_CHROMATIN_DISASSEMBLY	GO_CHROMATIN_DISASSEMBLY	GO_CHROMATIN_DISASSEMBLY	12	0.435471	1.14402	0.282913	0.686353	0.618852	282	tags=17%, list=8%, signal=15%	HMGA1/SET
GO_TRNA_PROCESSING	GO_TRNA_PROCESSING	GO_TRNA_PROCESSING	10	0.469003	1.14357	0.287634	0.690263	0.622378	1170	tags=60%, list=32%, signal=41%	NSUN2/CTU2/RTCB/CPSF1/RTRAF/ELP2
GO_RESPONSE_TO_ETHANOL	GO_RESPONSE_TO_ETHANOL	GO_RESPONSE_TO_ETHANOL	30	0.346014	1.14356	0.261745	0.664902	0.59951	659	tags=37%, list=18%, signal=30%	TNC/CCND1/GOT2/RHOA/STAT3/TP53/CAT/TUFM/RPL15/EEF1B2/SOD1
GO_FIBROBLAST_PROLIFERATION	GO_FIBROBLAST_PROLIFERATION	GO_FIBROBLAST_PROLIFERATION	34	0.342014	1.14355	0.247232	0.652633	0.588448	515	tags=32%, list=14%, signal=28%	EREG/SPHK1/S100A6/WNT5A/JUN/MIF/CDK4/ANXA2/TP53/ZMIZ1/FTH1
GO_NEGATIVE_REGULATION_OF_AXON_EXTENSION	GO_NEGATIVE_REGULATION_OF_AXON_EXTENSION	GO_NEGATIVE_REGULATION_OF_AXON_EXTENSION	11	0.459115	1.14245	0.296089	0.70023	0.631365	211	tags=27%, list=6%, signal=26%	SEMA7A/WNT5A/RTN4
GO_REGULATION_OF_LYMPHOCYTE_APOPTOTIC_PROCESS	GO_REGULATION_OF_LYMPHOCYTE_APOPTOTIC_PROCESS	GO_REGULATION_OF_LYMPHOCYTE_APOPTOTIC_PROCESS	11	0.458992	1.14214	0.296089	0.70023	0.631365	523	tags=55%, list=14%, signal=47%	RIPK3/WNT5A/MIF/TP53/NOC2L/PRELID1
GO_HEART_GROWTH	GO_HEART_GROWTH	GO_HEART_GROWTH	27	0.358871	1.14112	0.263699	0.666015	0.600515	446	tags=33%, list=12%, signal=29%	DUSP6/PAK1/NOTCH1/GJA1/RBPJ/JARID2/RXRA/PRKAR1A/DDX39B
GO_REGULATION_OF_STRIATED_MUSCLE_CONTRACTION	GO_REGULATION_OF_STRIATED_MUSCLE_CONTRACTION	GO_REGULATION_OF_STRIATED_MUSCLE_CONTRACTION	12	0.434202	1.14069	0.285714	0.687328	0.619731	488	tags=42%, list=13%, signal=36%	GSTO1/STC1/CAV1/BIN1/ATP1A1
GO_NEGATIVE_REGULATION_OF_OSSIFICATION	GO_NEGATIVE_REGULATION_OF_OSSIFICATION	GO_NEGATIVE_REGULATION_OF_OSSIFICATION	24	0.373689	1.13939	0.279461	0.683784	0.616536	322	tags=25%, list=9%, signal=23%	GREM1/IGFBP5/NOTCH1/HDAC7/RBPJ/TWIST2
GO_POLYMERIC_CYTOSKELETAL_FIBER	GO_POLYMERIC_CYTOSKELETAL_FIBER	GO_POLYMERIC_CYTOSKELETAL_FIBER	165	0.253501	1.13854	0.0869565	0.423625	0.381963	682	tags=25%, list=19%, signal=21%	AMOT/LMNA/PLEC/KIF26A/MICAL2/PAK1/KIF1A/IFFO2/VIM/TUBA1C/NAV1/CLIP2/TPM3/CCT5/ARPC3/MAP1A/CCT3/FKBP4/TIAM1/CCT6A/CCT2/CEP170B/TUBB6/CCT7/TUBB4B/NUDC/INCENP/MYO1C/TUBB/DYNLL1/CCT4/TCP1/HSPH1/KIF20A/MICALL2/CCT8/MICALL1/MAP1LC3B/DCTN2/LRPPRC/RCC2
GO_MEMBRANE_DEPOLARIZATION	GO_MEMBRANE_DEPOLARIZATION	GO_MEMBRANE_DEPOLARIZATION	12	0.433269	1.13823	0.288515	0.690263	0.622378	640	tags=50%, list=18%, signal=41%	JUN/CAV1/GCLC/YWHAH/PARP1/RACK1
GO_REGULATION_OF_PROTEIN_CONTAINING_COMPLEX_ASSEMBLY	GO_REGULATION_OF_PROTEIN_CONTAINING_COMPLEX_ASSEMBLY	GO_REGULATION_OF_PROTEIN_CONTAINING_COMPLEX_ASSEMBLY	144	0.261544	1.13741	0.111111	0.459976	0.414738	739	tags=28%, list=20%, signal=23%	MMP3/PAK1/CAPG/ERCC1/MSN/SNX9/CDC42EP4/TGFB1/SPTBN2/MYADM/ARPC1B/ARPC3/RHOA/ARF6/FKBP4/MTPN/PFN1/BIN1/PREX1/PIEZO1/IDE/HSPA8/TP53/EIF4G1/MYO1C/PSMC3/RPS3/VCP/VDAC2/PARP1/RHOC/RAP1B/PTPN11/RACK1/CYFIP1/RPA1/CAPZB/CTTN/ARPC2/MAPRE1
GO_POSITIVE_REGULATION_OF_ANIMAL_ORGAN_MORPHOGENESIS	GO_POSITIVE_REGULATION_OF_ANIMAL_ORGAN_MORPHOGENESIS	GO_POSITIVE_REGULATION_OF_ANIMAL_ORGAN_MORPHOGENESIS	27	0.3574	1.13644	0.267123	0.669341	0.603513	107	tags=19%, list=3%, signal=18%	LHX1/GREM1/CD34/LIF/NOTCH1
GO_REGULATION_OF_PROTEIN_TYROSINE_KINASE_ACTIVITY	GO_REGULATION_OF_PROTEIN_TYROSINE_KINASE_ACTIVITY	GO_REGULATION_OF_PROTEIN_TYROSINE_KINASE_ACTIVITY	28	0.34964	1.13558	0.270903	0.673498	0.607261	292	tags=25%, list=8%, signal=23%	GREM1/EREG/ERRFI1/SHC1/THY1/CAV1/SOCS5
GO_NF_KAPPAB_BINDING	GO_NF_KAPPAB_BINDING	GO_NF_KAPPAB_BINDING	11	0.456354	1.13558	0.301676	0.703058	0.633915	173	tags=9%, list=5%, signal=9%	PPARD
GO_PROTEIN_HOMOOLIGOMERIZATION	GO_PROTEIN_HOMOOLIGOMERIZATION	GO_PROTEIN_HOMOOLIGOMERIZATION	73	0.286398	1.13476	0.176829	0.588284	0.530428	640	tags=29%, list=18%, signal=24%	HMOX1/ACPP/STOM/CPT1A/RIPK3/PKM/SHMT2/ANGPTL4/ALDOA/MIF/IMPDH2/PRMT1/IDE/TP53/CAT/SAMHD1/LCN2/EHD4/VCP/RHOC/RACK1
GO_TRANSCRIPTION_BY_RNA_POLYMERASE_I	GO_TRANSCRIPTION_BY_RNA_POLYMERASE_I	GO_TRANSCRIPTION_BY_RNA_POLYMERASE_I	20	0.389782	1.13414	0.274834	0.679403	0.612586	823	tags=40%, list=23%, signal=31%	CAVIN1/HEATR1/TCOF1/SMARCA4/BAZ2A/POLR1A/RRN3/WDR43
GO_NEGATIVE_REGULATION_OF_BMP_SIGNALING_PATHWAY	GO_NEGATIVE_REGULATION_OF_BMP_SIGNALING_PATHWAY	GO_NEGATIVE_REGULATION_OF_BMP_SIGNALING_PATHWAY	17	0.403135	1.13399	0.304075	0.704333	0.635064	166	tags=24%, list=5%, signal=23%	GREM1/GREM2/NOTCH1/WNT5A
GO_PROTEIN_DNA_COMPLEX_DISASSEMBLY	GO_PROTEIN_DNA_COMPLEX_DISASSEMBLY	GO_PROTEIN_DNA_COMPLEX_DISASSEMBLY	12	0.431506	1.1336	0.296919	0.700557	0.631659	282	tags=17%, list=8%, signal=15%	HMGA1/SET
GO_REGULATION_OF_PROTEIN_TARGETING_TO_MITOCHONDRION	GO_REGULATION_OF_PROTEIN_TARGETING_TO_MITOCHONDRION	GO_REGULATION_OF_PROTEIN_TARGETING_TO_MITOCHONDRION	16	0.409837	1.13088	0.291536	0.695584	0.627176	1559	tags=69%, list=43%, signal=39%	SAE1/SREBF2/MICALL2/UBE2L3/UBE2D3/CSNK2A2/SREBF1/UBE2J2/BAP1/ARIH2/NPEPPS
GO_NEGATIVE_REGULATION_OF_ERBB_SIGNALING_PATHWAY	GO_NEGATIVE_REGULATION_OF_ERBB_SIGNALING_PATHWAY	GO_NEGATIVE_REGULATION_OF_ERBB_SIGNALING_PATHWAY	22	0.376596	1.12993	0.318644	0.713923	0.64371	343	tags=23%, list=9%, signal=21%	EREG/ERRFI1/HBEGF/SOCS5/ARHGEF7
GO_CELLULAR_RESPONSE_TO_HEAT	GO_CELLULAR_RESPONSE_TO_HEAT	GO_CELLULAR_RESPONSE_TO_HEAT	53	0.309063	1.12969	0.269767	0.671578	0.60553	1098	tags=53%, list=30%, signal=37%	CD34/HMOX1/FKBP4/HSPA9/PTGS2/HSP90AB1/HSPA8/TP53/MYOF/BAG1/HSPH1/VCP/EIF2S1/NUP188/RPA1/RBBP7/YWHAE/PTGES3/CDKN1A/MAPK1/NUP155/HSBP1/SEC13/NUP214/NUP62/NUP93/DNAJC7/NUP98
GO_LENS_FIBER_CELL_DIFFERENTIATION	GO_LENS_FIBER_CELL_DIFFERENTIATION	GO_LENS_FIBER_CELL_DIFFERENTIATION	10	0.463288	1.12963	0.311828	0.708663	0.638968	123	tags=20%, list=3%, signal=19%	EPHA2/VIM
GO_CELLULAR_RESPONSE_TO_DEXAMETHASONE_STIMULUS	GO_CELLULAR_RESPONSE_TO_DEXAMETHASONE_STIMULUS	GO_CELLULAR_RESPONSE_TO_DEXAMETHASONE_STIMULUS	11	0.453858	1.12937	0.318436	0.713923	0.64371	65	tags=18%, list=2%, signal=18%	ASS1/ERRFI1
GO_TOXIN_TRANSPORT	GO_TOXIN_TRANSPORT	GO_TOXIN_TRANSPORT	17	0.401455	1.12926	0.30721	0.707181	0.637632	706	tags=47%, list=19%, signal=38%	CCT5/CCT3/CCT2/CCT7/CCT4/TCP1/CCT8/LRP5
GO_SEGMENTATION	GO_SEGMENTATION	GO_SEGMENTATION	31	0.343672	1.12908	0.284722	0.686353	0.618852	417	tags=26%, list=11%, signal=23%	LHX1/FOXF1/NOTCH1/WNT5A/RBPJ/NRP2/TDRD5/TP53
GO_NEGATIVE_REGULATION_OF_ACTIN_FILAMENT_DEPOLYMERIZATION	GO_NEGATIVE_REGULATION_OF_ACTIN_FILAMENT_DEPOLYMERIZATION	GO_NEGATIVE_REGULATION_OF_ACTIN_FILAMENT_DEPOLYMERIZATION	15	0.414552	1.12842	0.300613	0.70284	0.633718	336	tags=20%, list=9%, signal=18%	CAPG/SPTBN2/MTPN
GO_NEGATIVE_REGULATION_OF_CHEMOTAXIS	GO_NEGATIVE_REGULATION_OF_CHEMOTAXIS	GO_NEGATIVE_REGULATION_OF_CHEMOTAXIS	15	0.414495	1.12827	0.300613	0.70284	0.633718	316	tags=33%, list=9%, signal=31%	GREM1/SEMA7A/NOTCH1/WNT5A/MIF
GO_INORGANIC_ANION_TRANSMEMBRANE_TRANSPORT	GO_INORGANIC_ANION_TRANSMEMBRANE_TRANSPORT	GO_INORGANIC_ANION_TRANSMEMBRANE_TRANSPORT	20	0.387026	1.12612	0.288079	0.690263	0.622378	142	tags=15%, list=4%, signal=14%	ANKH/SLC20A1/CLIC1
GO_NEGATIVE_REGULATION_OF_INTRACELLULAR_SIGNAL_TRANSDUCTION	GO_NEGATIVE_REGULATION_OF_INTRACELLULAR_SIGNAL_TRANSDUCTION	GO_NEGATIVE_REGULATION_OF_INTRACELLULAR_SIGNAL_TRANSDUCTION	167	0.248619	1.12581	0.102941	0.449717	0.405488	316	tags=16%, list=9%, signal=15%	DUSP6/SPRY4/DUSP4/BDKRB2/SH2B3/SLC9A3R1/GSTO1/EPHA2/LIF/ERRFI1/DUSP9/CD44/SPRED3/SH3BP4/SPRED1/DUSP5/HDAC7/MYADM/YBX3/LITAF/TIMP2/RASA3/CAV1/PEBP1/RHOA/MIF
GO_AZUROPHIL_GRANULE_LUMEN	GO_AZUROPHIL_GRANULE_LUMEN	GO_AZUROPHIL_GRANULE_LUMEN	34	0.336376	1.1247	0.265683	0.669305	0.603481	1050	tags=53%, list=29%, signal=38%	PA2G4/PYGB/PSMD1/CCT2/FTL/ANXA2/CAP1/TUBB4B/VAT1/TUBB/VCP/CCT8/NPC2/PRDX6/MAPK1/CTSA/GDI2/ACLY
GO_THIOESTER_BIOSYNTHETIC_PROCESS	GO_THIOESTER_BIOSYNTHETIC_PROCESS	GO_THIOESTER_BIOSYNTHETIC_PROCESS	15	0.412911	1.12396	0.303681	0.703887	0.634662	324	tags=20%, list=9%, signal=18%	ACSBG1/HSD17B12/FASN
GO_NEGATIVE_REGULATION_OF_PEPTIDYL_TYROSINE_PHOSPHORYLATION	GO_NEGATIVE_REGULATION_OF_PEPTIDYL_TYROSINE_PHOSPHORYLATION	GO_NEGATIVE_REGULATION_OF_PEPTIDYL_TYROSINE_PHOSPHORYLATION	19	0.388046	1.12378	0.288889	0.690684	0.622757	292	tags=32%, list=8%, signal=29%	SH2B3/ERRFI1/SOCS3/THY1/CAV1/SOCS5
GO_RECEPTOR_INTERNALIZATION	GO_RECEPTOR_INTERNALIZATION	GO_RECEPTOR_INTERNALIZATION	28	0.345894	1.12341	0.277592	0.681926	0.61486	480	tags=25%, list=13%, signal=22%	GREM1/ITGB3/CD9/CD63/CAV1/ITGB1/SCRIB
GO_CATION_TRANSMEMBRANE_TRANSPORT	GO_CATION_TRANSMEMBRANE_TRANSPORT	GO_CATION_TRANSMEMBRANE_TRANSPORT	130	0.256976	1.12292	0.162162	0.573312	0.516929	638	tags=28%, list=18%, signal=24%	GLRX/TF/SLC9A3R1/GSTO1/STOM/ITPR3/SLC20A1/SLC7A5/NCS1/ANXA5/SLC3A2/SLC25A37/CD63/THY1/RASA3/CAV1/ATP13A2/FKBP1A/PHB2/ATP5F1B/BIN1/PIEZO1/ANXA2/ATP5MC3/SLC25A3/ATP5F1D/SLC39A6/ATP1A1/YWHAH/UBQLN1/ATP6AP1/STEAP2/MINK1/ATP5F1C/ATP1B3/ATP5F1A
GO_POSITIVE_REGULATION_OF_CELLULAR_PROTEIN_LOCALIZATION	GO_POSITIVE_REGULATION_OF_CELLULAR_PROTEIN_LOCALIZATION	GO_POSITIVE_REGULATION_OF_CELLULAR_PROTEIN_LOCALIZATION	123	0.263071	1.12279	0.16092	0.571967	0.515715	641	tags=33%, list=18%, signal=28%	EPHA2/STOM/LIF/PAK1/MSN/ZIC1/TGFB1/RTN4/PLK3/YWHAG/PPP1R9B/CCT5/MAP1A/CCT3/ARF6/RAN/CCT6A/CCT2/YWHAQ/CCT7/PTGS2/CEP250/HSP90AB1/TP53/YWHAZ/ITGB1/MYO1C/SAE1/AKT2/YWHAB/YWHAH/CCT4/SREBF2/TCP1/MICALL2/CCT8/PARP1/IPO5/SQSTM1/RACK1/TRIM28
GO_NURD_COMPLEX	GO_NURD_COMPLEX	GO_NURD_COMPLEX	10	0.460201	1.12211	0.314516	0.709693	0.639897	728	tags=40%, list=20%, signal=32%	CHD4/MTA2/GATAD2A/RBBP7
GO_CELLULAR_IRON_ION_HOMEOSTASIS	GO_CELLULAR_IRON_ION_HOMEOSTASIS	GO_CELLULAR_IRON_ION_HOMEOSTASIS	21	0.374952	1.12146	0.299674	0.702476	0.633389	696	tags=48%, list=19%, signal=39%	TF/HMOX1/ATP13A2/FTL/GLRX3/FTH1/ATP6AP1/LCN2/SOD1/FBXL5
GO_DNA_BINDING_TRANSCRIPTION_ACTIVATOR_ACTIVITY	GO_DNA_BINDING_TRANSCRIPTION_ACTIVATOR_ACTIVITY	GO_DNA_BINDING_TRANSCRIPTION_ACTIVATOR_ACTIVITY	88	0.275347	1.12127	0.203008	0.620003	0.559028	219	tags=16%, list=6%, signal=15%	BARHL2/ETV5/FOSL1/MYCN/ETV4/FOXF1/EGR1/NOTCH1/EGR4/ZIC1/JUN/ELK3/RBPJ/LITAF
GO_NEGATIVE_REGULATION_OF_MOLECULAR_FUNCTION	GO_NEGATIVE_REGULATION_OF_MOLECULAR_FUNCTION	GO_NEGATIVE_REGULATION_OF_MOLECULAR_FUNCTION	298	0.239448	1.12118	0.0952381	0.438874	0.395712	389	tags=18%, list=11%, signal=17%	DUSP6/SPRY4/SLPI/DUSP4/HMOX1/CRMP1/DKK2/SH2B3/SLC9A3R1/SERPINB2/GSTO1/AMOT/ERRFI1/DUSP9/CD44/SPRED3/NOTCH1/SH3BP4/SOCS3/TIMP1/CDKN2B/ANGPTL4/SPRED1/DUSP5/JUN/CORO1C/MIDN/ANXA5/TFPI2/PRPSAP1/GAPDH/COL6A3/FURIN/SERPINB6/TIMP2/TXNIP/PPP1CA/THY1/CAV1/FKBP1A/YWHAG/SET/PPP1R9B/SOCS5/PEBP1/ADAM15/PHB2/BIN1/GNAI2/ZNF462/MGAT5/ANXA2/PTGS2
GO_NEGATIVE_REGULATION_OF_TRANSPORTER_ACTIVITY	GO_NEGATIVE_REGULATION_OF_TRANSPORTER_ACTIVITY	GO_NEGATIVE_REGULATION_OF_TRANSPORTER_ACTIVITY	13	0.423222	1.12087	0.310145	0.708519	0.638838	265	tags=23%, list=7%, signal=21%	SLC9A3R1/GSTO1/CAV1
GO_COATED_VESICLE_MEMBRANE	GO_COATED_VESICLE_MEMBRANE	GO_COATED_VESICLE_MEMBRANE	59	0.298681	1.12014	0.244898	0.652288	0.588137	180	tags=10%, list=5%, signal=10%	EREG/TF/HBEGF/CD9/WNT5A/LDLR
GO_PASSIVE_TRANSMEMBRANE_TRANSPORTER_ACTIVITY	GO_PASSIVE_TRANSMEMBRANE_TRANSPORTER_ACTIVITY	GO_PASSIVE_TRANSMEMBRANE_TRANSPORTER_ACTIVITY	39	0.324528	1.11881	0.301587	0.703058	0.633915	638	tags=38%, list=18%, signal=32%	ITPR3/LRRC8D/GJA1/CLIC1/NCS1/RASA3/ATP5F1B/PIEZO1/ANXA2/ATP5MC3/ATP5F1D/ATP6AP1/VDAC2/ATP5F1C/ATP5F1A
GO_MEMBRANE_FUSION	GO_MEMBRANE_FUSION	GO_MEMBRANE_FUSION	32	0.3386	1.11833	0.299639	0.702476	0.633389	528	tags=22%, list=15%, signal=19%	SPHK1/CD9/ANXA7/PPIA/ANXA2/RAB7A/AKT2
GO_ADP_METABOLIC_PROCESS	GO_ADP_METABOLIC_PROCESS	GO_ADP_METABOLIC_PROCESS	34	0.334446	1.11824	0.265683	0.669305	0.603481	434	tags=29%, list=12%, signal=26%	PKM/HK2/LDHA/ALDOA/GAPDH/TPI1/HK1/PGK1/STAT3/AK1
GO_PYRIMIDINE_CONTAINING_COMPOUND_METABOLIC_PROCESS	GO_PYRIMIDINE_CONTAINING_COMPOUND_METABOLIC_PROCESS	GO_PYRIMIDINE_CONTAINING_COMPOUND_METABOLIC_PROCESS	17	0.397377	1.11779	0.319749	0.71412	0.643889	154	tags=24%, list=4%, signal=23%	ACPP/UCK2/LCLAT1/NT5E
GO_PATTERN_SPECIFICATION_PROCESS	GO_PATTERN_SPECIFICATION_PROCESS	GO_PATTERN_SPECIFICATION_PROCESS	93	0.269524	1.11747	0.230159	0.642641	0.57944	372	tags=18%, list=10%, signal=17%	LHX1/GREM1/GREM2/CITED2/MICAL2/FOXF1/NOTCH1/ZIC1/WNT5A/ZBTB16/STC1/RBPJ/SSBP3/ASPH/HOXB9/NRP2/TDRD5
GO_POSITIVE_REGULATION_OF_MESENCHYMAL_CELL_PROLIFERATION	GO_POSITIVE_REGULATION_OF_MESENCHYMAL_CELL_PROLIFERATION	GO_POSITIVE_REGULATION_OF_MESENCHYMAL_CELL_PROLIFERATION	11	0.448556	1.11617	0.340782	0.731582	0.659633	166	tags=18%, list=5%, signal=17%	FOXF1/WNT5A
GO_REGULATION_OF_VESICLE_MEDIATED_TRANSPORT	GO_REGULATION_OF_VESICLE_MEDIATED_TRANSPORT	GO_REGULATION_OF_VESICLE_MEDIATED_TRANSPORT	145	0.254633	1.11612	0.140625	0.527608	0.475719	381	tags=15%, list=10%, signal=14%	GREM1/SPHK1/TF/HMOX1/SDC4/ITGB3/ABR/ITGA2/FOXF1/MSN/NOTCH1/NCS1/WNT5A/CD63/CAV1/ATP13A2/BCR/ARF6/BIN1/GNAI2/AXL/ANXA2
GO_NEGATIVE_CHEMOTAXIS	GO_NEGATIVE_CHEMOTAXIS	GO_NEGATIVE_CHEMOTAXIS	15	0.410027	1.11611	0.319018	0.713923	0.64371	370	tags=33%, list=10%, signal=30%	SEMA7A/ITGB3/WNT5A/RHOA/NRP2
GO_ACTIN_BINDING	GO_ACTIN_BINDING	GO_ACTIN_BINDING	134	0.252605	1.1155	0.1875	0.601909	0.542713	730	tags=26%, list=20%, signal=22%	PLEC/MICAL2/ENC1/CAPG/MSN/PARVB/MYO10/CORO1C/SPTBN2/ALDOA/ARPC1B/INF2/TPM3/FMNL3/PPP1R9B/ARPC3/MAP1A/CFL1/PFN1/BIN1/CAP1/ITGB1/MYO1C/PPP1R18/YWHAH/FLNC/CTNNA1/MICALL2/SETD3/CYFIP1/CAPZB/INPPL1/ABL2/CTTN/ARPC2
GO_DEVELOPMENTAL_GROWTH_INVOLVED_IN_MORPHOGENESIS	GO_DEVELOPMENTAL_GROWTH_INVOLVED_IN_MORPHOGENESIS	GO_DEVELOPMENTAL_GROWTH_INVOLVED_IN_MORPHOGENESIS	88	0.273827	1.11509	0.210526	0.627983	0.566223	211	tags=11%, list=6%, signal=11%	LHX1/BARHL2/SEMA7A/PAK1/SALL1/NOTCH1/TNC/WNT5A/TNFRSF12A/RTN4
GO_CELLULAR_RESPONSE_TO_CORTICOSTEROID_STIMULUS	GO_CELLULAR_RESPONSE_TO_CORTICOSTEROID_STIMULUS	GO_CELLULAR_RESPONSE_TO_CORTICOSTEROID_STIMULUS	22	0.371142	1.11357	0.332203	0.725894	0.654504	178	tags=18%, list=5%, signal=17%	ASS1/ERRFI1/ZFP36L2/STC1
GO_ACTIN_BASED_CELL_PROJECTION	GO_ACTIN_BASED_CELL_PROJECTION	GO_ACTIN_BASED_CELL_PROJECTION	63	0.292362	1.11326	0.262032	0.664902	0.59951	168	tags=16%, list=5%, signal=15%	PDPN/SLC9A3R1/ACPP/ITGB3/MSN/CD44/CTSV/TGFB1/MYO10/IGF2BP1
GO_REGULATION_OF_DNA_DAMAGE_RESPONSE_SIGNAL_TRANSDUCTION_BY_P53_CLASS_MEDIATOR	GO_REGULATION_OF_DNA_DAMAGE_RESPONSE_SIGNAL_TRANSDUCTION_BY_P53_CLASS_MEDIATOR	GO_REGULATION_OF_DNA_DAMAGE_RESPONSE_SIGNAL_TRANSDUCTION_BY_P53_CLASS_MEDIATOR	18	0.389333	1.11302	0.318885	0.713923	0.64371	417	tags=28%, list=11%, signal=25%	CD44/SPRED3/SPRED1/MIF/TP53
GO_EXCRETION	GO_EXCRETION	GO_EXCRETION	13	0.420204	1.11287	0.327536	0.722681	0.651607	356	tags=31%, list=10%, signal=28%	HMOX1/SLC9A3R1/STC1/GNAI2
GO_POSITIVE_REGULATION_OF_GENE_EXPRESSION_EPIGENETIC	GO_POSITIVE_REGULATION_OF_GENE_EXPRESSION_EPIGENETIC	GO_POSITIVE_REGULATION_OF_GENE_EXPRESSION_EPIGENETIC	20	0.382306	1.11239	0.311258	0.708663	0.638968	501	tags=25%, list=14%, signal=22%	HMGA1/MYBBP1A/MYO1C/ZMIZ1/DDX21
GO_ANTIGEN_PROCESSING_AND_PRESENTATION_OF_PEPTIDE_ANTIGEN	GO_ANTIGEN_PROCESSING_AND_PRESENTATION_OF_PEPTIDE_ANTIGEN	GO_ANTIGEN_PROCESSING_AND_PRESENTATION_OF_PEPTIDE_ANTIGEN	76	0.279788	1.11047	0.217391	0.634615	0.572202	751	tags=33%, list=21%, signal=27%	KIF26A/CTSV/SPTBN2/PSMD7/PSMD1/PSMD4/IDE/PSMB7/ACTR1B/PSMD3/PSMC3/DYNLL1/CLTA/RAB7A/PSMD8/PSMB2/PSMB4/PSMD11/PSMC1/DCTN2/AP2A1/PSMB1/CAPZB/PSMB6/PSMD2
GO_ACETYL_COA_METABOLIC_PROCESS	GO_ACETYL_COA_METABOLIC_PROCESS	GO_ACETYL_COA_METABOLIC_PROCESS	10	0.455407	1.11042	0.325269	0.720238	0.649405	1065	tags=50%, list=29%, signal=35%	FASN/DLST/HMGCS1/ACLY/PDHA1
GO_FOREBRAIN_GENERATION_OF_NEURONS	GO_FOREBRAIN_GENERATION_OF_NEURONS	GO_FOREBRAIN_GENERATION_OF_NEURONS	17	0.394611	1.11001	0.326019	0.720293	0.649455	370	tags=29%, list=10%, signal=27%	SALL3/SALL1/WNT5A/RHOA/NRP2
GO_REGULATION_OF_PROTEIN_TARGETING	GO_REGULATION_OF_PROTEIN_TARGETING	GO_REGULATION_OF_PROTEIN_TARGETING	24	0.364043	1.10997	0.313131	0.708674	0.638978	577	tags=29%, list=16%, signal=25%	STOM/PAK1/MYO1C/SAE1/AKT2/SREBF2/MICALL2
GO_CARBOHYDRATE_METABOLIC_PROCESS	GO_CARBOHYDRATE_METABOLIC_PROCESS	GO_CARBOHYDRATE_METABOLIC_PROCESS	130	0.25396	1.10974	0.189189	0.604057	0.544649	422	tags=22%, list=12%, signal=20%	GSTO1/CPT1A/PKM/HK2/ISYNA1/B4GALT5/TGFB1/PPARD/MIDN/LDHA/GOT2/SLC3A2/PGD/ALDOA/GAPDH/USF1/PPP1CA/TKT/SLC5A3/TPI1/NDST1/PYGB/HK1/PGK1/AKR1A1/STAT3/GCLC/TP53/MDH2
GO_NEUROINFLAMMATORY_RESPONSE	GO_NEUROINFLAMMATORY_RESPONSE	GO_NEUROINFLAMMATORY_RESPONSE	19	0.383143	1.10958	0.307937	0.707181	0.637632	180	tags=26%, list=5%, signal=25%	MMP3/SPHK1/IL33/JUN/LDLR
GO_OXIDOREDUCTASE_ACTIVITY_ACTING_ON_THE_ALDEHYDE_OR_OXO_GROUP_OF_DONORS_NAD_OR_NADP_AS_ACCEPTOR	GO_OXIDOREDUCTASE_ACTIVITY_ACTING_ON_THE_ALDEHYDE_OR_OXO_GROUP_OF_DONORS_NAD_OR_NADP_AS_ACCEPTOR	GO_OXIDOREDUCTASE_ACTIVITY_ACTING_ON_THE_ALDEHYDE_OR_OXO_GROUP_OF_DONORS_NAD_OR_NADP_AS_ACCEPTOR	11	0.445694	1.10905	0.343575	0.731774	0.659806	494	tags=27%, list=14%, signal=24%	GAPDH/AKR1B10/ALDH7A1
GO_RESPONSE_TO_PEPTIDE_HORMONE	GO_RESPONSE_TO_PEPTIDE_HORMONE	GO_RESPONSE_TO_PEPTIDE_HORMONE	137	0.256661	1.10839	0.178082	0.588284	0.530428	466	tags=20%, list=13%, signal=19%	ASS1/EREG/INHBB/ERRFI1/PAK1/IGFBP5/EGR1/SOCS3/PKM/GJA1/TIMP1/PTPRN/ANXA5/GOT2/SHC1/USF1/RANGAP1/CAV1/YWHAG/CDK4/GNAI2/STAT3/IDE/PTGS2/GCLC/CAT/PRKAR1A/MYO1C
GO_POSITIVE_REGULATION_OF_MUSCLE_TISSUE_DEVELOPMENT	GO_POSITIVE_REGULATION_OF_MUSCLE_TISSUE_DEVELOPMENT	GO_POSITIVE_REGULATION_OF_MUSCLE_TISSUE_DEVELOPMENT	22	0.369394	1.10833	0.342373	0.731582	0.659633	214	tags=23%, list=6%, signal=22%	GREM1/NOTCH1/GPC1/TGFB1/RBPJ
GO_INNER_EAR_MORPHOGENESIS	GO_INNER_EAR_MORPHOGENESIS	GO_INNER_EAR_MORPHOGENESIS	20	0.380899	1.10829	0.321192	0.715296	0.644949	319	tags=30%, list=9%, signal=28%	SLC9A3R1/ABR/ZIC1/WNT5A/LRIG1/BCR
GO_POSITIVE_REGULATION_OF_GLIOGENESIS	GO_POSITIVE_REGULATION_OF_GLIOGENESIS	GO_POSITIVE_REGULATION_OF_GLIOGENESIS	19	0.382551	1.10787	0.307937	0.707181	0.637632	424	tags=37%, list=12%, signal=33%	ETV5/LIF/NOTCH1/TGFB1/TIAM1/BIN1/CSF1
GO_CELLULAR_TRANSITION_METAL_ION_HOMEOSTASIS	GO_CELLULAR_TRANSITION_METAL_ION_HOMEOSTASIS	GO_CELLULAR_TRANSITION_METAL_ION_HOMEOSTASIS	30	0.335065	1.10737	0.295302	0.69979	0.630967	696	tags=37%, list=19%, signal=30%	TF/HMOX1/ATP13A2/FTL/GLRX3/SLC39A6/FTH1/ATP6AP1/LCN2/SOD1/FBXL5
GO_SYNAPSE_MATURATION	GO_SYNAPSE_MATURATION	GO_SYNAPSE_MATURATION	11	0.444635	1.10642	0.346369	0.734142	0.661941	484	tags=45%, list=13%, signal=40%	SEZ6/PFN1/ADGRL1/YWHAZ/CLSTN1
GO_CELL_MORPHOGENESIS_INVOLVED_IN_DIFFERENTIATION	GO_CELL_MORPHOGENESIS_INVOLVED_IN_DIFFERENTIATION	GO_CELL_MORPHOGENESIS_INVOLVED_IN_DIFFERENTIATION	256	0.236087	1.10542	0.151515	0.552001	0.497713	370	tags=16%, list=10%, signal=15%	LHX1/BARHL2/SEMA7A/CRMP1/PDPN/RET/SLC9A3R1/EMB/EPHA2/PAK1/ITGB3/NOTCH1/GPC1/PIK3CD/PARVB/B4GALT5/S100A6/WNT5A/TNFRSF12A/CORO1C/SPTBN2/STC1/MYADM/UNC5B/RTN4/SHC1/COL6A3/GFRA1/DOCK5/THY1/MAP1A/RHOA/CFL1/TRIO/TIAM1/COL18A1/ARHGEF7/ARHGDIA/PREX1/AXL/NRP2
GO_POSITIVE_REGULATION_OF_CYTOKINE_BIOSYNTHETIC_PROCESS	GO_POSITIVE_REGULATION_OF_CYTOKINE_BIOSYNTHETIC_PROCESS	GO_POSITIVE_REGULATION_OF_CYTOKINE_BIOSYNTHETIC_PROCESS	11	0.443941	1.10469	0.351955	0.738061	0.665474	166	tags=36%, list=5%, signal=35%	EREG/HMOX1/EGR1/WNT5A
GO_RNA_DEPENDENT_DNA_BIOSYNTHETIC_PROCESS	GO_RNA_DEPENDENT_DNA_BIOSYNTHETIC_PROCESS	GO_RNA_DEPENDENT_DNA_BIOSYNTHETIC_PROCESS	33	0.332346	1.10356	0.294118	0.698642	0.629932	1010	tags=48%, list=28%, signal=35%	PPIA/CCT5/CCT3/CCT6A/CCT2/CCT7/HSP90AB1/CCT4/TCP1/CCT8/RPA1/PTGES3/MAPK1/HNRNPC/TNKS1BP1/SRC
GO_POSITIVE_REGULATION_OF_ORGAN_GROWTH	GO_POSITIVE_REGULATION_OF_ORGAN_GROWTH	GO_POSITIVE_REGULATION_OF_ORGAN_GROWTH	16	0.399893	1.10344	0.341693	0.731582	0.659633	446	tags=25%, list=12%, signal=22%	NOTCH1/YBX3/RBPJ/DDX39B
GO_MESENCHYMAL_CELL_DIFFERENTIATION	GO_MESENCHYMAL_CELL_DIFFERENTIATION	GO_MESENCHYMAL_CELL_DIFFERENTIATION	75	0.279553	1.10314	0.22561	0.636619	0.574009	377	tags=23%, list=10%, signal=21%	GREM1/SEMA7A/PDPN/RET/NOTCH1/TGFB1/WNT5A/CORO1C/PHLDB1/ZNF703/RTN4/RBPJ/ADAM15/CFL1/TIAM1/NRP2/TCOF1
GO_REGULATION_OF_TRANSCRIPTION_REGULATORY_REGION_DNA_BINDING	GO_REGULATION_OF_TRANSCRIPTION_REGULATORY_REGION_DNA_BINDING	GO_REGULATION_OF_TRANSCRIPTION_REGULATORY_REGION_DNA_BINDING	11	0.44328	1.10304	0.360335	0.742275	0.669275	151	tags=18%, list=4%, signal=17%	LIF/TGFB1
GO_CELLULAR_AMINO_ACID_CATABOLIC_PROCESS	GO_CELLULAR_AMINO_ACID_CATABOLIC_PROCESS	GO_CELLULAR_AMINO_ACID_CATABOLIC_PROCESS	17	0.392047	1.1028	0.332288	0.725894	0.654504	957	tags=65%, list=26%, signal=48%	SHMT2/GOT2/GLUD1/DLST/PHYKPL/ALDH7A1/DDAH1/OGDH/PCYOX1/AHCY/GLUL
GO_PLASMA_MEMBRANE_REGION	GO_PLASMA_MEMBRANE_REGION	GO_PLASMA_MEMBRANE_REGION	253	0.238365	1.10274	0.166667	0.579035	0.522088	488	tags=23%, list=13%, signal=21%	CD34/SPRY4/TF/HMOX1/PDPN/SLC9A3R1/FOSL1/EPHA2/PAK1/ITGB3/SLC7A5/MSN/CD44/NOTCH1/GJA1/CD9/ITGA5/RHOB/MYO10/SPRED1/NCS1/CORO1C/SPTBN2/STC1/LDLR/SLC3A2/CAVIN1/ABCC1/TANC1/GNA12/THY1/CAV1/PPP1R9B/RHOA/CFL1/BCR/ARF6/TIAM1/NRP2/AKR1A1/PIEZO1/ANXA2/IDE/PTGS2/ADGRL1/THBD/HSP90AB1/PLXND1/PRKAR1A/ITGB1/MYOF/MYO1C/PTCH1/SCRIB/SLC39A6/CLSTN1/ATP1A1
GO_ACTIN_FILAMENT	GO_ACTIN_FILAMENT	GO_ACTIN_FILAMENT	42	0.3182	1.10122	0.333333	0.725894	0.654504	1292	tags=60%, list=36%, signal=39%	AMOT/MICAL2/PAK1/TPM3/ARPC3/MYO1C/MICALL2/MICALL1/CTTN/WDR1/ACTG1/SRC/DBNL/RAC1/MYO5A/MYO9B/TWF1/MYO1B/RHOQ/PKD2/PLS3/ACTB/NCKAP1/DBN1/FLNA
GO_AXON_EXTENSION	GO_AXON_EXTENSION	GO_AXON_EXTENSION	48	0.305012	1.10056	0.290043	0.692969	0.624818	211	tags=12%, list=6%, signal=12%	BARHL2/SEMA7A/PAK1/WNT5A/TNFRSF12A/RTN4
GO_REGULATION_OF_EPIDERMAL_CELL_DIFFERENTIATION	GO_REGULATION_OF_EPIDERMAL_CELL_DIFFERENTIATION	GO_REGULATION_OF_EPIDERMAL_CELL_DIFFERENTIATION	16	0.398772	1.10035	0.354232	0.740031	0.667251	139	tags=25%, list=4%, signal=24%	ESRP1/ERRFI1/NOTCH1/CTSV
GO_CELL_PART_MORPHOGENESIS	GO_CELL_PART_MORPHOGENESIS	GO_CELL_PART_MORPHOGENESIS	223	0.239238	1.09986	0.2	0.61919	0.558295	350	tags=15%, list=10%, signal=15%	LHX1/BARHL2/SEMA7A/CRMP1/PDPN/RET/EMB/EPHA2/PAK1/CD44/NOTCH1/GPC1/PIK3CD/GJA1/B4GALT5/S100A6/WNT5A/TNFRSF12A/CORO1C/SPTBN2/UNC5B/RTN4/SGK1/SHC1/GFRA1/THY1/MAP1A/RHOA/CFL1/TRIO/TIAM1/ARHGEF7/ARHGDIA/MAP4K4
GO_NUCLEOSIDE_DIPHOSPHATE_METABOLIC_PROCESS	GO_NUCLEOSIDE_DIPHOSPHATE_METABOLIC_PROCESS	GO_NUCLEOSIDE_DIPHOSPHATE_METABOLIC_PROCESS	40	0.320194	1.09884	0.309623	0.708519	0.638838	434	tags=28%, list=12%, signal=24%	TJP2/PKM/HK2/LDHA/ALDOA/GAPDH/TPI1/HK1/PGK1/STAT3/AK1
GO_CELLULAR_RESPONSE_TO_DRUG	GO_CELLULAR_RESPONSE_TO_DRUG	GO_CELLULAR_RESPONSE_TO_DRUG	113	0.257787	1.09766	0.226415	0.636619	0.574009	659	tags=27%, list=18%, signal=22%	ASS1/MMP3/HMOX1/SLC9A3R1/ERRFI1/EGR1/RIPK3/VIM/RHOB/TXN/PPP1R9B/ADAM15/CDK4/GNAI2/AXL/PTGS2/HSP90AB1/GCLC/TP53/LARP1/SIRPA/NFE2L2/RPS3/CTNNA1/LCN2/EFTUD2/CAD/RAP1B/RACK1/SOD1
GO_GLUCOSE_METABOLIC_PROCESS	GO_GLUCOSE_METABOLIC_PROCESS	GO_GLUCOSE_METABOLIC_PROCESS	57	0.295207	1.09664	0.282828	0.686353	0.618852	422	tags=28%, list=12%, signal=25%	CPT1A/PKM/HK2/PPARD/MIDN/GOT2/ALDOA/GAPDH/USF1/PPP1CA/TPI1/HK1/PGK1/AKR1A1/TP53/MDH2
GO_REGULATION_OF_HEMATOPOIETIC_PROGENITOR_CELL_DIFFERENTIATION	GO_REGULATION_OF_HEMATOPOIETIC_PROGENITOR_CELL_DIFFERENTIATION	GO_REGULATION_OF_HEMATOPOIETIC_PROGENITOR_CELL_DIFFERENTIATION	39	0.317337	1.09402	0.329365	0.724205	0.652981	751	tags=44%, list=21%, signal=35%	NOTCH1/PSMD7/PSMD1/HSPA9/PSMD4/PSMB7/PSMD3/PSMC3/NFE2L2/PSMD8/PSMB2/PSMB4/PSMD11/PSMC1/PSMB1/PSMB6/PSMD2
GO_POSITIVE_REGULATION_OF_EXOCYTOSIS	GO_POSITIVE_REGULATION_OF_EXOCYTOSIS	GO_POSITIVE_REGULATION_OF_EXOCYTOSIS	20	0.37572	1.09322	0.337748	0.729294	0.65757	551	tags=25%, list=15%, signal=21%	SDC4/NCS1/ATP13A2/RAB7A/ATP6AP1
GO_PROTEIN_LOCALIZATION_TO_CHROMOSOME_TELOMERIC_REGION	GO_PROTEIN_LOCALIZATION_TO_CHROMOSOME_TELOMERIC_REGION	GO_PROTEIN_LOCALIZATION_TO_CHROMOSOME_TELOMERIC_REGION	14	0.40435	1.09229	0.352239	0.738074	0.665487	611	tags=57%, list=17%, signal=48%	CCT5/CCT3/CCT6A/CCT2/CCT7/CCT4/TCP1/CCT8
GO_CELL_JUNCTION	GO_CELL_JUNCTION	GO_CELL_JUNCTION	430	0.221675	1.09228	0.111111	0.459976	0.414738	615	tags=24%, list=17%, signal=23%	PCDH1/SPRY4/SPHK1/PDPN/CDH3/EMB/AMOT/HMGA1/EPHA2/TJP2/SDC4/PLEC/PAK1/FLT1/ITGB3/ABR/ITGA2/IL1RL1/MSN/CD44/NOTCH1/MCAM/TNC/VIM/PARVB/GJA1/CD9/ITGA5/CDC42EP4/RHOB/NCS1/CORO1C/SPTBN2/MYADM/PTPRN/ANXA5/CCND1/SLC3A2/ARPC1B/CAPN2/ARHGAP31/YBX3/RTN4/TANC1/TNS2/PPP1CA/GNA12/THY1/CAV1/SH3PXD2B/YWHAG/PPP1R9B/PPIA/ARPC3/ADAM15/RHOA/CFL1/BCR/ARF6/ZYX/TIAM1/HSPA9/PFN1/ARHGEF7/CDK4/G3BP1/MAP4K4/YWHAQ/ANXA2/APB…
GO_HYDROLASE_ACTIVITY_ACTING_ON_CARBON_NITROGEN_BUT_NOT_PEPTIDE_BONDS	GO_HYDROLASE_ACTIVITY_ACTING_ON_CARBON_NITROGEN_BUT_NOT_PEPTIDE_BONDS	GO_HYDROLASE_ACTIVITY_ACTING_ON_CARBON_NITROGEN_BUT_NOT_PEPTIDE_BONDS	20	0.375369	1.0922	0.337748	0.729294	0.65757	634	tags=35%, list=17%, signal=29%	CRMP1/HDAC7/ATIC/MTA2/CAT/CAD/DDAH1
GO_REGULATION_OF_PROTEIN_STABILITY	GO_REGULATION_OF_PROTEIN_STABILITY	GO_REGULATION_OF_PROTEIN_STABILITY	112	0.255657	1.09162	0.232143	0.644052	0.580711	671	tags=27%, list=18%, signal=23%	TF/LMNA/B4GALT5/USP3/RTN4/GAPDH/ASPH/CCT5/CCT3/CCT6A/PHB2/PFN1/CCT2/HSPD1/CCT7/HSP90AB1/HSPA8/TP53/CDC37/PLPP3/GTPBP4/BAG6/CCT4/SOX4/TCP1/RPL11/CCT8/ATP1B3/FBXW11/FLOT2
GO_POSITIVE_REGULATION_OF_ENDOCYTOSIS	GO_POSITIVE_REGULATION_OF_ENDOCYTOSIS	GO_POSITIVE_REGULATION_OF_ENDOCYTOSIS	34	0.326333	1.09112	0.302583	0.703081	0.633935	381	tags=21%, list=10%, signal=19%	GREM1/TF/ITGA2/WNT5A/CD63/AXL/ANXA2
GO_HEAT_SHOCK_PROTEIN_BINDING	GO_HEAT_SHOCK_PROTEIN_BINDING	GO_HEAT_SHOCK_PROTEIN_BINDING	34	0.326305	1.09102	0.302583	0.703081	0.633935	1180	tags=59%, list=32%, signal=40%	KPNB1/FKBP4/HSPA9/HSP90AB1/HSPA8/CDC37/BAG6/RPS3/STIP1/LMAN2/DNAJA2/PTGES3/ST13/LIMK1/DNAJC10/NUP62/DNAJC7/USP19/DNAJC8/HSPA5
GO_LATE_ENDOSOME	GO_LATE_ENDOSOME	GO_LATE_ENDOSOME	72	0.276126	1.09086	0.262195	0.664902	0.59951	266	tags=11%, list=7%, signal=11%	TF/GJA1/RHOB/LDLR/LITAF/GFRA1/CD63/ATP13A2
GO_MEDIATOR_COMPLEX	GO_MEDIATOR_COMPLEX	GO_MEDIATOR_COMPLEX	12	0.414915	1.09002	0.352941	0.739103	0.666414	226	tags=17%, list=6%, signal=16%	MED14/MED13L
GO_MODIFICATION_OF_POSTSYNAPTIC_STRUCTURE	GO_MODIFICATION_OF_POSTSYNAPTIC_STRUCTURE	GO_MODIFICATION_OF_POSTSYNAPTIC_STRUCTURE	10	0.446927	1.08974	0.349462	0.736232	0.663825	900	tags=50%, list=25%, signal=38%	RHOA/TIAM1/PFN1/CYFIP1/STAU1
GO_METENCEPHALON_DEVELOPMENT	GO_METENCEPHALON_DEVELOPMENT	GO_METENCEPHALON_DEVELOPMENT	34	0.325835	1.08945	0.302583	0.703081	0.633935	480	tags=24%, list=13%, signal=21%	LHX1/PAK1/SPTBN2/SEZ6/ATIC/MTPN/TP53/SCRIB
GO_WHOLE_MEMBRANE	GO_WHOLE_MEMBRANE	GO_WHOLE_MEMBRANE	440	0.213872	1.0887	0.222222	0.636195	0.573627	510	tags=18%, list=14%, signal=18%	ASS1/EREG/SPHK1/TF/HMOX1/PDPN/RET/SLC9A3R1/ACPP/STOM/ITPR3/SDC4/HBEGF/ITGB3/SLC7A5/CPT1A/CD44/SLC48A1/HK2/GPC1/GJA1/CD9/RHOB/SPRED1/RRAGD/WNT5A/CORO1C/MYADM/LDLR/PTPRN/SLC3A2/CAVIN1/ANXA7/UNC5B/CAPN2/SLC25A5/LITAF/FURIN/EIF5A/SERPINB6/PCDH7/CD63/THY1/CAV1/ATP13A2/DEGS1/RHOA/ARF6/IMPDH2/HK1/PHB2/GNAI2/PGK1/ANXA2/RAB1B/ECE1/PTGS2/BCL2L1/ATP5MC3/UBA1/THBD/HSP90AB1/HSPA8/VAT1/PLEKHB2/CAT/PRKAR1A/ITGB…
GO_REGULATION_OF_CYTOPLASMIC_TRANSPORT	GO_REGULATION_OF_CYTOPLASMIC_TRANSPORT	GO_REGULATION_OF_CYTOPLASMIC_TRANSPORT	10	0.446377	1.0884	0.349462	0.736232	0.663825	1010	tags=40%, list=28%, signal=29%	MSN/PTPN23/MAPK1/SRC
GO_CELL_MORPHOGENESIS_INVOLVED_IN_NEURON_DIFFERENTIATION	GO_CELL_MORPHOGENESIS_INVOLVED_IN_NEURON_DIFFERENTIATION	GO_CELL_MORPHOGENESIS_INVOLVED_IN_NEURON_DIFFERENTIATION	193	0.237332	1.08813	0.230769	0.643318	0.580049	346	tags=15%, list=10%, signal=14%	LHX1/BARHL2/SEMA7A/CRMP1/RET/SLC9A3R1/EMB/EPHA2/PAK1/NOTCH1/GPC1/PIK3CD/B4GALT5/S100A6/WNT5A/TNFRSF12A/SPTBN2/UNC5B/RTN4/SHC1/GFRA1/THY1/MAP1A/RHOA/CFL1/TRIO/TIAM1/ARHGDIA
GO_ACTIVE_TRANSMEMBRANE_TRANSPORTER_ACTIVITY	GO_ACTIVE_TRANSMEMBRANE_TRANSPORTER_ACTIVITY	GO_ACTIVE_TRANSMEMBRANE_TRANSPORTER_ACTIVITY	52	0.298446	1.08804	0.311628	0.708663	0.638968	488	tags=27%, list=13%, signal=24%	ANKH/SLC20A1/SLC38A1/ANXA5/SLC3A2/SLC25A5/ABCC1/SLC5A3/SLC6A6/ATP13A2/ATP5F1B/SLC25A3/SLC6A8/ATP1A1
GO_NERVE_DEVELOPMENT	GO_NERVE_DEVELOPMENT	GO_NERVE_DEVELOPMENT	24	0.356812	1.08793	0.326599	0.72112	0.6502	370	tags=25%, list=10%, signal=23%	RET/SALL1/CTSV/LRIG1/NAV2/NRP2
GO_NEGATIVE_REGULATION_OF_CELL_ADHESION	GO_NEGATIVE_REGULATION_OF_CELL_ADHESION	GO_NEGATIVE_REGULATION_OF_CELL_ADHESION	87	0.265546	1.08768	0.271429	0.674036	0.607746	443	tags=24%, list=12%, signal=22%	ASS1/SH2B3/ARHGDIB/SDC4/NOTCH1/TNC/CD9/TGFB1/CORO1C/MYADM/ZNF703/SOCS5/LGALS1/ADAM15/RHOA/ATP5F1B/ARHGDIA/MAP4K4/PLXND1/PRDX2/PRKAR1A
GO_REGULATION_OF_MUSCLE_ADAPTATION	GO_REGULATION_OF_MUSCLE_ADAPTATION	GO_REGULATION_OF_MUSCLE_ADAPTATION	33	0.327416	1.08718	0.316176	0.711601	0.641617	478	tags=27%, list=13%, signal=24%	LMNA/ERRFI1/PAK1/IGFBP5/NOTCH1/JARID2/MTPN/DDX39B/GLRX3
GO_REGULATION_OF_METAL_ION_TRANSPORT	GO_REGULATION_OF_METAL_ION_TRANSPORT	GO_REGULATION_OF_METAL_ION_TRANSPORT	75	0.275159	1.08579	0.25	0.653993	0.589675	389	tags=21%, list=11%, signal=19%	GLRX/TF/SLC9A3R1/GSTO1/STOM/GJA1/STC1/CD63/THY1/CAV1/FKBP1A/RHOA/BIN1/GNAI2/ANXA2/PTGS2
GO_COP9_SIGNALOSOME	GO_COP9_SIGNALOSOME	GO_COP9_SIGNALOSOME	15	0.398684	1.08523	0.361963	0.742275	0.669275	675	tags=33%, list=19%, signal=27%	AMOT/HSP90AB1/DYNLL1/ATP5F1A/COPS7A
GO_REGULATION_OF_MICROTUBULE_POLYMERIZATION	GO_REGULATION_OF_MICROTUBULE_POLYMERIZATION	GO_REGULATION_OF_MICROTUBULE_POLYMERIZATION	17	0.385556	1.08454	0.351097	0.737452	0.664926	1053	tags=35%, list=29%, signal=25%	PAK1/FKBP4/RPS3/MAPRE1/RAC1/DCTN1
GO_LIPID_MODIFICATION	GO_LIPID_MODIFICATION	GO_LIPID_MODIFICATION	52	0.297472	1.08449	0.311628	0.708663	0.638968	302	tags=15%, list=8%, signal=14%	SPHK1/CPT1A/SOCS3/PIK3CD/PPARD/PLA2G7/SOCS5/PIP4K2B
GO_TRANSITION_METAL_ION_TRANSPORT	GO_TRANSITION_METAL_ION_TRANSPORT	GO_TRANSITION_METAL_ION_TRANSPORT	32	0.328119	1.08372	0.3213	0.715296	0.644949	587	tags=31%, list=16%, signal=26%	TF/SLC48A1/SLC25A37/FKBP4/FTL/SLC39A6/FTH1/ATP6AP1/STEAP2/LCN2
GO_ANTIGEN_BINDING	GO_ANTIGEN_BINDING	GO_ANTIGEN_BINDING	11	0.435243	1.08305	0.377095	0.751393	0.677496	495	tags=36%, list=14%, signal=32%	SLC7A5/TGFB1/PPP2R1A/SIRPA
GO_MODULATION_BY_VIRUS_OF_HOST_MORPHOLOGY_OR_PHYSIOLOGY	GO_MODULATION_BY_VIRUS_OF_HOST_MORPHOLOGY_OR_PHYSIOLOGY	GO_MODULATION_BY_VIRUS_OF_HOST_MORPHOLOGY_OR_PHYSIOLOGY	13	0.40871	1.08243	0.35942	0.742275	0.669275	480	tags=38%, list=13%, signal=34%	TGFB1/KPNB1/RXRA/BCL2L1/SCRIB
GO_NEGATIVE_REGULATION_OF_RESPONSE_TO_OXIDATIVE_STRESS	GO_NEGATIVE_REGULATION_OF_RESPONSE_TO_OXIDATIVE_STRESS	GO_NEGATIVE_REGULATION_OF_RESPONSE_TO_OXIDATIVE_STRESS	15	0.3974	1.08174	0.361963	0.742275	0.669275	1056	tags=60%, list=29%, signal=43%	TXN/NFE2L2/GPX1/RACK1/REST/AKT1/FZD1/PSAP/NONO
GO_RAC_PROTEIN_SIGNAL_TRANSDUCTION	GO_RAC_PROTEIN_SIGNAL_TRANSDUCTION	GO_RAC_PROTEIN_SIGNAL_TRANSDUCTION	13	0.408141	1.08093	0.362319	0.742275	0.669275	1258	tags=69%, list=35%, signal=45%	ARF6/TIAM1/ALS2/CYFIP1/WASF2/DBNL/RAC1/DNM2/NCKAP1
GO_CATION_TRANSPORT	GO_CATION_TRANSPORT	GO_CATION_TRANSPORT	193	0.235725	1.08076	0.25	0.653993	0.589675	396	tags=19%, list=11%, signal=18%	GLRX/TF/SLC9A3R1/GSTO1/STOM/ITPR3/SLC20A1/ITGB3/SLC7A5/SLC38A1/SLC48A1/GJA1/NCS1/STC1/ANXA5/SLC3A2/SGK1/SLC25A37/SLC5A3/CD63/THY1/RASA3/CAV1/ATP13A2/FKBP1A/RHOA/FKBP4/PHB2/ATP5F1B/BIN1/GNAI2/FTL/PIEZO1/ANXA2/PTGS2/ATP5MC3
GO_CELLULAR_RESPONSE_TO_LIPOPROTEIN_PARTICLE_STIMULUS	GO_CELLULAR_RESPONSE_TO_LIPOPROTEIN_PARTICLE_STIMULUS	GO_CELLULAR_RESPONSE_TO_LIPOPROTEIN_PARTICLE_STIMULUS	12	0.41076	1.0791	0.364146	0.742933	0.669867	966	tags=67%, list=27%, signal=49%	CD9/LDLR/SOCS5/ITGB1/SREBF2/CD81/HMGCS1/AKT1
GO_WOUND_HEALING_SPREADING_OF_EPIDERMAL_CELLS	GO_WOUND_HEALING_SPREADING_OF_EPIDERMAL_CELLS	GO_WOUND_HEALING_SPREADING_OF_EPIDERMAL_CELLS	10	0.442317	1.0785	0.357527	0.742275	0.669275	138	tags=20%, list=4%, signal=19%	HBEGF/ITGA5
GO_CELLULAR_RESPONSE_TO_VASCULAR_ENDOTHELIAL_GROWTH_FACTOR_STIMULUS	GO_CELLULAR_RESPONSE_TO_VASCULAR_ENDOTHELIAL_GROWTH_FACTOR_STIMULUS	GO_CELLULAR_RESPONSE_TO_VASCULAR_ENDOTHELIAL_GROWTH_FACTOR_STIMULUS	22	0.359239	1.07786	0.383051	0.754572	0.680362	466	tags=27%, list=13%, signal=24%	SPHK1/FLT1/NOTCH1/CD63/NRP2/MYO1C
GO_CLEAVAGE_FURROW	GO_CLEAVAGE_FURROW	GO_CLEAVAGE_FURROW	16	0.390569	1.07771	0.382445	0.754572	0.680362	630	tags=38%, list=17%, signal=31%	RHOB/RHOA/ARF6/ITGB1/KIF20A/RHOC
GO_REGULATION_OF_PROTEIN_LOCALIZATION_TO_NUCLEUS	GO_REGULATION_OF_PROTEIN_LOCALIZATION_TO_NUCLEUS	GO_REGULATION_OF_PROTEIN_LOCALIZATION_TO_NUCLEUS	54	0.29129	1.07676	0.307339	0.707181	0.637632	683	tags=35%, list=19%, signal=29%	LMNA/LIF/ZIC1/TGFB1/ATP13A2/CCT5/CCT3/RAN/CCT6A/CCT2/CCT7/PTGS2/CCT4/TCP1/CCT8/PARP1/IPO5/TRIM28/UBR5
GO_FATTY_ACID_METABOLIC_PROCESS	GO_FATTY_ACID_METABOLIC_PROCESS	GO_FATTY_ACID_METABOLIC_PROCESS	65	0.282258	1.07654	0.311475	0.708663	0.638968	389	tags=17%, list=11%, signal=15%	PTGS1/ACSBG1/CPT1A/PTGES/PPARD/HSD17B12/CAV1/DEGS1/MIF/FASN/PTGS2
GO_CELL_JUNCTION_ORGANIZATION	GO_CELL_JUNCTION_ORGANIZATION	GO_CELL_JUNCTION_ORGANIZATION	120	0.255888	1.07525	0.231707	0.643877	0.580554	350	tags=17%, list=10%, signal=16%	GREM1/CDH3/EPHA2/SDC4/PLEC/ITGA2/GJA1/CD9/ITGA5/TGFB1/HDAC7/CORO1C/ZNF703/THY1/CAV1/RHOA/BCR/ARF6/ARHGEF7/MAP4K4
GO_POSITIVE_REGULATION_OF_NF_KAPPAB_TRANSCRIPTION_FACTOR_ACTIVITY	GO_POSITIVE_REGULATION_OF_NF_KAPPAB_TRANSCRIPTION_FACTOR_ACTIVITY	GO_POSITIVE_REGULATION_OF_NF_KAPPAB_TRANSCRIPTION_FACTOR_ACTIVITY	35	0.321144	1.07513	0.319392	0.71412	0.643889	440	tags=26%, list=12%, signal=23%	GREM1/SPHK1/RIPK3/WNT5A/IL1RAP/CAV1/MTPN/STAT3/CAT
GO_DAMAGED_DNA_BINDING	GO_DAMAGED_DNA_BINDING	GO_DAMAGED_DNA_BINDING	16	0.389136	1.07376	0.388715	0.75803	0.68348	927	tags=44%, list=25%, signal=33%	ERCC1/MSH6/RPS3/RPA1/RAD23B/DDB1/POLD1
GO_GTPASE_BINDING	GO_GTPASE_BINDING	GO_GTPASE_BINDING	167	0.23697	1.07306	0.235294	0.64512	0.581674	682	tags=28%, list=19%, signal=23%	ARHGDIB/ERRFI1/PAK1/ABR/SH3BP4/CDC42EP4/ARHGEF40/RRAGD/CORO1C/PTPRN/YBX3/INF2/RANGAP1/DOCK5/CAV1/FMNL3/KPNB1/EEF1D/YBX1/BCR/TRIO/TIAM1/PFN1/ARHGEF7/ARHGDIA/PREX1/ANXA2/XPO5/ARHGEF1/VAV2/MYO1C/TNPO2/CLTA/TBC1D2B/ATP6AP1/EEF1B2/MICALL2/CYTH3/MICALL1/IPO5/RALGDS/SOD1/ALS2/CYFIP1/GNB2/RCC2
GO_CLATHRIN_COATED_ENDOCYTIC_VESICLE	GO_CLATHRIN_COATED_ENDOCYTIC_VESICLE	GO_CLATHRIN_COATED_ENDOCYTIC_VESICLE	16	0.388879	1.07305	0.388715	0.75803	0.68348	180	tags=25%, list=5%, signal=24%	HBEGF/CD9/WNT5A/LDLR
GO_ISOMERASE_ACTIVITY	GO_ISOMERASE_ACTIVITY	GO_ISOMERASE_ACTIVITY	41	0.311424	1.07274	0.323404	0.719065	0.648347	364	tags=22%, list=10%, signal=20%	ITGB3/PTGES/ISYNA1/TPI1/FKBP1A/PPIA/MIF/FKBP4/HSPD1
GO_REGULATION_OF_TRANSPORTER_ACTIVITY	GO_REGULATION_OF_TRANSPORTER_ACTIVITY	GO_REGULATION_OF_TRANSPORTER_ACTIVITY	52	0.293634	1.0705	0.334884	0.728362	0.656729	340	tags=17%, list=9%, signal=16%	GLRX/SLC9A3R1/GSTO1/STOM/GJA1/SGK1/CAV1/FKBP1A/PHB2
GO_POSITIVE_REGULATION_OF_TELOMERE_MAINTENANCE	GO_POSITIVE_REGULATION_OF_TELOMERE_MAINTENANCE	GO_POSITIVE_REGULATION_OF_TELOMERE_MAINTENANCE	24	0.35105	1.07036	0.343434	0.731774	0.659806	611	tags=38%, list=17%, signal=31%	ERCC1/CCT5/CCT3/CCT6A/CCT2/CCT7/CCT4/TCP1/CCT8
GO_NEGATIVE_REGULATION_OF_LIPID_BIOSYNTHETIC_PROCESS	GO_NEGATIVE_REGULATION_OF_LIPID_BIOSYNTHETIC_PROCESS	GO_NEGATIVE_REGULATION_OF_LIPID_BIOSYNTHETIC_PROCESS	13	0.404099	1.07022	0.371014	0.747918	0.674362	1089	tags=62%, list=30%, signal=43%	SPHK1/ATP1A1/SOD1/REST/SNAI1/INSIG1/ACADVL/SCAP
GO_REGULATION_OF_PLASMA_LIPOPROTEIN_PARTICLE_LEVELS	GO_REGULATION_OF_PLASMA_LIPOPROTEIN_PARTICLE_LEVELS	GO_REGULATION_OF_PLASMA_LIPOPROTEIN_PARTICLE_LEVELS	29	0.327163	1.06871	0.342373	0.731582	0.659633	799	tags=31%, list=22%, signal=24%	HMOX1/LDLR/PLA2G7/ANXA2/CLTA/AP2A1/PRKACB/CSK/NPC2
GO_RESPONSE_TO_ALCOHOL	GO_RESPONSE_TO_ALCOHOL	GO_RESPONSE_TO_ALCOHOL	69	0.270455	1.06712	0.320442	0.714753	0.64446	659	tags=32%, list=18%, signal=27%	FOSL1/TNC/TGFB1/CCND1/GOT2/PPP1R9B/ADAM15/RHOA/CDK4/STAT3/BCL2L1/TP53/CAT/PTCH1/LARP1/TUFM/RPL15/CTNNA1/EEF1B2/PARP1/CAD/SOD1
GO_SUBSTRATE_ADHESION_DEPENDENT_CELL_SPREADING	GO_SUBSTRATE_ADHESION_DEPENDENT_CELL_SPREADING	GO_SUBSTRATE_ADHESION_DEPENDENT_CELL_SPREADING	48	0.295521	1.06631	0.320346	0.714753	0.64446	366	tags=19%, list=10%, signal=17%	PDPN/ITGB3/PARVB/CORO1C/MYADM/DOCK5/ARHGEF7/PREX1/AXL
GO_REGULATION_OF_CELLULAR_PROTEIN_LOCALIZATION	GO_REGULATION_OF_CELLULAR_PROTEIN_LOCALIZATION	GO_REGULATION_OF_CELLULAR_PROTEIN_LOCALIZATION	195	0.233406	1.06577	0.25	0.653993	0.589675	641	tags=27%, list=18%, signal=23%	LMNA/EPHA2/STOM/LIF/PAK1/ITGB3/MSN/GPC1/ZIC1/TGFB1/WNT5A/RTN4/TXN/RANGAP1/PLK3/ATP13A2/YWHAG/PPP1R9B/CCT5/MAP1A/CCT3/ARF6/RAN/CCT6A/CCT2/YWHAQ/CCT7/XPO5/PTGS2/BCL2L1/CEP250/HSP90AB1/TP53/YWHAZ/ITGB1/MYO1C/SCRIB/SAE1/AKT2/YWHAB/YWHAH/CCT4/SREBF2/TCP1/MICALL2/CCT8/PARP1/IPO5/SQSTM1/PTPN11/RACK1/TRIM28
GO_NEGATIVE_REGULATION_OF_CELL_CELL_ADHESION	GO_NEGATIVE_REGULATION_OF_CELL_CELL_ADHESION	GO_NEGATIVE_REGULATION_OF_CELL_CELL_ADHESION	43	0.304466	1.0656	0.35865	0.742275	0.669275	199	tags=16%, list=5%, signal=16%	ASS1/SH2B3/SDC4/CD9/TGFB1/MYADM/ZNF703
GO_SUPEROXIDE_METABOLIC_PROCESS	GO_SUPEROXIDE_METABOLIC_PROCESS	GO_SUPEROXIDE_METABOLIC_PROCESS	17	0.378688	1.06522	0.376176	0.751276	0.67739	659	tags=53%, list=18%, signal=44%	TGFB1/PRDX1/SH3PXD2B/GNAI2/PREX1/PRDX2/NFE2L2/SOD3/SOD1
GO_COENZYME_BIOSYNTHETIC_PROCESS	GO_COENZYME_BIOSYNTHETIC_PROCESS	GO_COENZYME_BIOSYNTHETIC_PROCESS	26	0.336558	1.06493	0.371711	0.747918	0.674362	650	tags=31%, list=18%, signal=25%	ACSBG1/HSD17B12/ATIC/FASN/AKR1A1/PTGS2/NADK/ACOT7
GO_ESTABLISHMENT_OF_PROTEIN_LOCALIZATION_TO_PLASMA_MEMBRANE	GO_ESTABLISHMENT_OF_PROTEIN_LOCALIZATION_TO_PLASMA_MEMBRANE	GO_ESTABLISHMENT_OF_PROTEIN_LOCALIZATION_TO_PLASMA_MEMBRANE	15	0.391214	1.0649	0.389571	0.758084	0.683529	1030	tags=47%, list=28%, signal=34%	SCRIB/RACK1/CSK/AFDN/GORASP2/VAMP3/SEC16A
GO_NEGATIVE_REGULATION_OF_WOUND_HEALING	GO_NEGATIVE_REGULATION_OF_WOUND_HEALING	GO_NEGATIVE_REGULATION_OF_WOUND_HEALING	30	0.32209	1.06449	0.342282	0.731582	0.659633	231	tags=23%, list=6%, signal=22%	CD34/SH2B3/SERPINB2/GJA1/CD9/ANXA5/USF1
GO_FIBROBLAST_MIGRATION	GO_FIBROBLAST_MIGRATION	GO_FIBROBLAST_MIGRATION	21	0.355504	1.06329	0.384365	0.754572	0.680362	390	tags=33%, list=11%, signal=30%	SDC4/PAK1/TGFB1/CORO1C/GNA12/ARHGEF7/MTA2
GO_CELLULAR_RESPONSE_TO_PEPTIDE_HORMONE_STIMULUS	GO_CELLULAR_RESPONSE_TO_PEPTIDE_HORMONE_STIMULUS	GO_CELLULAR_RESPONSE_TO_PEPTIDE_HORMONE_STIMULUS	98	0.254883	1.06285	0.288136	0.690263	0.622378	636	tags=27%, list=17%, signal=22%	ASS1/INHBB/ERRFI1/PAK1/SOCS3/PKM/ANXA5/SHC1/USF1/RANGAP1/CAV1/YWHAG/CDK4/GNAI2/STAT3/IDE/GCLC/PRKAR1A/MYO1C/NFE2L2/AKT2/ATP6AP1/PARP1/PXN/RAP1B/PTPN11
GO_CELLULAR_RESPONSE_TO_KETONE	GO_CELLULAR_RESPONSE_TO_KETONE	GO_CELLULAR_RESPONSE_TO_KETONE	29	0.324852	1.06116	0.349153	0.736232	0.663825	344	tags=21%, list=9%, signal=19%	ASS1/ERRFI1/MSN/TNC/ADAM15/CDK4
GO_CELLULAR_PROTEIN_CONTAINING_COMPLEX_ASSEMBLY	GO_CELLULAR_PROTEIN_CONTAINING_COMPLEX_ASSEMBLY	GO_CELLULAR_PROTEIN_CONTAINING_COMPLEX_ASSEMBLY	298	0.226571	1.06089	0.190476	0.607165	0.547452	1164	tags=44%, list=32%, signal=33%	GREM1/PAK1/CAPG/SNX9/CDC42EP4/TGFB1/SPTBN2/MYADM/ARPC1B/RTN4/BRD2/NOP2/FKBP1A/SET/BOP1/ARPC3/RHOA/ARF6/FKBP4/TIAM1/MTPN/PFN1/CCT2/BIN1/PREX1/HSPD1/PSMD4/MT-ND1/HSP90AB1/EIF3D/TP53/EIF4G1/PPAN/RPL6/DDX39B/MCM7/HSPA4/EIF3C/ATP5F1D/MYO1C/PSMC3/ADRM1/CLTA/MCM6/NDUFV1/NCBP1/RPS3/PSMD11/TCP1/RPSA/STRAP/RPL11/EIF3B/MICALL2/SNRPB/CSNK2B/EIF3L/VDAC2/RPLP0/MCM5/PARP1/PXN/CYFIP1/COPS7A/NAP1L4/RPA1/SMARCA4/M…
GO_ACTIVATION_OF_JUN_KINASE_ACTIVITY	GO_ACTIVATION_OF_JUN_KINASE_ACTIVITY	GO_ACTIVATION_OF_JUN_KINASE_ACTIVITY	13	0.40056	1.06085	0.373913	0.748469	0.674859	166	tags=15%, list=5%, signal=15%	TF/WNT5A
GO_REGULATION_OF_INTRINSIC_APOPTOTIC_SIGNALING_PATHWAY	GO_REGULATION_OF_INTRINSIC_APOPTOTIC_SIGNALING_PATHWAY	GO_REGULATION_OF_INTRINSIC_APOPTOTIC_SIGNALING_PATHWAY	66	0.274933	1.06028	0.342105	0.731582	0.659633	659	tags=33%, list=18%, signal=28%	BDKRB2/SLC9A3R1/CD44/RIPK3/YBX3/CAV1/MIF/PTGS2/BCL2L1/TP53/NOC2L/NFE2L2/IVNS1ABP/RPS3/UBQLN1/GPX1/RPL11/VDAC2/PARP1/RACK1/MCL1/SOD1
GO_TRICARBOXYLIC_ACID_CYCLE	GO_TRICARBOXYLIC_ACID_CYCLE	GO_TRICARBOXYLIC_ACID_CYCLE	12	0.403418	1.05981	0.389356	0.758084	0.683529	1309	tags=67%, list=36%, signal=43%	DLST/MDH2/CS/OGDH/PDHA1/ACO2/OGDHL/DLAT
GO_FIBROBLAST_GROWTH_FACTOR_RECEPTOR_SIGNALING_PATHWAY	GO_FIBROBLAST_GROWTH_FACTOR_RECEPTOR_SIGNALING_PATHWAY	GO_FIBROBLAST_GROWTH_FACTOR_RECEPTOR_SIGNALING_PATHWAY	38	0.308399	1.05959	0.361217	0.742275	0.669275	166	tags=13%, list=5%, signal=13%	SPRY4/ESRP1/GPC1/SPRED1/WNT5A
GO_ADIPOSE_TISSUE_DEVELOPMENT	GO_ADIPOSE_TISSUE_DEVELOPMENT	GO_ADIPOSE_TISSUE_DEVELOPMENT	12	0.403058	1.05887	0.389356	0.758084	0.683529	835	tags=50%, list=23%, signal=39%	PPARD/SH3PXD2B/CDK4/CSF1/LRP5/SPTLC2
GO_NEURON_MATURATION	GO_NEURON_MATURATION	GO_NEURON_MATURATION	11	0.425323	1.05836	0.418994	0.773951	0.697835	133	tags=18%, list=4%, signal=18%	RET/B4GALT5
GO_REGULATION_OF_CELLULAR_LOCALIZATION	GO_REGULATION_OF_CELLULAR_LOCALIZATION	GO_REGULATION_OF_CELLULAR_LOCALIZATION	260	0.22753	1.05696	0.266667	0.669305	0.603481	641	tags=24%, list=18%, signal=21%	HMOX1/CDH3/GSTO1/LMNA/EPHA2/STOM/LIF/PAK1/ITGB3/FOXF1/MSN/GPC1/ZIC1/TGFB1/WNT5A/RTN4/TXN/RANGAP1/PLK3/THY1/CAV1/ATP13A2/FKBP1A/YWHAG/PPP1R9B/CCT5/MAP1A/CCT3/ARF6/TIAM1/RAN/CCT6A/CCT2/YWHAQ/CCT7/ANXA2/XPO5/PTGS2/BCL2L1/CEP250/HSP90AB1/TP53/YWHAZ/ITGB1/MYO1C/SCRIB/SAE1/AKT2/YWHAB/YWHAH/CCT4/SREBF2/TCP1/MICALL2/NADK/CCT8/PARP1/IPO5/SQSTM1/PTPN11/RACK1/TRIM28
GO_POLYSOMAL_RIBOSOME	GO_POLYSOMAL_RIBOSOME	GO_POLYSOMAL_RIBOSOME	25	0.338221	1.05694	0.388889	0.75803	0.68348	1075	tags=60%, list=30%, signal=43%	BTF3/RPL6/RPL8/LARP1/RPL18/RPL11/RPL7A/RPL41/RPS23/RPL19/RPL31/EIF3H/EEF2/RPS21/RPL18A
GO_POSITIVE_REGULATION_OF_EXTRACELLULAR_MATRIX_ORGANIZATION	GO_POSITIVE_REGULATION_OF_EXTRACELLULAR_MATRIX_ORGANIZATION	GO_POSITIVE_REGULATION_OF_EXTRACELLULAR_MATRIX_ORGANIZATION	13	0.399007	1.05674	0.373913	0.748469	0.674859	190	tags=23%, list=5%, signal=22%	PDPN/TGFB1/PHLDB1
GO_CLUSTER_OF_ACTIN_BASED_CELL_PROJECTIONS	GO_CLUSTER_OF_ACTIN_BASED_CELL_PROJECTIONS	GO_CLUSTER_OF_ACTIN_BASED_CELL_PROJECTIONS	33	0.317991	1.05589	0.360294	0.742275	0.669275	632	tags=27%, list=17%, signal=23%	SLC9A3R1/ITPR3/PLEC/CLIC1/GNA12/HSP90AB1/MYO1C/RHOC/RALGDS
GO_RAS_PROTEIN_SIGNAL_TRANSDUCTION	GO_RAS_PROTEIN_SIGNAL_TRANSDUCTION	GO_RAS_PROTEIN_SIGNAL_TRANSDUCTION	138	0.242546	1.05575	0.306667	0.707181	0.637632	448	tags=22%, list=12%, signal=20%	SPRY4/PDPN/ARHGDIB/ABR/NOTCH1/CDC42EP4/RHOB/ARHGEF40/JUN/SHC1/TIMP2/GNA12/RASA3/KPNB1/RHOA/CFL1/BCR/ARF6/TRIO/TIAM1/ARHGEF7/ARHGDIA/G3BP1/MAP4K4/PREX1/RAB1B/ARHGEF1/VAV2/TP53/CSF1/ITGB1
GO_RESPONSE_TO_AMYLOID_BETA	GO_RESPONSE_TO_AMYLOID_BETA	GO_RESPONSE_TO_AMYLOID_BETA	20	0.362782	1.05558	0.39404	0.760746	0.685929	210	tags=15%, list=6%, signal=14%	MMP3/GJA1/ABCC1
GO_VACUOLAR_MEMBRANE	GO_VACUOLAR_MEMBRANE	GO_VACUOLAR_MEMBRANE	121	0.249717	1.05547	0.313253	0.708674	0.638978	1042	tags=36%, list=29%, signal=26%	ACPP/STOM/SLC7A5/SLC48A1/RRAGD/LDLR/SLC3A2/LITAF/CD63/ATP13A2/ANXA2/ECE1/UBA1/THBD/HSP90AB1/HSPA8/CLTA/RAB7A/YWHAB/ARL8A/RAP1B/MAP1LC3B/GNB2/AP2A1/DNAJC5/WDR81/GNB1/GABARAP/EEF1A1/ATP6V1A/RAB5C/SCARB2/SLC44A2/M6PR/B4GALT1/AP2M1/ITM2C/CTSA/CLTC/SEC13/AP3B1/PSAP/LAMP1
GO_ANTEROGRADE_AXONAL_TRANSPORT	GO_ANTEROGRADE_AXONAL_TRANSPORT	GO_ANTEROGRADE_AXONAL_TRANSPORT	13	0.397985	1.05403	0.376812	0.751393	0.677496	741	tags=38%, list=20%, signal=31%	KIF1A/MAP1A/ARL8A/SOD1/KIF1C
GO_PROTEIN_LOCALIZATION_TO_ORGANELLE	GO_PROTEIN_LOCALIZATION_TO_ORGANELLE	GO_PROTEIN_LOCALIZATION_TO_ORGANELLE	356	0.211392	1.05203	0.357143	0.742275	0.669275	1042	tags=41%, list=29%, signal=33%	LMNA/LIF/ITGB3/MSN/SH3BP4/HK2/ZIC1/TGFB1/ZBTB16/RTN4/TXN/RANGAP1/TXNIP/ATP13A2/YWHAG/KPNB1/PPP1R9B/CCT5/MAP1A/CCT3/YBX1/ARF6/RAN/CCT6A/HK1/PHB2/CCT2/YWHAQ/HSPD1/STAT3/CCT7/IDE/PTGS2/CEP250/HSPA8/RPL35/TP53/YWHAZ/RPS2/CAT/RPL6/HSPA4/RPL8/SCRIB/TNPO2/RPL27/BAG6/SAE1/RPS25/RAB7A/RPL14/RPS3/RPL18/YWHAB/YWHAH/CCT4/SREBF2/RPL13/TCP1/RPL15/RPSA/RPS8/RPL11/MICALL2/SGTA/CCT8/RPLP0/RPL7A/MICALL1/PARP1/IPO5…
GO_DICARBOXYLIC_ACID_TRANSPORT	GO_DICARBOXYLIC_ACID_TRANSPORT	GO_DICARBOXYLIC_ACID_TRANSPORT	12	0.400313	1.05165	0.403361	0.766562	0.691173	129	tags=17%, list=4%, signal=16%	LRRC8D/GJA1
GO_REGULATION_OF_PROTEIN_BINDING	GO_REGULATION_OF_PROTEIN_BINDING	GO_REGULATION_OF_PROTEIN_BINDING	76	0.264911	1.05143	0.322981	0.718582	0.647912	429	tags=18%, list=12%, signal=17%	SLPI/CRMP1/GREM2/WNT5A/PPP1CA/CAV1/FKBP1A/ADAM15/ARF6/TIAM1/RAN/ANXA2/HSP90AB1/PLXND1
GO_SEQUENCE_SPECIFIC_DOUBLE_STRANDED_DNA_BINDING	GO_SEQUENCE_SPECIFIC_DOUBLE_STRANDED_DNA_BINDING	GO_SEQUENCE_SPECIFIC_DOUBLE_STRANDED_DNA_BINDING	235	0.224589	1.05081	0.358974	0.742275	0.669275	455	tags=18%, list=13%, signal=17%	LHX1/BARHL2/BCL6B/TGIF1/ETV5/FOSL1/MYCN/HMGA1/SOX13/ETV4/SALL1/FOXF1/EGR1/NOTCH1/MYPOP/ZIC1/USP3/JUN/PPARD/ZBTB16/ELK3/YBX3/RBPJ/CHD4/LITAF/MYBBP1A/JARID2/UHRF1/YBX1/RXRA/HOXB9/IRF2BPL/ZNF462/IRF2BP2/HSPD1/STAT3/MTA2/CENPB/CNBP/TP53/MCM7/HNRNPAB/JUNB
GO_POSITIVE_REGULATION_OF_HISTONE_METHYLATION	GO_POSITIVE_REGULATION_OF_HISTONE_METHYLATION	GO_POSITIVE_REGULATION_OF_HISTONE_METHYLATION	18	0.367057	1.04934	0.368421	0.745162	0.671877	247	tags=11%, list=7%, signal=10%	LMNA/JARID2
GO_CORTICAL_ACTIN_CYTOSKELETON	GO_CORTICAL_ACTIN_CYTOSKELETON	GO_CORTICAL_ACTIN_CYTOSKELETON	35	0.313431	1.0493	0.353612	0.739179	0.666482	398	tags=20%, list=11%, signal=18%	SNX9/SPTBN2/MYADM/CAPN2/PPP1R9B/CFL1/CAP1
GO_RHO_PROTEIN_SIGNAL_TRANSDUCTION	GO_RHO_PROTEIN_SIGNAL_TRANSDUCTION	GO_RHO_PROTEIN_SIGNAL_TRANSDUCTION	65	0.275093	1.04921	0.355191	0.741538	0.66861	448	tags=28%, list=12%, signal=25%	PDPN/ARHGDIB/ABR/CDC42EP4/RHOB/ARHGEF40/GNA12/RHOA/CFL1/BCR/TRIO/TIAM1/ARHGEF7/ARHGDIA/PREX1/ARHGEF1/VAV2/ITGB1
GO_NEGATIVE_REGULATION_OF_TRANSMEMBRANE_TRANSPORT	GO_NEGATIVE_REGULATION_OF_TRANSMEMBRANE_TRANSPORT	GO_NEGATIVE_REGULATION_OF_TRANSMEMBRANE_TRANSPORT	23	0.345931	1.04911	0.408784	0.767833	0.692318	537	tags=30%, list=15%, signal=26%	SLC9A3R1/GSTO1/CAV1/BIN1/YWHAQ/AKT2/UBQLN1
GO_RELEASE_OF_CYTOCHROME_C_FROM_MITOCHONDRIA	GO_RELEASE_OF_CYTOCHROME_C_FROM_MITOCHONDRIA	GO_RELEASE_OF_CYTOCHROME_C_FROM_MITOCHONDRIA	16	0.38007	1.04874	0.401254	0.765984	0.690652	557	tags=44%, list=15%, signal=37%	LMNA/FAM162A/JUN/BCL2L1/TP53/PRELID1/GPX1
GO_EPHRIN_RECEPTOR_SIGNALING_PATHWAY	GO_EPHRIN_RECEPTOR_SIGNALING_PATHWAY	GO_EPHRIN_RECEPTOR_SIGNALING_PATHWAY	40	0.305385	1.04802	0.384937	0.754572	0.680362	770	tags=38%, list=21%, signal=30%	EPHA2/PAK1/ARPC1B/RBPJ/ARPC3/RHOA/TIAM1/ARHGEF7/VAV2/MMP2/GIT1/PTPN11/AP2A1/ARPC2/RASA1
GO_REGULATION_OF_AXONOGENESIS	GO_REGULATION_OF_AXONOGENESIS	GO_REGULATION_OF_AXONOGENESIS	68	0.26867	1.0479	0.36413	0.742933	0.669867	346	tags=16%, list=10%, signal=15%	BARHL2/SEMA7A/RET/PAK1/WNT5A/TNFRSF12A/RTN4/THY1/RHOA/TIAM1/ARHGDIA
GO_HSP90_PROTEIN_BINDING	GO_HSP90_PROTEIN_BINDING	GO_HSP90_PROTEIN_BINDING	13	0.395351	1.04705	0.394203	0.760746	0.685929	1236	tags=62%, list=34%, signal=41%	KPNB1/CDC37/RPS3/STIP1/PTGES3/NUP62/USP19/PPID
GO_CELLULAR_RESPONSE_TO_PEPTIDE	GO_CELLULAR_RESPONSE_TO_PEPTIDE	GO_CELLULAR_RESPONSE_TO_PEPTIDE	121	0.247692	1.04691	0.337349	0.729294	0.65757	636	tags=26%, list=17%, signal=22%	ASS1/INHBB/ERRFI1/PAK1/SOCS3/PKM/VIM/GJA1/ANXA5/ABCC1/SHC1/USF1/RANGAP1/CAV1/YWHAG/PPP1R9B/CDK4/GNAI2/STAT3/IDE/GCLC/TP53/PRKAR1A/MYO1C/NFE2L2/AKT2/ATP6AP1/PARP1/PXN/RAP1B/PTPN11
GO_CIS_REGULATORY_REGION_BINDING	GO_CIS_REGULATORY_REGION_BINDING	GO_CIS_REGULATORY_REGION_BINDING	157	0.233732	1.04627	0.357143	0.742275	0.669275	311	tags=13%, list=9%, signal=13%	LHX1/TGIF1/FOSL1/MYCN/HMGA1/ETV4/SALL1/NOTCH1/MYPOP/ZIC1/USP3/JUN/ZBTB16/ELK3/RBPJ/CHD4/LITAF/MYBBP1A/UHRF1/YBX1/RXRA
GO_MAMMARY_GLAND_DUCT_MORPHOGENESIS	GO_MAMMARY_GLAND_DUCT_MORPHOGENESIS	GO_MAMMARY_GLAND_DUCT_MORPHOGENESIS	16	0.378896	1.0455	0.404389	0.767679	0.69218	480	tags=44%, list=13%, signal=38%	ETV5/EPHA2/WNT5A/PHB2/CSF1/PTCH1/SCRIB
GO_STRIATED_MUSCLE_CONTRACTION	GO_STRIATED_MUSCLE_CONTRACTION	GO_STRIATED_MUSCLE_CONTRACTION	23	0.34467	1.04529	0.415541	0.771452	0.695582	349	tags=26%, list=10%, signal=24%	GSTO1/GJA1/STC1/ALDOA/CAV1/BIN1
GO_POSITIVE_REGULATION_OF_RESPONSE_TO_ENDOPLASMIC_RETICULUM_STRESS	GO_POSITIVE_REGULATION_OF_RESPONSE_TO_ENDOPLASMIC_RETICULUM_STRESS	GO_POSITIVE_REGULATION_OF_RESPONSE_TO_ENDOPLASMIC_RETICULUM_STRESS	11	0.419825	1.04468	0.435754	0.783491	0.706437	604	tags=45%, list=17%, signal=38%	CAV1/BAG6/NFE2L2/UBQLN1/SGTA
GO_SIGNAL_TRANSDUCTION_INVOLVED_IN_CELLULAR_RESPONSE_TO_AMMONIUM_ION	GO_SIGNAL_TRANSDUCTION_INVOLVED_IN_CELLULAR_RESPONSE_TO_AMMONIUM_ION	GO_SIGNAL_TRANSDUCTION_INVOLVED_IN_CELLULAR_RESPONSE_TO_AMMONIUM_ION	17	0.371294	1.04442	0.398119	0.76442	0.689241	765	tags=24%, list=21%, signal=19%	SLC9A3R1/GNAI2/GNAS/GNB1
GO_PYRUVATE_METABOLIC_PROCESS	GO_PYRUVATE_METABOLIC_PROCESS	GO_PYRUVATE_METABOLIC_PROCESS	42	0.301709	1.04415	0.398268	0.76442	0.689241	378	tags=21%, list=10%, signal=19%	PKM/HK2/LDHA/ALDOA/GAPDH/TPI1/HK1/PGK1/STAT3
GO_REGULATION_OF_ERAD_PATHWAY	GO_REGULATION_OF_ERAD_PATHWAY	GO_REGULATION_OF_ERAD_PATHWAY	12	0.397378	1.04394	0.411765	0.76873	0.693128	604	tags=42%, list=17%, signal=35%	CAV1/BAG6/NFE2L2/UBQLN1/SGTA
GO_PINOCYTOSIS	GO_PINOCYTOSIS	GO_PINOCYTOSIS	10	0.427783	1.04306	0.387097	0.756647	0.682233	778	tags=40%, list=21%, signal=32%	CAV1/AXL/EHD4/ACTN4
GO_NON_CANONICAL_WNT_SIGNALING_PATHWAY	GO_NON_CANONICAL_WNT_SIGNALING_PATHWAY	GO_NON_CANONICAL_WNT_SIGNALING_PATHWAY	60	0.276336	1.04137	0.369231	0.745681	0.672346	768	tags=37%, list=21%, signal=29%	WNT5A/PSMD7/RHOA/PSMD1/TIAM1/PFN1/PSMD4/PSMB7/PSMD3/PSMC3/PSMD8/PSMB2/PSMB4/PSMD11/PSMC1/AP2A1/PSMB1/PSMB6/TNRC6C/PSMD2/GNB1/AGO2
GO_NUCLEAR_ENVELOPE	GO_NUCLEAR_ENVELOPE	GO_NUCLEAR_ENVELOPE	146	0.235707	1.04079	0.338235	0.729294	0.65757	721	tags=25%, list=20%, signal=21%	LMNA/ITPR3/PAK1/PTGES/CLIC1/S100A6/CCND1/ANXA7/DPY19L1/RTN4/GAPDH/CCND2/EIF5A/RANGAP1/TNRC18/KPNB1/YBX1/RAN/CDK4/BIN1/ABCF1/BCL2L1/TP53/MYOF/MYO1C/GTPBP4/TUBB/SH3BGRL2/LRRC59/PARP1/IPO5/RRP12/RTCB/LRPPRC/NUP188/PHF20/XPO7
GO_REGULATION_OF_MYELOID_LEUKOCYTE_MEDIATED_IMMUNITY	GO_REGULATION_OF_MYELOID_LEUKOCYTE_MEDIATED_IMMUNITY	GO_REGULATION_OF_MYELOID_LEUKOCYTE_MEDIATED_IMMUNITY	15	0.382296	1.04062	0.407975	0.767833	0.692318	89	tags=20%, list=2%, signal=20%	HMOX1/ABR/FOXF1
GO_HSP70_PROTEIN_BINDING	GO_HSP70_PROTEIN_BINDING	GO_HSP70_PROTEIN_BINDING	10	0.426265	1.03936	0.389785	0.758084	0.683529	1280	tags=90%, list=35%, signal=58%	BAG6/RPS3/STIP1/ST13/DNAJC10/NUP62/DNAJC8/PPID/DNAJA1
GO_ANTIGEN_PROCESSING_AND_PRESENTATION	GO_ANTIGEN_PROCESSING_AND_PRESENTATION	GO_ANTIGEN_PROCESSING_AND_PRESENTATION	82	0.254827	1.03854	0.358974	0.742275	0.669275	751	tags=30%, list=21%, signal=25%	KIF26A/CTSV/SPTBN2/PSMD7/PSMD1/PSMD4/IDE/PSMB7/ACTR1B/PSMD3/PSMC3/DYNLL1/CLTA/RAB7A/PSMD8/PSMB2/PSMB4/PSMD11/PSMC1/DCTN2/AP2A1/PSMB1/CAPZB/PSMB6/PSMD2
GO_REGULATION_OF_CELL_JUNCTION_ASSEMBLY	GO_REGULATION_OF_CELL_JUNCTION_ASSEMBLY	GO_REGULATION_OF_CELL_JUNCTION_ASSEMBLY	47	0.287778	1.03834	0.411765	0.76873	0.693128	350	tags=19%, list=10%, signal=18%	GREM1/EPHA2/SDC4/GJA1/CORO1C/THY1/CAV1/RHOA/MAP4K4
GO_CELL_CELL_JUNCTION_ASSEMBLY	GO_CELL_CELL_JUNCTION_ASSEMBLY	GO_CELL_CELL_JUNCTION_ASSEMBLY	42	0.299985	1.03819	0.402597	0.766562	0.691173	821	tags=40%, list=23%, signal=32%	CDH3/EPHA2/GJA1/CD9/HDAC7/ZNF703/CAV1/RHOA/MYO1C/CTNNA1/MICALL2/RHOC/PIP5K1C/WDR1/ACTN4/AFDN/SNAI1
GO_ANTIGEN_PROCESSING_AND_PRESENTATION_OF_EXOGENOUS_PEPTIDE_ANTIGEN_VIA_MHC_CLASS_I	GO_ANTIGEN_PROCESSING_AND_PRESENTATION_OF_EXOGENOUS_PEPTIDE_ANTIGEN_VIA_MHC_CLASS_I	GO_ANTIGEN_PROCESSING_AND_PRESENTATION_OF_EXOGENOUS_PEPTIDE_ANTIGEN_VIA_MHC_CLASS_I	33	0.312443	1.03746	0.367647	0.745162	0.671877	751	tags=42%, list=21%, signal=34%	PSMD7/PSMD1/PSMD4/PSMB7/PSMD3/PSMC3/PSMD8/PSMB2/PSMB4/PSMD11/PSMC1/PSMB1/PSMB6/PSMD2
GO_REGULATION_OF_APOPTOTIC_SIGNALING_PATHWAY	GO_REGULATION_OF_APOPTOTIC_SIGNALING_PATHWAY	GO_REGULATION_OF_APOPTOTIC_SIGNALING_PATHWAY	147	0.234619	1.03712	0.342857	0.731582	0.659633	659	tags=29%, list=18%, signal=24%	HMOX1/BDKRB2/RET/INHBB/SLC9A3R1/LMNA/FAM162A/CD44/RIPK3/TNFRSF12A/UNC5B/YBX3/SLC25A5/PPP1CA/CAV1/YWHAG/MIF/YWHAQ/GNAI2/PTGS2/BCL2L1/GCLC/TP53/YWHAZ/PRDX2/PPP2R1A/NOC2L/NFE2L2/IVNS1ABP/PRELID1/RPS3/YWHAB/YWHAH/UBQLN1/GPX1/RPL11/CTNNA1/VDAC2/PARP1/RACK1/MCL1/SOD1
GO_REGULATION_OF_CELL_MORPHOGENESIS_INVOLVED_IN_DIFFERENTIATION	GO_REGULATION_OF_CELL_MORPHOGENESIS_INVOLVED_IN_DIFFERENTIATION	GO_REGULATION_OF_CELL_MORPHOGENESIS_INVOLVED_IN_DIFFERENTIATION	110	0.243409	1.03619	0.361111	0.742275	0.669275	359	tags=16%, list=10%, signal=15%	BARHL2/SEMA7A/PDPN/RET/PAK1/WNT5A/TNFRSF12A/CORO1C/MYADM/RTN4/DOCK5/THY1/RHOA/CFL1/TIAM1/ARHGEF7/ARHGDIA/PREX1
GO_POSITIVE_REGULATION_OF_UBIQUITIN_DEPENDENT_PROTEIN_CATABOLIC_PROCESS	GO_POSITIVE_REGULATION_OF_UBIQUITIN_DEPENDENT_PROTEIN_CATABOLIC_PROCESS	GO_POSITIVE_REGULATION_OF_UBIQUITIN_DEPENDENT_PROTEIN_CATABOLIC_PROCESS	35	0.309431	1.03591	0.38403	0.754572	0.680362	640	tags=31%, list=18%, signal=26%	IL33/PLK3/CAV1/SOCS5/USP5/GCLC/NFE2L2/UBQLN1/SGTA/VCP/RACK1
GO_PROTEIN_DEPOLYMERIZATION	GO_PROTEIN_DEPOLYMERIZATION	GO_PROTEIN_DEPOLYMERIZATION	42	0.298421	1.03277	0.415584	0.771452	0.695582	412	tags=21%, list=11%, signal=19%	MICAL2/CAPG/SPTBN2/PPP1R9B/ASPH/MAP1A/CFL1/MTPN/HSPA8
GO_MEMBRANE_PROTEIN_COMPLEX	GO_MEMBRANE_PROTEIN_COMPLEX	GO_MEMBRANE_PROTEIN_COMPLEX	227	0.222101	1.03212	0.414634	0.771452	0.695582	731	tags=24%, list=20%, signal=20%	CD34/TF/RET/CDH3/LRRC8D/ITGB3/SLC7A5/ITGA2/SOCS3/PIK3CD/GJA1/ITGA5/CLIC1/RRAGD/CORO1C/SLC3A2/SHC1/GNA12/CAV1/FKBP1A/SOCS5/ATP5F1B/GNAI2/HSPD1/APBB1IP/MT-ND1/ATP5MC3/ITGB1/ATP5F1D/UQCRC1/SCRIB/HM13/ATP1A1/CLTA/RAB7A/NDUFV1/ATP6AP1/SREBF2/CTNNA1/SCYL1/VCP/VDAC2/ATP5F1C/ATP1B3/ATP5F1A/FLOT2/GNAS/AP2A1/COX8A/LRP5/MT-ND2/NPLOC4/CTTN/PTPA
GO_POSITIVE_REGULATION_OF_POSTTRANSCRIPTIONAL_GENE_SILENCING	GO_POSITIVE_REGULATION_OF_POSTTRANSCRIPTIONAL_GENE_SILENCING	GO_POSITIVE_REGULATION_OF_POSTTRANSCRIPTIONAL_GENE_SILENCING	18	0.360627	1.03096	0.411765	0.76873	0.693128	420	tags=33%, list=12%, signal=30%	MYCN/TGFB1/STAT3/XPO5/TP53/EIF4G1
GO_NEURAL_NUCLEUS_DEVELOPMENT	GO_NEURAL_NUCLEUS_DEVELOPMENT	GO_NEURAL_NUCLEUS_DEVELOPMENT	16	0.373415	1.03038	0.423197	0.777556	0.701085	1260	tags=75%, list=35%, signal=49%	GLUD1/RHOA/YWHAQ/SCRIB/DYNLL1/YWHAH/YWHAE/COX6B1/SEC16A/HSPA5/ACTB/ATP5PB
GO_TRANSFERRIN_TRANSPORT	GO_TRANSFERRIN_TRANSPORT	GO_TRANSFERRIN_TRANSPORT	10	0.422471	1.03011	0.403226	0.766562	0.691173	18	tags=10%, list=0%, signal=10%	TF
GO_MULTICELLULAR_ORGANISMAL_RESPONSE_TO_STRESS	GO_MULTICELLULAR_ORGANISMAL_RESPONSE_TO_STRESS	GO_MULTICELLULAR_ORGANISMAL_RESPONSE_TO_STRESS	14	0.381139	1.02959	0.423881	0.777556	0.701085	203	tags=21%, list=6%, signal=20%	RET/GJA1/CAPN2
GO_NIK_NF_KAPPAB_SIGNALING	GO_NIK_NF_KAPPAB_SIGNALING	GO_NIK_NF_KAPPAB_SIGNALING	60	0.272693	1.02764	0.410256	0.767833	0.692318	540	tags=30%, list=15%, signal=26%	GREM1/SPHK1/RIPK3/HDAC7/PRDX1/LITAF/PSMD7/RHOA/PSMD1/PSMD4/PSMB7/PSMD3/PSMC3/PSMD8/RPS3/PSMB2/PSMB4/PSMD11
GO_NUCLEOTIDE_PHOSPHORYLATION	GO_NUCLEOTIDE_PHOSPHORYLATION	GO_NUCLEOTIDE_PHOSPHORYLATION	36	0.302835	1.02761	0.392308	0.759186	0.684522	434	tags=28%, list=12%, signal=25%	PKM/HK2/LDHA/ALDOA/GAPDH/TPI1/HK1/PGK1/STAT3/AK1
GO_PROTEIN_COMPLEX_OLIGOMERIZATION	GO_PROTEIN_COMPLEX_OLIGOMERIZATION	GO_PROTEIN_COMPLEX_OLIGOMERIZATION	107	0.244907	1.02705	0.392157	0.759186	0.684522	641	tags=26%, list=18%, signal=22%	HMOX1/ACPP/STOM/CPT1A/SNX9/RIPK3/PKM/GJA1/SHMT2/ANGPTL4/ALDOA/MIF/IMPDH2/PRMT1/ANXA2/IDE/TP53/CAT/SAMHD1/YWHAB/CTNNA1/LCN2/EHD4/VCP/SQSTM1/RHOC/RACK1/TRIM28
GO_NEGATIVE_REGULATION_OF_COAGULATION	GO_NEGATIVE_REGULATION_OF_COAGULATION	GO_NEGATIVE_REGULATION_OF_COAGULATION	19	0.353909	1.02492	0.393651	0.760746	0.685929	407	tags=42%, list=11%, signal=38%	CD34/SH2B3/SERPINB2/CD9/ANXA5/USF1/ANXA2/THBD
GO_REGULATION_OF_ENDOTHELIAL_CELL_MIGRATION	GO_REGULATION_OF_ENDOTHELIAL_CELL_MIGRATION	GO_REGULATION_OF_ENDOTHELIAL_CELL_MIGRATION	62	0.271563	1.0245	0.406417	0.767833	0.692318	389	tags=23%, list=11%, signal=21%	HMOX1/EPHA2/ITGB3/NOTCH1/TGFB1/RHOB/SPRED1/WNT5A/HDAC7/STC1/RHOA/ATP5F1B/NRP2/PTGS2
GO_ICOSANOID_METABOLIC_PROCESS	GO_ICOSANOID_METABOLIC_PROCESS	GO_ICOSANOID_METABOLIC_PROCESS	15	0.376143	1.02387	0.417178	0.772642	0.696655	389	tags=33%, list=11%, signal=30%	PTGS1/PTGES/ABCC1/MIF/PTGS2
GO_POSITIVE_REGULATION_OF_REPRODUCTIVE_PROCESS	GO_POSITIVE_REGULATION_OF_REPRODUCTIVE_PROCESS	GO_POSITIVE_REGULATION_OF_REPRODUCTIVE_PROCESS	14	0.378926	1.02362	0.435821	0.783491	0.706437	166	tags=21%, list=5%, signal=21%	INHBB/CITED2/WNT5A
GO_TRANSLATIONAL_ELONGATION	GO_TRANSLATIONAL_ELONGATION	GO_TRANSLATIONAL_ELONGATION	17	0.363832	1.02343	0.435737	0.783491	0.706437	816	tags=53%, list=22%, signal=41%	EIF5A/EEF1D/EEF1G/TUFM/EEF1B2/RACK1/EIF4A3/RPLP2/EEF1A1
GO_POSITIVE_REGULATION_OF_MICROTUBULE_POLYMERIZATION_OR_DEPOLYMERIZATION	GO_POSITIVE_REGULATION_OF_MICROTUBULE_POLYMERIZATION_OR_DEPOLYMERIZATION	GO_POSITIVE_REGULATION_OF_MICROTUBULE_POLYMERIZATION_OR_DEPOLYMERIZATION	11	0.410353	1.02111	0.469274	0.80327	0.724271	1053	tags=45%, list=29%, signal=32%	PAK1/RPS3/MAPRE1/RAC1/DCTN1
GO_REGULATION_OF_VACUOLE_ORGANIZATION	GO_REGULATION_OF_VACUOLE_ORGANIZATION	GO_REGULATION_OF_VACUOLE_ORGANIZATION	16	0.36964	1.01996	0.426332	0.777556	0.701085	382	tags=19%, list=11%, signal=17%	PIP4K2B/ANXA2/RAB1B
GO_FATTY_ACYL_COA_METABOLIC_PROCESS	GO_FATTY_ACYL_COA_METABOLIC_PROCESS	GO_FATTY_ACYL_COA_METABOLIC_PROCESS	13	0.385045	1.01976	0.443478	0.784339	0.707202	324	tags=23%, list=9%, signal=21%	ACSBG1/HSD17B12/FASN
GO_MRNA_METABOLIC_PROCESS	GO_MRNA_METABOLIC_PROCESS	GO_MRNA_METABOLIC_PROCESS	368	0.205888	1.01861	0.363636	0.742933	0.669867	1114	tags=40%, list=31%, signal=31%	EREG/ESRP1/PCBP4/VIM/ZFP36L2/IGF2BP1/PPARD/YBX3/PSMD7/SET/YBX1/PSMD1/CARHSP1/STAT3/PSMD4/PSMB7/HSPA8/RPL35/TP53/YWHAZ/EIF4G1/SERBP1/RPS2/RPL6/DDX39B/PPP2R1A/PSMD3/RPL8/PPP2R2A/LARP1/HNRNPF/ETF1/RPL27/PSMC3/RPS25/RPL14/PSMD8/NCBP1/RPS3/RPL18/SYMPK/PSMB2/YWHAB/PSMB4/PSMD11/PDCD11/RPL13/RPL15/RPSA/PABPC1/RPS8/STRAP/RPL11/SNRPB/EFTUD2/SAP18/RPLP0/RPL7A/RPL41/PSMC1/FXR2/RPS23/SF3B3/RPL7/EIF4A3/RNPS1/P…
GO_REGULATION_OF_RAS_PROTEIN_SIGNAL_TRANSDUCTION	GO_REGULATION_OF_RAS_PROTEIN_SIGNAL_TRANSDUCTION	GO_REGULATION_OF_RAS_PROTEIN_SIGNAL_TRANSDUCTION	81	0.25125	1.01804	0.415584	0.771452	0.695582	448	tags=25%, list=12%, signal=22%	SPRY4/ARHGDIB/ABR/NOTCH1/ARHGEF40/SHC1/TIMP2/RASA3/BCR/ARF6/TRIO/TIAM1/ARHGEF7/ARHGDIA/MAP4K4/PREX1/ARHGEF1/VAV2/CSF1/ITGB1
GO_CELLULAR_RESPONSE_TO_REACTIVE_OXYGEN_SPECIES	GO_CELLULAR_RESPONSE_TO_REACTIVE_OXYGEN_SPECIES	GO_CELLULAR_RESPONSE_TO_REACTIVE_OXYGEN_SPECIES	55	0.27525	1.01765	0.401961	0.765984	0.690652	659	tags=33%, list=18%, signal=27%	MMP3/RIPK3/RHOB/JUN/PRDX1/TXN/AXL/TP53/PRDX2/SIRPA/NFE2L2/RPS3/MMP2/LCN2/SOD3/PXN/RACK1/SOD1
GO_POSITIVE_REGULATION_OF_CELL_CELL_ADHESION	GO_POSITIVE_REGULATION_OF_CELL_CELL_ADHESION	GO_POSITIVE_REGULATION_OF_CELL_CELL_ADHESION	56	0.274327	1.01764	0.41206	0.768871	0.693255	561	tags=34%, list=15%, signal=29%	PDPN/CITED2/PAK1/CD44/MYO10/WNT5A/ZBTB16/THY1/CAV1/SOCS5/LGALS1/RHOA/HSPD1/PIEZO1/ZMIZ1/PLPP3/SIRPA/RPS3/HSPH1
GO_POSITIVE_REGULATION_OF_VASCULAR_SMOOTH_MUSCLE_CELL_PROLIFERATION	GO_POSITIVE_REGULATION_OF_VASCULAR_SMOOTH_MUSCLE_CELL_PROLIFERATION	GO_POSITIVE_REGULATION_OF_VASCULAR_SMOOTH_MUSCLE_CELL_PROLIFERATION	14	0.376628	1.01741	0.441791	0.784339	0.707202	563	tags=43%, list=15%, signal=36%	PAK1/IGFBP5/JUN/GNAI2/DDX39B/MMP2
GO_INTERSPECIES_INTERACTION_BETWEEN_ORGANISMS	GO_INTERSPECIES_INTERACTION_BETWEEN_ORGANISMS	GO_INTERSPECIES_INTERACTION_BETWEEN_ORGANISMS	396	0.20321	1.01645	0.333333	0.725894	0.654504	1107	tags=45%, list=30%, signal=35%	SLPI/INHBB/HMGA1/EPHA2/STOM/ITGB3/ITGA2/MSN/NOTCH1/VIM/ITGA5/TGFB1/JUN/LDLR/SLC25A5/GAPDH/SHC1/FURIN/USF1/BRD2/PPP1CA/CAV1/MSH6/SET/KPNB1/PPIA/LGALS1/RXRA/RHOA/CFL1/ZYX/RAN/G3BP1/BIN1/HSPD1/AXL/NRP2/STAT3/ANXA2/RAB1B/IDE/PSMB7/BCL2L1/HSP90AB1/HSPA8/RPL35/EIF3D/TP53/EIF4G1/RPS2/EIF4A1/RPL6/DDX39B/ITGB1/RPL8/LARP1/SCRIB/RPL27/PSMC3/RPS25/DYNLL1/RAB7A/RPL14/NFE2L2/IVNS1ABP/RPS3/RPL18/PSMB2/YWHAB/PSM…
GO_ORGANELLE_INNER_MEMBRANE	GO_ORGANELLE_INNER_MEMBRANE	GO_ORGANELLE_INNER_MEMBRANE	71	0.256761	1.01634	0.410405	0.767833	0.692318	910	tags=44%, list=25%, signal=33%	SHMT2/GOT2/SLC25A5/DPY19L1/SLC25A37/PHB2/ATP5F1B/HSPD1/STAT3/BCL2L1/MT-ND1/ATP5MC3/SLC25A3/ATP5F1D/UQCRC1/NDUFV1/RPS3/ATP5F1C/ATP5F1A/LRPPRC/COX8A/SLC25A4/MT-ND2/SLC25A39/MT-CO1/IMMT/PMPCA/COX6B1/COX4I1/HADHA/MT-ND4
GO_EXPORT_ACROSS_PLASMA_MEMBRANE	GO_EXPORT_ACROSS_PLASMA_MEMBRANE	GO_EXPORT_ACROSS_PLASMA_MEMBRANE	11	0.408317	1.01604	0.47486	0.8063	0.727002	787	tags=45%, list=22%, signal=36%	GJA1/ABCC1/ATP1A1/ATP1B3/YWHAE
GO_HINDBRAIN_DEVELOPMENT	GO_HINDBRAIN_DEVELOPMENT	GO_HINDBRAIN_DEVELOPMENT	43	0.290307	1.01604	0.438819	0.784208	0.707083	480	tags=21%, list=13%, signal=18%	LHX1/PAK1/SPTBN2/SEZ6/ATIC/MTPN/TP53/ITGB1/SCRIB
GO_AUTOPHAGY_OF_MITOCHONDRION	GO_AUTOPHAGY_OF_MITOCHONDRION	GO_AUTOPHAGY_OF_MITOCHONDRION	28	0.312827	1.01602	0.428094	0.779354	0.702707	791	tags=36%, list=22%, signal=28%	HK2/ATP13A2/TP53/CDC37/WIPI2/SREBF2/SQSTM1/MAP1LC3B/CTTN/GABARAP
GO_UNFOLDED_PROTEIN_BINDING	GO_UNFOLDED_PROTEIN_BINDING	GO_UNFOLDED_PROTEIN_BINDING	46	0.284774	1.01459	0.445833	0.787178	0.709762	611	tags=35%, list=17%, signal=29%	PPIA/CCT5/CCT3/CCT6A/HSPA9/CCT2/HSPD1/CCT7/TUBB4B/NUDC/HSP90AB1/HSPA8/CDC37/CCT4/TCP1/CCT8
GO_MIDBODY	GO_MIDBODY	GO_MIDBODY	58	0.270856	1.014	0.430769	0.779839	0.703144	682	tags=24%, list=19%, signal=20%	CRMP1/CAPG/USP3/RHOA/ARF6/RAN/GNAI2/ANXA2/INCENP/PTCH1/ARL8A/KIF20A/RACK1/RCC2
GO_NEURON_PROJECTION	GO_NEURON_PROJECTION	GO_NEURON_PROJECTION	317	0.211509	1.01284	0.333333	0.725894	0.654504	484	tags=18%, list=13%, signal=17%	ASS1/PTGS1/RET/SLC9A3R1/EMB/FOSL1/EPHA2/PAK1/KIF1A/ABR/ITGA2/VIM/CTSV/PTPN13/NAV1/MYO10/NCS1/IGF2BP1/PTPRN/CAPN2/SEZ6/TANC1/RANGAP1/TIMP2/PPP1CA/PLK3/THY1/SLC6A6/ATP13A2/PPP1R9B/ARPC3/MAP1A/RHOA/BCR/FKBP4/TIAM1/MTPN/PHB2/ARHGEF7/BIN1/GNAI2/PREX1/NRP2/PTGS2/ADGRL1/MT-ND1/CEP250/HSP90AB1/HSPA8/ADGRL2/ZWINT/SLC6A8/ITGB1/PPP2R1A/MYO1C/PTCH1/GLRX3/CLSTN1
GO_SEQUENCE_SPECIFIC_DNA_BINDING	GO_SEQUENCE_SPECIFIC_DNA_BINDING	GO_SEQUENCE_SPECIFIC_DNA_BINDING	287	0.217654	1.01273	0.416667	0.772104	0.69617	417	tags=16%, list=11%, signal=16%	LHX1/BARHL2/BCL6B/TGIF1/ETV5/FOSL1/MYCN/HMGA1/SOX13/ETV4/SALL1/FOXF1/EGR1/NOTCH1/EGR4/MYPOP/ZIC1/NCOR2/USP3/JUN/PPARD/ERF/ZBTB16/FOXP4/ELK3/YBX3/RBPJ/CHD4/LITAF/USF1/MYBBP1A/JARID2/UHRF1/YBX1/RXRA/HOXB9/MTPN/IRF2BPL/PRMT1/ZNF462/IRF2BP2/HSPD1/STAT3/MTA2/CENPB/CNBP/TP53
GO_COATED_VESICLE	GO_COATED_VESICLE	GO_COATED_VESICLE	97	0.243411	1.01265	0.415254	0.771452	0.695582	223	tags=9%, list=6%, signal=9%	EREG/TF/HBEGF/SNX9/SH3BP4/CD9/WNT5A/LDLR/FURIN
GO_SMALL_GTPASE_MEDIATED_SIGNAL_TRANSDUCTION	GO_SMALL_GTPASE_MEDIATED_SIGNAL_TRANSDUCTION	GO_SMALL_GTPASE_MEDIATED_SIGNAL_TRANSDUCTION	177	0.223898	1.0115	0.446429	0.787178	0.709762	424	tags=20%, list=12%, signal=18%	SPRY4/HMOX1/PDPN/AMOT/ARHGDIB/ABR/NOTCH1/CDC42EP4/RHOB/ARHGEF40/JUN/ARHGAP31/SHC1/DOCK5/TIMP2/GNA12/RASA3/KPNB1/RHOA/CFL1/BCR/ARF6/TRIO/TIAM1/ARHGEF7/ARHGDIA/G3BP1/MAP4K4/YWHAQ/PREX1/RAB1B/ARHGEF1/VAV2/TP53/CSF1
GO_EXTRINSIC_COMPONENT_OF_MEMBRANE	GO_EXTRINSIC_COMPONENT_OF_MEMBRANE	GO_EXTRINSIC_COMPONENT_OF_MEMBRANE	89	0.247803	1.01147	0.390977	0.758713	0.684096	617	tags=25%, list=17%, signal=21%	TF/CDH3/ERRFI1/SNX9/SOCS3/PIK3CD/S100A6/GFRA1/GNA12/FKBP1A/SOCS5/RHOA/TIAM1/GNAI2/ANXA2/WIPI2/SCRIB/RAB7A/CTNNA1/CYTH3/SGTA/MICALL1
GO_POSITIVE_REGULATION_OF_PEPTIDYL_THREONINE_PHOSPHORYLATION	GO_POSITIVE_REGULATION_OF_PEPTIDYL_THREONINE_PHOSPHORYLATION	GO_POSITIVE_REGULATION_OF_PEPTIDYL_THREONINE_PHOSPHORYLATION	10	0.41477	1.01133	0.438172	0.784208	0.707083	166	tags=30%, list=5%, signal=29%	SPHK1/TGFB1/WNT5A
GO_REGULATION_OF_EXTRACELLULAR_MATRIX_ASSEMBLY	GO_REGULATION_OF_EXTRACELLULAR_MATRIX_ASSEMBLY	GO_REGULATION_OF_EXTRACELLULAR_MATRIX_ASSEMBLY	10	0.414552	1.0108	0.438172	0.784208	0.707083	190	tags=30%, list=5%, signal=29%	NOTCH1/TGFB1/PHLDB1
GO_ELECTRON_TRANSPORT_CHAIN	GO_ELECTRON_TRANSPORT_CHAIN	GO_ELECTRON_TRANSPORT_CHAIN	36	0.297488	1.00947	0.415385	0.771452	0.695582	910	tags=56%, list=25%, signal=42%	GLRX/PHGDH/MYBBP1A/TXNRD1/SH3BGRL3/DEGS1/ASPH/AKR1A1/MT-ND1/UQCRC1/GLRX3/NDUFV1/COX8A/MT-ND2/POR/MT-CO1/COX6B1/ALDH2/COX4I1/MT-ND4
GO_REGULATION_OF_AUTOPHAGY_OF_MITOCHONDRION	GO_REGULATION_OF_AUTOPHAGY_OF_MITOCHONDRION	GO_REGULATION_OF_AUTOPHAGY_OF_MITOCHONDRION	18	0.352938	1.00898	0.442724	0.784339	0.707202	724	tags=33%, list=20%, signal=27%	HK2/ATP13A2/TP53/CDC37/SREBF2/CTTN
GO_REGULATION_OF_EXTRINSIC_APOPTOTIC_SIGNALING_PATHWAY_IN_ABSENCE_OF_LIGAND	GO_REGULATION_OF_EXTRINSIC_APOPTOTIC_SIGNALING_PATHWAY_IN_ABSENCE_OF_LIGAND	GO_REGULATION_OF_EXTRINSIC_APOPTOTIC_SIGNALING_PATHWAY_IN_ABSENCE_OF_LIGAND	15	0.369939	1.00699	0.429448	0.779839	0.703144	726	tags=60%, list=20%, signal=48%	RET/UNC5B/PPP1CA/BCL2L1/PRDX2/PPP2R1A/CTNNA1/MCL1/PPP2R1B
GO_ORGANELLE_DISASSEMBLY	GO_ORGANELLE_DISASSEMBLY	GO_ORGANELLE_DISASSEMBLY	35	0.300736	1.0068	0.425856	0.777556	0.701085	791	tags=34%, list=22%, signal=27%	HK2/PLK3/ATP13A2/TP53/CDC37/WIPI2/SREBF2/VCP/SQSTM1/MAP1LC3B/CTTN/GABARAP
GO_FOCAL_ADHESION_ASSEMBLY	GO_FOCAL_ADHESION_ASSEMBLY	GO_FOCAL_ADHESION_ASSEMBLY	47	0.279038	1.0068	0.462185	0.796454	0.718125	350	tags=19%, list=10%, signal=18%	GREM1/SDC4/ITGA2/CORO1C/THY1/RHOA/BCR/ARHGEF7/MAP4K4
GO_UNSATURATED_FATTY_ACID_METABOLIC_PROCESS	GO_UNSATURATED_FATTY_ACID_METABOLIC_PROCESS	GO_UNSATURATED_FATTY_ACID_METABOLIC_PROCESS	18	0.351868	1.00592	0.452012	0.791022	0.713227	389	tags=28%, list=11%, signal=25%	PTGS1/PTGES/DEGS1/MIF/PTGS2
GO_CELLULAR_RESPONSE_TO_NITROGEN_COMPOUND	GO_CELLULAR_RESPONSE_TO_NITROGEN_COMPOUND	GO_CELLULAR_RESPONSE_TO_NITROGEN_COMPOUND	206	0.220598	1.00479	0.361702	0.742275	0.669275	468	tags=17%, list=13%, signal=16%	ASS1/MMP3/INHBB/SLC9A3R1/ERRFI1/PAK1/IGFBP5/EGR1/SH3BP4/SOCS3/PKM/VIM/GJA1/SHMT2/RRAGD/STC1/ANXA5/CAPN2/ABCC1/SHC1/USF1/RANGAP1/CAV1/YWHAG/PPP1R9B/CDK4/GNAI2/STAT3/IDE/PTGS2/BCL2L1/GCLC/TP53/PRKAR1A/MYO1C/LARP1
GO_POSITIVE_REGULATION_OF_NIK_NF_KAPPAB_SIGNALING	GO_POSITIVE_REGULATION_OF_NIK_NF_KAPPAB_SIGNALING	GO_POSITIVE_REGULATION_OF_NIK_NF_KAPPAB_SIGNALING	22	0.334864	1.00472	0.454237	0.792183	0.714274	17	tags=9%, list=0%, signal=9%	GREM1/SPHK1
GO_RIBONUCLEOPROTEIN_COMPLEX_SUBUNIT_ORGANIZATION	GO_RIBONUCLEOPROTEIN_COMPLEX_SUBUNIT_ORGANIZATION	GO_RIBONUCLEOPROTEIN_COMPLEX_SUBUNIT_ORGANIZATION	84	0.247532	1.00446	0.4375	0.784208	0.707083	1008	tags=43%, list=28%, signal=32%	NOP2/BOP1/HSP90AB1/EIF3D/PPAN/RPL6/DDX39B/EIF3C/NCBP1/RPSA/STRAP/RPL11/EIF3B/SNRPB/EIF3L/VCP/RPLP0/RPL5/DDX23/RPL12/RPS15/AGO2/EIF3I/RPS5/PTGES3/SART1/RPS14/RPL3/EIF3G/DHX30/DENR/PRPF19/RPL10/RPS19/EIF3H/MDN1
GO_NEGATIVE_REGULATION_OF_HISTONE_MODIFICATION	GO_NEGATIVE_REGULATION_OF_HISTONE_MODIFICATION	GO_NEGATIVE_REGULATION_OF_HISTONE_MODIFICATION	17	0.356975	1.00415	0.448276	0.788036	0.710535	683	tags=24%, list=19%, signal=19%	JARID2/SET/NOC2L/UBR5
GO_REGULATION_OF_UBIQUITIN_DEPENDENT_PROTEIN_CATABOLIC_PROCESS	GO_REGULATION_OF_UBIQUITIN_DEPENDENT_PROTEIN_CATABOLIC_PROCESS	GO_REGULATION_OF_UBIQUITIN_DEPENDENT_PROTEIN_CATABOLIC_PROCESS	59	0.26759	1.00354	0.459184	0.795508	0.717273	738	tags=31%, list=20%, signal=25%	IL33/GNA12/PLK3/CAV1/SOCS5/MAP1A/USP5/HSP90AB1/GCLC/BAG6/NFE2L2/UBQLN1/RPL11/SGTA/VCP/RACK1/RAD23B/RPL5
GO_SOMATODENDRITIC_COMPARTMENT	GO_SOMATODENDRITIC_COMPARTMENT	GO_SOMATODENDRITIC_COMPARTMENT	226	0.215614	1.0034	0.45	0.789619	0.711962	484	tags=19%, list=13%, signal=18%	ASS1/RET/ITPR3/PAK1/KIF1A/ENC1/ABR/CTSV/MYO10/NCS1/IGF2BP1/SPTBN2/LDLR/PTPRN/GOT2/CAPN2/SEZ6/RTN4/TANC1/RANGAP1/TIMP2/PPP1CA/PLK3/THY1/ATP13A2/PPP1R9B/MAP1A/RHOA/BCR/FKBP4/TIAM1/ARHGEF7/G3BP1/GNAI2/PREX1/MT-ND1/HSP90AB1/HSPA8/ZWINT/ITGB1/PPP2R1A/PTCH1/GLRX3/CLSTN1
GO_CELLULAR_PROTEIN_COMPLEX_DISASSEMBLY	GO_CELLULAR_PROTEIN_COMPLEX_DISASSEMBLY	GO_CELLULAR_PROTEIN_COMPLEX_DISASSEMBLY	50	0.277077	1.00293	0.45	0.789619	0.711962	476	tags=22%, list=13%, signal=19%	MICAL2/CAPG/SPTBN2/EIF5A/PPP1R9B/ASPH/MAP1A/CFL1/MTPN/HSPA8/ETF1
GO_PEPTIDYL_ASPARAGINE_MODIFICATION	GO_PEPTIDYL_ASPARAGINE_MODIFICATION	GO_PEPTIDYL_ASPARAGINE_MODIFICATION	11	0.402855	1.00245	0.5	0.823821	0.7428	1263	tags=55%, list=35%, signal=36%	MGAT5/VCP/STT3B/RPN1/RPN2/UGGT1
GO_REGULATION_OF_VASCULAR_SMOOTH_MUSCLE_CELL_PROLIFERATION	GO_REGULATION_OF_VASCULAR_SMOOTH_MUSCLE_CELL_PROLIFERATION	GO_REGULATION_OF_VASCULAR_SMOOTH_MUSCLE_CELL_PROLIFERATION	20	0.344468	1.00229	0.453642	0.792183	0.714274	446	tags=30%, list=12%, signal=26%	HMOX1/PAK1/IGFBP5/JUN/GNAI2/DDX39B
GO_ORGANIC_ACID_TRANSMEMBRANE_TRANSPORTER_ACTIVITY	GO_ORGANIC_ACID_TRANSMEMBRANE_TRANSPORTER_ACTIVITY	GO_ORGANIC_ACID_TRANSMEMBRANE_TRANSPORTER_ACTIVITY	15	0.3677	1.00089	0.441718	0.784339	0.707202	447	tags=33%, list=12%, signal=29%	SLC7A5/SLC38A1/SLC3A2/SLC6A6/SLC6A8
GO_REGULATION_OF_MRNA_CATABOLIC_PROCESS	GO_REGULATION_OF_MRNA_CATABOLIC_PROCESS	GO_REGULATION_OF_MRNA_CATABOLIC_PROCESS	100	0.237987	1.00067	0.428571	0.779687	0.703008	768	tags=32%, list=21%, signal=26%	PCBP4/VIM/ZFP36L2/IGF2BP1/YBX3/PSMD7/SET/YBX1/PSMD1/CARHSP1/PSMD4/PSMB7/HSPA8/YWHAZ/EIF4G1/SERBP1/PSMD3/LARP1/PSMC3/PSMD8/PSMB2/YWHAB/PSMB4/PSMD11/PABPC1/PSMC1/FXR2/PSMB1/PSMB6/TNRC6C/PSMD2/AGO2
GO_BETA_CATENIN_BINDING	GO_BETA_CATENIN_BINDING	GO_BETA_CATENIN_BINDING	30	0.302698	1.0004	0.442953	0.784339	0.707202	129	tags=10%, list=4%, signal=10%	SLC9A3R1/SALL1/GJA1
GO_MANGANESE_ION_BINDING	GO_MANGANESE_ION_BINDING	GO_MANGANESE_ION_BINDING	15	0.367428	1.00015	0.441718	0.784339	0.707202	957	tags=47%, list=26%, signal=35%	LARGE2/ATP13A2/MGAT5/GALNT1/ABL2/B4GALT1/GLUL
GO_NEURAL_CREST_CELL_DIFFERENTIATION	GO_NEURAL_CREST_CELL_DIFFERENTIATION	GO_NEURAL_CREST_CELL_DIFFERENTIATION	22	0.333083	0.999378	0.461017	0.795977	0.717695	377	tags=27%, list=10%, signal=25%	SEMA7A/RET/CORO1C/CFL1/NRP2/TCOF1
GO_PROTEIN_PHOSPHORYLATED_AMINO_ACID_BINDING	GO_PROTEIN_PHOSPHORYLATED_AMINO_ACID_BINDING	GO_PROTEIN_PHOSPHORYLATED_AMINO_ACID_BINDING	20	0.343225	0.998674	0.453642	0.792183	0.714274	902	tags=45%, list=25%, signal=34%	SOCS3/SHC1/VAV2/YWHAB/PTPN11/ABL2/RASA1/YWHAE/MAPK1
GO_POSITIVE_REGULATION_OF_LAMELLIPODIUM_ORGANIZATION	GO_POSITIVE_REGULATION_OF_LAMELLIPODIUM_ORGANIZATION	GO_POSITIVE_REGULATION_OF_LAMELLIPODIUM_ORGANIZATION	10	0.408796	0.996765	0.465054	0.799819	0.721159	1258	tags=80%, list=35%, signal=52%	CORO1C/ARHGEF7/ARPC2/WASF2/SRC/RAC1/DNM2/NCKAP1
GO_SECONDARY_METABOLIC_PROCESS	GO_SECONDARY_METABOLIC_PROCESS	GO_SECONDARY_METABOLIC_PROCESS	14	0.368926	0.996602	0.465672	0.799918	0.721248	518	tags=36%, list=14%, signal=31%	CDH3/WNT5A/AKR1B10/AKR1A1/NFE2L2
GO_INTERMEDIATE_FILAMENT_BASED_PROCESS	GO_INTERMEDIATE_FILAMENT_BASED_PROCESS	GO_INTERMEDIATE_FILAMENT_BASED_PROCESS	10	0.408698	0.996528	0.465054	0.799819	0.721159	123	tags=20%, list=3%, signal=19%	PLEC/VIM
GO_CELL_CORTEX	GO_CELL_CORTEX	GO_CELL_CORTEX	103	0.237239	0.99643	0.423077	0.777556	0.701085	528	tags=22%, list=15%, signal=20%	SNX9/RHOB/MYO10/CORO1C/SPTBN2/MYADM/PHLDB1/CAPN2/TNFAIP2/CAV1/PPP1R9B/ASPH/RHOA/CFL1/ARF6/PFN1/ARHGEF7/ANXA2/CAP1/ACTR1B/GLRX3/CLTA/AKT2
GO_NUCLEAR_MEMBRANE	GO_NUCLEAR_MEMBRANE	GO_NUCLEAR_MEMBRANE	84	0.245522	0.996306	0.472222	0.805406	0.726197	533	tags=21%, list=15%, signal=19%	LMNA/ITPR3/PAK1/CLIC1/CCND1/DPY19L1/GAPDH/CCND2/RANGAP1/TNRC18/KPNB1/YBX1/CDK4/BCL2L1/TP53/MYOF/GTPBP4/SH3BGRL2
GO_NECROTIC_CELL_DEATH	GO_NECROTIC_CELL_DEATH	GO_NECROTIC_CELL_DEATH	12	0.379147	0.996051	0.481793	0.809477	0.729867	417	tags=33%, list=11%, signal=30%	RIPK3/YBX3/CAV1/TP53
GO_REGULATION_OF_WNT_SIGNALING_PATHWAY	GO_REGULATION_OF_WNT_SIGNALING_PATHWAY	GO_REGULATION_OF_WNT_SIGNALING_PATHWAY	134	0.225462	0.995635	0.4375	0.784208	0.707083	751	tags=28%, list=21%, signal=23%	GREM1/DKK2/CDH3/SLC9A3R1/APCDD1/SALL1/EGR1/NOTCH1/WNT5A/ZNF703/RBPJ/PPP1CA/PSMD7/CAV1/PSMD1/TIAM1/G3BP1/PSMD4/PSMB7/PPP2R1A/PSMD3/PLPP3/PSMC3/PSMD8/PSMB2/PSMB4/PSMD11/SOX4/VCP/PSMC1/RACK1/CSNK1G2/UBR5/PSMB1/SMARCA4/PSMB6/PPP2CA/PSMD2
GO_REGULATION_OF_CARDIOCYTE_DIFFERENTIATION	GO_REGULATION_OF_CARDIOCYTE_DIFFERENTIATION	GO_REGULATION_OF_CARDIOCYTE_DIFFERENTIATION	15	0.365244	0.994205	0.457055	0.794731	0.716571	214	tags=27%, list=6%, signal=25%	GREM1/PAK1/TGFB1/RBPJ
GO_REGULATION_OF_POTASSIUM_ION_TRANSMEMBRANE_TRANSPORT	GO_REGULATION_OF_POTASSIUM_ION_TRANSMEMBRANE_TRANSPORT	GO_REGULATION_OF_POTASSIUM_ION_TRANSMEMBRANE_TRANSPORT	15	0.365143	0.993931	0.460123	0.795508	0.717273	929	tags=47%, list=26%, signal=35%	CD63/CAV1/BIN1/ATP1B3/YWHAE/CAB39/PRNP
GO_PROTEIN_REFOLDING	GO_PROTEIN_REFOLDING	GO_PROTEIN_REFOLDING	15	0.365042	0.993656	0.460123	0.795508	0.717273	412	tags=33%, list=11%, signal=30%	FKBP1A/PPIA/HSPA9/HSPD1/HSPA8
GO_DEPHOSPHORYLATION	GO_DEPHOSPHORYLATION	GO_DEPHOSPHORYLATION	124	0.232244	0.993283	0.494253	0.820544	0.739846	531	tags=23%, list=15%, signal=21%	DUSP6/DUSP4/PALD1/ACPP/ITGA2/DUSP9/RIPK3/PTPN13/TGFB1/NT5E/SPRED1/DUSP5/PTPRN/TNS2/PPP1CA/FKBP1A/SET/PPP1R9B/PTPRG/GNAI2/MGAT5/HSP90AB1/PPP2R1A/PPP2R2A/PLPP3/ATP1A1/PPP2R5D/SYMPK/YWHAB
GO_SOMATIC_RECOMBINATION_OF_IMMUNOGLOBULIN_GENE_SEGMENTS	GO_SOMATIC_RECOMBINATION_OF_IMMUNOGLOBULIN_GENE_SEGMENTS	GO_SOMATIC_RECOMBINATION_OF_IMMUNOGLOBULIN_GENE_SEGMENTS	14	0.367644	0.993138	0.471642	0.80486	0.725704	364	tags=29%, list=10%, signal=26%	ERCC1/TGFB1/MSH6/HSPD1
GO_CYCLIN_DEPENDENT_PROTEIN_KINASE_HOLOENZYME_COMPLEX	GO_CYCLIN_DEPENDENT_PROTEIN_KINASE_HOLOENZYME_COMPLEX	GO_CYCLIN_DEPENDENT_PROTEIN_KINASE_HOLOENZYME_COMPLEX	17	0.352751	0.992264	0.460815	0.795977	0.717695	1191	tags=47%, list=33%, signal=32%	CCND1/CCND2/CDK4/CCND3/CDKN1A/CCNA2/SNW1/CCNI
GO_REGULATION_OF_SIGNAL_TRANSDUCTION_BY_P53_CLASS_MEDIATOR	GO_REGULATION_OF_SIGNAL_TRANSDUCTION_BY_P53_CLASS_MEDIATOR	GO_REGULATION_OF_SIGNAL_TRANSDUCTION_BY_P53_CLASS_MEDIATOR	73	0.250386	0.992068	0.457317	0.794731	0.716571	738	tags=27%, list=20%, signal=22%	BDKRB2/CD44/SPRED3/SPRED1/CHD4/PLK3/NOP2/BOP1/MIF/MTA2/TP53/NOC2L/RPL11/CSNK2B/SSRP1/RPA1/PHF20/RBBP7/TOPBP1/RPL5
GO_RECEPTOR_METABOLIC_PROCESS	GO_RECEPTOR_METABOLIC_PROCESS	GO_RECEPTOR_METABOLIC_PROCESS	61	0.263429	0.991947	0.481283	0.809477	0.729867	507	tags=20%, list=14%, signal=17%	GREM1/ITGB3/CD9/TGFB1/FURIN/CD63/CAV1/ANXA2/ECE1/ITGB1/SCRIB/CLTA
GO_REGULATION_OF_DNA_TEMPLATED_TRANSCRIPTION_INITIATION	GO_REGULATION_OF_DNA_TEMPLATED_TRANSCRIPTION_INITIATION	GO_REGULATION_OF_DNA_TEMPLATED_TRANSCRIPTION_INITIATION	17	0.352016	0.990195	0.46395	0.798707	0.720157	496	tags=24%, list=14%, signal=20%	FOSL1/JUN/TP53/PSMC3
GO_SPINAL_CORD_DEVELOPMENT	GO_SPINAL_CORD_DEVELOPMENT	GO_SPINAL_CORD_DEVELOPMENT	27	0.311169	0.989434	0.482877	0.810908	0.731157	128	tags=15%, list=4%, signal=14%	LHX1/PHGDH/NOTCH1/ZIC1
GO_RECEPTOR_RECYCLING	GO_RECEPTOR_RECYCLING	GO_RECEPTOR_RECYCLING	11	0.397587	0.989344	0.50838	0.828854	0.747338	916	tags=45%, list=25%, signal=34%	ANXA2/ECE1/SCRIB/ALS2/VAMP3
GO_CALCIUM_ION_REGULATED_EXOCYTOSIS	GO_CALCIUM_ION_REGULATED_EXOCYTOSIS	GO_CALCIUM_ION_REGULATED_EXOCYTOSIS	13	0.373432	0.989001	0.504348	0.826986	0.745654	1146	tags=62%, list=32%, signal=42%	NOTCH1/GNAI2/RAP1B/REST/VAMP3/STXBP1/SDF4/ATP2A2
GO_CELLULAR_RESPONSE_TO_GAMMA_RADIATION	GO_CELLULAR_RESPONSE_TO_GAMMA_RADIATION	GO_CELLULAR_RESPONSE_TO_GAMMA_RADIATION	13	0.37339	0.98889	0.504348	0.826986	0.745654	1180	tags=62%, list=32%, signal=42%	EGR1/BCL2L1/TP53/CDKN1A/YAP1/RPL26/MDM2/HSPA5
GO_REGULATION_OF_TELOMERE_MAINTENANCE_VIA_TELOMERE_LENGTHENING	GO_REGULATION_OF_TELOMERE_MAINTENANCE_VIA_TELOMERE_LENGTHENING	GO_REGULATION_OF_TELOMERE_MAINTENANCE_VIA_TELOMERE_LENGTHENING	28	0.304389	0.98861	0.474916	0.8063	0.727002	618	tags=32%, list=17%, signal=27%	CCT5/CCT3/CCT6A/CCT2/CCT7/CCT4/TCP1/CCT8/PARP1
GO_PANCREAS_DEVELOPMENT	GO_PANCREAS_DEVELOPMENT	GO_PANCREAS_DEVELOPMENT	16	0.358234	0.98849	0.45768	0.794966	0.716784	166	tags=12%, list=5%, signal=12%	FOXF1/WNT5A
GO_PROTEIN_CONTAINING_COMPLEX_DISASSEMBLY	GO_PROTEIN_CONTAINING_COMPLEX_DISASSEMBLY	GO_PROTEIN_CONTAINING_COMPLEX_DISASSEMBLY	91	0.238185	0.98777	0.451128	0.790266	0.712545	336	tags=14%, list=9%, signal=13%	HMGA1/MICAL2/CAPG/SPTBN2/EIF5A/PPP1CA/CAV1/SET/PPP1R9B/ASPH/MAP1A/CFL1/MTPN
GO_ACTIN_CYTOSKELETON	GO_ACTIN_CYTOSKELETON	GO_ACTIN_CYTOSKELETON	169	0.218579	0.986781	0.553846	0.850063	0.766462	366	tags=15%, list=10%, signal=14%	SLC9A3R1/AMOT/MICAL2/PAK1/FLT1/CAPG/SNX9/PARVB/CDC42EP4/MYO10/CORO1C/SPTBN2/MYADM/ALDOA/ARPC1B/CAPN2/TPM3/SH3PXD2B/PPP1R9B/ARPC3/CFL1/ZYX/MTPN/BIN1/AXL
GO_TELOMERE_MAINTENANCE_VIA_TELOMERE_LENGTHENING	GO_TELOMERE_MAINTENANCE_VIA_TELOMERE_LENGTHENING	GO_TELOMERE_MAINTENANCE_VIA_TELOMERE_LENGTHENING	35	0.294661	0.986464	0.475285	0.8063	0.727002	1010	tags=46%, list=28%, signal=33%	CCT5/CCT3/CCT6A/CCT2/CCT7/HSP90AB1/CCT4/TCP1/CCT8/PARP1/RPA1/PTGES3/MAPK1/HNRNPC/TNKS1BP1/SRC
GO_RENAL_SYSTEM_VASCULATURE_DEVELOPMENT	GO_RENAL_SYSTEM_VASCULATURE_DEVELOPMENT	GO_RENAL_SYSTEM_VASCULATURE_DEVELOPMENT	10	0.404351	0.985928	0.481183	0.809477	0.729867	107	tags=30%, list=3%, signal=29%	CD34/EGR1/NOTCH1
GO_TISSUE_HOMEOSTASIS	GO_TISSUE_HOMEOSTASIS	GO_TISSUE_HOMEOSTASIS	50	0.272313	0.985689	0.495455	0.821758	0.740941	197	tags=12%, list=5%, signal=12%	CD34/TF/CDH3/ITGB3/NOTCH1/PRDX1
GO_REGULATION_OF_SUBSTRATE_ADHESION_DEPENDENT_CELL_SPREADING	GO_REGULATION_OF_SUBSTRATE_ADHESION_DEPENDENT_CELL_SPREADING	GO_REGULATION_OF_SUBSTRATE_ADHESION_DEPENDENT_CELL_SPREADING	25	0.315318	0.985366	0.503268	0.826476	0.745195	359	tags=24%, list=10%, signal=22%	PDPN/CORO1C/MYADM/DOCK5/ARHGEF7/PREX1
GO_PHOSPHATIDYLINOSITOL_3_KINASE_COMPLEX	GO_PHOSPHATIDYLINOSITOL_3_KINASE_COMPLEX	GO_PHOSPHATIDYLINOSITOL_3_KINASE_COMPLEX	11	0.395981	0.985347	0.519553	0.835542	0.753369	292	tags=27%, list=8%, signal=25%	SOCS3/PIK3CD/SOCS5
GO_CARDIAC_MUSCLE_CELL_ACTION_POTENTIAL	GO_CARDIAC_MUSCLE_CELL_ACTION_POTENTIAL	GO_CARDIAC_MUSCLE_CELL_ACTION_POTENTIAL	12	0.374938	0.984992	0.490196	0.817305	0.736926	488	tags=33%, list=13%, signal=29%	GJA1/CAV1/BIN1/ATP1A1
GO_VASCULAR_ASSOCIATED_SMOOTH_MUSCLE_CELL_MIGRATION	GO_VASCULAR_ASSOCIATED_SMOOTH_MUSCLE_CELL_MIGRATION	GO_VASCULAR_ASSOCIATED_SMOOTH_MUSCLE_CELL_MIGRATION	10	0.403956	0.984964	0.481183	0.809477	0.729867	239	tags=30%, list=7%, signal=28%	PAK1/IGFBP5/DOCK5
GO_CELLULAR_EXTRAVASATION	GO_CELLULAR_EXTRAVASATION	GO_CELLULAR_EXTRAVASATION	17	0.350033	0.984619	0.470219	0.80356	0.724532	495	tags=41%, list=14%, signal=36%	ABR/RIPK3/PIK3CD/THY1/BCR/ITGB1/SIRPA
GO_FILOPODIUM	GO_FILOPODIUM	GO_FILOPODIUM	46	0.276344	0.984561	0.491667	0.817806	0.737377	168	tags=15%, list=5%, signal=15%	PDPN/SLC9A3R1/ACPP/ITGB3/MSN/MYO10/IGF2BP1
GO_INTERMEDIATE_FILAMENT_CYTOSKELETON	GO_INTERMEDIATE_FILAMENT_CYTOSKELETON	GO_INTERMEDIATE_FILAMENT_CYTOSKELETON	28	0.303132	0.984527	0.478261	0.809382	0.729782	123	tags=14%, list=3%, signal=14%	LMNA/PLEC/IFFO2/VIM
GO_IRON_ION_TRANSPORT	GO_IRON_ION_TRANSPORT	GO_IRON_ION_TRANSPORT	22	0.328124	0.984499	0.474576	0.8063	0.727002	587	tags=36%, list=16%, signal=31%	TF/SLC48A1/SLC25A37/FTL/FTH1/ATP6AP1/STEAP2/LCN2
GO_CLATHRIN_COATED_PIT	GO_CLATHRIN_COATED_PIT	GO_CLATHRIN_COATED_PIT	30	0.296367	0.979478	0.479866	0.809426	0.729821	180	tags=13%, list=5%, signal=13%	SPHK1/TF/SH3BP4/LDLR
GO_POSITIVE_REGULATION_OF_JUN_KINASE_ACTIVITY	GO_POSITIVE_REGULATION_OF_JUN_KINASE_ACTIVITY	GO_POSITIVE_REGULATION_OF_JUN_KINASE_ACTIVITY	22	0.325395	0.976313	0.491525	0.817806	0.737377	329	tags=18%, list=9%, signal=17%	TF/PAK1/WNT5A/TIAM1
GO_PROTEIN_LOCALIZATION_TO_NUCLEUS	GO_PROTEIN_LOCALIZATION_TO_NUCLEUS	GO_PROTEIN_LOCALIZATION_TO_NUCLEUS	113	0.229272	0.97624	0.509434	0.828854	0.747338	692	tags=27%, list=19%, signal=22%	LMNA/LIF/ZIC1/TGFB1/ZBTB16/TXN/RANGAP1/TXNIP/ATP13A2/KPNB1/CCT5/CCT3/RAN/CCT6A/PHB2/CCT2/STAT3/CCT7/PTGS2/TP53/TNPO2/CCT4/TCP1/RPL11/CCT8/PARP1/IPO5/TRIM28/UBR5/NUP188
GO_VENTRAL_SPINAL_CORD_DEVELOPMENT	GO_VENTRAL_SPINAL_CORD_DEVELOPMENT	GO_VENTRAL_SPINAL_CORD_DEVELOPMENT	10	0.400334	0.976132	0.486559	0.813182	0.733208	2	tags=10%, list=0%, signal=10%	LHX1
GO_NUCLEAR_PERIPHERY	GO_NUCLEAR_PERIPHERY	GO_NUCLEAR_PERIPHERY	65	0.255689	0.975204	0.508197	0.828854	0.747338	446	tags=15%, list=12%, signal=14%	LMNA/ENC1/VIM/NCOR2/ZNF703/UHRF1/CFL1/PHB2/TP53/DDX39B
GO_PROGRAMMED_NECROTIC_CELL_DEATH	GO_PROGRAMMED_NECROTIC_CELL_DEATH	GO_PROGRAMMED_NECROTIC_CELL_DEATH	11	0.391863	0.9751	0.53352	0.841844	0.759051	417	tags=36%, list=11%, signal=32%	RIPK3/YBX3/CAV1/TP53
GO_GTPASE_REGULATOR_ACTIVITY	GO_GTPASE_REGULATOR_ACTIVITY	GO_GTPASE_REGULATOR_ACTIVITY	91	0.235126	0.975086	0.533835	0.841844	0.759051	405	tags=16%, list=11%, signal=15%	ARHGDIB/ERRFI1/ABR/SH3BP4/JUN/ARHGAP31/RANGAP1/DOCK5/RGS16/THY1/RASA3/BCR/ARHGDIA/PREX1/ARHGEF1
GO_NCRNA_EXPORT_FROM_NUCLEUS	GO_NCRNA_EXPORT_FROM_NUCLEUS	GO_NCRNA_EXPORT_FROM_NUCLEUS	19	0.336428	0.974298	0.504762	0.826986	0.745654	1464	tags=79%, list=40%, signal=47%	RAN/NUP188/NOL6/NUP155/SEC13/NUP214/NUP62/NUP93/NUP98/NCBP2/XPOT/NUP153/AAAS/NUP88/NUP205
GO_IRON_ION_HOMEOSTASIS	GO_IRON_ION_HOMEOSTASIS	GO_IRON_ION_HOMEOSTASIS	28	0.299974	0.974269	0.498328	0.822965	0.742029	696	tags=43%, list=19%, signal=35%	TF/HMOX1/SLC25A37/ATP13A2/FTL/GLRX3/FTH1/ATP6AP1/STEAP2/LCN2/SOD1/FBXL5
GO_ESTABLISHMENT_OF_PROTEIN_LOCALIZATION_TO_CHROMOSOME	GO_ESTABLISHMENT_OF_PROTEIN_LOCALIZATION_TO_CHROMOSOME	GO_ESTABLISHMENT_OF_PROTEIN_LOCALIZATION_TO_CHROMOSOME	14	0.360563	0.97401	0.492537	0.818474	0.73798	611	tags=57%, list=17%, signal=48%	CCT5/CCT3/CCT6A/CCT2/CCT7/CCT4/TCP1/CCT8
GO_ORGANOPHOSPHATE_CATABOLIC_PROCESS	GO_ORGANOPHOSPHATE_CATABOLIC_PROCESS	GO_ORGANOPHOSPHATE_CATABOLIC_PROCESS	16	0.352888	0.973739	0.479624	0.809426	0.729821	735	tags=44%, list=20%, signal=35%	NT5E/LDLR/SAMHD1/GPX1/VCP/ACOT7/HINT1
GO_POSITIVE_REGULATION_OF_APOPTOTIC_SIGNALING_PATHWAY	GO_POSITIVE_REGULATION_OF_APOPTOTIC_SIGNALING_PATHWAY	GO_POSITIVE_REGULATION_OF_APOPTOTIC_SIGNALING_PATHWAY	68	0.24918	0.971883	0.5	0.823821	0.7428	659	tags=32%, list=18%, signal=27%	RET/INHBB/SLC9A3R1/FAM162A/RIPK3/TNFRSF12A/PPP1CA/CAV1/YWHAG/YWHAQ/BCL2L1/TP53/YWHAZ/PPP2R1A/RPS3/YWHAB/YWHAH/RPL11/CTNNA1/RACK1/MCL1/SOD1
GO_THIOESTER_METABOLIC_PROCESS	GO_THIOESTER_METABOLIC_PROCESS	GO_THIOESTER_METABOLIC_PROCESS	21	0.324712	0.971193	0.501629	0.824948	0.743817	376	tags=19%, list=10%, signal=17%	ACSBG1/HSD17B12/FASN/DLST
GO_REGULATION_OF_FAT_CELL_DIFFERENTIATION	GO_REGULATION_OF_FAT_CELL_DIFFERENTIATION	GO_REGULATION_OF_FAT_CELL_DIFFERENTIATION	36	0.285805	0.969826	0.511538	0.829672	0.748076	389	tags=25%, list=11%, signal=23%	CCDC85B/ZFP36L2/TGFB1/WNT5A/PPARD/ZBTB16/SH3PXD2B/TRIO/PTGS2
GO_VIRION_ASSEMBLY	GO_VIRION_ASSEMBLY	GO_VIRION_ASSEMBLY	11	0.389636	0.969559	0.541899	0.844717	0.761641	1274	tags=55%, list=35%, signal=36%	PPIA/RAB1B/RPS27A/PDCD6IP/CHMP1A/CHMP4B
GO_NEURON_PROJECTION_EXTENSION	GO_NEURON_PROJECTION_EXTENSION	GO_NEURON_PROJECTION_EXTENSION	61	0.257424	0.969335	0.534759	0.842162	0.759337	448	tags=16%, list=12%, signal=15%	BARHL2/SEMA7A/PAK1/WNT5A/TNFRSF12A/RTN4/TIAM1/NRP2/HSP90AB1/ITGB1
GO_IRE1_MEDIATED_UNFOLDED_PROTEIN_RESPONSE	GO_IRE1_MEDIATED_UNFOLDED_PROTEIN_RESPONSE	GO_IRE1_MEDIATED_UNFOLDED_PROTEIN_RESPONSE	31	0.295039	0.969306	0.506944	0.828618	0.747126	1364	tags=52%, list=38%, signal=33%	LMNA/SHC1/HDGF/KLHDC3/EXTL3/HYOU1/PDIA6/SRPRA/ACADVL/DCTN1/TLN1/HSPA5/DNAJB11/ADD1/PREB/CUL7
GO_PROTEIN_K11_LINKED_UBIQUITINATION	GO_PROTEIN_K11_LINKED_UBIQUITINATION	GO_PROTEIN_K11_LINKED_UBIQUITINATION	11	0.389455	0.969107	0.541899	0.844717	0.761641	1472	tags=82%, list=40%, signal=49%	UBE2L3/ANAPC1/ANAPC2/RNF4/UBE2D3/UBE2H/CDC23/UBE2S/ANAPC4
GO_POSITIVE_REGULATION_OF_PRODUCTION_OF_MOLECULAR_MEDIATOR_OF_IMMUNE_RESPONSE	GO_POSITIVE_REGULATION_OF_PRODUCTION_OF_MOLECULAR_MEDIATOR_OF_IMMUNE_RESPONSE	GO_POSITIVE_REGULATION_OF_PRODUCTION_OF_MOLECULAR_MEDIATOR_OF_IMMUNE_RESPONSE	24	0.317727	0.968755	0.491582	0.817806	0.737377	339	tags=25%, list=9%, signal=23%	SEMA7A/IL33/TGFB1/WNT5A/MIF/HK1
GO_NEGATIVE_REGULATION_OF_MRNA_SPLICING_VIA_SPLICEOSOME	GO_NEGATIVE_REGULATION_OF_MRNA_SPLICING_VIA_SPLICEOSOME	GO_NEGATIVE_REGULATION_OF_MRNA_SPLICING_VIA_SPLICEOSOME	15	0.355701	0.968229	0.490798	0.817528	0.737126	1337	tags=53%, list=37%, signal=34%	SAP18/RNPS1/PTBP1/U2AF2/HNRNPL/SRSF7/SRSF9/SRSF4
GO_POSITIVE_REGULATION_OF_DNA_BINDING	GO_POSITIVE_REGULATION_OF_DNA_BINDING	GO_POSITIVE_REGULATION_OF_DNA_BINDING	17	0.344186	0.968171	0.485893	0.812458	0.732556	225	tags=18%, list=6%, signal=17%	ITGA2/TGFB1/TXN
GO_POSITIVE_REGULATION_OF_AUTOPHAGY	GO_POSITIVE_REGULATION_OF_AUTOPHAGY	GO_POSITIVE_REGULATION_OF_AUTOPHAGY	46	0.271712	0.968059	0.541667	0.844717	0.761641	468	tags=15%, list=13%, signal=13%	HMOX1/SH3BP4/HK2/PLK3/PIP4K2B/CDC37/LARP1
GO_ENERGY_DERIVATION_BY_OXIDATION_OF_ORGANIC_COMPOUNDS	GO_ENERGY_DERIVATION_BY_OXIDATION_OF_ORGANIC_COMPOUNDS	GO_ENERGY_DERIVATION_BY_OXIDATION_OF_ORGANIC_COMPOUNDS	62	0.256346	0.967096	0.529412	0.841844	0.759051	720	tags=34%, list=20%, signal=28%	SHMT2/MYBBP1A/PPP1CA/PYGB/DLST/IDE/MT-ND1/TP53/MDH2/CAT/ATP5F1D/UQCRC1/NDUFV1/PRELID1/AKT2/CS/VCP/GNAS/COX8A/MT-ND2/OGDH
GO_RESPONSE_TO_ANESTHETIC	GO_RESPONSE_TO_ANESTHETIC	GO_RESPONSE_TO_ANESTHETIC	19	0.333855	0.966846	0.51746	0.834813	0.752712	599	tags=32%, list=16%, signal=27%	GOT2/PPP1R9B/TIAM1/HSP90AB1/PPP2R2A/EFTUD2
GO_VESICLE_MEDIATED_TRANSPORT_TO_THE_PLASMA_MEMBRANE	GO_VESICLE_MEDIATED_TRANSPORT_TO_THE_PLASMA_MEMBRANE	GO_VESICLE_MEDIATED_TRANSPORT_TO_THE_PLASMA_MEMBRANE	28	0.297464	0.966119	0.511706	0.829672	0.748076	1265	tags=43%, list=35%, signal=28%	SCRIB/CLSTN1/STEAP2/MICALL1/RACK1/CSK/VAMP3/SEC16A/SNX27/DNM2/RAB11B/LLGL1
GO_POSITIVE_REGULATION_OF_TRANSCRIPTION_FROM_RNA_POLYMERASE_II_PROMOTER_IN_RESPONSE_TO_STRESS	GO_POSITIVE_REGULATION_OF_TRANSCRIPTION_FROM_RNA_POLYMERASE_II_PROMOTER_IN_RESPONSE_TO_STRESS	GO_POSITIVE_REGULATION_OF_TRANSCRIPTION_FROM_RNA_POLYMERASE_II_PROMOTER_IN_RESPONSE_TO_STRESS	13	0.364328	0.964891	0.533333	0.841844	0.759051	669	tags=38%, list=18%, signal=31%	NOTCH1/RBPJ/TP53/NFE2L2/CEBPB
GO_BARBED_END_ACTIN_FILAMENT_CAPPING	GO_BARBED_END_ACTIN_FILAMENT_CAPPING	GO_BARBED_END_ACTIN_FILAMENT_CAPPING	10	0.395529	0.964416	0.497312	0.822965	0.742029	336	tags=20%, list=9%, signal=18%	CAPG/MTPN
GO_FATTY_ACID_BETA_OXIDATION	GO_FATTY_ACID_BETA_OXIDATION	GO_FATTY_ACID_BETA_OXIDATION	13	0.363879	0.963703	0.533333	0.841844	0.759051	173	tags=15%, list=5%, signal=15%	CPT1A/PPARD
GO_FICOLIN_1_RICH_GRANULE_MEMBRANE	GO_FICOLIN_1_RICH_GRANULE_MEMBRANE	GO_FICOLIN_1_RICH_GRANULE_MEMBRANE	15	0.353353	0.961839	0.5	0.823821	0.7428	1042	tags=53%, list=29%, signal=38%	SERPINB6/RHOA/SIRPA/DYNLL1/ARL8A/UBR4/RAC1/LAMP1
GO_SMALL_GTPASE_BINDING	GO_SMALL_GTPASE_BINDING	GO_SMALL_GTPASE_BINDING	139	0.218766	0.961785	0.539474	0.844717	0.761641	414	tags=18%, list=11%, signal=17%	ARHGDIB/ERRFI1/PAK1/ABR/SH3BP4/CDC42EP4/ARHGEF40/CORO1C/YBX3/INF2/RANGAP1/CAV1/FMNL3/KPNB1/BCR/TRIO/TIAM1/PFN1/ARHGEF7/ARHGDIA/PREX1/ANXA2/XPO5/ARHGEF1/VAV2
GO_INSULIN_SECRETION	GO_INSULIN_SECRETION	GO_INSULIN_SECRETION	50	0.265635	0.961518	0.554545	0.850063	0.766462	329	tags=20%, list=9%, signal=18%	INHBB/ITPR3/CPT1A/GJA1/PPARD/MIDN/PTPRN/SLC25A5/GLUD1/TIAM1
GO_NUCLEAR_TRANSPORT	GO_NUCLEAR_TRANSPORT	GO_NUCLEAR_TRANSPORT	152	0.214665	0.961041	0.647887	0.896661	0.808477	1108	tags=38%, list=30%, signal=27%	LMNA/HMGA1/ZIC1/TGFB1/TXN/EIF5A/RANGAP1/TXNIP/KPNB1/RAN/HSPA9/PHB2/STAT3/XPO5/PTGS2/TP53/DDX39B/TNPO2/NCBP1/SYMPK/SNRPB/IPO5/PTPN11/TRIM28/EIF4A3/RNPS1/UBR5/NUP188/NOL6/SRSF2/U2AF2/XPO7/RPS15/PTPN14/KPNA2/DHX38/YWHAE/TNPO3/IPO9/CDKN1A/XPO6/RBM8A/MAPK1/NUP155/UPF1/RANBP3/CPSF1/AKT1/SEC13/NUP214/NUP62/NUP93/GEMIN5/NUP98/RPL23/MDM2/SRSF7
GO_SOMATIC_DIVERSIFICATION_OF_IMMUNE_RECEPTORS	GO_SOMATIC_DIVERSIFICATION_OF_IMMUNE_RECEPTORS	GO_SOMATIC_DIVERSIFICATION_OF_IMMUNE_RECEPTORS	20	0.330241	0.960893	0.519868	0.835542	0.753369	462	tags=25%, list=13%, signal=22%	ERCC1/TGFB1/MSH6/HSPD1/SAMHD1
GO_PHOSPHATIDYLINOSITOL_3_5_BISPHOSPHATE_BINDING	GO_PHOSPHATIDYLINOSITOL_3_5_BISPHOSPHATE_BINDING	GO_PHOSPHATIDYLINOSITOL_3_5_BISPHOSPHATE_BINDING	12	0.365726	0.960791	0.518207	0.834813	0.752712	460	tags=25%, list=13%, signal=22%	ATP13A2/SH3PXD2B/WIPI2
GO_STRIATED_MUSCLE_CELL_PROLIFERATION	GO_STRIATED_MUSCLE_CELL_PROLIFERATION	GO_STRIATED_MUSCLE_CELL_PROLIFERATION	22	0.3202	0.960725	0.511864	0.829672	0.748076	443	tags=36%, list=12%, signal=32%	NOTCH1/GJA1/PPARD/RBPJ/JARID2/RXRA/STAT3/PRKAR1A
GO_RESPONSE_TO_INSULIN	GO_RESPONSE_TO_INSULIN	GO_RESPONSE_TO_INSULIN	86	0.23481	0.960228	0.542857	0.844717	0.761641	717	tags=29%, list=20%, signal=24%	INHBB/ERRFI1/PAK1/EGR1/SOCS3/PKM/PTPRN/GOT2/SHC1/USF1/YWHAG/CDK4/GNAI2/IDE/GCLC/CAT/MYO1C/AKT2/ATP6AP1/PARP1/CAD/PTPN11/CYFIP1/CCND3/INPPL1
GO_POSITIVE_REGULATION_OF_BINDING	GO_POSITIVE_REGULATION_OF_BINDING	GO_POSITIVE_REGULATION_OF_BINDING	67	0.248334	0.959325	0.534759	0.842162	0.759337	662	tags=30%, list=18%, signal=25%	ITGA2/TGFB1/WNT5A/TXN/CAV1/FKBP1A/ARF6/TIAM1/RAN/ANXA2/HSP90AB1/EIF3D/EIF4G1/PLXND1/EIF3C/NCBP1/RPL11/PARP1/TRIM28/EIF2S1
GO_ATP_DEPENDENT_MICROTUBULE_MOTOR_ACTIVITY_PLUS_END_DIRECTED	GO_ATP_DEPENDENT_MICROTUBULE_MOTOR_ACTIVITY_PLUS_END_DIRECTED	GO_ATP_DEPENDENT_MICROTUBULE_MOTOR_ACTIVITY_PLUS_END_DIRECTED	11	0.385481	0.959219	0.550279	0.849746	0.766176	79	tags=18%, list=2%, signal=18%	KIF26A/KIF1A
GO_POSITIVE_REGULATION_OF_CALCIUM_MEDIATED_SIGNALING	GO_POSITIVE_REGULATION_OF_CALCIUM_MEDIATED_SIGNALING	GO_POSITIVE_REGULATION_OF_CALCIUM_MEDIATED_SIGNALING	10	0.392819	0.957809	0.502688	0.825912	0.744686	41	tags=10%, list=1%, signal=10%	GSTO1
GO_IMPORT_INTO_NUCLEUS	GO_IMPORT_INTO_NUCLEUS	GO_IMPORT_INTO_NUCLEUS	62	0.253453	0.956179	0.566845	0.855057	0.770964	1104	tags=47%, list=30%, signal=33%	LMNA/ZIC1/TGFB1/TXNIP/KPNB1/RAN/PHB2/STAT3/PTGS2/TP53/TNPO2/SNRPB/IPO5/TRIM28/UBR5/NUP188/KPNA2/TNPO3/IPO9/CDKN1A/MAPK1/NUP155/AKT1/NUP214/NUP62/NUP93/GEMIN5/NUP98/RPL23
GO_REPLICATION_FORK	GO_REPLICATION_FORK	GO_REPLICATION_FORK	16	0.34646	0.956001	0.492163	0.818242	0.73777	963	tags=38%, list=26%, signal=28%	UHRF1/TP53/RPA1/MCM3/POLD1/PRPF19
GO_REGULATION_OF_PROTEIN_DEACETYLATION	GO_REGULATION_OF_PROTEIN_DEACETYLATION	GO_REGULATION_OF_PROTEIN_DEACETYLATION	15	0.351085	0.955665	0.506135	0.828118	0.746675	417	tags=20%, list=11%, signal=18%	SPRED3/SPRED1/TP53
GO_POSITIVE_REGULATION_OF_I_KAPPAB_KINASE_NF_KAPPAB_SIGNALING	GO_POSITIVE_REGULATION_OF_I_KAPPAB_KINASE_NF_KAPPAB_SIGNALING	GO_POSITIVE_REGULATION_OF_I_KAPPAB_KINASE_NF_KAPPAB_SIGNALING	44	0.272677	0.954593	0.529661	0.841844	0.759051	313	tags=18%, list=9%, signal=17%	HMOX1/SLC20A1/GJA1/LITAF/FKBP1A/LGALS1/EEF1D/RHOA
GO_POSITIVE_REGULATION_OF_ORGANELLE_ASSEMBLY	GO_POSITIVE_REGULATION_OF_ORGANELLE_ASSEMBLY	GO_POSITIVE_REGULATION_OF_ORGANELLE_ASSEMBLY	33	0.287438	0.954438	0.522059	0.836783	0.754488	348	tags=15%, list=10%, signal=14%	SDC4/MSN/PIP4K2B/RHOA/G3BP1
GO_CARBOHYDRATE_BIOSYNTHETIC_PROCESS	GO_CARBOHYDRATE_BIOSYNTHETIC_PROCESS	GO_CARBOHYDRATE_BIOSYNTHETIC_PROCESS	52	0.261759	0.95429	0.544186	0.84557	0.762411	710	tags=38%, list=20%, signal=31%	ISYNA1/B4GALT5/TGFB1/GOT2/PGD/ALDOA/GAPDH/PPP1CA/TKT/TPI1/NDST1/PGK1/AKR1A1/MDH2/AKT2/TALDO1/GPI/CSGALNACT1/AP2A1/HS2ST1
GO_POSITIVE_REGULATION_OF_GTPASE_ACTIVITY	GO_POSITIVE_REGULATION_OF_GTPASE_ACTIVITY	GO_POSITIVE_REGULATION_OF_GTPASE_ACTIVITY	121	0.225682	0.953882	0.60241	0.869928	0.784373	359	tags=17%, list=10%, signal=15%	EPHA2/ARHGDIB/ERRFI1/ABR/SNX9/WNT5A/JUN/CORO1C/ARHGAP31/RANGAP1/DOCK5/RGS16/THY1/RASA3/BCR/TIAM1/ARHGEF7/ARHGDIA/MAP4K4/PREX1
GO_VESICLE_MEMBRANE	GO_VESICLE_MEMBRANE	GO_VESICLE_MEMBRANE	194	0.207775	0.953303	0.648148	0.896661	0.808477	274	tags=10%, list=8%, signal=10%	EREG/TF/ACPP/STOM/ITPR3/HBEGF/ITGB3/CD44/SNX9/CD9/WNT5A/LDLR/PTPRN/ANXA7/SERPINB6/PCDH7/CD63/CAV1/ATP13A2/DEGS1
GO_MAINTENANCE_OF_PROTEIN_LOCATION_IN_CELL	GO_MAINTENANCE_OF_PROTEIN_LOCATION_IN_CELL	GO_MAINTENANCE_OF_PROTEIN_LOCATION_IN_CELL	32	0.288632	0.953299	0.512635	0.830151	0.748508	339	tags=16%, list=9%, signal=14%	HK2/TXN/RANGAP1/CAV1/HK1
GO_T_CELL_APOPTOTIC_PROCESS	GO_T_CELL_APOPTOTIC_PROCESS	GO_T_CELL_APOPTOTIC_PROCESS	12	0.362664	0.952749	0.52381	0.837347	0.754996	714	tags=42%, list=20%, signal=34%	RIPK3/WNT5A/TP53/PRELID1/RPS6
GO_NEGATIVE_REGULATION_OF_RESPONSE_TO_CYTOKINE_STIMULUS	GO_NEGATIVE_REGULATION_OF_RESPONSE_TO_CYTOKINE_STIMULUS	GO_NEGATIVE_REGULATION_OF_RESPONSE_TO_CYTOKINE_STIMULUS	18	0.332757	0.951287	0.5387	0.844717	0.761641	580	tags=33%, list=16%, signal=28%	SH2B3/CAV1/PXDN/SAMHD1/SCRIB/ECM1
GO_INTERSTRAND_CROSS_LINK_REPAIR	GO_INTERSTRAND_CROSS_LINK_REPAIR	GO_INTERSTRAND_CROSS_LINK_REPAIR	12	0.362073	0.951197	0.526611	0.840144	0.757518	270	tags=17%, list=7%, signal=15%	ERCC1/MSH6
GO_CORECEPTOR_ACTIVITY	GO_CORECEPTOR_ACTIVITY	GO_CORECEPTOR_ACTIVITY	17	0.338016	0.950815	0.514107	0.831377	0.749613	82	tags=12%, list=2%, signal=12%	RGMA/ITGB3
GO_BRANCHING_INVOLVED_IN_MAMMARY_GLAND_DUCT_MORPHOGENESIS	GO_BRANCHING_INVOLVED_IN_MAMMARY_GLAND_DUCT_MORPHOGENESIS	GO_BRANCHING_INVOLVED_IN_MAMMARY_GLAND_DUCT_MORPHOGENESIS	14	0.351697	0.950061	0.519403	0.835542	0.753369	424	tags=36%, list=12%, signal=32%	ETV5/EPHA2/WNT5A/PHB2/CSF1
GO_LYASE_ACTIVITY	GO_LYASE_ACTIVITY	GO_LYASE_ACTIVITY	20	0.326384	0.949671	0.543046	0.844717	0.761641	524	tags=35%, list=14%, signal=30%	ODC1/SHMT2/ALDOA/TPI1/FASN/PHYKPL/RPS3
GO_SELECTIVE_AUTOPHAGY	GO_SELECTIVE_AUTOPHAGY	GO_SELECTIVE_AUTOPHAGY	19	0.327789	0.94928	0.546032	0.846536	0.763282	835	tags=42%, list=23%, signal=33%	TP53/CDC37/WIPI2/RAB7A/UBQLN1/SQSTM1/WDR81/SPTLC2
GO_POSITIVE_REGULATION_OF_HEART_GROWTH	GO_POSITIVE_REGULATION_OF_HEART_GROWTH	GO_POSITIVE_REGULATION_OF_HEART_GROWTH	12	0.361308	0.949185	0.529412	0.841844	0.759051	446	tags=25%, list=12%, signal=22%	NOTCH1/RBPJ/DDX39B
GO_PERINUCLEAR_REGION_OF_CYTOPLASM	GO_PERINUCLEAR_REGION_OF_CYTOPLASM	GO_PERINUCLEAR_REGION_OF_CYTOPLASM	237	0.201807	0.948951	0.65	0.897766	0.809473	424	tags=14%, list=12%, signal=14%	CD34/TF/HMOX1/ODC1/INHBB/SLC9A3R1/STOM/PLEC/ITGA2/MSN/PTGES/CLIC1/S100A6/NCS1/IGF2BP1/CAPN2/YBX3/SEZ6/GAPDH/INF2/RANGAP1/CAV1/SET/FKBP4/MTPN/CDK4/PREX1/ANXA2/RAB1B/ECE1/CEP250/HSP90AB1/SERBP1/CSF1
GO_CATALYTIC_STEP_2_SPLICEOSOME	GO_CATALYTIC_STEP_2_SPLICEOSOME	GO_CATALYTIC_STEP_2_SPLICEOSOME	37	0.279128	0.94859	0.521401	0.836204	0.753966	1147	tags=43%, list=32%, signal=30%	HNRNPF/PABPC1/SNRPB/EFTUD2/SF3B3/EIF4A3/DDX23/DHX38/SART1/SF3B2/RBM8A/PRPF19/HNRNPC/RALY/SNW1/PRPF6
GO_LIPID_OXIDATION	GO_LIPID_OXIDATION	GO_LIPID_OXIDATION	19	0.327469	0.948352	0.552381	0.849874	0.766291	1031	tags=53%, list=28%, signal=38%	CPT1A/PPARD/PLA2G7/AKT2/POR/ADIPOR1/HADHA/ADIPOR2/AKT1/ACADVL
GO_POSITIVE_REGULATION_OF_CELL_JUNCTION_ASSEMBLY	GO_POSITIVE_REGULATION_OF_CELL_JUNCTION_ASSEMBLY	GO_POSITIVE_REGULATION_OF_CELL_JUNCTION_ASSEMBLY	17	0.336483	0.946504	0.520376	0.835542	0.753369	350	tags=29%, list=10%, signal=27%	EPHA2/SDC4/THY1/CAV1/MAP4K4
GO_REGULATION_OF_POLYSACCHARIDE_METABOLIC_PROCESS	GO_REGULATION_OF_POLYSACCHARIDE_METABOLIC_PROCESS	GO_REGULATION_OF_POLYSACCHARIDE_METABOLIC_PROCESS	11	0.380025	0.945642	0.569832	0.856957	0.772677	980	tags=55%, list=27%, signal=40%	TGFB1/PPP1CA/AKT2/AP2A1/AKT1/CLTC
GO_TRANSFERASE_ACTIVITY_TRANSFERRING_ONE_CARBON_GROUPS	GO_TRANSFERASE_ACTIVITY_TRANSFERRING_ONE_CARBON_GROUPS	GO_TRANSFERASE_ACTIVITY_TRANSFERRING_ONE_CARBON_GROUPS	40	0.275536	0.94558	0.531381	0.841844	0.759051	357	tags=15%, list=10%, signal=14%	SHMT2/NOP2/NSUN2/ATIC/FTSJ3/PRMT1
GO_CANONICAL_WNT_SIGNALING_PATHWAY	GO_CANONICAL_WNT_SIGNALING_PATHWAY	GO_CANONICAL_WNT_SIGNALING_PATHWAY	119	0.223679	0.945569	0.590909	0.866418	0.781209	555	tags=20%, list=15%, signal=18%	GREM1/DKK2/CDH3/SLC9A3R1/EGR1/NOTCH1/WNT5A/ZNF703/RBPJ/PPP1CA/PSMD7/CAV1/PSMD1/G3BP1/PSMD4/PSMB7/PSMD3/PLPP3/PSMC3/PSMD8/PSMB2/PSMB4/PSMD11/SOX4
GO_POSITIVE_REGULATION_OF_PROTEIN_MODIFICATION_BY_SMALL_PROTEIN_CONJUGATION_OR_REMOVAL	GO_POSITIVE_REGULATION_OF_PROTEIN_MODIFICATION_BY_SMALL_PROTEIN_CONJUGATION_OR_REMOVAL	GO_POSITIVE_REGULATION_OF_PROTEIN_MODIFICATION_BY_SMALL_PROTEIN_CONJUGATION_OR_REMOVAL	38	0.275188	0.945483	0.532319	0.841844	0.759051	609	tags=18%, list=17%, signal=15%	SPHK1/CAV1/FKBP1A/RPS2/ARRDC4/UBQLN1/VCP
GO_LYMPHOCYTE_APOPTOTIC_PROCESS	GO_LYMPHOCYTE_APOPTOTIC_PROCESS	GO_LYMPHOCYTE_APOPTOTIC_PROCESS	18	0.33069	0.945378	0.5387	0.844717	0.761641	523	tags=33%, list=14%, signal=29%	RIPK3/WNT5A/MIF/TP53/NOC2L/PRELID1
GO_FATTY_ACID_CATABOLIC_PROCESS	GO_FATTY_ACID_CATABOLIC_PROCESS	GO_FATTY_ACID_CATABOLIC_PROCESS	14	0.349731	0.944749	0.522388	0.836783	0.754488	173	tags=14%, list=5%, signal=14%	CPT1A/PPARD
GO_NEGATIVE_REGULATION_OF_CELL_MORPHOGENESIS_INVOLVED_IN_DIFFERENTIATION	GO_NEGATIVE_REGULATION_OF_CELL_MORPHOGENESIS_INVOLVED_IN_DIFFERENTIATION	GO_NEGATIVE_REGULATION_OF_CELL_MORPHOGENESIS_INVOLVED_IN_DIFFERENTIATION	30	0.285849	0.944716	0.520134	0.835542	0.753369	346	tags=23%, list=10%, signal=21%	SEMA7A/WNT5A/CORO1C/RTN4/THY1/RHOA/ARHGDIA
GO_CYCLIN_DEPENDENT_PROTEIN_KINASE_ACTIVITY	GO_CYCLIN_DEPENDENT_PROTEIN_KINASE_ACTIVITY	GO_CYCLIN_DEPENDENT_PROTEIN_KINASE_ACTIVITY	10	0.387241	0.944209	0.532258	0.841844	0.759051	1043	tags=40%, list=29%, signal=29%	CDK4/CCND3/CCNA2/CDK16
GO_SOMATIC_DIVERSIFICATION_OF_IMMUNE_RECEPTORS_VIA_GERMLINE_RECOMBINATION_WITHIN_A_SINGLE_LOCUS	GO_SOMATIC_DIVERSIFICATION_OF_IMMUNE_RECEPTORS_VIA_GERMLINE_RECOMBINATION_WITHIN_A_SINGLE_LOCUS	GO_SOMATIC_DIVERSIFICATION_OF_IMMUNE_RECEPTORS_VIA_GERMLINE_RECOMBINATION_WITHIN_A_SINGLE_LOCUS	17	0.335537	0.943842	0.526646	0.840144	0.757518	364	tags=24%, list=10%, signal=21%	ERCC1/TGFB1/MSH6/HSPD1
GO_PROTEIN_INSERTION_INTO_MEMBRANE	GO_PROTEIN_INSERTION_INTO_MEMBRANE	GO_PROTEIN_INSERTION_INTO_MEMBRANE	19	0.325567	0.942846	0.552381	0.849874	0.766291	604	tags=47%, list=17%, signal=40%	YWHAG/YWHAQ/TP53/YWHAZ/HSPA4/BAG6/YWHAB/YWHAH/SGTA
GO_VITAMIN_D_RECEPTOR_BINDING	GO_VITAMIN_D_RECEPTOR_BINDING	GO_VITAMIN_D_RECEPTOR_BINDING	10	0.386059	0.941326	0.532258	0.841844	0.759051	311	tags=20%, list=9%, signal=18%	MED14/RXRA
GO_AXON_CYTOPLASM	GO_AXON_CYTOPLASM	GO_AXON_CYTOPLASM	21	0.314622	0.941014	0.547231	0.846536	0.763282	741	tags=29%, list=20%, signal=23%	KIF1A/RANGAP1/MAP1A/ARL8A/SOD1/KIF1C
GO_POSITIVE_REGULATION_OF_ION_TRANSMEMBRANE_TRANSPORT	GO_POSITIVE_REGULATION_OF_ION_TRANSMEMBRANE_TRANSPORT	GO_POSITIVE_REGULATION_OF_ION_TRANSMEMBRANE_TRANSPORT	27	0.295736	0.940363	0.561644	0.854839	0.770768	41	tags=11%, list=1%, signal=11%	GLRX/SLC9A3R1/GSTO1
GO_REGULATION_OF_TRANSCRIPTION_ELONGATION_FROM_RNA_POLYMERASE_II_PROMOTER	GO_REGULATION_OF_TRANSCRIPTION_ELONGATION_FROM_RNA_POLYMERASE_II_PROMOTER	GO_REGULATION_OF_TRANSCRIPTION_ELONGATION_FROM_RNA_POLYMERASE_II_PROMOTER	11	0.377655	0.939745	0.575419	0.861525	0.776797	2267	tags=100%, list=62%, signal=38%	WDR43/GTF2F1/SUPT6H/PAF1/HNRNPU/CDK12/CTR9/SUPT16H/RTF1/ELL/CDK13
GO_REGULATION_OF_CELLULAR_CATABOLIC_PROCESS	GO_REGULATION_OF_CELLULAR_CATABOLIC_PROCESS	GO_REGULATION_OF_CELLULAR_CATABOLIC_PROCESS	296	0.198724	0.938768	0.818182	0.956439	0.862376	751	tags=27%, list=21%, signal=23%	HMOX1/IL33/MSN/CPT1A/PCBP4/SNX9/SH3BP4/HK2/VIM/TIMP1/ZFP36L2/RRAGD/IGF2BP1/LDLR/YBX3/GAPDH/FURIN/TIMP2/PPP1CA/GNA12/PLK3/PSMD7/CAV1/ATP13A2/SET/SOCS5/PIP4K2B/MAP1A/YBX1/PSMD1/CARHSP1/USP5/STAT3/ANXA2/RAB1B/PSMD4/PSMB7/NRDC/HSP90AB1/HSPA8/GCLC/TP53/YWHAZ/EIF4G1/SERBP1/CDC37/PSMD3/LARP1/BAG6/PSMC3/NFE2L2/PSMD8/AKT2/PSMB2/YWHAB/PSMB4/UBQLN1/PSMD11/SREBF2/GPX1/PABPC1/RPL11/SGTA/VCP/PSMC1/FXR2/RACK1/M…
GO_RESPONSE_TO_GROWTH_HORMONE	GO_RESPONSE_TO_GROWTH_HORMONE	GO_RESPONSE_TO_GROWTH_HORMONE	12	0.356922	0.937663	0.537815	0.844717	0.761641	100	tags=17%, list=3%, signal=16%	ASS1/IGFBP5
GO_PHOSPHATIDYLINOSITOL_PHOSPHORYLATION	GO_PHOSPHATIDYLINOSITOL_PHOSPHORYLATION	GO_PHOSPHATIDYLINOSITOL_PHOSPHORYLATION	19	0.323694	0.93742	0.555556	0.850748	0.767079	302	tags=21%, list=8%, signal=19%	SOCS3/PIK3CD/SOCS5/PIP4K2B
GO_CALCIUM_ION_TRANSMEMBRANE_TRANSPORTER_ACTIVITY	GO_CALCIUM_ION_TRANSMEMBRANE_TRANSPORTER_ACTIVITY	GO_CALCIUM_ION_TRANSMEMBRANE_TRANSPORTER_ACTIVITY	24	0.307192	0.936636	0.555556	0.850748	0.767079	381	tags=25%, list=10%, signal=23%	ITPR3/NCS1/ANXA5/SLC3A2/RASA3/ANXA2
GO_LYMPHOCYTE_ACTIVATION_INVOLVED_IN_IMMUNE_RESPONSE	GO_LYMPHOCYTE_ACTIVATION_INVOLVED_IN_IMMUNE_RESPONSE	GO_LYMPHOCYTE_ACTIVATION_INVOLVED_IN_IMMUNE_RESPONSE	33	0.2811	0.933393	0.566176	0.855057	0.770964	417	tags=27%, list=11%, signal=24%	ERCC1/TGFB1/MSH6/SOCS5/LGALS1/HSPD1/STAT3/APBB1IP/TP53
GO_CELL_DIVISION_SITE	GO_CELL_DIVISION_SITE	GO_CELL_DIVISION_SITE	21	0.311844	0.932707	0.560261	0.854581	0.770535	630	tags=29%, list=17%, signal=24%	RHOB/RHOA/ARF6/ITGB1/KIF20A/RHOC
GO_REGULATION_OF_CELLULAR_AMIDE_METABOLIC_PROCESS	GO_REGULATION_OF_CELLULAR_AMIDE_METABOLIC_PROCESS	GO_REGULATION_OF_CELLULAR_AMIDE_METABOLIC_PROCESS	172	0.206076	0.932446	0.706897	0.919966	0.82949	678	tags=24%, list=19%, signal=21%	BARHL2/SPHK1/ENC1/ITGA2/IGFBP5/VIM/ZFP36L2/SHMT2/IGF2BP1/YBX3/GAPDH/EIF5A/PPP1CA/PA2G4/RXRA/RHOA/MTPN/CDK4/BIN1/TCOF1/STAT3/CNBP/EIF3D/EIF4G1/DDX39B/EIF3C/LARP1/ETF1/NFE2L2/NCBP1/RPS3/AKT2/SOX4/PABPC1/EIF3B/FXR2/RACK1/EIF4H/EIF4A3/EIF2S1/CYFIP1/LRPPRC
GO_REGULATION_OF_CELL_AGING	GO_REGULATION_OF_CELL_AGING	GO_REGULATION_OF_CELL_AGING	16	0.337641	0.931666	0.54232	0.844717	0.761641	417	tags=25%, list=11%, signal=22%	LMNA/HMGA1/MIF/TP53
GO_NEGATIVE_REGULATION_OF_NEURON_APOPTOTIC_PROCESS	GO_NEGATIVE_REGULATION_OF_NEURON_APOPTOTIC_PROCESS	GO_NEGATIVE_REGULATION_OF_NEURON_APOPTOTIC_PROCESS	41	0.270399	0.931425	0.570213	0.856957	0.772677	415	tags=24%, list=11%, signal=22%	HMOX1/JUN/UNC5B/SET/RHOA/CRLF1/AXL/BCL2L1/HSP90AB1/GCLC
GO_POSITIVE_REGULATION_OF_ENDOTHELIAL_CELL_MIGRATION	GO_POSITIVE_REGULATION_OF_ENDOTHELIAL_CELL_MIGRATION	GO_POSITIVE_REGULATION_OF_ENDOTHELIAL_CELL_MIGRATION	45	0.264444	0.930665	0.578723	0.864844	0.779789	518	tags=24%, list=14%, signal=21%	HMOX1/ITGB3/TGFB1/RHOB/WNT5A/HDAC7/ATP5F1B/NRP2/PTGS2/PLPP3/NFE2L2
GO_MEMBRANE_ORGANIZATION	GO_MEMBRANE_ORGANIZATION	GO_MEMBRANE_ORGANIZATION	253	0.200963	0.929709	0.8	0.952745	0.859045	535	tags=19%, list=15%, signal=17%	EREG/SPHK1/TF/ETV5/LMNA/HBEGF/ITGA2/SNX9/HK2/CD9/WNT5A/CORO1C/MYADM/LDLR/ANXA7/SLC25A5/ABCC1/RTN4/CAV1/DEGS1/YWHAG/PPIA/ARPC3/RHOA/ATP5F1B/BIN1/YWHAQ/STAT3/ANXA2/RAB1B/BCL2L1/ATP5MC3/HSPA8/GCLC/TP53/YWHAZ/MYOF/PPP2R1A/HSPA4/PPP2R2A/ATP5F1D/BAG6/CLTA/RAB7A/PRELID1/AKT2/YWHAB/YWHAH
GO_NUCLEOSIDE_TRIPHOSPHATASE_REGULATOR_ACTIVITY	GO_NUCLEOSIDE_TRIPHOSPHATASE_REGULATOR_ACTIVITY	GO_NUCLEOSIDE_TRIPHOSPHATASE_REGULATOR_ACTIVITY	105	0.218285	0.929528	0.62963	0.884317	0.797347	664	tags=24%, list=18%, signal=20%	ARHGDIB/ERRFI1/ABR/SH3BP4/JUN/ARHGAP31/RANGAP1/DOCK5/RGS16/THY1/RASA3/BCR/PFN1/ARHGDIA/PREX1/ARHGEF1/SIRPA/BAG1/TBC1D2B/HSPH1/IPO5/ATP1B3/RALGDS/GIT1/SIPA1L3
GO_POSITIVE_REGULATION_OF_ORGANELLE_ORGANIZATION	GO_POSITIVE_REGULATION_OF_ORGANELLE_ORGANIZATION	GO_POSITIVE_REGULATION_OF_ORGANELLE_ORGANIZATION	233	0.200239	0.929132	0.789474	0.948191	0.85494	558	tags=19%, list=15%, signal=17%	EREG/LMNA/SDC4/LIF/FAM162A/PAK1/ERCC1/MSN/SNX9/HK2/CDC42EP4/WNT5A/ARPC1B/JARID2/SH3PXD2B/YWHAG/PIP4K2B/CCT5/ARPC3/CCT3/RHOA/CFL1/ARF6/CCT6A/PHB2/PFN1/CCT2/G3BP1/BIN1/YWHAQ/CCT7/ANXA2/TP53/YWHAZ/CDC37/MYO1C/SAE1/RPS3/AKT2/YWHAB/YWHAH/CCT4/SREBF2/TCP1
GO_NEGATIVE_REGULATION_OF_AUTOPHAGY	GO_NEGATIVE_REGULATION_OF_AUTOPHAGY	GO_NEGATIVE_REGULATION_OF_AUTOPHAGY	27	0.292015	0.928529	0.585616	0.866418	0.781209	420	tags=15%, list=12%, signal=13%	HMOX1/STAT3/TP53/EIF4G1
GO_DEACETYLASE_ACTIVITY	GO_DEACETYLASE_ACTIVITY	GO_DEACETYLASE_ACTIVITY	11	0.373043	0.928268	0.592179	0.866418	0.781209	390	tags=27%, list=11%, signal=24%	HDAC7/NDST1/MTA2
GO_REGULATION_OF_PROTEASOMAL_PROTEIN_CATABOLIC_PROCESS	GO_REGULATION_OF_PROTEASOMAL_PROTEIN_CATABOLIC_PROCESS	GO_REGULATION_OF_PROTEASOMAL_PROTEIN_CATABOLIC_PROCESS	65	0.243154	0.927395	0.606557	0.872814	0.786975	640	tags=28%, list=18%, signal=23%	IL33/GNA12/PLK3/CAV1/SOCS5/MAP1A/USP5/HSP90AB1/GCLC/BAG6/NFE2L2/UBQLN1/GPX1/RPL11/SGTA/VCP/PSMC1/RACK1
GO_CELLULAR_MACROMOLECULE_CATABOLIC_PROCESS	GO_CELLULAR_MACROMOLECULE_CATABOLIC_PROCESS	GO_CELLULAR_MACROMOLECULE_CATABOLIC_PROCESS	474	0.185286	0.927394	0.8	0.952745	0.859045	1022	tags=36%, list=28%, signal=30%	IL33/RNF11/ENC1/MSN/PCBP4/VIM/GPC1/ZFP36L2/CTSV/IGF2BP1/USP3/LDLR/CAPN2/YBX3/FURIN/GNA12/PLK3/PSMD7/CAV1/ATP13A2/SET/UHRF1/KPNB1/SOCS5/MAP1A/YBX1/PSMD1/CARHSP1/USP5/ANXA2/PSMD4/IDE/PSMB7/NRDC/UBA1/HSP90AB1/HSPA8/RPL35/GCLC/YWHAZ/EIF4G1/SERBP1/RPS2/RPL6/PPP2R1A/PSMD3/RPL8/PPP2R2A/LARP1/ETF1/HM13/RPL27/BAG6/PSMC3/ADRM1/RPS25/CLTA/RAB7A/RPL14/NFE2L2/PSMD8/NCBP1/RPS3/RPL18/PSMB2/YWHAB/PSMB4/UBE2O/UBQ…
GO_PHOSPHATASE_COMPLEX	GO_PHOSPHATASE_COMPLEX	GO_PHOSPHATASE_COMPLEX	21	0.309463	0.925584	0.579805	0.86492	0.779858	748	tags=38%, list=21%, signal=30%	PPP1CA/PPP1R9B/PPP2R1A/PPP2R2A/PPP2R5D/PPP2R1B/PTPA/PPP2CA
GO_POSITIVE_REGULATION_OF_DNA_REPLICATION	GO_POSITIVE_REGULATION_OF_DNA_REPLICATION	GO_POSITIVE_REGULATION_OF_DNA_REPLICATION	11	0.371684	0.924886	0.594972	0.866846	0.781595	170	tags=18%, list=5%, signal=17%	EREG/JUN
GO_MACROMOLECULE_DEACYLATION	GO_MACROMOLECULE_DEACYLATION	GO_MACROMOLECULE_DEACYLATION	32	0.280028	0.924881	0.566787	0.855057	0.770964	417	tags=16%, list=11%, signal=14%	SPRED3/SPRED1/HDAC7/MTA2/TP53
GO_REGULATION_OF_MEIOTIC_CELL_CYCLE	GO_REGULATION_OF_MEIOTIC_CELL_CYCLE	GO_REGULATION_OF_MEIOTIC_CELL_CYCLE	10	0.37908	0.924309	0.55914	0.853267	0.769351	452	tags=40%, list=12%, signal=35%	LIF/WNT5A/PRKAR1A/PPP2R1A
GO_MICROTUBULE	GO_MICROTUBULE	GO_MICROTUBULE	115	0.218559	0.924012	0.7	0.917239	0.827031	682	tags=25%, list=19%, signal=21%	KIF26A/KIF1A/TUBA1C/NAV1/CLIP2/CCT5/MAP1A/CCT3/FKBP4/TIAM1/CCT6A/CCT2/CEP170B/TUBB6/CCT7/TUBB4B/NUDC/INCENP/TUBB/DYNLL1/CCT4/TCP1/HSPH1/KIF20A/CCT8/MAP1LC3B/DCTN2/LRPPRC/RCC2
GO_REGULATION_OF_FATTY_ACID_BIOSYNTHETIC_PROCESS	GO_REGULATION_OF_FATTY_ACID_BIOSYNTHETIC_PROCESS	GO_REGULATION_OF_FATTY_ACID_BIOSYNTHETIC_PROCESS	14	0.341106	0.921449	0.567164	0.855057	0.770964	1160	tags=50%, list=32%, signal=34%	PTGS2/ADIPOR1/ADIPOR2/INSIG1/ACADVL/SCAP/MID1IP1
GO_MAINTENANCE_OF_LOCATION_IN_CELL	GO_MAINTENANCE_OF_LOCATION_IN_CELL	GO_MAINTENANCE_OF_LOCATION_IN_CELL	38	0.267703	0.919766	0.577947	0.864199	0.779207	362	tags=16%, list=10%, signal=14%	HK2/TXN/RANGAP1/CAV1/HK1/FTL
GO_REGULATION_OF_RELEASE_OF_CYTOCHROME_C_FROM_MITOCHONDRIA	GO_REGULATION_OF_RELEASE_OF_CYTOCHROME_C_FROM_MITOCHONDRIA	GO_REGULATION_OF_RELEASE_OF_CYTOCHROME_C_FROM_MITOCHONDRIA	14	0.340369	0.91946	0.570149	0.856957	0.772677	557	tags=43%, list=15%, signal=36%	LMNA/FAM162A/BCL2L1/TP53/PRELID1/GPX1
GO_TRANS_GOLGI_NETWORK_TRANSPORT_VESICLE	GO_TRANS_GOLGI_NETWORK_TRANSPORT_VESICLE	GO_TRANS_GOLGI_NETWORK_TRANSPORT_VESICLE	12	0.349858	0.919107	0.582633	0.866418	0.781209	1338	tags=67%, list=37%, signal=42%	FURIN/CLTA/STEAP2/AP2A1/CLTC/TMED9/IGF2R/TMED10
GO_REGULATION_OF_GTPASE_ACTIVITY	GO_REGULATION_OF_GTPASE_ACTIVITY	GO_REGULATION_OF_GTPASE_ACTIVITY	143	0.210065	0.918497	0.712121	0.922586	0.831852	448	tags=18%, list=12%, signal=17%	AMOT/EPHA2/ARHGDIB/ERRFI1/ABR/SNX9/SH3BP4/WNT5A/JUN/CORO1C/ARHGAP31/RANGAP1/DOCK5/RGS16/THY1/RASA3/BCR/TIAM1/ARHGEF7/ARHGDIA/MAP4K4/PREX1/ARHGEF1/VAV2/PLXND1/ITGB1
GO_INTERFERON_GAMMA_PRODUCTION	GO_INTERFERON_GAMMA_PRODUCTION	GO_INTERFERON_GAMMA_PRODUCTION	20	0.315368	0.917617	0.602649	0.869928	0.784373	366	tags=30%, list=10%, signal=27%	IL33/IL1RL1/RIPK3/WNT5A/HSPD1/AXL
GO_CELLULAR_CARBOHYDRATE_CATABOLIC_PROCESS	GO_CELLULAR_CARBOHYDRATE_CATABOLIC_PROCESS	GO_CELLULAR_CARBOHYDRATE_CATABOLIC_PROCESS	11	0.367988	0.915689	0.594972	0.866846	0.781595	294	tags=36%, list=8%, signal=34%	PGD/PPP1CA/TPI1/PYGB
GO_REGULATION_OF_PROTEIN_LOCALIZATION_TO_MEMBRANE	GO_REGULATION_OF_PROTEIN_LOCALIZATION_TO_MEMBRANE	GO_REGULATION_OF_PROTEIN_LOCALIZATION_TO_MEMBRANE	61	0.243166	0.915644	0.657754	0.90173	0.813048	535	tags=28%, list=15%, signal=24%	EPHA2/STOM/PAK1/GPC1/TGFB1/YWHAG/PPP1R9B/ARF6/YWHAQ/BCL2L1/TP53/YWHAZ/ITGB1/MYO1C/AKT2/YWHAB/YWHAH
GO_REGULATION_OF_FATTY_ACID_METABOLIC_PROCESS	GO_REGULATION_OF_FATTY_ACID_METABOLIC_PROCESS	GO_REGULATION_OF_FATTY_ACID_METABOLIC_PROCESS	23	0.301644	0.914801	0.591216	0.866418	0.781209	1160	tags=48%, list=32%, signal=33%	CPT1A/CAV1/PTGS2/AKT2/ADIPOR1/ADIPOR2/AKT1/INSIG1/ACADVL/SCAP/MID1IP1
GO_MACROAUTOPHAGY	GO_MACROAUTOPHAGY	GO_MACROAUTOPHAGY	90	0.22231	0.913711	0.7	0.917239	0.827031	835	tags=27%, list=23%, signal=21%	HMOX1/RRAGD/GAPDH/ATP13A2/PIP4K2B/RAB1B/TP53/CDC37/WIPI2/LARP1/DYNLL1/RAB7A/UBQLN1/CSNK2B/VCP/SQSTM1/MAP1LC3B/CAPNS1/WDR81/GABARAP/HGS/SNX6/ATP6V1A/SPTLC2
GO_REGULATION_OF_INSULIN_SECRETION	GO_REGULATION_OF_INSULIN_SECRETION	GO_REGULATION_OF_INSULIN_SECRETION	43	0.260735	0.912544	0.611814	0.874952	0.788903	329	tags=21%, list=9%, signal=19%	INHBB/ITPR3/CPT1A/GJA1/PPARD/MIDN/SLC25A5/GLUD1/TIAM1
GO_PRI_MIRNA_TRANSCRIPTION_BY_RNA_POLYMERASE_II	GO_PRI_MIRNA_TRANSCRIPTION_BY_RNA_POLYMERASE_II	GO_PRI_MIRNA_TRANSCRIPTION_BY_RNA_POLYMERASE_II	23	0.300265	0.910619	0.597973	0.867048	0.781777	417	tags=26%, list=11%, signal=23%	FOSL1/TGFB1/JUN/PPARD/STAT3/TP53
GO_ENDOCYTIC_VESICLE	GO_ENDOCYTIC_VESICLE	GO_ENDOCYTIC_VESICLE	91	0.21955	0.910493	0.706767	0.919966	0.82949	328	tags=13%, list=9%, signal=12%	SPHK1/TF/AMOT/HBEGF/VIM/CD9/CDC42EP4/WNT5A/LDLR/CAV1/ARF6/ZYX
GO_POSITIVE_REGULATION_OF_PROTEIN_IMPORT	GO_POSITIVE_REGULATION_OF_PROTEIN_IMPORT	GO_POSITIVE_REGULATION_OF_PROTEIN_IMPORT	18	0.318386	0.910203	0.585139	0.866418	0.781209	683	tags=39%, list=19%, signal=32%	ZIC1/TGFB1/RAN/PTGS2/IPO5/TRIM28/UBR5
GO_RECEPTOR_BIOSYNTHETIC_PROCESS	GO_RECEPTOR_BIOSYNTHETIC_PROCESS	GO_RECEPTOR_BIOSYNTHETIC_PROCESS	12	0.34593	0.908788	0.588235	0.866418	0.781209	223	tags=17%, list=6%, signal=16%	ITGB3/FURIN
GO_REGULATION_OF_RECEPTOR_BIOSYNTHETIC_PROCESS	GO_REGULATION_OF_RECEPTOR_BIOSYNTHETIC_PROCESS	GO_REGULATION_OF_RECEPTOR_BIOSYNTHETIC_PROCESS	12	0.34593	0.908788	0.588235	0.866418	0.781209	223	tags=17%, list=6%, signal=16%	ITGB3/FURIN
GO_ERBB_SIGNALING_PATHWAY	GO_ERBB_SIGNALING_PATHWAY	GO_ERBB_SIGNALING_PATHWAY	54	0.245701	0.908236	0.633028	0.886239	0.79908	343	tags=17%, list=9%, signal=15%	EREG/ERRFI1/HBEGF/TGFB1/RTN4/RBPJ/SHC1/SOCS5/ARHGEF7
GO_NUCLEAR_PORE	GO_NUCLEAR_PORE	GO_NUCLEAR_PORE	38	0.264247	0.907891	0.608365	0.87352	0.787612	1098	tags=42%, list=30%, signal=30%	EIF5A/RANGAP1/KPNB1/RAN/MYO1C/IPO5/NUP188/XPO7/KPNA2/NUP155/RANBP3/SEC13/NUP214/NUP62/NUP93/NUP98
GO_CALCIUM_DEPENDENT_PROTEIN_BINDING	GO_CALCIUM_DEPENDENT_PROTEIN_BINDING	GO_CALCIUM_DEPENDENT_PROTEIN_BINDING	14	0.335868	0.907298	0.58806	0.866418	0.781209	381	tags=21%, list=10%, signal=19%	S100A6/ANXA7/ANXA2
GO_SARCOLEMMA	GO_SARCOLEMMA	GO_SARCOLEMMA	35	0.270932	0.907024	0.642586	0.893554	0.805675	538	tags=29%, list=15%, signal=25%	PLEC/CORO1C/GOT2/COL6A3/CAV1/BIN1/ANXA2/ITGB1/ATP1A1/FLNC
GO_CELLULAR_RESPONSE_TO_HYDROGEN_PEROXIDE	GO_CELLULAR_RESPONSE_TO_HYDROGEN_PEROXIDE	GO_CELLULAR_RESPONSE_TO_HYDROGEN_PEROXIDE	29	0.27764	0.906937	0.60678	0.872814	0.786975	640	tags=34%, list=18%, signal=29%	RIPK3/RHOB/TXN/AXL/TP53/SIRPA/NFE2L2/RPS3/LCN2/RACK1
GO_ER_NUCLEUS_SIGNALING_PATHWAY	GO_ER_NUCLEUS_SIGNALING_PATHWAY	GO_ER_NUCLEUS_SIGNALING_PATHWAY	15	0.33312	0.906762	0.58589	0.866418	0.781209	1180	tags=47%, list=32%, signal=32%	TP53/NFE2L2/EIF2S1/INSIG1/SCAP/ATP2A2/HSPA5
GO_REGULATION_OF_LAMELLIPODIUM_ASSEMBLY	GO_REGULATION_OF_LAMELLIPODIUM_ASSEMBLY	GO_REGULATION_OF_LAMELLIPODIUM_ASSEMBLY	11	0.364375	0.906699	0.606145	0.872814	0.786975	1116	tags=64%, list=31%, signal=44%	EPHA2/CAPZB/ARPC2/WASF2/RAC1/TWF1/DNM2
GO_POSITIVE_REGULATION_OF_OXIDOREDUCTASE_ACTIVITY	GO_POSITIVE_REGULATION_OF_OXIDOREDUCTASE_ACTIVITY	GO_POSITIVE_REGULATION_OF_OXIDOREDUCTASE_ACTIVITY	10	0.371394	0.905569	0.591398	0.866418	0.781209	356	tags=30%, list=10%, signal=27%	CDH3/RIPK3/GNAI2
GO_REGULATION_OF_MACROAUTOPHAGY	GO_REGULATION_OF_MACROAUTOPHAGY	GO_REGULATION_OF_MACROAUTOPHAGY	56	0.243987	0.905094	0.653266	0.89837	0.810018	537	tags=18%, list=15%, signal=15%	HMOX1/RRAGD/GAPDH/ATP13A2/PIP4K2B/RAB1B/TP53/CDC37/LARP1/UBQLN1
GO_NUCLEAR_EXPORT	GO_NUCLEAR_EXPORT	GO_NUCLEAR_EXPORT	100	0.215213	0.904912	0.731092	0.928436	0.837127	1108	tags=36%, list=30%, signal=26%	TGFB1/TXN/EIF5A/RANGAP1/RAN/HSPA9/XPO5/TP53/DDX39B/NCBP1/SYMPK/PTPN11/EIF4A3/RNPS1/NUP188/NOL6/SRSF2/U2AF2/XPO7/RPS15/PTPN14/DHX38/YWHAE/XPO6/RBM8A/NUP155/UPF1/RANBP3/CPSF1/SEC13/NUP214/NUP62/NUP93/NUP98/MDM2/SRSF7
GO_CELL_DEATH_IN_RESPONSE_TO_OXIDATIVE_STRESS	GO_CELL_DEATH_IN_RESPONSE_TO_OXIDATIVE_STRESS	GO_CELL_DEATH_IN_RESPONSE_TO_OXIDATIVE_STRESS	30	0.273486	0.903856	0.614094	0.87502	0.788964	734	tags=37%, list=20%, signal=30%	MMP3/TXN/TP53/NFE2L2/UBQLN1/GPX1/PARP1/RACK1/MCL1/SOD1/REST
GO_CELLULAR_RESPONSE_TO_CALCIUM_ION	GO_CELLULAR_RESPONSE_TO_CALCIUM_ION	GO_CELLULAR_RESPONSE_TO_CALCIUM_ION	16	0.32747	0.903602	0.589342	0.866418	0.781209	455	tags=19%, list=13%, signal=16%	WNT5A/JUN/JUNB
GO_REGULATION_OF_ORGANELLE_ORGANIZATION	GO_REGULATION_OF_ORGANELLE_ORGANIZATION	GO_REGULATION_OF_ORGANELLE_ORGANIZATION	437	0.179683	0.903293	0.9	0.988274	0.89108	558	tags=17%, list=15%, signal=16%	EREG/SPHK1/LMNA/HMGA1/ARHGDIB/SDC4/LIF/FAM162A/PAK1/CAPG/ERCC1/MSN/SNX9/HK2/CDC42EP4/RHOB/WNT5A/SPTBN2/MYADM/PHLDB1/ARPC1B/CAPN2/SLC25A5/INF2/JARID2/IL1RAP/ATP13A2/SH3PXD2B/YWHAG/SET/PPP1R9B/PIP4K2B/CCT5/ARPC3/MAP1A/CCT3/RHOA/CFL1/ARF6/FKBP4/CCT6A/MTPN/PHB2/PFN1/ARHGDIA/CCT2/G3BP1/BIN1/YWHAQ/PREX1/CCT7/ANXA2/RAB1B/BCL2L1/CEP250/GCLC/TP53/YWHAZ/VAT1/CDC37/PRKAR1A/MYO1C/NOC2L/SAE1/RAB7A/PRELID1/RPS…
GO_NEGATIVE_REGULATION_OF_ORGANELLE_ORGANIZATION	GO_NEGATIVE_REGULATION_OF_ORGANELLE_ORGANIZATION	GO_NEGATIVE_REGULATION_OF_ORGANELLE_ORGANIZATION	125	0.208672	0.902904	0.781609	0.944336	0.851464	523	tags=17%, list=14%, signal=15%	LMNA/HMGA1/LIF/CAPG/ERCC1/SPTBN2/MYADM/SLC25A5/JARID2/SET/FKBP4/MTPN/PFN1/BCL2L1/GCLC/TP53/VAT1/PRKAR1A/NOC2L/RAB7A/PRELID1
GO_STRESS_GRANULE_ASSEMBLY	GO_STRESS_GRANULE_ASSEMBLY	GO_STRESS_GRANULE_ASSEMBLY	11	0.362523	0.90209	0.608939	0.87352	0.787612	691	tags=36%, list=19%, signal=30%	G3BP1/RPS23/EIF2S1/G3BP2
GO_NUCLEAR_MATRIX	GO_NUCLEAR_MATRIX	GO_NUCLEAR_MATRIX	56	0.243123	0.901887	0.658291	0.90173	0.813048	446	tags=16%, list=12%, signal=14%	ENC1/VIM/NCOR2/ZNF703/UHRF1/CFL1/PHB2/TP53/DDX39B
GO_POSITIVE_REGULATION_OF_INTRACELLULAR_TRANSPORT	GO_POSITIVE_REGULATION_OF_INTRACELLULAR_TRANSPORT	GO_POSITIVE_REGULATION_OF_INTRACELLULAR_TRANSPORT	78	0.225436	0.901864	0.735484	0.92864	0.837311	795	tags=27%, list=22%, signal=21%	STOM/PAK1/MSN/ZIC1/TGFB1/PLK3/RAN/ANXA2/PTGS2/TP53/MYO1C/SAE1/AKT2/SREBF2/MICALL2/IPO5/TRIM28/UBR5/CD81/YWHAE/PTPN23
GO_PROTEIN_LOCALIZATION_TO_SYNAPSE	GO_PROTEIN_LOCALIZATION_TO_SYNAPSE	GO_PROTEIN_LOCALIZATION_TO_SYNAPSE	16	0.326768	0.901663	0.598746	0.867809	0.782463	484	tags=25%, list=13%, signal=22%	WNT5A/MAP1A/SCRIB/CLSTN1
GO_ACTIN_FILAMENT_BINDING	GO_ACTIN_FILAMENT_BINDING	GO_ACTIN_FILAMENT_BINDING	66	0.233718	0.901338	0.657895	0.90173	0.813048	842	tags=32%, list=23%, signal=25%	CAPG/MYO10/CORO1C/ARPC1B/TPM3/PPP1R9B/ARPC3/CFL1/BIN1/MYO1C/CTNNA1/MICALL2/CYFIP1/CAPZB/ABL2/CTTN/ARPC2/WDR1/ACTN4/AFDN/MACO1
GO_GLUTAMATERGIC_SYNAPSE	GO_GLUTAMATERGIC_SYNAPSE	GO_GLUTAMATERGIC_SYNAPSE	98	0.216086	0.901072	0.720339	0.924178	0.833288	484	tags=22%, list=13%, signal=20%	ITGB3/ABR/NCS1/WNT5A/SPTBN2/PPP1CA/IL1RAP/RHOA/BCR/ARF6/TIAM1/PHB2/PFN1/NRP2/STAT3/YWHAZ/PRKAR1A/ITGB1/PPP2R1A/PPP2R2A/SCRIB/CLSTN1
GO_SIGNAL_TRANSDUCTION_BY_P53_CLASS_MEDIATOR	GO_SIGNAL_TRANSDUCTION_BY_P53_CLASS_MEDIATOR	GO_SIGNAL_TRANSDUCTION_BY_P53_CLASS_MEDIATOR	104	0.213264	0.900617	0.694444	0.917135	0.826938	738	tags=25%, list=20%, signal=21%	BDKRB2/PCBP4/CD44/SPRED3/SPRED1/CHD4/MYBBP1A/PLK3/NOP2/BOP1/MIF/PRMT1/MTA2/TP53/NOC2L/BAG6/SOX4/RPL11/CSNK2B/SSRP1/RPA1/PHF20/RBBP7/HINT1/TOPBP1/RPL5
GO_FOAM_CELL_DIFFERENTIATION	GO_FOAM_CELL_DIFFERENTIATION	GO_FOAM_CELL_DIFFERENTIATION	10	0.369187	0.900188	0.602151	0.869928	0.784373	424	tags=30%, list=12%, signal=27%	ITGB3/TGFB1/CSF1
GO_MEMBRANE_PROTEIN_ECTODOMAIN_PROTEOLYSIS	GO_MEMBRANE_PROTEIN_ECTODOMAIN_PROTEOLYSIS	GO_MEMBRANE_PROTEIN_ECTODOMAIN_PROTEOLYSIS	18	0.31483	0.900037	0.597523	0.866846	0.781595	397	tags=28%, list=11%, signal=25%	SNX9/TIMP1/FURIN/TIMP2/NRDC
GO_NEGATIVE_REGULATION_OF_MITOCHONDRION_ORGANIZATION	GO_NEGATIVE_REGULATION_OF_MITOCHONDRION_ORGANIZATION	GO_NEGATIVE_REGULATION_OF_MITOCHONDRION_ORGANIZATION	19	0.310752	0.899941	0.603175	0.869949	0.784392	557	tags=42%, list=15%, signal=36%	LMNA/SLC25A5/BCL2L1/GCLC/TP53/VAT1/PRELID1/GPX1
GO_TRANSFERASE_COMPLEX_TRANSFERRING_PHOSPHORUS_CONTAINING_GROUPS	GO_TRANSFERASE_COMPLEX_TRANSFERRING_PHOSPHORUS_CONTAINING_GROUPS	GO_TRANSFERASE_COMPLEX_TRANSFERRING_PHOSPHORUS_CONTAINING_GROUPS	72	0.227787	0.899898	0.689024	0.915455	0.825423	443	tags=15%, list=12%, signal=14%	ERCC1/SOCS3/PKM/PIK3CD/CCND1/PRPSAP1/CCND2/SOCS5/CDK4/TP53/PRKAR1A
GO_CYTOKINETIC_PROCESS	GO_CYTOKINETIC_PROCESS	GO_CYTOKINETIC_PROCESS	13	0.338797	0.897274	0.614493	0.87502	0.788964	1344	tags=69%, list=37%, signal=44%	SNX9/RHOA/KIF20A/SNX18/PDCD6IP/NUP62/CHMP1A/CHMP4B/ARF1
GO_CELLULAR_RESPONSE_TO_INSULIN_STIMULUS	GO_CELLULAR_RESPONSE_TO_INSULIN_STIMULUS	GO_CELLULAR_RESPONSE_TO_INSULIN_STIMULUS	71	0.226643	0.89712	0.682081	0.910745	0.821176	699	tags=27%, list=19%, signal=22%	INHBB/ERRFI1/PAK1/SOCS3/PKM/SHC1/USF1/YWHAG/CDK4/GNAI2/IDE/GCLC/MYO1C/AKT2/ATP6AP1/PARP1/PTPN11/CYFIP1/CCND3
GO_IN_UTERO_EMBRYONIC_DEVELOPMENT	GO_IN_UTERO_EMBRYONIC_DEVELOPMENT	GO_IN_UTERO_EMBRYONIC_DEVELOPMENT	124	0.209735	0.897015	0.770115	0.941264	0.848693	496	tags=19%, list=14%, signal=17%	TM4SF1/FOSL1/AMOT/LIF/FOXF1/NOTCH1/SOCS3/CAPN2/YBX3/RTN4/RBPJ/GNA12/NSUN2/YBX1/RXRA/BCL2L1/TP53/BTF3/ITGB1/JUNB/PTCH1/HM13/ZMIZ1/PSMC3
GO_POSITIVE_REGULATION_OF_VIRAL_GENOME_REPLICATION	GO_POSITIVE_REGULATION_OF_VIRAL_GENOME_REPLICATION	GO_POSITIVE_REGULATION_OF_VIRAL_GENOME_REPLICATION	21	0.299623	0.896152	0.62215	0.879701	0.793185	565	tags=24%, list=16%, signal=20%	STOM/NOTCH1/PPIA/LARP1/PABPC1
GO_POSITIVE_REGULATION_OF_AXON_EXTENSION	GO_POSITIVE_REGULATION_OF_AXON_EXTENSION	GO_POSITIVE_REGULATION_OF_AXON_EXTENSION	22	0.29854	0.895737	0.59661	0.866846	0.781595	167	tags=14%, list=5%, signal=13%	SEMA7A/PAK1/TNFRSF12A
GO_SINGLE_STRANDED_DNA_BINDING	GO_SINGLE_STRANDED_DNA_BINDING	GO_SINGLE_STRANDED_DNA_BINDING	43	0.255442	0.894019	0.64557	0.894476	0.806507	856	tags=37%, list=24%, signal=29%	ERCC1/SSBP3/YBX1/HSPD1/CNBP/MCM7/SAMHD1/MCM6/MCM5/FUBP1/LRPPRC/RPA1/RAD23B/MCM3/PCBP1/MCM2
GO_ORGANELLE_FUSION	GO_ORGANELLE_FUSION	GO_ORGANELLE_FUSION	27	0.281077	0.89375	0.650685	0.897927	0.809618	528	tags=19%, list=15%, signal=16%	SPHK1/ANXA2/VAT1/RAB7A/AKT2
GO_PERIKARYON	GO_PERIKARYON	GO_PERIKARYON	29	0.273508	0.893439	0.644068	0.893981	0.806061	348	tags=21%, list=10%, signal=19%	ASS1/CTSV/PTPRN/GOT2/PPP1CA/G3BP1
GO_UBIQUITIN_DEPENDENT_ERAD_PATHWAY	GO_UBIQUITIN_DEPENDENT_ERAD_PATHWAY	GO_UBIQUITIN_DEPENDENT_ERAD_PATHWAY	31	0.271896	0.893274	0.625	0.880523	0.793926	762	tags=29%, list=21%, signal=23%	CAV1/BAG6/NFE2L2/UBQLN1/SGTA/VCP/NPLOC4/UBE4B/STT3B
GO_REGULATION_OF_PROTEIN_DEPOLYMERIZATION	GO_REGULATION_OF_PROTEIN_DEPOLYMERIZATION	GO_REGULATION_OF_PROTEIN_DEPOLYMERIZATION	34	0.266792	0.892038	0.664207	0.903376	0.814532	336	tags=18%, list=9%, signal=16%	CAPG/SPTBN2/ASPH/MAP1A/CFL1/MTPN
GO_SKELETAL_MUSCLE_CELL_DIFFERENTIATION	GO_SKELETAL_MUSCLE_CELL_DIFFERENTIATION	GO_SKELETAL_MUSCLE_CELL_DIFFERENTIATION	14	0.329698	0.890632	0.614925	0.875279	0.789198	124	tags=21%, list=3%, signal=21%	EGR1/NOTCH1/GPC1
GO_INTRINSIC_APOPTOTIC_SIGNALING_PATHWAY_BY_P53_CLASS_MEDIATOR	GO_INTRINSIC_APOPTOTIC_SIGNALING_PATHWAY_BY_P53_CLASS_MEDIATOR	GO_INTRINSIC_APOPTOTIC_SIGNALING_PATHWAY_BY_P53_CLASS_MEDIATOR	34	0.266139	0.889855	0.667897	0.904563	0.815602	570	tags=21%, list=16%, signal=18%	BDKRB2/CD44/MYBBP1A/MIF/TP53/BAG6/RPL11
GO_REGULATION_OF_INTRACELLULAR_TRANSPORT	GO_REGULATION_OF_INTRACELLULAR_TRANSPORT	GO_REGULATION_OF_INTRACELLULAR_TRANSPORT	123	0.208473	0.889764	0.804598	0.953612	0.859827	641	tags=20%, list=18%, signal=17%	HMOX1/STOM/PAK1/FOXF1/MSN/ZIC1/TGFB1/TXN/RANGAP1/PLK3/ATP13A2/RAN/ANXA2/XPO5/PTGS2/TP53/MYO1C/SAE1/AKT2/SREBF2/MICALL2/IPO5/PTPN11/TRIM28
GO_IMMUNE_RESPONSE_REGULATING_CELL_SURFACE_RECEPTOR_SIGNALING_PATHWAY	GO_IMMUNE_RESPONSE_REGULATING_CELL_SURFACE_RECEPTOR_SIGNALING_PATHWAY	GO_IMMUNE_RESPONSE_REGULATING_CELL_SURFACE_RECEPTOR_SIGNALING_PATHWAY	99	0.213041	0.888427	0.775	0.944219	0.851358	797	tags=33%, list=22%, signal=27%	PAK1/PIK3CD/MYO10/JUN/ARPC1B/SHC1/PSMD7/THY1/ARPC3/PSMD1/PSMD4/PSMB7/HSP90AB1/VAV2/PSMD3/MYO1C/BAG6/PSMC3/PSMD8/RPS3/PSMB2/PSMB4/PSMD11/PSMC1/FBXW11/CYFIP1/PSMB1/PRKACB/ARPC2/PSMB6/PSMD2/CD81/CSK
GO_ERBB2_SIGNALING_PATHWAY	GO_ERBB2_SIGNALING_PATHWAY	GO_ERBB2_SIGNALING_PATHWAY	14	0.328788	0.888175	0.61791	0.878372	0.791987	220	tags=21%, list=6%, signal=20%	EREG/HBEGF/SHC1
GO_PROMOTER_SPECIFIC_CHROMATIN_BINDING	GO_PROMOTER_SPECIFIC_CHROMATIN_BINDING	GO_PROMOTER_SPECIFIC_CHROMATIN_BINDING	19	0.305905	0.885903	0.64127	0.892672	0.804881	417	tags=16%, list=11%, signal=14%	EGR1/USP3/TP53
GO_ADHERENS_JUNCTION	GO_ADHERENS_JUNCTION	GO_ADHERENS_JUNCTION	57	0.238158	0.884716	0.686869	0.915429	0.825399	671	tags=26%, list=18%, signal=22%	CDH3/TJP2/NOTCH1/CDC42EP4/PPP1CA/PPP1R9B/ADAM15/ZYX/ANXA2/SCRIB/PLPP3/CTNNA1/CYTH3/PXN/FLOT2
GO_POSITIVE_REGULATION_OF_INTRACELLULAR_PROTEIN_TRANSPORT	GO_POSITIVE_REGULATION_OF_INTRACELLULAR_PROTEIN_TRANSPORT	GO_POSITIVE_REGULATION_OF_INTRACELLULAR_PROTEIN_TRANSPORT	57	0.238085	0.884444	0.686869	0.915429	0.825399	683	tags=28%, list=19%, signal=23%	STOM/PAK1/ZIC1/TGFB1/PLK3/RAN/PTGS2/TP53/MYO1C/SAE1/AKT2/SREBF2/MICALL2/IPO5/TRIM28/UBR5
GO_REGULATION_OF_TUMOR_NECROSIS_FACTOR_MEDIATED_SIGNALING_PATHWAY	GO_REGULATION_OF_TUMOR_NECROSIS_FACTOR_MEDIATED_SIGNALING_PATHWAY	GO_REGULATION_OF_TUMOR_NECROSIS_FACTOR_MEDIATED_SIGNALING_PATHWAY	13	0.333876	0.884242	0.628986	0.884317	0.797347	17	tags=8%, list=0%, signal=8%	SPHK1
GO_TRANSITION_METAL_ION_HOMEOSTASIS	GO_TRANSITION_METAL_ION_HOMEOSTASIS	GO_TRANSITION_METAL_ION_HOMEOSTASIS	38	0.256641	0.88176	0.661597	0.903289	0.814453	696	tags=34%, list=19%, signal=28%	TF/HMOX1/SLC25A37/ATP13A2/FTL/GLRX3/SLC39A6/FTH1/ATP6AP1/STEAP2/LCN2/SOD1/FBXL5
GO_HISTONE_DEACETYLASE_COMPLEX	GO_HISTONE_DEACETYLASE_COMPLEX	GO_HISTONE_DEACETYLASE_COMPLEX	29	0.269885	0.881605	0.664407	0.903376	0.814532	735	tags=28%, list=20%, signal=22%	NCOR2/HDAC7/CHD4/MTA2/GATAD2A/SAP18/RBBP7/HINT1
GO_ANTIGEN_PROCESSING_AND_PRESENTATION_OF_PEPTIDE_ANTIGEN_VIA_MHC_CLASS_I	GO_ANTIGEN_PROCESSING_AND_PRESENTATION_OF_PEPTIDE_ANTIGEN_VIA_MHC_CLASS_I	GO_ANTIGEN_PROCESSING_AND_PRESENTATION_OF_PEPTIDE_ANTIGEN_VIA_MHC_CLASS_I	43	0.25188	0.881553	0.662447	0.903376	0.814532	751	tags=35%, list=21%, signal=28%	PSMD7/PSMD1/PSMD4/IDE/PSMB7/PSMD3/PSMC3/PSMD8/PSMB2/PSMB4/PSMD11/PSMC1/PSMB1/PSMB6/PSMD2
GO_INFLAMMATORY_RESPONSE_TO_ANTIGENIC_STIMULUS	GO_INFLAMMATORY_RESPONSE_TO_ANTIGENIC_STIMULUS	GO_INFLAMMATORY_RESPONSE_TO_ANTIGENIC_STIMULUS	11	0.353563	0.879795	0.645251	0.894476	0.806507	886	tags=64%, list=24%, signal=48%	NOTCH1/RBPJ/PSMB4/GPX1/CD81/KDM6B/AHCY
GO_REGULATION_OF_POSTTRANSCRIPTIONAL_GENE_SILENCING	GO_REGULATION_OF_POSTTRANSCRIPTIONAL_GENE_SILENCING	GO_REGULATION_OF_POSTTRANSCRIPTIONAL_GENE_SILENCING	41	0.254642	0.877149	0.67234	0.906751	0.817575	420	tags=17%, list=12%, signal=15%	MYCN/NCOR2/TGFB1/STAT3/XPO5/TP53/EIF4G1
GO_AXO_DENDRITIC_TRANSPORT	GO_AXO_DENDRITIC_TRANSPORT	GO_AXO_DENDRITIC_TRANSPORT	25	0.280517	0.876616	0.640523	0.892672	0.804881	741	tags=28%, list=20%, signal=22%	KIF1A/MAP1A/HSPA8/ARL8A/SOD1/FLOT2/KIF1C
GO_REGULATION_OF_INTRACELLULAR_PROTEIN_TRANSPORT	GO_REGULATION_OF_INTRACELLULAR_PROTEIN_TRANSPORT	GO_REGULATION_OF_INTRACELLULAR_PROTEIN_TRANSPORT	82	0.214701	0.875004	0.775641	0.944249	0.851385	641	tags=24%, list=18%, signal=21%	STOM/PAK1/ZIC1/TGFB1/TXN/RANGAP1/PLK3/ATP13A2/RAN/XPO5/PTGS2/TP53/MYO1C/SAE1/AKT2/SREBF2/MICALL2/IPO5/PTPN11/TRIM28
GO_REGULATION_OF_LIPID_TRANSPORT	GO_REGULATION_OF_LIPID_TRANSPORT	GO_REGULATION_OF_LIPID_TRANSPORT	23	0.288464	0.874831	0.621622	0.879701	0.793185	725	tags=39%, list=20%, signal=32%	ITGB3/MIF/ANXA2/PTCH1/PRELID1/AKT2/SREBF2/PTPN11/SPP1
GO_ORGANELLE_MEMBRANE_FUSION	GO_ORGANELLE_MEMBRANE_FUSION	GO_ORGANELLE_MEMBRANE_FUSION	23	0.287493	0.871885	0.621622	0.879701	0.793185	528	tags=17%, list=15%, signal=15%	SPHK1/ANXA2/RAB7A/AKT2
GO_HYDROLASE_ACTIVITY_ACTING_ON_CARBON_NITROGEN_BUT_NOT_PEPTIDE_BONDS_IN_LINEAR_AMIDES	GO_HYDROLASE_ACTIVITY_ACTING_ON_CARBON_NITROGEN_BUT_NOT_PEPTIDE_BONDS_IN_LINEAR_AMIDES	GO_HYDROLASE_ACTIVITY_ACTING_ON_CARBON_NITROGEN_BUT_NOT_PEPTIDE_BONDS_IN_LINEAR_AMIDES	12	0.331636	0.871235	0.641457	0.892672	0.804881	440	tags=25%, list=12%, signal=22%	HDAC7/MTA2/CAT
GO_ARP2_3_COMPLEX_MEDIATED_ACTIN_NUCLEATION	GO_ARP2_3_COMPLEX_MEDIATED_ACTIN_NUCLEATION	GO_ARP2_3_COMPLEX_MEDIATED_ACTIN_NUCLEATION	14	0.322271	0.870571	0.662687	0.903376	0.814532	730	tags=29%, list=20%, signal=23%	ARPC1B/ARPC3/CYFIP1/ARPC2
GO_CELLULAR_RESPONSE_TO_CADMIUM_ION	GO_CELLULAR_RESPONSE_TO_CADMIUM_ION	GO_CELLULAR_RESPONSE_TO_CADMIUM_ION	10	0.356235	0.868607	0.63172	0.885473	0.79839	170	tags=20%, list=5%, signal=19%	HMOX1/JUN
GO_RESPONSE_TO_INTERLEUKIN_4	GO_RESPONSE_TO_INTERLEUKIN_4	GO_RESPONSE_TO_INTERLEUKIN_4	12	0.330551	0.868385	0.64986	0.897766	0.809473	425	tags=42%, list=12%, signal=37%	FASN/IMPDH2/CDK4/HSP90AB1/RPS2
GO_POSITIVE_REGULATION_OF_MYELOID_LEUKOCYTE_DIFFERENTIATION	GO_POSITIVE_REGULATION_OF_MYELOID_LEUKOCYTE_DIFFERENTIATION	GO_POSITIVE_REGULATION_OF_MYELOID_LEUKOCYTE_DIFFERENTIATION	13	0.326656	0.865119	0.652174	0.897927	0.809618	684	tags=46%, list=19%, signal=38%	LIF/TGFB1/JUN/CSF1/ATP6AP1/GNAS
GO_FC_RECEPTOR_SIGNALING_PATHWAY	GO_FC_RECEPTOR_SIGNALING_PATHWAY	GO_FC_RECEPTOR_SIGNALING_PATHWAY	74	0.218128	0.865048	0.768293	0.941264	0.848693	751	tags=35%, list=21%, signal=28%	PAK1/MYO10/JUN/ARPC1B/SHC1/PSMD7/ARPC3/PSMD1/PSMD4/PSMB7/HSP90AB1/VAV2/PSMD3/MYO1C/PSMC3/PSMD8/PSMB2/PSMB4/PSMD11/PSMC1/FBXW11/CYFIP1/PSMB1/ARPC2/PSMB6/PSMD2
GO_MRNA_3_UTR_BINDING	GO_MRNA_3_UTR_BINDING	GO_MRNA_3_UTR_BINDING	48	0.23969	0.864858	0.722944	0.92475	0.833804	660	tags=27%, list=18%, signal=22%	PCBP4/ZFP36L2/IGF2BP1/YBX3/CCT5/CARHSP1/TP53/SERBP1/LARP1/PABPC1/RPL41/FXR2/RNPS1
GO_POSITIVE_REGULATION_OF_PROTEIN_BINDING	GO_POSITIVE_REGULATION_OF_PROTEIN_BINDING	GO_POSITIVE_REGULATION_OF_PROTEIN_BINDING	38	0.251528	0.86419	0.722433	0.92475	0.833804	429	tags=24%, list=12%, signal=21%	WNT5A/CAV1/FKBP1A/ARF6/TIAM1/RAN/ANXA2/HSP90AB1/PLXND1
GO_TRANSFERASE_ACTIVITY_TRANSFERRING_PENTOSYL_GROUPS	GO_TRANSFERASE_ACTIVITY_TRANSFERRING_PENTOSYL_GROUPS	GO_TRANSFERASE_ACTIVITY_TRANSFERRING_PENTOSYL_GROUPS	12	0.32892	0.864101	0.658263	0.90173	0.813048	134	tags=17%, list=4%, signal=16%	MTAP/LARGE2
GO_PHOSPHATIDYLINOSITOL_METABOLIC_PROCESS	GO_PHOSPHATIDYLINOSITOL_METABOLIC_PROCESS	GO_PHOSPHATIDYLINOSITOL_METABOLIC_PROCESS	44	0.246325	0.862339	0.690678	0.915922	0.825844	302	tags=14%, list=8%, signal=13%	SOCS3/PIK3CD/PTPN13/LCLAT1/SOCS5/PIP4K2B
GO_POSITIVE_REGULATION_OF_LEUKOCYTE_DIFFERENTIATION	GO_POSITIVE_REGULATION_OF_LEUKOCYTE_DIFFERENTIATION	GO_POSITIVE_REGULATION_OF_LEUKOCYTE_DIFFERENTIATION	30	0.260733	0.861708	0.691275	0.91615	0.826049	551	tags=33%, list=15%, signal=29%	LIF/TGFB1/JUN/ZBTB16/SOCS5/RHOA/AXL/CSF1/ZMIZ1/ATP6AP1
GO_GOLGI_CISTERNA_MEMBRANE	GO_GOLGI_CISTERNA_MEMBRANE	GO_GOLGI_CISTERNA_MEMBRANE	17	0.306322	0.861664	0.667712	0.904563	0.815602	1060	tags=41%, list=29%, signal=29%	B4GALT5/GALNT1/ST3GAL1/CSGALNACT1/ST3GAL2/B4GALT1/NUCB1
GO_MUSCLE_CELL_DEVELOPMENT	GO_MUSCLE_CELL_DEVELOPMENT	GO_MUSCLE_CELL_DEVELOPMENT	37	0.253313	0.860863	0.735409	0.92864	0.837311	557	tags=27%, list=15%, signal=23%	LMNA/PAK1/NOTCH1/BIN1/PRKAR1A/DDX39B/ITGB1/MYOF/FLNC/GPX1
GO_CELLULAR_PIGMENTATION	GO_CELLULAR_PIGMENTATION	GO_CELLULAR_PIGMENTATION	12	0.327658	0.860785	0.669468	0.905323	0.816287	257	tags=17%, list=7%, signal=16%	CDH3/CD63
GO_RECEPTOR_CATABOLIC_PROCESS	GO_RECEPTOR_CATABOLIC_PROCESS	GO_RECEPTOR_CATABOLIC_PROCESS	18	0.30055	0.859213	0.681115	0.910554	0.821003	688	tags=28%, list=19%, signal=23%	TGFB1/FURIN/ANXA2/CLTA/AP2A1
GO_POSITIVE_REGULATION_OF_CELL_MIGRATION_INVOLVED_IN_SPROUTING_ANGIOGENESIS	GO_POSITIVE_REGULATION_OF_CELL_MIGRATION_INVOLVED_IN_SPROUTING_ANGIOGENESIS	GO_POSITIVE_REGULATION_OF_CELL_MIGRATION_INVOLVED_IN_SPROUTING_ANGIOGENESIS	10	0.352308	0.859032	0.647849	0.896661	0.808477	389	tags=30%, list=11%, signal=27%	HMOX1/HDAC7/PTGS2
GO_NEGATIVE_REGULATION_OF_CELL_CYCLE_PHASE_TRANSITION	GO_NEGATIVE_REGULATION_OF_CELL_CYCLE_PHASE_TRANSITION	GO_NEGATIVE_REGULATION_OF_CELL_CYCLE_PHASE_TRANSITION	86	0.209908	0.858395	0.85	0.969327	0.873997	751	tags=29%, list=21%, signal=24%	PCBP4/ZFP36L2/CDKN2B/CCND1/PLK3/PSMD7/PSMD1/CDK4/PRMT1/PSMD4/PSMB7/TP53/PSMD3/PSMC3/PSMD8/PSMB2/PSMB4/PSMD11/SOX4/PSMC1/PSMB1/BUB1B/TOPBP1/PSMB6/PSMD2
GO_CELLULAR_COMPONENT_MAINTENANCE	GO_CELLULAR_COMPONENT_MAINTENANCE	GO_CELLULAR_COMPONENT_MAINTENANCE	15	0.314958	0.857326	0.671779	0.906689	0.817519	1053	tags=33%, list=29%, signal=24%	TANC1/ARF6/CTTN/PRNP/DCTN1
GO_POSITIVE_REGULATION_OF_CELLULAR_RESPONSE_TO_INSULIN_STIMULUS	GO_POSITIVE_REGULATION_OF_CELLULAR_RESPONSE_TO_INSULIN_STIMULUS	GO_POSITIVE_REGULATION_OF_CELLULAR_RESPONSE_TO_INSULIN_STIMULUS	10	0.351377	0.856762	0.653226	0.89837	0.810018	837	tags=50%, list=23%, signal=39%	PAK1/GNAI2/MYO1C/PTPN11/ADIPOR1
GO_POSITIVE_REGULATION_OF_MRNA_PROCESSING	GO_POSITIVE_REGULATION_OF_MRNA_PROCESSING	GO_POSITIVE_REGULATION_OF_MRNA_PROCESSING	14	0.31712	0.856655	0.671642	0.906689	0.817519	1203	tags=57%, list=33%, signal=38%	NCBP1/PRDX6/PRPF19/THRAP3/NUP98/SNW1/SNRNP70/NCBP2
GO_METHYLATION	GO_METHYLATION	GO_METHYLATION	88	0.210228	0.856096	0.857143	0.971447	0.875908	684	tags=19%, list=19%, signal=16%	GSTO1/LMNA/MTAP/JARID2/NOP2/NSUN2/FTSJ3/PRMT1/TDRD5/MTA2/ETF1/GATAD2A/SNRPB/SETD3/PARP1/TRIM28/GNAS
GO_TRIGLYCERIDE_METABOLIC_PROCESS	GO_TRIGLYCERIDE_METABOLIC_PROCESS	GO_TRIGLYCERIDE_METABOLIC_PROCESS	15	0.314052	0.85486	0.674847	0.908161	0.818846	636	tags=40%, list=17%, signal=33%	CPT1A/LDLR/CAV1/CAT/GPX1/PTPN11
GO_POSITIVE_REGULATION_OF_ATPASE_ACTIVITY	GO_POSITIVE_REGULATION_OF_ATPASE_ACTIVITY	GO_POSITIVE_REGULATION_OF_ATPASE_ACTIVITY	19	0.294702	0.853459	0.714286	0.923048	0.832269	781	tags=32%, list=21%, signal=25%	MSH6/UHRF1/PFN1/DYNLL1/ATP1B3/DNAJA2
GO_ATP_DEPENDENT_MICROTUBULE_MOTOR_ACTIVITY	GO_ATP_DEPENDENT_MICROTUBULE_MOTOR_ACTIVITY	GO_ATP_DEPENDENT_MICROTUBULE_MOTOR_ACTIVITY	13	0.322225	0.853386	0.675362	0.908161	0.818846	79	tags=15%, list=2%, signal=15%	KIF26A/KIF1A
GO_REGULATION_OF_TELOMERE_MAINTENANCE	GO_REGULATION_OF_TELOMERE_MAINTENANCE	GO_REGULATION_OF_TELOMERE_MAINTENANCE	38	0.248337	0.853229	0.73384	0.928436	0.837127	618	tags=26%, list=17%, signal=22%	ERCC1/CCT5/CCT3/CCT6A/CCT2/CCT7/CCT4/TCP1/CCT8/PARP1
GO_POSITIVE_REGULATION_OF_CYTOKINE_PRODUCTION_INVOLVED_IN_IMMUNE_RESPONSE	GO_POSITIVE_REGULATION_OF_CYTOKINE_PRODUCTION_INVOLVED_IN_IMMUNE_RESPONSE	GO_POSITIVE_REGULATION_OF_CYTOKINE_PRODUCTION_INVOLVED_IN_IMMUNE_RESPONSE	15	0.313369	0.853	0.677914	0.910554	0.821003	501	tags=33%, list=14%, signal=29%	SEMA7A/WNT5A/MIF/HK1/DDX21
GO_INTRACELLULAR_LIPID_TRANSPORT	GO_INTRACELLULAR_LIPID_TRANSPORT	GO_INTRACELLULAR_LIPID_TRANSPORT	13	0.32172	0.852048	0.675362	0.908161	0.818846	381	tags=23%, list=10%, signal=21%	CPT1A/LDLR/ANXA2
GO_LIVER_REGENERATION	GO_LIVER_REGENERATION	GO_LIVER_REGENERATION	12	0.324003	0.851182	0.689076	0.915455	0.825423	669	tags=42%, list=18%, signal=34%	HMOX1/CCND1/PTCH1/CSNK2B/CEBPB
GO_REGULATION_OF_AUTOPHAGOSOME_ASSEMBLY	GO_REGULATION_OF_AUTOPHAGOSOME_ASSEMBLY	GO_REGULATION_OF_AUTOPHAGOSOME_ASSEMBLY	13	0.320682	0.849298	0.681159	0.910554	0.821003	382	tags=15%, list=11%, signal=14%	PIP4K2B/RAB1B
GO_NATURAL_KILLER_CELL_ACTIVATION	GO_NATURAL_KILLER_CELL_ACTIVATION	GO_NATURAL_KILLER_CELL_ACTIVATION	11	0.341301	0.849284	0.678771	0.910554	0.821003	493	tags=36%, list=14%, signal=32%	PIK3CD/PRDX1/AXL/BAG6
GO_BASEMENT_MEMBRANE_ORGANIZATION	GO_BASEMENT_MEMBRANE_ORGANIZATION	GO_BASEMENT_MEMBRANE_ORGANIZATION	15	0.311972	0.849198	0.680982	0.910554	0.821003	448	tags=27%, list=12%, signal=23%	PHLDB1/CAV1/PXDN/ITGB1
GO_POSITIVE_REGULATION_OF_ENDOTHELIAL_CELL_PROLIFERATION	GO_POSITIVE_REGULATION_OF_ENDOTHELIAL_CELL_PROLIFERATION	GO_POSITIVE_REGULATION_OF_ENDOTHELIAL_CELL_PROLIFERATION	27	0.266872	0.848582	0.729452	0.927886	0.836631	378	tags=22%, list=10%, signal=20%	HMOX1/ITGB3/WNT5A/JUN/NRP2/STAT3
GO_ACTIN_NUCLEATION	GO_ACTIN_NUCLEATION	GO_ACTIN_NUCLEATION	15	0.311059	0.846713	0.680982	0.910554	0.821003	730	tags=27%, list=20%, signal=21%	ARPC1B/ARPC3/CYFIP1/ARPC2
GO_PROTEIN_STABILIZATION	GO_PROTEIN_STABILIZATION	GO_PROTEIN_STABILIZATION	77	0.21224	0.84638	0.828025	0.96089	0.866389	671	tags=30%, list=18%, signal=25%	RTN4/GAPDH/CCT5/CCT3/CCT6A/PHB2/PFN1/CCT2/HSPD1/CCT7/HSP90AB1/TP53/CDC37/PLPP3/GTPBP4/BAG6/CCT4/SOX4/TCP1/RPL11/CCT8/ATP1B3/FLOT2
GO_POSITIVE_REGULATION_OF_ALPHA_BETA_T_CELL_DIFFERENTIATION	GO_POSITIVE_REGULATION_OF_ALPHA_BETA_T_CELL_DIFFERENTIATION	GO_POSITIVE_REGULATION_OF_ALPHA_BETA_T_CELL_DIFFERENTIATION	12	0.32204	0.846025	0.691877	0.916468	0.826336	313	tags=25%, list=9%, signal=23%	ZBTB16/SOCS5/RHOA
GO_MRNA_5_UTR_BINDING	GO_MRNA_5_UTR_BINDING	GO_MRNA_5_UTR_BINDING	16	0.306522	0.845798	0.677116	0.910029	0.820531	1037	tags=50%, list=29%, signal=36%	IGF2BP1/CCT5/LARP1/RPL41/RPL5/RPS14/RPS13/RPL26
GO_CELL_PROLIFERATION_IN_FOREBRAIN	GO_CELL_PROLIFERATION_IN_FOREBRAIN	GO_CELL_PROLIFERATION_IN_FOREBRAIN	10	0.346478	0.844816	0.666667	0.904337	0.815398	168	tags=20%, list=5%, signal=19%	KIF1A/IGF2BP1
GO_RESPONSE_TO_DOPAMINE	GO_RESPONSE_TO_DOPAMINE	GO_RESPONSE_TO_DOPAMINE	21	0.282444	0.844774	0.700326	0.917239	0.827031	37	tags=5%, list=1%, signal=5%	SLC9A3R1
GO_PHOSPHOTYROSINE_RESIDUE_BINDING	GO_PHOSPHOTYROSINE_RESIDUE_BINDING	GO_PHOSPHOTYROSINE_RESIDUE_BINDING	15	0.310114	0.844139	0.687117	0.915429	0.825399	902	tags=47%, list=25%, signal=35%	SOCS3/SHC1/VAV2/PTPN11/ABL2/RASA1/MAPK1
GO_NUCLEOSIDE_BISPHOSPHATE_BIOSYNTHETIC_PROCESS	GO_NUCLEOSIDE_BISPHOSPHATE_BIOSYNTHETIC_PROCESS	GO_NUCLEOSIDE_BISPHOSPHATE_BIOSYNTHETIC_PROCESS	19	0.290958	0.842616	0.736508	0.92864	0.837311	324	tags=16%, list=9%, signal=14%	ACSBG1/HSD17B12/FASN
GO_POSITIVE_REGULATION_OF_CELLULAR_PROTEIN_CATABOLIC_PROCESS	GO_POSITIVE_REGULATION_OF_CELLULAR_PROTEIN_CATABOLIC_PROCESS	GO_POSITIVE_REGULATION_OF_CELLULAR_PROTEIN_CATABOLIC_PROCESS	55	0.227792	0.842193	0.764706	0.940534	0.848036	640	tags=27%, list=18%, signal=23%	IL33/MSN/LDLR/PLK3/CAV1/SOCS5/USP5/GCLC/BAG6/NFE2L2/UBQLN1/SGTA/VCP/PSMC1/RACK1
GO_MULTI_ORGANISM_LOCALIZATION	GO_MULTI_ORGANISM_LOCALIZATION	GO_MULTI_ORGANISM_LOCALIZATION	26	0.265779	0.840969	0.730263	0.928088	0.836813	1098	tags=50%, list=30%, signal=35%	CAV1/KPNB1/RAN/TCP1/NUP188/KPNA2/RPS27A/NUP155/SEC13/NUP214/NUP62/NUP93/NUP98
GO_REGULATION_OF_TELOMERE_CAPPING	GO_REGULATION_OF_TELOMERE_CAPPING	GO_REGULATION_OF_TELOMERE_CAPPING	11	0.33777	0.840497	0.681564	0.910554	0.821003	91	tags=9%, list=3%, signal=9%	ERCC1
GO_VASCULAR_ENDOTHELIAL_GROWTH_FACTOR_RECEPTOR_SIGNALING_PATHWAY	GO_VASCULAR_ENDOTHELIAL_GROWTH_FACTOR_RECEPTOR_SIGNALING_PATHWAY	GO_VASCULAR_ENDOTHELIAL_GROWTH_FACTOR_RECEPTOR_SIGNALING_PATHWAY	38	0.244567	0.840275	0.764259	0.940534	0.848036	450	tags=21%, list=12%, signal=19%	FLT1/ITGB3/ITGA5/RHOA/AXL/NRP2/VAV2/MYOF
GO_REGULATION_OF_PROTEIN_ACETYLATION	GO_REGULATION_OF_PROTEIN_ACETYLATION	GO_REGULATION_OF_PROTEIN_ACETYLATION	21	0.280135	0.837866	0.71987	0.924178	0.833288	555	tags=19%, list=15%, signal=16%	LIF/SET/NOC2L/SOX4
GO_NEGATIVE_REGULATION_OF_EPITHELIAL_CELL_APOPTOTIC_PROCESS	GO_NEGATIVE_REGULATION_OF_EPITHELIAL_CELL_APOPTOTIC_PROCESS	GO_NEGATIVE_REGULATION_OF_EPITHELIAL_CELL_APOPTOTIC_PROCESS	13	0.316144	0.83728	0.695652	0.917135	0.826938	150	tags=15%, list=4%, signal=15%	HMOX1/ANGPTL4
GO_POSITIVE_REGULATION_OF_BLOOD_VESSEL_ENDOTHELIAL_CELL_MIGRATION	GO_POSITIVE_REGULATION_OF_BLOOD_VESSEL_ENDOTHELIAL_CELL_MIGRATION	GO_POSITIVE_REGULATION_OF_BLOOD_VESSEL_ENDOTHELIAL_CELL_MIGRATION	24	0.274074	0.835657	0.693603	0.916732	0.826574	389	tags=21%, list=11%, signal=19%	HMOX1/TGFB1/HDAC7/ATP5F1B/PTGS2
GO_NEGATIVE_REGULATION_OF_MUSCLE_CELL_APOPTOTIC_PROCESS	GO_NEGATIVE_REGULATION_OF_MUSCLE_CELL_APOPTOTIC_PROCESS	GO_NEGATIVE_REGULATION_OF_MUSCLE_CELL_APOPTOTIC_PROCESS	11	0.335787	0.835561	0.692737	0.916657	0.826506	22	tags=9%, list=1%, signal=9%	HMOX1
GO_PYRIMIDINE_NUCLEOTIDE_BIOSYNTHETIC_PROCESS	GO_PYRIMIDINE_NUCLEOTIDE_BIOSYNTHETIC_PROCESS	GO_PYRIMIDINE_NUCLEOTIDE_BIOSYNTHETIC_PROCESS	10	0.342371	0.834802	0.680108	0.910554	0.821003	153	tags=20%, list=4%, signal=19%	UCK2/LCLAT1
GO_PYRIMIDINE_NUCLEOTIDE_METABOLIC_PROCESS	GO_PYRIMIDINE_NUCLEOTIDE_METABOLIC_PROCESS	GO_PYRIMIDINE_NUCLEOTIDE_METABOLIC_PROCESS	10	0.342371	0.834802	0.680108	0.910554	0.821003	153	tags=20%, list=4%, signal=19%	UCK2/LCLAT1
GO_ANTIGEN_PROCESSING_AND_PRESENTATION_OF_PEPTIDE_OR_POLYSACCHARIDE_ANTIGEN_VIA_MHC_CLASS_II	GO_ANTIGEN_PROCESSING_AND_PRESENTATION_OF_PEPTIDE_OR_POLYSACCHARIDE_ANTIGEN_VIA_MHC_CLASS_II	GO_ANTIGEN_PROCESSING_AND_PRESENTATION_OF_PEPTIDE_OR_POLYSACCHARIDE_ANTIGEN_VIA_MHC_CLASS_II	42	0.24083	0.833461	0.74026	0.931123	0.839549	1116	tags=40%, list=31%, signal=28%	KIF26A/CTSV/SPTBN2/ACTR1B/DYNLL1/CLTA/RAB7A/DCTN2/AP2A1/CAPZB/AP2M1/CLTC/SEC13/KIF2A/DCTN1/SEC24C/DNM2
GO_NEURON_PROJECTION_TERMINUS	GO_NEURON_PROJECTION_TERMINUS	GO_NEURON_PROJECTION_TERMINUS	25	0.266695	0.83342	0.696078	0.917135	0.826938	673	tags=32%, list=19%, signal=26%	ITGA2/NCS1/PTPRN/TANC1/HSPA8/CAD/GIT1/CYFIP1
GO_CELL_CELL_JUNCTION_ORGANIZATION	GO_CELL_CELL_JUNCTION_ORGANIZATION	GO_CELL_CELL_JUNCTION_ORGANIZATION	65	0.218429	0.833093	0.786885	0.947137	0.853988	350	tags=17%, list=10%, signal=16%	CDH3/EPHA2/GJA1/CD9/TGFB1/HDAC7/ZNF703/CAV1/RHOA/ARF6/MAP4K4
GO_DNA_DAMAGE_RESPONSE_DETECTION_OF_DNA_DAMAGE	GO_DNA_DAMAGE_RESPONSE_DETECTION_OF_DNA_DAMAGE	GO_DNA_DAMAGE_RESPONSE_DETECTION_OF_DNA_DAMAGE	15	0.305956	0.832822	0.696319	0.917135	0.826938	927	tags=47%, list=25%, signal=35%	RPS3/SOX4/PARP1/RPA1/DDB1/RPS27A/POLD1
GO_SEMAPHORIN_PLEXIN_SIGNALING_PATHWAY	GO_SEMAPHORIN_PLEXIN_SIGNALING_PATHWAY	GO_SEMAPHORIN_PLEXIN_SIGNALING_PATHWAY	13	0.314411	0.832689	0.698551	0.917239	0.827031	429	tags=31%, list=12%, signal=27%	SEMA7A/ARHGDIA/NRP2/PLXND1
GO_LENS_DEVELOPMENT_IN_CAMERA_TYPE_EYE	GO_LENS_DEVELOPMENT_IN_CAMERA_TYPE_EYE	GO_LENS_DEVELOPMENT_IN_CAMERA_TYPE_EYE	24	0.272902	0.832084	0.700337	0.917239	0.827031	344	tags=17%, list=9%, signal=15%	EPHA2/VIM/WNT5A/CDK4
GO_RESPONSE_TO_LEUKEMIA_INHIBITORY_FACTOR	GO_RESPONSE_TO_LEUKEMIA_INHIBITORY_FACTOR	GO_RESPONSE_TO_LEUKEMIA_INHIBITORY_FACTOR	29	0.254553	0.831521	0.755932	0.937972	0.845725	370	tags=17%, list=10%, signal=16%	SOCS3/HK2/SLC25A5/JARID2/NRP2
GO_NEUTRAL_LIPID_METABOLIC_PROCESS	GO_NEUTRAL_LIPID_METABOLIC_PROCESS	GO_NEUTRAL_LIPID_METABOLIC_PROCESS	18	0.290707	0.831072	0.718266	0.924178	0.833288	636	tags=33%, list=17%, signal=28%	CPT1A/LDLR/CAV1/CAT/GPX1/PTPN11
GO_NEGATIVE_REGULATION_OF_PROTEASOMAL_PROTEIN_CATABOLIC_PROCESS	GO_NEGATIVE_REGULATION_OF_PROTEASOMAL_PROTEIN_CATABOLIC_PROCESS	GO_NEGATIVE_REGULATION_OF_PROTEASOMAL_PROTEIN_CATABOLIC_PROCESS	19	0.286639	0.830109	0.742857	0.931571	0.839954	604	tags=26%, list=17%, signal=22%	MAP1A/HSP90AB1/BAG6/RPL11/SGTA
GO_REGULATION_OF_AUTOPHAGY	GO_REGULATION_OF_AUTOPHAGY	GO_REGULATION_OF_AUTOPHAGY	102	0.197988	0.83006	0.881818	0.980328	0.883916	553	tags=16%, list=15%, signal=14%	HMOX1/SH3BP4/HK2/RRAGD/GAPDH/PLK3/ATP13A2/PIP4K2B/STAT3/RAB1B/TP53/EIF4G1/CDC37/LARP1/UBQLN1/SREBF2
GO_REGULATION_OF_ANION_TRANSPORT	GO_REGULATION_OF_ANION_TRANSPORT	GO_REGULATION_OF_ANION_TRANSPORT	19	0.286554	0.829863	0.742857	0.931571	0.839954	1051	tags=42%, list=29%, signal=30%	STC1/MIF/PRELID1/AKT2/CEBPB/PRNP/AKT1/STXBP1
GO_VASCULAR_ENDOTHELIAL_GROWTH_FACTOR_SIGNALING_PATHWAY	GO_VASCULAR_ENDOTHELIAL_GROWTH_FACTOR_SIGNALING_PATHWAY	GO_VASCULAR_ENDOTHELIAL_GROWTH_FACTOR_SIGNALING_PATHWAY	15	0.304861	0.829842	0.705521	0.919547	0.829112	466	tags=27%, list=13%, signal=23%	FLT1/CD63/NRP2/MYO1C
GO_NEGATIVE_REGULATION_OF_CYTOSKELETON_ORGANIZATION	GO_NEGATIVE_REGULATION_OF_CYTOSKELETON_ORGANIZATION	GO_NEGATIVE_REGULATION_OF_CYTOSKELETON_ORGANIZATION	49	0.228121	0.827743	0.804348	0.953612	0.859827	341	tags=12%, list=9%, signal=11%	CAPG/SPTBN2/MYADM/FKBP4/MTPN/PFN1
GO_REGULATION_OF_RNA_BINDING	GO_REGULATION_OF_RNA_BINDING	GO_REGULATION_OF_RNA_BINDING	10	0.339435	0.827642	0.698925	0.917239	0.827031	658	tags=50%, list=18%, signal=41%	EIF3D/EIF4G1/EIF3C/NCBP1/EIF4A3
GO_CARBOHYDRATE_HOMEOSTASIS	GO_CARBOHYDRATE_HOMEOSTASIS	GO_CARBOHYDRATE_HOMEOSTASIS	59	0.220034	0.825191	0.806122	0.953629	0.859842	714	tags=29%, list=20%, signal=24%	IGFBP5/HK2/PTPRN/USF1/LGALS1/TIAM1/HK1/STAT3/GCLC/PTCH1/SOX4/NADK/PTPN11/RACK1/LRP5/SMARCA4/RPS6
GO_POSITIVE_REGULATION_OF_SUBSTRATE_ADHESION_DEPENDENT_CELL_SPREADING	GO_POSITIVE_REGULATION_OF_SUBSTRATE_ADHESION_DEPENDENT_CELL_SPREADING	GO_POSITIVE_REGULATION_OF_SUBSTRATE_ADHESION_DEPENDENT_CELL_SPREADING	17	0.292015	0.821418	0.721003	0.924178	0.833288	359	tags=24%, list=10%, signal=21%	MYADM/DOCK5/ARHGEF7/PREX1
GO_BETA_CATENIN_TCF_COMPLEX_ASSEMBLY	GO_BETA_CATENIN_TCF_COMPLEX_ASSEMBLY	GO_BETA_CATENIN_TCF_COMPLEX_ASSEMBLY	13	0.309912	0.820776	0.718841	0.924178	0.833288	1353	tags=62%, list=37%, signal=39%	SMARCA4/TLE3/PYGO2/TRRAP/KMT2D/CTNNB1/ASH2L/HDAC1
GO_ENDOSOME	GO_ENDOSOME	GO_ENDOSOME	246	0.173824	0.820704	1	1	0.901653	688	tags=20%, list=19%, signal=17%	SPHK1/TF/BDKRB2/RET/FLT1/RNF11/SLC48A1/GPC1/GJA1/RHOB/RRAGD/CORO1C/LDLR/PTPRN/LITAF/FURIN/GFRA1/CD63/CAV1/ATP13A2/RHOA/ARF6/RAN/BIN1/HSPD1/ANXA2/ECE1/UBA1/PLEKHB2/ITGB1/CLSTN1/ATP1A1/CLTA/RAB7A/ARRDC4/AKT2/ARL8A/ATP6AP1/STEAP2/MICALL2/EHD4/MICALL1/SQSTM1/WASHC5/PIP5K1C/FLOT2/ALS2/RCC2/AP2A1
GO_INTRA_GOLGI_VESICLE_MEDIATED_TRANSPORT	GO_INTRA_GOLGI_VESICLE_MEDIATED_TRANSPORT	GO_INTRA_GOLGI_VESICLE_MEDIATED_TRANSPORT	11	0.329655	0.820304	0.712291	0.922586	0.831852	2441	tags=100%, list=67%, signal=33%	NAPA/RAB6A/COPZ1/COPG1/COG5/GOSR2/COPB2/COPA/COPB1/GOLGA5/GOLGA3
GO_DNA_DAMAGE_RESPONSE_SIGNAL_TRANSDUCTION_BY_P53_CLASS_MEDIATOR	GO_DNA_DAMAGE_RESPONSE_SIGNAL_TRANSDUCTION_BY_P53_CLASS_MEDIATOR	GO_DNA_DAMAGE_RESPONSE_SIGNAL_TRANSDUCTION_BY_P53_CLASS_MEDIATOR	43	0.234205	0.819692	0.801688	0.953487	0.859714	417	tags=19%, list=11%, signal=17%	PCBP4/CD44/SPRED3/SPRED1/PLK3/MIF/PRMT1/TP53
GO_CARDIAC_MUSCLE_CELL_PROLIFERATION	GO_CARDIAC_MUSCLE_CELL_PROLIFERATION	GO_CARDIAC_MUSCLE_CELL_PROLIFERATION	18	0.286571	0.81925	0.743034	0.931571	0.839954	443	tags=33%, list=12%, signal=29%	NOTCH1/GJA1/RBPJ/JARID2/RXRA/PRKAR1A
GO_NEGATIVE_REGULATION_OF_MRNA_PROCESSING	GO_NEGATIVE_REGULATION_OF_MRNA_PROCESSING	GO_NEGATIVE_REGULATION_OF_MRNA_PROCESSING	21	0.273029	0.816613	0.752443	0.936971	0.844822	2649	tags=100%, list=73%, signal=27%	SAP18/RNPS1/PTBP1/U2AF2/HNRNPL/SUPT5H/SRSF7/SRSF9/SRSF4/RNF40/NPM1/HNRNPK/CTR9/CCNT1/SRSF6/DYRK1A/HNRNPA2B1/RNF20/SFSWAP/ZC3H14/SRSF10
GO_SCHWANN_CELL_DIFFERENTIATION	GO_SCHWANN_CELL_DIFFERENTIATION	GO_SCHWANN_CELL_DIFFERENTIATION	17	0.289682	0.814856	0.730408	0.928088	0.836813	271	tags=18%, list=7%, signal=16%	NAB2/GPC1/ADGRG6
GO_NEURONAL_STEM_CELL_POPULATION_MAINTENANCE	GO_NEURONAL_STEM_CELL_POPULATION_MAINTENANCE	GO_NEURONAL_STEM_CELL_POPULATION_MAINTENANCE	12	0.310039	0.814497	0.714286	0.923048	0.832269	168	tags=17%, list=5%, signal=16%	NOTCH1/IGF2BP1
GO_NEGATIVE_REGULATION_OF_CELL_CYCLE_PROCESS	GO_NEGATIVE_REGULATION_OF_CELL_CYCLE_PROCESS	GO_NEGATIVE_REGULATION_OF_CELL_CYCLE_PROCESS	114	0.191616	0.812378	0.941748	1	0.901653	751	tags=26%, list=21%, signal=22%	LIF/PCBP4/ZFP36L2/CDKN2B/CCND1/PLK3/PSMD7/MIF/PSMD1/CDK4/PRMT1/PSMD4/PSMB7/HSP90AB1/TP53/PRKAR1A/PSMD3/PSMC3/PSMD8/PSMB2/PSMB4/PSMD11/SOX4/PSMC1/PSMB1/BUB1B/RBBP7/TOPBP1/PSMB6/PSMD2
GO_MRNA_BINDING	GO_MRNA_BINDING	GO_MRNA_BINDING	140	0.185509	0.812377	0.986486	1	0.901653	660	tags=21%, list=18%, signal=18%	SLPI/ESRP1/PCBP4/ZFP36L2/IGF2BP1/YBX3/CCT5/CARHSP1/G3BP1/XPO5/CNBP/RPL35/EIF3D/TP53/EIF4G1/SERBP1/RPS2/EIF4A1/HNRNPAB/LARP1/ETF1/NCBP1/RPS3/PABPC1/CLUH/RPL41/FXR2/RPL7/EIF4A3/RNPS1
GO_POSITIVE_REGULATION_OF_SIGNAL_TRANSDUCTION_BY_P53_CLASS_MEDIATOR	GO_POSITIVE_REGULATION_OF_SIGNAL_TRANSDUCTION_BY_P53_CLASS_MEDIATOR	GO_POSITIVE_REGULATION_OF_SIGNAL_TRANSDUCTION_BY_P53_CLASS_MEDIATOR	12	0.309196	0.812283	0.714286	0.923048	0.832269	159	tags=17%, list=4%, signal=16%	SPRED3/SPRED1
GO_NEGATIVE_REGULATION_OF_LIPID_METABOLIC_PROCESS	GO_NEGATIVE_REGULATION_OF_LIPID_METABOLIC_PROCESS	GO_NEGATIVE_REGULATION_OF_LIPID_METABOLIC_PROCESS	17	0.288652	0.811957	0.730408	0.928088	0.836813	1089	tags=53%, list=30%, signal=37%	SPHK1/ATP1A1/SOD1/REST/SNAI1/AKT1/INSIG1/ACADVL/SCAP
GO_APICAL_JUNCTION_ASSEMBLY	GO_APICAL_JUNCTION_ASSEMBLY	GO_APICAL_JUNCTION_ASSEMBLY	26	0.256545	0.811753	0.763158	0.940534	0.848036	821	tags=42%, list=23%, signal=33%	EPHA2/GJA1/RHOA/MYO1C/CTNNA1/MICALL2/RHOC/WDR1/ACTN4/AFDN/SNAI1
GO_PROTEIN_IMPORT	GO_PROTEIN_IMPORT	GO_PROTEIN_IMPORT	65	0.212387	0.810051	0.84153	0.967247	0.872121	486	tags=22%, list=13%, signal=19%	LMNA/ZIC1/TGFB1/TXNIP/KPNB1/RAN/PHB2/HSPD1/STAT3/PTGS2/HSPA8/TP53/HSPA4/TNPO2
GO_CYTOSKELETON_DEPENDENT_CYTOKINESIS	GO_CYTOSKELETON_DEPENDENT_CYTOKINESIS	GO_CYTOSKELETON_DEPENDENT_CYTOKINESIS	34	0.242202	0.809821	0.789668	0.948191	0.85494	770	tags=29%, list=21%, signal=23%	SNX9/RHOB/RHOA/CFL1/INCENP/KIF20A/RHOC/WASHC5/SNX18/RASA1
GO_REGION_OF_CYTOSOL	GO_REGION_OF_CYTOSOL	GO_REGION_OF_CYTOSOL	11	0.325426	0.809781	0.72067	0.924178	0.833288	658	tags=27%, list=18%, signal=22%	NCS1/HSPA8/EIF4A3
GO_DNA_GEOMETRIC_CHANGE	GO_DNA_GEOMETRIC_CHANGE	GO_DNA_GEOMETRIC_CHANGE	40	0.235561	0.808394	0.824268	0.96089	0.866389	861	tags=38%, list=24%, signal=29%	HMGA1/CHD4/NAV2/G3BP1/TP53/MCM7/MCM6/MCM5/PARP1/RPA1/RAD23B/MCM3/DDB1/MCM2/RPS27A
GO_CORTICAL_CYTOSKELETON	GO_CORTICAL_CYTOSKELETON	GO_CORTICAL_CYTOSKELETON	46	0.226856	0.808243	0.816667	0.95587	0.861863	816	tags=28%, list=22%, signal=22%	SNX9/SPTBN2/MYADM/CAPN2/PPP1R9B/CFL1/CAP1/FLOT2/CTTN/MAPRE1/WDR1/ACTN4/EEF1A1
GO_ROUGH_ENDOPLASMIC_RETICULUM	GO_ROUGH_ENDOPLASMIC_RETICULUM	GO_ROUGH_ENDOPLASMIC_RETICULUM	37	0.23732	0.806511	0.81323	0.95587	0.861863	1090	tags=43%, list=30%, signal=31%	UBA1/RPL6/HM13/RPL27/RPL18/RPS23/MACO1/RPN1/STAU1/SRPRA/GLUL/RPS21/NUCB1/LIN28A/RPN2/RPL4
GO_RNA_POLYMERASE_BINDING	GO_RNA_POLYMERASE_BINDING	GO_RNA_POLYMERASE_BINDING	29	0.246622	0.805613	0.786441	0.94694	0.853811	823	tags=21%, list=23%, signal=16%	STOM/BIN1/TCOF1/AGO2/RRN3/WDR43
GO_REGULATION_OF_POSTSYNAPTIC_MEMBRANE_NEUROTRANSMITTER_RECEPTOR_LEVELS	GO_REGULATION_OF_POSTSYNAPTIC_MEMBRANE_NEUROTRANSMITTER_RECEPTOR_LEVELS	GO_REGULATION_OF_POSTSYNAPTIC_MEMBRANE_NEUROTRANSMITTER_RECEPTOR_LEVELS	18	0.281526	0.804827	0.764706	0.940534	0.848036	787	tags=28%, list=22%, signal=22%	ITGB3/SCRIB/CLSTN1/FLOT2/YWHAE
GO_MODIFICATION_BY_SYMBIONT_OF_HOST_MORPHOLOGY_OR_PHYSIOLOGY	GO_MODIFICATION_BY_SYMBIONT_OF_HOST_MORPHOLOGY_OR_PHYSIOLOGY	GO_MODIFICATION_BY_SYMBIONT_OF_HOST_MORPHOLOGY_OR_PHYSIOLOGY	19	0.277782	0.80446	0.784127	0.946426	0.853347	480	tags=32%, list=13%, signal=28%	TGFB1/GAPDH/KPNB1/RXRA/BCL2L1/SCRIB
GO_CARDIAC_CONDUCTION	GO_CARDIAC_CONDUCTION	GO_CARDIAC_CONDUCTION	23	0.265228	0.804361	0.743243	0.931571	0.839954	349	tags=22%, list=10%, signal=20%	ITPR3/GJA1/CAV1/ASPH/BIN1
GO_TRANSCRIPTION_COFACTOR_BINDING	GO_TRANSCRIPTION_COFACTOR_BINDING	GO_TRANSCRIPTION_COFACTOR_BINDING	15	0.295041	0.80311	0.745399	0.933088	0.841322	623	tags=27%, list=17%, signal=22%	HDGF/TP53/NFE2L2/TEAD2
GO_REGULATION_OF_PROTEIN_MODIFICATION_BY_SMALL_PROTEIN_CONJUGATION_OR_REMOVAL	GO_REGULATION_OF_PROTEIN_MODIFICATION_BY_SMALL_PROTEIN_CONJUGATION_OR_REMOVAL	GO_REGULATION_OF_PROTEIN_MODIFICATION_BY_SMALL_PROTEIN_CONJUGATION_OR_REMOVAL	78	0.200583	0.802441	0.929032	1	0.901653	738	tags=24%, list=20%, signal=20%	SPHK1/EGR1/CAV1/FKBP1A/HSP90AB1/GCLC/RPS2/GTPBP4/IVNS1ABP/RPS3/ARRDC4/UBQLN1/SOX4/RPL11/VCP/SQSTM1/UBR5/U2AF2/RPL5
GO_TRANSPORTER_COMPLEX	GO_TRANSPORTER_COMPLEX	GO_TRANSPORTER_COMPLEX	24	0.2627	0.800979	0.784512	0.946563	0.853471	731	tags=33%, list=20%, signal=27%	LRRC8D/CLIC1/FKBP1A/SCRIB/ATP1A1/ATP1B3/CTTN/PTPA
GO_RESPONSE_TO_HYPEROXIA	GO_RESPONSE_TO_HYPEROXIA	GO_RESPONSE_TO_HYPEROXIA	13	0.302395	0.800866	0.736232	0.92864	0.837311	440	tags=31%, list=12%, signal=27%	CAV1/CDK4/TP53/CAT
GO_INSULIN_SECRETION_INVOLVED_IN_CELLULAR_RESPONSE_TO_GLUCOSE_STIMULUS	GO_INSULIN_SECRETION_INVOLVED_IN_CELLULAR_RESPONSE_TO_GLUCOSE_STIMULUS	GO_INSULIN_SECRETION_INVOLVED_IN_CELLULAR_RESPONSE_TO_GLUCOSE_STIMULUS	15	0.294205	0.800836	0.751534	0.936869	0.844731	1217	tags=60%, list=33%, signal=40%	PTPRN/TIAM1/NADK/LRP5/RAC1/CDK16/HMGCR/LRP1/RAB11B
GO_REGULATION_OF_GENERATION_OF_PRECURSOR_METABOLITES_AND_ENERGY	GO_REGULATION_OF_GENERATION_OF_PRECURSOR_METABOLITES_AND_ENERGY	GO_REGULATION_OF_GENERATION_OF_PRECURSOR_METABOLITES_AND_ENERGY	39	0.232259	0.80071	0.813492	0.95587	0.861863	609	tags=28%, list=17%, signal=24%	SHMT2/PPP1CA/RHOA/PHB2/PGK1/STAT3/IDE/TP53/PRELID1/AKT2/VCP
GO_9PLUS2_MOTILE_CILIUM	GO_9PLUS2_MOTILE_CILIUM	GO_9PLUS2_MOTILE_CILIUM	10	0.327897	0.799509	0.723118	0.92475	0.833804	37	tags=10%, list=1%, signal=10%	SLC9A3R1
GO_NEUROMUSCULAR_PROCESS_CONTROLLING_BALANCE	GO_NEUROMUSCULAR_PROCESS_CONTROLLING_BALANCE	GO_NEUROMUSCULAR_PROCESS_CONTROLLING_BALANCE	14	0.295713	0.798826	0.743284	0.931571	0.839954	319	tags=14%, list=9%, signal=13%	ABR/BCR
GO_RESPONSE_TO_HEAT	GO_RESPONSE_TO_HEAT	GO_RESPONSE_TO_HEAT	66	0.206908	0.797945	0.847368	0.968008	0.872808	1041	tags=45%, list=29%, signal=33%	CD34/HMOX1/FKBP4/HSPA9/PTGS2/HSP90AB1/HSPA8/GCLC/TP53/MYOF/BAG1/HSPH1/VCP/SOD1/EIF2S1/NUP188/RPA1/RBBP7/DNAJA2/YWHAE/PTGES3/CDKN1A/MAPK1/NUP155/AKT1/HSBP1/SEC13/NUP214/NUP62/NUP93
GO_POSTSYNAPTIC_CYTOSOL	GO_POSTSYNAPTIC_CYTOSOL	GO_POSTSYNAPTIC_CYTOSOL	10	0.326501	0.796106	0.725806	0.925602	0.834572	658	tags=30%, list=18%, signal=25%	NCS1/HSPA8/EIF4A3
GO_NUCLEOLUS	GO_NUCLEOLUS	GO_NUCLEOLUS	293	0.168304	0.795854	1	1	0.901653	761	tags=24%, list=21%, signal=21%	PCDH1/HMOX1/MYCN/ITPR3/ENC1/ETV4/CAPG/PHLDA1/PTPN13/MYO10/MIDN/RBPJ/CCND2/MYBBP1A/PPP1CA/TXNRD1/PA2G4/PLK3/NOP2/NSUN2/DDX54/BOP1/EEF1D/TWIST2/RAN/HSPA9/HEATR1/CDK4/FTSJ3/TCOF1/HSPA8/RPL35/TP53/PPAN/MYO1C/UTP4/NOC2L/GTPBP4/DDX21/RPS25/RPS3/RPL18/PDCD11/RPL13/DROSHA/RPL11/EIF3L/RPL7A/PARP1/IPO5/RRP12/SF3B3/SSRP1/RPL7/EIF4A3/TEX10/NOL9/PTBP1/RCC2/SENP3/NOL6/URB1/RPL19/SMARCA4/RPS6/RPL5/BAZ2A/POLR1A/…
GO_RESPONSE_TO_INCREASED_OXYGEN_LEVELS	GO_RESPONSE_TO_INCREASED_OXYGEN_LEVELS	GO_RESPONSE_TO_INCREASED_OXYGEN_LEVELS	15	0.292126	0.795175	0.757669	0.937981	0.845733	888	tags=47%, list=24%, signal=35%	CAV1/CDK4/TP53/CAT/ATP6AP1/ATP6V1A/CDKN1A
GO_RECYCLING_ENDOSOME	GO_RECYCLING_ENDOSOME	GO_RECYCLING_ENDOSOME	42	0.229095	0.792849	0.839827	0.966562	0.871503	617	tags=21%, list=17%, signal=18%	TF/RNF11/ARF6/RAN/PLEKHB2/ITGB1/MICALL2/EHD4/MICALL1
GO_UBIQUITIN_LIKE_PROTEIN_CONJUGATING_ENZYME_ACTIVITY	GO_UBIQUITIN_LIKE_PROTEIN_CONJUGATING_ENZYME_ACTIVITY	GO_UBIQUITIN_LIKE_PROTEIN_CONJUGATING_ENZYME_ACTIVITY	17	0.281592	0.7921	0.752351	0.936971	0.844822	1537	tags=76%, list=42%, signal=44%	UBE2O/UBE2Z/UBE2Q2/CDC34/UBE2L3/UBE2Q1/UBE2I/UBE2D3/UBE2H/UBE2S/UBE2J2/UBE2R2/UBE3B
GO_MAINTENANCE_OF_PROTEIN_LOCATION	GO_MAINTENANCE_OF_PROTEIN_LOCATION	GO_MAINTENANCE_OF_PROTEIN_LOCATION	43	0.226289	0.791987	0.85654	0.971279	0.875757	358	tags=14%, list=10%, signal=13%	HK2/TXN/RANGAP1/CAV1/HK1/LTBP1
GO_MHC_PROTEIN_BINDING	GO_MHC_PROTEIN_BINDING	GO_MHC_PROTEIN_BINDING	11	0.317988	0.791271	0.743017	0.931571	0.839954	773	tags=55%, list=21%, signal=43%	ATP5F1B/TUBB4B/TUBB/VCP/ATP5F1A/CD81
GO_AMIDE_TRANSMEMBRANE_TRANSPORTER_ACTIVITY	GO_AMIDE_TRANSMEMBRANE_TRANSPORTER_ACTIVITY	GO_AMIDE_TRANSMEMBRANE_TRANSPORTER_ACTIVITY	10	0.324432	0.791062	0.733871	0.928436	0.837127	210	tags=20%, list=6%, signal=19%	GJA1/ABCC1
GO_REGULATION_OF_GENE_SILENCING	GO_REGULATION_OF_GENE_SILENCING	GO_REGULATION_OF_GENE_SILENCING	55	0.21379	0.790423	0.862745	0.973672	0.877914	420	tags=15%, list=12%, signal=13%	MYCN/HMGA1/NCOR2/TGFB1/STAT3/XPO5/TP53/EIF4G1
GO_POSITIVE_REGULATION_OF_DEPHOSPHORYLATION	GO_POSITIVE_REGULATION_OF_DEPHOSPHORYLATION	GO_POSITIVE_REGULATION_OF_DEPHOSPHORYLATION	20	0.271648	0.790407	0.781457	0.944336	0.851464	731	tags=40%, list=20%, signal=32%	ITGA2/RIPK3/TGFB1/HSP90AB1/PPP2R5D/SYMPK/PTBP1/PTPA
GO_MITOPHAGY	GO_MITOPHAGY	GO_MITOPHAGY	10	0.324096	0.790243	0.733871	0.928436	0.837127	625	tags=30%, list=17%, signal=25%	TP53/CDC37/SQSTM1
GO_NEGATIVE_REGULATION_OF_PROTEIN_CONTAINING_COMPLEX_ASSEMBLY	GO_NEGATIVE_REGULATION_OF_PROTEIN_CONTAINING_COMPLEX_ASSEMBLY	GO_NEGATIVE_REGULATION_OF_PROTEIN_CONTAINING_COMPLEX_ASSEMBLY	43	0.225277	0.788445	0.85654	0.971279	0.875757	341	tags=14%, list=9%, signal=13%	CAPG/SPTBN2/MYADM/FKBP4/MTPN/PFN1
GO_PHOSPHATIDYLCHOLINE_METABOLIC_PROCESS	GO_PHOSPHATIDYLCHOLINE_METABOLIC_PROCESS	GO_PHOSPHATIDYLCHOLINE_METABOLIC_PROCESS	12	0.300046	0.788245	0.747899	0.934038	0.842178	203	tags=17%, list=6%, signal=16%	LDLR/CAPN2
GO_ORGANOPHOSPHATE_ESTER_TRANSPORT	GO_ORGANOPHOSPHATE_ESTER_TRANSPORT	GO_ORGANOPHOSPHATE_ESTER_TRANSPORT	24	0.257205	0.784224	0.808081	0.953743	0.859945	846	tags=42%, list=23%, signal=32%	GJA1/LDLR/SLC25A5/ABCC1/PRELID1/PITPNA/SLC25A4/NPC2/ATP8B2/SCARB2
GO_CHAPERONE_COFACTOR_DEPENDENT_PROTEIN_REFOLDING	GO_CHAPERONE_COFACTOR_DEPENDENT_PROTEIN_REFOLDING	GO_CHAPERONE_COFACTOR_DEPENDENT_PROTEIN_REFOLDING	12	0.298242	0.783506	0.7507	0.936833	0.844698	1272	tags=75%, list=35%, signal=49%	HSPA9/HSPA8/BAG1/HSPH1/PTGES3/ST13/DNAJC7/HSPA5/GAK
GO_REGULATION_OF_NUCLEAR_TRANSCRIBED_MRNA_CATABOLIC_PROCESS_DEADENYLATION_DEPENDENT_DECAY	GO_REGULATION_OF_NUCLEAR_TRANSCRIBED_MRNA_CATABOLIC_PROCESS_DEADENYLATION_DEPENDENT_DECAY	GO_REGULATION_OF_NUCLEAR_TRANSCRIBED_MRNA_CATABOLIC_PROCESS_DEADENYLATION_DEPENDENT_DECAY	10	0.320097	0.780491	0.752688	0.936971	0.844822	768	tags=40%, list=21%, signal=32%	ZFP36L2/PABPC1/TNRC6C/AGO2
GO_REGULATION_OF_ATPASE_ACTIVITY	GO_REGULATION_OF_ATPASE_ACTIVITY	GO_REGULATION_OF_ATPASE_ACTIVITY	24	0.255766	0.779836	0.811448	0.955626	0.861643	1331	tags=58%, list=37%, signal=37%	MSH6/UHRF1/PFN1/TP53/DYNLL1/ATP1B3/DNAJA2/MCM2/DNAJC10/NAPA/SNRNP70/DNAJB11/DNAJA1/DNAJB6
GO_SYNAPSE_ASSEMBLY	GO_SYNAPSE_ASSEMBLY	GO_SYNAPSE_ASSEMBLY	31	0.237291	0.779583	0.826389	0.96089	0.866389	484	tags=26%, list=13%, signal=23%	WNT5A/SPTBN2/IL1RAP/ARF6/ADGRL1/EIF4G1/PLXND1/CLSTN1
GO_MICROTUBULE_BUNDLE_FORMATION	GO_MICROTUBULE_BUNDLE_FORMATION	GO_MICROTUBULE_BUNDLE_FORMATION	14	0.287684	0.777139	0.770149	0.941264	0.848693	739	tags=21%, list=20%, signal=17%	NAV1/KIF20A/MAPRE1
GO_NEGATIVE_REGULATION_OF_ENDOTHELIAL_CELL_PROLIFERATION	GO_NEGATIVE_REGULATION_OF_ENDOTHELIAL_CELL_PROLIFERATION	GO_NEGATIVE_REGULATION_OF_ENDOTHELIAL_CELL_PROLIFERATION	11	0.312284	0.777077	0.756983	0.937972	0.845725	265	tags=27%, list=7%, signal=25%	FLT1/GJA1/CAV1
GO_SPECIFIC_GRANULE_MEMBRANE	GO_SPECIFIC_GRANULE_MEMBRANE	GO_SPECIFIC_GRANULE_MEMBRANE	17	0.27615	0.77679	0.780564	0.944336	0.851464	878	tags=35%, list=24%, signal=27%	STOM/DEGS1/DNAJC5/MLEC/SLC44A2/UBR4
GO_PYRIMIDINE_CONTAINING_COMPOUND_BIOSYNTHETIC_PROCESS	GO_PYRIMIDINE_CONTAINING_COMPOUND_BIOSYNTHETIC_PROCESS	GO_PYRIMIDINE_CONTAINING_COMPOUND_BIOSYNTHETIC_PROCESS	11	0.311868	0.776043	0.756983	0.937972	0.845725	153	tags=18%, list=4%, signal=17%	UCK2/LCLAT1
GO_MITOTIC_CYTOKINESIS	GO_MITOTIC_CYTOKINESIS	GO_MITOTIC_CYTOKINESIS	29	0.237401	0.775492	0.830508	0.961467	0.86691	770	tags=31%, list=21%, signal=25%	SNX9/RHOB/RHOA/CFL1/INCENP/KIF20A/RHOC/SNX18/RASA1
GO_POSITIVE_REGULATION_OF_MACROAUTOPHAGY	GO_POSITIVE_REGULATION_OF_MACROAUTOPHAGY	GO_POSITIVE_REGULATION_OF_MACROAUTOPHAGY	28	0.2379	0.772663	0.826087	0.96089	0.866389	468	tags=14%, list=13%, signal=13%	HMOX1/PIP4K2B/CDC37/LARP1
GO_PROTEASOMAL_PROTEIN_CATABOLIC_PROCESS	GO_PROTEASOMAL_PROTEIN_CATABOLIC_PROCESS	GO_PROTEASOMAL_PROTEIN_CATABOLIC_PROCESS	170	0.17158	0.771726	0.984127	1	0.901653	762	tags=25%, list=21%, signal=20%	IL33/ENC1/GNA12/PLK3/PSMD7/CAV1/SOCS5/MAP1A/PSMD1/USP5/PSMD4/PSMB7/HSP90AB1/GCLC/PSMD3/HM13/BAG6/PSMC3/NFE2L2/PSMD8/PSMB2/PSMB4/UBQLN1/PSMD11/GPX1/RPL11/SGTA/VCP/PSMC1/RACK1/FBXW11/FBXL5/PSMB1/BUB1B/RNF187/NPLOC4/RAD23B/CDC34/PSMB6/PSMD2/UBE4B/STT3B
GO_POSITIVE_REGULATION_OF_VIRAL_LIFE_CYCLE	GO_POSITIVE_REGULATION_OF_VIRAL_LIFE_CYCLE	GO_POSITIVE_REGULATION_OF_VIRAL_LIFE_CYCLE	28	0.23719	0.770356	0.829431	0.96093	0.866425	565	tags=21%, list=16%, signal=18%	STOM/NOTCH1/PPIA/LGALS1/LARP1/PABPC1
GO_POSITIVE_REGULATION_OF_VIRAL_PROCESS	GO_POSITIVE_REGULATION_OF_VIRAL_PROCESS	GO_POSITIVE_REGULATION_OF_VIRAL_PROCESS	45	0.21882	0.7701	0.885106	0.982076	0.885492	565	tags=20%, list=16%, signal=17%	STOM/NOTCH1/JUN/PPIA/LGALS1/CFL1/LARP1/RAB7A/PABPC1
GO_PROTEIN_SUMOYLATION	GO_PROTEIN_SUMOYLATION	GO_PROTEIN_SUMOYLATION	30	0.232449	0.768232	0.845638	0.967728	0.872555	1107	tags=40%, list=30%, signal=28%	EGR1/RANGAP1/ZMIZ1/SAE1/TRIM28/NUP188/NUP155/NUP214/NUP62/NUP93/NUP98/MDM2
GO_PROTEIN_LIPID_COMPLEX_SUBUNIT_ORGANIZATION	GO_PROTEIN_LIPID_COMPLEX_SUBUNIT_ORGANIZATION	GO_PROTEIN_LIPID_COMPLEX_SUBUNIT_ORGANIZATION	15	0.280671	0.763994	0.803681	0.953612	0.859827	349	tags=20%, list=10%, signal=18%	SNX9/PLA2G7/BIN1
GO_POSITIVE_REGULATION_OF_CYCLIN_DEPENDENT_PROTEIN_KINASE_ACTIVITY	GO_POSITIVE_REGULATION_OF_CYCLIN_DEPENDENT_PROTEIN_KINASE_ACTIVITY	GO_POSITIVE_REGULATION_OF_CYCLIN_DEPENDENT_PROTEIN_KINASE_ACTIVITY	15	0.279669	0.761267	0.806748	0.953629	0.859842	1010	tags=47%, list=28%, signal=34%	CCND1/CCND2/HSP90AB1/CCND3/CDKN1A/AKT1/SRC
GO_REGULATION_OF_MRNA_METABOLIC_PROCESS	GO_REGULATION_OF_MRNA_METABOLIC_PROCESS	GO_REGULATION_OF_MRNA_METABOLIC_PROCESS	163	0.167844	0.755521	0.985714	1	0.901653	971	tags=31%, list=27%, signal=24%	PCBP4/VIM/ZFP36L2/IGF2BP1/YBX3/PSMD7/SET/YBX1/PSMD1/CARHSP1/PSMD4/PSMB7/HSPA8/YWHAZ/EIF4G1/SERBP1/PSMD3/LARP1/PSMC3/PSMD8/NCBP1/PSMB2/YWHAB/PSMB4/PSMD11/PABPC1/SAP18/PSMC1/FXR2/RNPS1/PTBP1/PSMB1/SRSF2/U2AF2/REST/PSMB6/TNRC6C/PSMD2/AGO2/HNRNPA0/TRIM71/RPS27A/PRDX6/RBM8A/UPF1/PSME3/SAMD4A/HNRNPL/PRPF19/AKT1/HNRNPC
GO_POLE_PLASM	GO_POLE_PLASM	GO_POLE_PLASM	11	0.303431	0.755048	0.77933	0.944336	0.851464	372	tags=18%, list=10%, signal=16%	CARHSP1/TDRD5
GO_ACTION_POTENTIAL	GO_ACTION_POTENTIAL	GO_ACTION_POTENTIAL	17	0.268391	0.754966	0.805643	0.953612	0.859827	535	tags=29%, list=15%, signal=25%	GJA1/CAV1/BIN1/ATP1A1/YWHAH
GO_FILAMENTOUS_ACTIN	GO_FILAMENTOUS_ACTIN	GO_FILAMENTOUS_ACTIN	15	0.277312	0.754851	0.812883	0.95587	0.861863	617	tags=33%, list=17%, signal=28%	MICAL2/ARPC3/MYO1C/MICALL2/MICALL1
GO_CELLULAR_GLUCOSE_HOMEOSTASIS	GO_CELLULAR_GLUCOSE_HOMEOSTASIS	GO_CELLULAR_GLUCOSE_HOMEOSTASIS	41	0.218479	0.75258	0.906383	0.992475	0.894868	708	tags=27%, list=19%, signal=22%	HK2/PTPRN/LGALS1/TIAM1/HK1/GCLC/SOX4/NADK/RACK1/LRP5/SMARCA4
GO_POSITIVE_REGULATION_OF_PROTEIN_ACETYLATION	GO_POSITIVE_REGULATION_OF_PROTEIN_ACETYLATION	GO_POSITIVE_REGULATION_OF_PROTEIN_ACETYLATION	10	0.308343	0.751831	0.790323	0.948191	0.85494	62	tags=10%, list=2%, signal=10%	LIF
GO_NUCLEAR_ENVELOPE_ORGANIZATION	GO_NUCLEAR_ENVELOPE_ORGANIZATION	GO_NUCLEAR_ENVELOPE_ORGANIZATION	21	0.25125	0.751472	0.833876	0.964094	0.869278	1296	tags=52%, list=36%, signal=34%	LMNA/PPP2R1A/PPP2R2A/PPP2CA/NUP155/NUP93/DCTN1/LPIN1/NDEL1/CHMP4B/NSFL1C
GO_POSITIVE_REGULATION_OF_INSULIN_SECRETION	GO_POSITIVE_REGULATION_OF_INSULIN_SECRETION	GO_POSITIVE_REGULATION_OF_INSULIN_SECRETION	16	0.272275	0.751299	0.818182	0.956439	0.862376	601	tags=31%, list=17%, signal=26%	GJA1/PPARD/GLUD1/SOX4/NADK
GO_CIS_TRANS_ISOMERASE_ACTIVITY	GO_CIS_TRANS_ISOMERASE_ACTIVITY	GO_CIS_TRANS_ISOMERASE_ACTIVITY	13	0.282394	0.747897	0.797101	0.952713	0.859017	731	tags=38%, list=20%, signal=31%	FKBP1A/PPIA/FKBP4/FKBP8/PTPA
GO_MICROTUBULE_NUCLEATION	GO_MICROTUBULE_NUCLEATION	GO_MICROTUBULE_NUCLEATION	10	0.305571	0.745072	0.793011	0.950579	0.857092	2528	tags=100%, list=70%, signal=31%	CSNK1D/DCTN1/NDEL1/CLASP1/RANBP9/GOLGA2/TUBGCP3/SLAIN2/CLASP2/CEP192
GO_REGULATION_OF_SYNAPSE_ASSEMBLY	GO_REGULATION_OF_SYNAPSE_ASSEMBLY	GO_REGULATION_OF_SYNAPSE_ASSEMBLY	22	0.248048	0.744242	0.847458	0.968008	0.872808	484	tags=27%, list=13%, signal=24%	WNT5A/IL1RAP/ARF6/ADGRL1/EIF4G1/CLSTN1
GO_PHOSPHATIDYLINOSITOL_3_4_5_TRISPHOSPHATE_BINDING	GO_PHOSPHATIDYLINOSITOL_3_4_5_TRISPHOSPHATE_BINDING	GO_PHOSPHATIDYLINOSITOL_3_4_5_TRISPHOSPHATE_BINDING	14	0.27432	0.741037	0.808955	0.953743	0.859945	590	tags=21%, list=16%, signal=18%	MYO10/PLEKHB2/CYTH3
GO_PRECATALYTIC_SPLICEOSOME	GO_PRECATALYTIC_SPLICEOSOME	GO_PRECATALYTIC_SPLICEOSOME	14	0.2742	0.740712	0.808955	0.953743	0.859945	884	tags=36%, list=24%, signal=27%	SNRPB/EFTUD2/SF3B3/SART1/SF3B2
GO_CYCLIN_BINDING	GO_CYCLIN_BINDING	GO_CYCLIN_BINDING	10	0.303553	0.740153	0.798387	0.952713	0.859017	888	tags=40%, list=24%, signal=30%	CDK4/PTCH1/RACK1/CDKN1A
GO_PHOSPHOLIPID_BIOSYNTHETIC_PROCESS	GO_PHOSPHOLIPID_BIOSYNTHETIC_PROCESS	GO_PHOSPHOLIPID_BIOSYNTHETIC_PROCESS	62	0.19608	0.739732	0.930481	1	0.901653	203	tags=10%, list=6%, signal=9%	PIK3CD/ISYNA1/PTPN13/LCLAT1/PPARD/CAPN2
GO_REGULATION_OF_CALCIUM_ION_TRANSMEMBRANE_TRANSPORTER_ACTIVITY	GO_REGULATION_OF_CALCIUM_ION_TRANSMEMBRANE_TRANSPORTER_ACTIVITY	GO_REGULATION_OF_CALCIUM_ION_TRANSMEMBRANE_TRANSPORTER_ACTIVITY	14	0.273686	0.739323	0.808955	0.953743	0.859945	275	tags=14%, list=8%, signal=13%	GSTO1/FKBP1A
GO_NEGATIVE_REGULATION_OF_PROTEIN_LOCALIZATION_TO_CELL_PERIPHERY	GO_NEGATIVE_REGULATION_OF_PROTEIN_LOCALIZATION_TO_CELL_PERIPHERY	GO_NEGATIVE_REGULATION_OF_PROTEIN_LOCALIZATION_TO_CELL_PERIPHERY	10	0.301269	0.734584	0.798387	0.952713	0.859017	1124	tags=60%, list=31%, signal=42%	TGFB1/BCL2L1/CSK/AP2M1/CLTC/RHOQ
GO_NEGATIVE_REGULATION_OF_PROTEIN_LOCALIZATION_TO_MEMBRANE	GO_NEGATIVE_REGULATION_OF_PROTEIN_LOCALIZATION_TO_MEMBRANE	GO_NEGATIVE_REGULATION_OF_PROTEIN_LOCALIZATION_TO_MEMBRANE	10	0.301269	0.734584	0.798387	0.952713	0.859017	1124	tags=60%, list=31%, signal=42%	TGFB1/BCL2L1/CSK/AP2M1/CLTC/RHOQ
GO_PHOSPHATIDYLINOSITOL_3_PHOSPHATE_BINDING	GO_PHOSPHATIDYLINOSITOL_3_PHOSPHATE_BINDING	GO_PHOSPHATIDYLINOSITOL_3_PHOSPHATE_BINDING	11	0.2952	0.734567	0.798883	0.952713	0.859017	460	tags=18%, list=13%, signal=16%	SH3PXD2B/WIPI2
GO_MUSCLE_CELL_APOPTOTIC_PROCESS	GO_MUSCLE_CELL_APOPTOTIC_PROCESS	GO_MUSCLE_CELL_APOPTOTIC_PROCESS	21	0.245062	0.732965	0.843648	0.967728	0.872555	518	tags=19%, list=14%, signal=16%	HMOX1/CAPN2/TP53/NFE2L2
GO_PROTEIN_EXIT_FROM_ENDOPLASMIC_RETICULUM	GO_PROTEIN_EXIT_FROM_ENDOPLASMIC_RETICULUM	GO_PROTEIN_EXIT_FROM_ENDOPLASMIC_RETICULUM	17	0.259926	0.731154	0.830721	0.961467	0.86691	1156	tags=47%, list=32%, signal=32%	HM13/VCP/NPLOC4/CD81/SEC13/INSIG1/SEC16A/SAR1A
GO_REGULATION_OF_PROTEIN_CONTAINING_COMPLEX_DISASSEMBLY	GO_REGULATION_OF_PROTEIN_CONTAINING_COMPLEX_DISASSEMBLY	GO_REGULATION_OF_PROTEIN_CONTAINING_COMPLEX_DISASSEMBLY	48	0.202445	0.730472	0.935065	1	0.901653	336	tags=15%, list=9%, signal=13%	CAPG/SPTBN2/EIF5A/ASPH/MAP1A/CFL1/MTPN
GO_REGULATION_OF_HISTONE_METHYLATION	GO_REGULATION_OF_HISTONE_METHYLATION	GO_REGULATION_OF_HISTONE_METHYLATION	27	0.229128	0.728565	0.876712	0.978961	0.882683	247	tags=7%, list=7%, signal=7%	LMNA/JARID2
GO_MICROTUBULE_ASSOCIATED_COMPLEX	GO_MICROTUBULE_ASSOCIATED_COMPLEX	GO_MICROTUBULE_ASSOCIATED_COMPLEX	45	0.206655	0.727286	0.931915	1	0.901653	791	tags=27%, list=22%, signal=21%	KIF26A/KIF1A/CLIP2/MAP1A/ACTR1B/DYNLL1/KIF20A/PXN/DCTN2/KIF1C/YWHAE/GABARAP
GO_CYTOPLASMIC_SIDE_OF_ENDOPLASMIC_RETICULUM_MEMBRANE	GO_CYTOPLASMIC_SIDE_OF_ENDOPLASMIC_RETICULUM_MEMBRANE	GO_CYTOPLASMIC_SIDE_OF_ENDOPLASMIC_RETICULUM_MEMBRANE	10	0.297981	0.726566	0.806452	0.953629	0.859842	1280	tags=50%, list=35%, signal=32%	HM13/RPL27/PKD2/RPS26/DNAJA1
GO_BETA_CATENIN_DESTRUCTION_COMPLEX_DISASSEMBLY	GO_BETA_CATENIN_DESTRUCTION_COMPLEX_DISASSEMBLY	GO_BETA_CATENIN_DESTRUCTION_COMPLEX_DISASSEMBLY	12	0.276093	0.725318	0.803922	0.953612	0.859827	265	tags=17%, list=7%, signal=16%	PPP1CA/CAV1
GO_NEGATIVE_REGULATION_OF_PROTEIN_MODIFICATION_BY_SMALL_PROTEIN_CONJUGATION_OR_REMOVAL	GO_NEGATIVE_REGULATION_OF_PROTEIN_MODIFICATION_BY_SMALL_PROTEIN_CONJUGATION_OR_REMOVAL	GO_NEGATIVE_REGULATION_OF_PROTEIN_MODIFICATION_BY_SMALL_PROTEIN_CONJUGATION_OR_REMOVAL	34	0.216895	0.725205	0.911439	0.994001	0.896244	966	tags=44%, list=27%, signal=33%	CAV1/GCLC/GTPBP4/IVNS1ABP/RPS3/SOX4/RPL11/SQSTM1/UBR5/U2AF2/RPL5/PLAA/TRIP12/LIMK1/AKT1
GO_NUCLEOSIDE_BISPHOSPHATE_METABOLIC_PROCESS	GO_NUCLEOSIDE_BISPHOSPHATE_METABOLIC_PROCESS	GO_NUCLEOSIDE_BISPHOSPHATE_METABOLIC_PROCESS	27	0.22732	0.722819	0.876712	0.978961	0.882683	376	tags=15%, list=10%, signal=13%	ACSBG1/HSD17B12/FASN/DLST
GO_MICROTUBULE_POLYMERIZATION	GO_MICROTUBULE_POLYMERIZATION	GO_MICROTUBULE_POLYMERIZATION	26	0.228319	0.722439	0.861842	0.973614	0.877862	1053	tags=27%, list=29%, signal=19%	PAK1/FKBP4/RPS3/MAPRE1/CSNK1D/RAC1/DCTN1
GO_TRANSLATION_INITIATION_FACTOR_BINDING	GO_TRANSLATION_INITIATION_FACTOR_BINDING	GO_TRANSLATION_INITIATION_FACTOR_BINDING	16	0.261471	0.721488	0.852665	0.969517	0.874168	872	tags=38%, list=24%, signal=29%	EIF4G1/EIF3C/LARP1/EIF3B/RPS24/EIF4EBP2
GO_NEGATIVE_REGULATION_OF_UBIQUITIN_DEPENDENT_PROTEIN_CATABOLIC_PROCESS	GO_NEGATIVE_REGULATION_OF_UBIQUITIN_DEPENDENT_PROTEIN_CATABOLIC_PROCESS	GO_NEGATIVE_REGULATION_OF_UBIQUITIN_DEPENDENT_PROTEIN_CATABOLIC_PROCESS	22	0.239517	0.718646	0.874576	0.978808	0.882545	738	tags=27%, list=20%, signal=22%	MAP1A/HSP90AB1/BAG6/RPL11/SGTA/RPL5
GO_CHROMATIN_DNA_BINDING	GO_CHROMATIN_DNA_BINDING	GO_CHROMATIN_DNA_BINDING	37	0.21074	0.716181	0.933852	1	0.901653	390	tags=14%, list=11%, signal=12%	NOTCH1/CHD4/RXRA/STAT3/MTA2
GO_ENDOCYTIC_VESICLE_MEMBRANE	GO_ENDOCYTIC_VESICLE_MEMBRANE	GO_ENDOCYTIC_VESICLE_MEMBRANE	44	0.203948	0.713986	0.940678	1	0.901653	265	tags=11%, list=7%, signal=11%	HBEGF/CD9/WNT5A/LDLR/CAV1
GO_PROTEIN_PEPTIDYL_PROLYL_ISOMERIZATION	GO_PROTEIN_PEPTIDYL_PROLYL_ISOMERIZATION	GO_PROTEIN_PEPTIDYL_PROLYL_ISOMERIZATION	14	0.264075	0.713361	0.835821	0.964759	0.869878	731	tags=36%, list=20%, signal=29%	FKBP1A/PPIA/FKBP4/FKBP8/PTPA
GO_NUCLEAR_TRANSCRIPTIONAL_REPRESSOR_COMPLEX	GO_NUCLEAR_TRANSCRIPTIONAL_REPRESSOR_COMPLEX	GO_NUCLEAR_TRANSCRIPTIONAL_REPRESSOR_COMPLEX	14	0.263859	0.712778	0.838806	0.965705	0.870731	743	tags=36%, list=20%, signal=29%	CHD4/MTA2/GATAD2A/RBBP7/BAZ2A
GO_PODOSOME	GO_PODOSOME	GO_PODOSOME	17	0.252744	0.710952	0.846395	0.967728	0.872555	1035	tags=47%, list=28%, signal=34%	SH3PXD2B/CTTN/WDR1/ARHGEF2/TJP1/PTPN12/SRC/DBNL
GO_NEURON_DEATH_IN_RESPONSE_TO_OXIDATIVE_STRESS	GO_NEURON_DEATH_IN_RESPONSE_TO_OXIDATIVE_STRESS	GO_NEURON_DEATH_IN_RESPONSE_TO_OXIDATIVE_STRESS	10	0.291033	0.709624	0.819892	0.957821	0.863622	1056	tags=60%, list=29%, signal=43%	PARP1/RACK1/MCL1/REST/FZD1/NONO
GO_REGULATION_OF_ORGANELLE_ASSEMBLY	GO_REGULATION_OF_ORGANELLE_ASSEMBLY	GO_REGULATION_OF_ORGANELLE_ASSEMBLY	69	0.179189	0.707015	0.994475	1	0.901653	382	tags=10%, list=11%, signal=9%	SDC4/MSN/IL1RAP/PIP4K2B/RHOA/G3BP1/RAB1B
GO_COPI_COATED_VESICLE_MEMBRANE	GO_COPI_COATED_VESICLE_MEMBRANE	GO_COPI_COATED_VESICLE_MEMBRANE	10	0.288748	0.704053	0.825269	0.96089	0.866389	2589	tags=100%, list=71%, signal=29%	SCYL1/COPZ1/COPG1/KDELR1/COPB2/COPA/TMED7/ARCN1/COPB1/KDELR2
GO_NEURON_PROJECTION_CYTOPLASM	GO_NEURON_PROJECTION_CYTOPLASM	GO_NEURON_PROJECTION_CYTOPLASM	31	0.213264	0.700646	0.923611	0.999265	0.90099	741	tags=23%, list=20%, signal=18%	KIF1A/RANGAP1/MAP1A/ARL8A/SOD1/FLOT2/KIF1C
GO_INOSITOL_PHOSPHATE_METABOLIC_PROCESS	GO_INOSITOL_PHOSPHATE_METABOLIC_PROCESS	GO_INOSITOL_PHOSPHATE_METABOLIC_PROCESS	10	0.28731	0.700547	0.827957	0.96089	0.866389	130	tags=10%, list=4%, signal=10%	ISYNA1
GO_TRANSCRIPTION_FACTOR_TFIID_COMPLEX	GO_TRANSCRIPTION_FACTOR_TFIID_COMPLEX	GO_TRANSCRIPTION_FACTOR_TFIID_COMPLEX	12	0.265968	0.698719	0.851541	0.969517	0.874168	417	tags=17%, list=11%, signal=15%	ERCC1/TP53
GO_REGULATION_OF_RESPONSE_TO_REACTIVE_OXYGEN_SPECIES	GO_REGULATION_OF_RESPONSE_TO_REACTIVE_OXYGEN_SPECIES	GO_REGULATION_OF_RESPONSE_TO_REACTIVE_OXYGEN_SPECIES	11	0.280576	0.698177	0.815642	0.95587	0.861863	640	tags=36%, list=18%, signal=30%	TXN/TP53/NFE2L2/RACK1
GO_GOLGI_TO_PLASMA_MEMBRANE_PROTEIN_TRANSPORT	GO_GOLGI_TO_PLASMA_MEMBRANE_PROTEIN_TRANSPORT	GO_GOLGI_TO_PLASMA_MEMBRANE_PROTEIN_TRANSPORT	11	0.280276	0.69743	0.815642	0.95587	0.861863	2620	tags=100%, list=72%, signal=28%	RACK1/CSK/VAMP3/SEC16A/GOLGA7/RAB10/GGA2/GOLPH3/SPTBN1/ACSL3/GOLGA4
GO_VOLTAGE_GATED_ION_CHANNEL_ACTIVITY	GO_VOLTAGE_GATED_ION_CHANNEL_ACTIVITY	GO_VOLTAGE_GATED_ION_CHANNEL_ACTIVITY	15	0.256044	0.696959	0.871166	0.978136	0.881939	381	tags=20%, list=10%, signal=18%	CLIC1/NCS1/ANXA2
GO_H4_HISTONE_ACETYLTRANSFERASE_COMPLEX	GO_H4_HISTONE_ACETYLTRANSFERASE_COMPLEX	GO_H4_HISTONE_ACETYLTRANSFERASE_COMPLEX	11	0.279724	0.696057	0.818436	0.956439	0.862376	2622	tags=100%, list=72%, signal=28%	MORF4L2/WDR5/HCFC1/TRRAP/MORF4L1/ACTB/EP400/KANSL3/KANSL1/YEATS2/BRD8
GO_PHAGOPHORE_ASSEMBLY_SITE	GO_PHAGOPHORE_ASSEMBLY_SITE	GO_PHAGOPHORE_ASSEMBLY_SITE	14	0.256627	0.693242	0.856716	0.971279	0.875757	625	tags=29%, list=17%, signal=24%	RAB1B/WIPI2/RAB7A/SQSTM1
GO_RNA_POLYMERASE_II_TRANSCRIPTION_FACTOR_BINDING	GO_RNA_POLYMERASE_II_TRANSCRIPTION_FACTOR_BINDING	GO_RNA_POLYMERASE_II_TRANSCRIPTION_FACTOR_BINDING	21	0.231113	0.691243	0.885993	0.982076	0.885492	623	tags=19%, list=17%, signal=16%	MTA2/TP53/ZMIZ1/TEAD2
GO_HISTONE_H3_ACETYLATION	GO_HISTONE_H3_ACETYLATION	GO_HISTONE_H3_ACETYLATION	21	0.231033	0.691006	0.885993	0.982076	0.885492	62	tags=5%, list=2%, signal=5%	LIF
GO_ERAD_PATHWAY	GO_ERAD_PATHWAY	GO_ERAD_PATHWAY	38	0.201033	0.690701	0.954373	1	0.901653	762	tags=26%, list=21%, signal=21%	CAV1/HM13/BAG6/NFE2L2/UBQLN1/SGTA/VCP/NPLOC4/UBE4B/STT3B
GO_STEROID_HORMONE_RECEPTOR_BINDING	GO_STEROID_HORMONE_RECEPTOR_BINDING	GO_STEROID_HORMONE_RECEPTOR_BINDING	39	0.200325	0.690619	0.952381	1	0.901653	708	tags=26%, list=19%, signal=21%	NCOR2/DDX54/FKBP4/RAN/PHB2/STAT3/YWHAH/PARP1/CEBPB/SMARCA4
GO_STRUCTURAL_CONSTITUENT_OF_NUCLEAR_PORE	GO_STRUCTURAL_CONSTITUENT_OF_NUCLEAR_PORE	GO_STRUCTURAL_CONSTITUENT_OF_NUCLEAR_PORE	11	0.276921	0.689082	0.826816	0.96089	0.866389	1464	tags=82%, list=40%, signal=49%	NUP188/NUP155/NUP214/NUP62/NUP93/NUP98/NUP153/NUP88/NUP205
GO_TELOMERE_CAPPING	GO_TELOMERE_CAPPING	GO_TELOMERE_CAPPING	12	0.261624	0.687308	0.865546	0.974624	0.878773	91	tags=8%, list=3%, signal=8%	ERCC1
GO_PROTEIN_K63_LINKED_UBIQUITINATION	GO_PROTEIN_K63_LINKED_UBIQUITINATION	GO_PROTEIN_K63_LINKED_UBIQUITINATION	14	0.253721	0.685391	0.865672	0.974624	0.878773	1220	tags=64%, list=34%, signal=43%	UBE2O/UBR5/PLAA/TRIP12/HECTD1/PRPF19/RNF126/RNF4/SASH1
GO_GOLGI_CISTERNA	GO_GOLGI_CISTERNA	GO_GOLGI_CISTERNA	22	0.228304	0.685002	0.908475	0.993831	0.89609	1060	tags=32%, list=29%, signal=23%	B4GALT5/GALNT1/ST3GAL1/CSGALNACT1/ST3GAL2/B4GALT1/NUCB1
GO_ANION_HOMEOSTASIS	GO_ANION_HOMEOSTASIS	GO_ANION_HOMEOSTASIS	11	0.274174	0.682246	0.835196	0.964523	0.869665	37	tags=9%, list=1%, signal=9%	SLC9A3R1
GO_REGULATION_OF_UBIQUITIN_PROTEIN_TRANSFERASE_ACTIVITY	GO_REGULATION_OF_UBIQUITIN_PROTEIN_TRANSFERASE_ACTIVITY	GO_REGULATION_OF_UBIQUITIN_PROTEIN_TRANSFERASE_ACTIVITY	18	0.238461	0.681712	0.888545	0.983113	0.886427	1187	tags=50%, list=33%, signal=34%	RPS2/ARRDC4/RPL11/RPL5/UBE2L3/FEM1B/LIMK1/RPL23/RPS7
GO_NEGATIVE_REGULATION_OF_CELL_CYCLE_G1_S_PHASE_TRANSITION	GO_NEGATIVE_REGULATION_OF_CELL_CYCLE_G1_S_PHASE_TRANSITION	GO_NEGATIVE_REGULATION_OF_CELL_CYCLE_G1_S_PHASE_TRANSITION	43	0.194276	0.679944	0.991561	1	0.901653	417	tags=16%, list=11%, signal=15%	PCBP4/CDKN2B/CCND1/PLK3/CDK4/PRMT1/TP53
GO_POSITIVE_REGULATION_OF_DNA_TEMPLATED_TRANSCRIPTION_ELONGATION	GO_POSITIVE_REGULATION_OF_DNA_TEMPLATED_TRANSCRIPTION_ELONGATION	GO_POSITIVE_REGULATION_OF_DNA_TEMPLATED_TRANSCRIPTION_ELONGATION	16	0.246409	0.679926	0.902821	0.990127	0.892751	2744	tags=100%, list=75%, signal=25%	DDX39B/SUPT5H/HMGN1/GTF2F1/SUPT6H/PAF1/SCAF8/CDK12/CTR9/CCNT1/CCNK/SUPT16H/RTF1/ELL/CDK13/CCNT2
GO_RESPONSE_TO_EPIDERMAL_GROWTH_FACTOR	GO_RESPONSE_TO_EPIDERMAL_GROWTH_FACTOR	GO_RESPONSE_TO_EPIDERMAL_GROWTH_FACTOR	23	0.223862	0.67891	0.922297	0.998448	0.900253	1004	tags=48%, list=28%, signal=35%	ERRFI1/ZFP36L2/PPP1R9B/MCM7/CAD/PTPN11/EEF1A1/MAPK1/PTPN12/AKT1/PLCG1
GO_NEGATIVE_REGULATION_OF_ENDOCYTOSIS	GO_NEGATIVE_REGULATION_OF_ENDOCYTOSIS	GO_NEGATIVE_REGULATION_OF_ENDOCYTOSIS	14	0.250606	0.676976	0.877612	0.979392	0.883072	325	tags=14%, list=9%, signal=13%	CAV1/ARF6
GO_RESPONSE_TO_DSRNA	GO_RESPONSE_TO_DSRNA	GO_RESPONSE_TO_DSRNA	13	0.255344	0.676257	0.895652	0.985397	0.888486	501	tags=23%, list=14%, signal=20%	SLC3A2/CAV1/DDX21
GO_REGULATION_OF_PROTEIN_LOCALIZATION_TO_CELL_SURFACE	GO_REGULATION_OF_PROTEIN_LOCALIZATION_TO_CELL_SURFACE	GO_REGULATION_OF_PROTEIN_LOCALIZATION_TO_CELL_SURFACE	11	0.271299	0.675092	0.840782	0.967247	0.872121	409	tags=27%, list=11%, signal=24%	MAP1A/ARF6/HSP90AB1
GO_EUCHROMATIN	GO_EUCHROMATIN	GO_EUCHROMATIN	10	0.276749	0.674795	0.860215	0.972828	0.877153	287	tags=20%, list=8%, signal=18%	JUN/UHRF1
GO_RNA_PROCESSING	GO_RNA_PROCESSING	GO_RNA_PROCESSING	306	0.14379	0.673222	1	1	0.901653	1226	tags=40%, list=34%, signal=29%	ESRP1/MYCN/NCOR2/TGFB1/PA2G4/NOP2/NSUN2/DDX54/PPP1R9B/BOP1/YBX1/HEATR1/FTSJ3/HSPA8/RPL35/TP53/RPS2/DDX39B/CTU2/PPP2R1A/UTP4/HNRNPF/RPL27/GTPBP4/DDX21/RPL14/IVNS1ABP/NCBP1/SYMPK/PDCD11/PABPC1/RPS8/STRAP/DROSHA/RPL11/SNRPB/EFTUD2/SAP18/RPL7A/FXR2/SF3B3/RTCB/RPL7/EIF4A3/RNPS1/TEX10/NOL9/PTBP1/SENP3/NOL6/URB1/RPS17/SRSF2/RPS6/U2AF2/AHNAK2/REST/RPL5/PPP2CA/DDX23/RPS15/AGO2/RPS16/DHX38/RPS9/HNRNPA0/WDR…
GO_THYMUS_DEVELOPMENT	GO_THYMUS_DEVELOPMENT	GO_THYMUS_DEVELOPMENT	17	0.239187	0.672817	0.896552	0.985727	0.888784	436	tags=18%, list=12%, signal=16%	RIPK3/JARID2/PRDX2
GO_FLAVIN_ADENINE_DINUCLEOTIDE_BINDING	GO_FLAVIN_ADENINE_DINUCLEOTIDE_BINDING	GO_FLAVIN_ADENINE_DINUCLEOTIDE_BINDING	17	0.238391	0.670577	0.899687	0.988241	0.89105	248	tags=12%, list=7%, signal=11%	MICAL2/TXNRD1
GO_PROCESS_UTILIZING_AUTOPHAGIC_MECHANISM	GO_PROCESS_UTILIZING_AUTOPHAGIC_MECHANISM	GO_PROCESS_UTILIZING_AUTOPHAGIC_MECHANISM	147	0.15107	0.6678	1	1	0.901653	835	tags=24%, list=23%, signal=20%	HMOX1/SH3BP4/HK2/RRAGD/ANXA7/GAPDH/PLK3/ATP13A2/PIP4K2B/STAT3/RAB1B/HSPA8/TP53/EIF4G1/CDC37/WIPI2/LARP1/DYNLL1/RAB7A/UBQLN1/SREBF2/CSNK2B/VCP/SQSTM1/MAP1LC3B/MCL1/CAPNS1/ABL2/CTTN/WDR81/GABARAP/HGS/SNX6/EEF1A1/ATP6V1A/SPTLC2
GO_INTERCELLULAR_BRIDGE	GO_INTERCELLULAR_BRIDGE	GO_INTERCELLULAR_BRIDGE	24	0.218943	0.667563	0.929293	1	0.901653	10	tags=4%, list=0%, signal=4%	CD34
GO_PHOSPHOPROTEIN_BINDING	GO_PHOSPHOPROTEIN_BINDING	GO_PHOSPHOPROTEIN_BINDING	33	0.200404	0.66544	0.959559	1	0.901653	1161	tags=48%, list=32%, signal=33%	SOCS3/SHC1/FKBP4/VAV2/YWHAB/PTPN11/ABL2/RASA1/YWHAE/PRKCSH/MAPK1/THRAP3/SRC/CBL/PIK3R2/PKD2
GO_REGULATION_OF_POTASSIUM_ION_TRANSPORT	GO_REGULATION_OF_POTASSIUM_ION_TRANSPORT	GO_REGULATION_OF_POTASSIUM_ION_TRANSPORT	18	0.23218	0.663755	0.904025	0.9908	0.893358	929	tags=39%, list=26%, signal=29%	CD63/CAV1/BIN1/ATP1B3/YWHAE/CAB39/PRNP
GO_GOLGI_TO_PLASMA_MEMBRANE_TRANSPORT	GO_GOLGI_TO_PLASMA_MEMBRANE_TRANSPORT	GO_GOLGI_TO_PLASMA_MEMBRANE_TRANSPORT	19	0.22726	0.658147	0.91746	0.996299	0.898316	2814	tags=100%, list=77%, signal=23%	STEAP2/RACK1/CSK/VAMP3/SEC16A/DNM2/LLGL1/VPS35L/GOLGA7/RAB10/EXOC6B/EXOC4/GGA2/GOLPH3/RABEP1/SPTBN1/ACSL3/GOLGA4/ARFGEF2
GO_RHYTHMIC_BEHAVIOR	GO_RHYTHMIC_BEHAVIOR	GO_RHYTHMIC_BEHAVIOR	10	0.268722	0.655223	0.88172	0.980328	0.883916	417	tags=20%, list=11%, signal=18%	EGR1/TP53
GO_NEGATIVE_REGULATION_OF_PROTEIN_CONTAINING_COMPLEX_DISASSEMBLY	GO_NEGATIVE_REGULATION_OF_PROTEIN_CONTAINING_COMPLEX_DISASSEMBLY	GO_NEGATIVE_REGULATION_OF_PROTEIN_CONTAINING_COMPLEX_DISASSEMBLY	30	0.197905	0.654068	0.956376	1	0.901653	336	tags=10%, list=9%, signal=9%	CAPG/SPTBN2/MTPN
GO_NEGATIVE_REGULATION_OF_RNA_SPLICING	GO_NEGATIVE_REGULATION_OF_RNA_SPLICING	GO_NEGATIVE_REGULATION_OF_RNA_SPLICING	20	0.223903	0.651485	0.927152	1	0.901653	1337	tags=55%, list=37%, signal=35%	SAP18/RNPS1/PTBP1/U2AF2/HNRNPL/RPS13/SRSF7/SRSF9/RPS26/TMBIM6/SRSF4
GO_ENDOPLASMIC_RETICULUM_ORGANIZATION	GO_ENDOPLASMIC_RETICULUM_ORGANIZATION	GO_ENDOPLASMIC_RETICULUM_ORGANIZATION	21	0.217704	0.651139	0.934853	1	0.901653	2849	tags=100%, list=78%, signal=22%	RTN4/BAG6/SGTA/LMAN2/SEC16A/SEC61A1/GAK/ARL6IP1/RTN3/RAB10/LRRK2/SEC31A/RAB18/RAB3GAP1/TOR1AIP2/RAB3GAP2/TMCC1/LMAN1/TRAM2/ATL3/MIA3
GO_T_CELL_ACTIVATION_INVOLVED_IN_IMMUNE_RESPONSE	GO_T_CELL_ACTIVATION_INVOLVED_IN_IMMUNE_RESPONSE	GO_T_CELL_ACTIVATION_INVOLVED_IN_IMMUNE_RESPONSE	14	0.240911	0.650787	0.895522	0.985397	0.888486	773	tags=43%, list=21%, signal=34%	SOCS5/STAT3/APBB1IP/TP53/RPS6/CD81
GO_RESPONSE_TO_CATECHOLAMINE	GO_RESPONSE_TO_CATECHOLAMINE	GO_RESPONSE_TO_CATECHOLAMINE	25	0.208251	0.650782	0.944444	1	0.901653	37	tags=4%, list=1%, signal=4%	SLC9A3R1
GO_MACROMOLECULE_METHYLATION	GO_MACROMOLECULE_METHYLATION	GO_MACROMOLECULE_METHYLATION	82	0.158927	0.647698	1	1	0.901653	684	tags=18%, list=19%, signal=15%	LMNA/JARID2/NOP2/NSUN2/FTSJ3/PRMT1/TDRD5/MTA2/ETF1/GATAD2A/SNRPB/SETD3/PARP1/TRIM28/GNAS
GO_CATALYTIC_COMPLEX	GO_CATALYTIC_COMPLEX	GO_CATALYTIC_COMPLEX	425	0.130812	0.643256	1	1	0.901653	835	tags=23%, list=23%, signal=20%	RNF11/ENC1/ERCC1/SOCS3/PKM/PIK3CD/NCOR2/HDAC7/CCND1/PRPSAP1/CHD4/CCND2/PPP1CA/GNA12/JARID2/PSMD7/PPP1R9B/SOCS5/PSMD1/CARHSP1/CDK4/GNAI2/PRMT1/ZNF462/DLST/PSMD4/IDE/MTA2/PSMB7/MT-ND1/GCLC/TP53/PRKAR1A/PPP2R1A/PSMD3/PPP2R2A/HNRNPF/UQCRC1/PSMC3/SAE1/ADRM1/DYNLL1/NDUFV1/PPP2R5D/PSMD8/PSMB2/PSMB4/UBQLN1/PSMD11/GATAD2A/PABPC1/DROSHA/PHC2/SNRPB/EFTUD2/SAP18/VCP/PSMC1/SF3B3/FBXW11/DCTN2/EIF4A3/TEX10/GNAS…
GO_MRNA_EXPORT_FROM_NUCLEUS	GO_MRNA_EXPORT_FROM_NUCLEUS	GO_MRNA_EXPORT_FROM_NUCLEUS	58	0.171754	0.642993	0.994872	1	0.901653	1208	tags=40%, list=33%, signal=27%	EIF5A/DDX39B/NCBP1/SYMPK/EIF4A3/RNPS1/NUP188/SRSF2/U2AF2/DHX38/RBM8A/NUP155/UPF1/CPSF1/SEC13/NUP214/NUP62/NUP93/NUP98/SRSF7/SMG5/NCBP2/SRSF9
GO_RIBONUCLEOPROTEIN_COMPLEX_BINDING	GO_RIBONUCLEOPROTEIN_COMPLEX_BINDING	GO_RIBONUCLEOPROTEIN_COMPLEX_BINDING	58	0.17076	0.639273	0.994872	1	0.901653	662	tags=26%, list=18%, signal=21%	YBX3/EIF5A/PPP1CA/BOP1/XPO5/LARP1/ETF1/BAG6/SND1/RPSA/SNRPB/CSNK2B/RACK1/EIF4A3/EIF2S1
GO_REGULATION_OF_MICROTUBULE_POLYMERIZATION_OR_DEPOLYMERIZATION	GO_REGULATION_OF_MICROTUBULE_POLYMERIZATION_OR_DEPOLYMERIZATION	GO_REGULATION_OF_MICROTUBULE_POLYMERIZATION_OR_DEPOLYMERIZATION	27	0.199844	0.635452	0.955479	1	0.901653	326	tags=11%, list=9%, signal=10%	PAK1/MAP1A/FKBP4
GO_SCHAFFER_COLLATERAL_CA1_SYNAPSE	GO_SCHAFFER_COLLATERAL_CA1_SYNAPSE	GO_SCHAFFER_COLLATERAL_CA1_SYNAPSE	22	0.209885	0.629737	0.938983	1	0.901653	448	tags=18%, list=12%, signal=16%	ABR/BCR/STAT3/ITGB1
GO_S_ADENOSYLMETHIONINE_DEPENDENT_METHYLTRANSFERASE_ACTIVITY	GO_S_ADENOSYLMETHIONINE_DEPENDENT_METHYLTRANSFERASE_ACTIVITY	GO_S_ADENOSYLMETHIONINE_DEPENDENT_METHYLTRANSFERASE_ACTIVITY	35	0.186883	0.625645	0.984791	1	0.901653	357	tags=11%, list=10%, signal=10%	NOP2/NSUN2/FTSJ3/PRMT1
GO_POSITIVE_REGULATION_OF_ALPHA_BETA_T_CELL_ACTIVATION	GO_POSITIVE_REGULATION_OF_ALPHA_BETA_T_CELL_ACTIVATION	GO_POSITIVE_REGULATION_OF_ALPHA_BETA_T_CELL_ACTIVATION	15	0.227367	0.6189	0.932515	1	0.901653	313	tags=20%, list=9%, signal=18%	ZBTB16/SOCS5/RHOA
GO_EXON_EXON_JUNCTION_COMPLEX	GO_EXON_EXON_JUNCTION_COMPLEX	GO_EXON_EXON_JUNCTION_COMPLEX	11	0.248688	0.618827	0.893855	0.984932	0.888067	1007	tags=55%, list=28%, signal=40%	SAP18/EIF4A3/RNPS1/RBM8A/UPF1/THRAP3
GO_SERINE_THREONINE_PROTEIN_KINASE_COMPLEX	GO_SERINE_THREONINE_PROTEIN_KINASE_COMPLEX	GO_SERINE_THREONINE_PROTEIN_KINASE_COMPLEX	25	0.195588	0.611212	0.970588	1	0.901653	1191	tags=44%, list=33%, signal=30%	CCND1/CCND2/CDK4/CCND3/CAB39/ERC1/CDKN1A/CCNA2/ERCC3/SNW1/CCNI
GO_REGULATION_OF_DEFENSE_RESPONSE_TO_VIRUS_BY_VIRUS	GO_REGULATION_OF_DEFENSE_RESPONSE_TO_VIRUS_BY_VIRUS	GO_REGULATION_OF_DEFENSE_RESPONSE_TO_VIRUS_BY_VIRUS	13	0.226978	0.601131	0.933333	1	0.901653	1344	tags=62%, list=37%, signal=39%	SCRIB/AP2A1/AP2M1/RAC1/KPNA6/AP1B1/PACS1/ARF1
GO_RNA_LOCALIZATION	GO_RNA_LOCALIZATION	GO_RNA_LOCALIZATION	114	0.141523	0.6	1	1	0.901653	1208	tags=40%, list=33%, signal=28%	IGF2BP1/EIF5A/CCT5/CCT3/RAN/CCT6A/CCT2/CCT7/XPO5/DDX39B/MYO1C/NCBP1/SYMPK/CCT4/TCP1/CCT8/EIF4A3/RNPS1/LRPPRC/G3BP2/NUP188/NOL6/SRSF2/U2AF2/XPO7/RPS15/DHX38/RBM8A/NUP155/UPF1/CPSF1/SEC13/NUP214/NUP62/NUP93/SFPQ/RTRAF/NUP98/SRSF7/PRPF6/ZNF385A/SMG5/NOP58/TGFBR2/NCBP2/SRSF9
GO_TERMINAL_BOUTON	GO_TERMINAL_BOUTON	GO_TERMINAL_BOUTON	10	0.243919	0.594746	0.927419	1	0.901653	673	tags=30%, list=19%, signal=25%	HSPA8/CAD/CYFIP1
GO_RNA_EXPORT_FROM_NUCLEUS	GO_RNA_EXPORT_FROM_NUCLEUS	GO_RNA_EXPORT_FROM_NUCLEUS	73	0.149929	0.594042	1	1	0.901653	1208	tags=37%, list=33%, signal=25%	EIF5A/RAN/XPO5/DDX39B/NCBP1/SYMPK/EIF4A3/RNPS1/NUP188/NOL6/SRSF2/U2AF2/RPS15/DHX38/RBM8A/NUP155/UPF1/CPSF1/SEC13/NUP214/NUP62/NUP93/NUP98/SRSF7/SMG5/NCBP2/SRSF9
GO_DNA_TEMPLATED_TRANSCRIPTION_TERMINATION	GO_DNA_TEMPLATED_TRANSCRIPTION_TERMINATION	GO_DNA_TEMPLATED_TRANSCRIPTION_TERMINATION	25	0.189016	0.590675	0.977124	1	0.901653	1216	tags=36%, list=33%, signal=24%	CAVIN1/NCBP1/SYMPK/SNRPB/POLR1A/CPSF1/ERCC3/NCBP2/POLR1C
GO_MOVEMENT_IN_ENVIRONMENT_OF_OTHER_ORGANISM_INVOLVED_IN_SYMBIOTIC_INTERACTION	GO_MOVEMENT_IN_ENVIRONMENT_OF_OTHER_ORGANISM_INVOLVED_IN_SYMBIOTIC_INTERACTION	GO_MOVEMENT_IN_ENVIRONMENT_OF_OTHER_ORGANISM_INVOLVED_IN_SYMBIOTIC_INTERACTION	14	0.21863	0.590599	0.946269	1	0.901653	1287	tags=64%, list=35%, signal=42%	PPIA/RAB7A/TRIM28/DDB1/TRIM8/TRIM35/PPID/CHMP4B/TRIM25
GO_NUCLEAR_REPLICATION_FORK	GO_NUCLEAR_REPLICATION_FORK	GO_NUCLEAR_REPLICATION_FORK	11	0.234848	0.584388	0.930168	1	0.901653	963	tags=36%, list=26%, signal=27%	RPA1/MCM3/POLD1/PRPF19
GO_NEGATIVE_REGULATION_OF_TELOMERE_MAINTENANCE	GO_NEGATIVE_REGULATION_OF_TELOMERE_MAINTENANCE	GO_NEGATIVE_REGULATION_OF_TELOMERE_MAINTENANCE	13	0.220177	0.583119	0.953623	1	0.901653	91	tags=8%, list=3%, signal=8%	ERCC1
GO_REGULATION_OF_TRANSCRIPTION_BY_RNA_POLYMERASE_I	GO_REGULATION_OF_TRANSCRIPTION_BY_RNA_POLYMERASE_I	GO_REGULATION_OF_TRANSCRIPTION_BY_RNA_POLYMERASE_I	13	0.219707	0.581876	0.953623	1	0.901653	2840	tags=100%, list=78%, signal=22%	HEATR1/SMARCA4/WDR43/FLNA/DHX33/NCL/NOP53/UBTF/ATF4/MED1/PHF8/MTOR/TAF1
GO_PROTEIN_N_LINKED_GLYCOSYLATION	GO_PROTEIN_N_LINKED_GLYCOSYLATION	GO_PROTEIN_N_LINKED_GLYCOSYLATION	16	0.210005	0.579475	0.956113	1	0.901653	924	tags=38%, list=25%, signal=28%	MGAT5/VCP/ST3GAL1/STT3B/RPN1/B4GALT1
GO_RNA_POLYMERASE_COMPLEX	GO_RNA_POLYMERASE_COMPLEX	GO_RNA_POLYMERASE_COMPLEX	28	0.176829	0.574315	0.996656	1	0.901653	2998	tags=100%, list=82%, signal=18%	ERCC1/TP53/POLR1A/MCM3/POLR2M/ERCC3/TRRAP/POLR1C/GTF2F1/PAF1/TAF6/TAF10/SETD5/CTR9/POLR2B/ZNFX1/RPRD2/RTF1/POLR3B/POLR3A/POLR2A/GTF2A1/TAF7/TAF2/TAF1/RPRD1B/TAF9B/TAF7L
GO_RESPONSE_TO_COCAINE	GO_RESPONSE_TO_COCAINE	GO_RESPONSE_TO_COCAINE	14	0.212569	0.574224	0.955224	1	0.901653	1247	tags=64%, list=34%, signal=42%	TIAM1/HSP90AB1/EFTUD2/CCNA2/MDM2/DNM2/MT-ND6/HSPA5/DNMT3A
GO_VESICLE_CYTOSKELETAL_TRAFFICKING	GO_VESICLE_CYTOSKELETAL_TRAFFICKING	GO_VESICLE_CYTOSKELETAL_TRAFFICKING	19	0.197516	0.572007	0.974603	1	0.901653	79	tags=5%, list=2%, signal=5%	KIF1A
GO_REGULATION_OF_MRNA_3_END_PROCESSING	GO_REGULATION_OF_MRNA_3_END_PROCESSING	GO_REGULATION_OF_MRNA_3_END_PROCESSING	16	0.207182	0.571686	0.956113	1	0.901653	2886	tags=100%, list=79%, signal=21%	NCBP1/SUPT5H/NCBP2/PAF1/VIRMA/RNF40/CPSF6/AHCYL1/CPSF7/CTR9/CCNT1/RNF20/PAPOLA/ZC3H14/DHX36/ZFP36L1
GO_CELLULAR_RESPONSE_TO_GLUCOSE_STARVATION	GO_CELLULAR_RESPONSE_TO_GLUCOSE_STARVATION	GO_CELLULAR_RESPONSE_TO_GLUCOSE_STARVATION	16	0.206709	0.570379	0.956113	1	0.901653	518	tags=19%, list=14%, signal=16%	MYBBP1A/TP53/NFE2L2
GO_PEROXISOMAL_TRANSPORT	GO_PEROXISOMAL_TRANSPORT	GO_PEROXISOMAL_TRANSPORT	11	0.228152	0.567725	0.941341	1	0.901653	440	tags=18%, list=12%, signal=16%	IDE/CAT
GO_NUCLEUS_ORGANIZATION	GO_NUCLEUS_ORGANIZATION	GO_NUCLEUS_ORGANIZATION	46	0.159207	0.567226	0.995833	1	0.901653	1186	tags=41%, list=33%, signal=28%	LMNA/RTN4/BIN1/SERBP1/PPP2R1A/PPP2R2A/PPP2CA/RRN3/PES1/PYGO2/NUP155/RPS19/NUP93/DCTN1/SRPK1/NUP98/LPIN1/CHMP1A/NDEL1
GO_POTASSIUM_ION_TRANSPORT	GO_POTASSIUM_ION_TRANSPORT	GO_POTASSIUM_ION_TRANSPORT	26	0.179024	0.566464	0.996711	1	0.901653	794	tags=27%, list=22%, signal=21%	CD63/CAV1/BIN1/ATP1A1/ATP1B3/YWHAE/CAB39
GO_MITOTIC_METAPHASE_PLATE_CONGRESSION	GO_MITOTIC_METAPHASE_PLATE_CONGRESSION	GO_MITOTIC_METAPHASE_PLATE_CONGRESSION	10	0.23036	0.561686	0.943548	1	0.901653	1334	tags=50%, list=37%, signal=32%	KPNB1/NUP62/CHMP1A/CHMP4B/CDC23
GO_ACTIVATING_TRANSCRIPTION_FACTOR_BINDING	GO_ACTIVATING_TRANSCRIPTION_FACTOR_BINDING	GO_ACTIVATING_TRANSCRIPTION_FACTOR_BINDING	27	0.175554	0.558217	0.989726	1	0.901653	606	tags=19%, list=17%, signal=16%	JUN/HDAC7/TP53/NFE2L2/SETD3
GO_PROTEIN_AUTOUBIQUITINATION	GO_PROTEIN_AUTOUBIQUITINATION	GO_PROTEIN_AUTOUBIQUITINATION	24	0.179646	0.547745	0.989899	1	0.901653	287	tags=8%, list=8%, signal=8%	RNF11/UHRF1
GO_NUCLEOBASE_CONTAINING_COMPOUND_TRANSPORT	GO_NUCLEOBASE_CONTAINING_COMPOUND_TRANSPORT	GO_NUCLEOBASE_CONTAINING_COMPOUND_TRANSPORT	103	0.127472	0.535395	1	1	0.901653	1108	tags=33%, list=30%, signal=24%	GJA1/IGF2BP1/SLC25A5/EIF5A/RAN/XPO5/DDX39B/MYO1C/NCBP1/SYMPK/EIF4A3/RNPS1/LRPPRC/G3BP2/NUP188/NOL6/SLC25A4/SRSF2/U2AF2/XPO7/RPS15/DHX38/RBM8A/NUP155/UPF1/CPSF1/SEC13/NUP214/NUP62/NUP93/SFPQ/RTRAF/NUP98/SRSF7
GO_ORGANELLE_TRANSPORT_ALONG_MICROTUBULE	GO_ORGANELLE_TRANSPORT_ALONG_MICROTUBULE	GO_ORGANELLE_TRANSPORT_ALONG_MICROTUBULE	30	0.160843	0.531578	0.996644	1	0.901653	3056	tags=100%, list=84%, signal=16%	KIF1A/ACTR1B/LRPPRC/KIF1C/AP3B1/LAMP1/NDEL1/RAB6A/MAP1S/BICD2/DYNC1H1/TMEM201/AP3D1/COPG1/OPA1/SUN1/SYNE2/HTT/KIF1B/TRAK2/PAFAH1B1/RAB1A/MAP1B/AP3M1/UCHL1/KIF23/FYCO1/HIF1A/KIF3A/KIF5B
GO_RNA_POLYMERASE_II_HOLOENZYME	GO_RNA_POLYMERASE_II_HOLOENZYME	GO_RNA_POLYMERASE_II_HOLOENZYME	22	0.176536	0.529676	0.99322	1	0.901653	2998	tags=100%, list=82%, signal=18%	ERCC1/TP53/POLR2M/ERCC3/TRRAP/GTF2F1/PAF1/TAF6/TAF10/SETD5/CTR9/POLR2B/RPRD2/RTF1/POLR2A/GTF2A1/TAF7/TAF2/TAF1/RPRD1B/TAF9B/TAF7L
GO_AUTOPHAGOSOME_ORGANIZATION	GO_AUTOPHAGOSOME_ORGANIZATION	GO_AUTOPHAGOSOME_ORGANIZATION	33	0.159367	0.529177	0.992647	1	0.901653	644	tags=21%, list=18%, signal=18%	ATP13A2/PIP4K2B/RAB1B/WIPI2/RAB7A/UBQLN1/MAP1LC3B
GO_BASAL_TRANSCRIPTION_MACHINERY_BINDING	GO_BASAL_TRANSCRIPTION_MACHINERY_BINDING	GO_BASAL_TRANSCRIPTION_MACHINERY_BINDING	25	0.168928	0.5279	0.993464	1	0.901653	3026	tags=100%, list=83%, signal=17%	ERCC1/TP53/AGO2/WDR43/RTRAF/ELP2/NOP58/PAF1/HNRNPU/SCAF8/SCAF4/EDF1/CTR9/AGO1/RPRD2/RTF1/NCOA3/DHX9/TAF7/URI1/WAC/TAF2/TCF4/RPRD1B/PCF11
GO_REGULATION_OF_TRANSCRIPTION_INITIATION_FROM_RNA_POLYMERASE_II_PROMOTER	GO_REGULATION_OF_TRANSCRIPTION_INITIATION_FROM_RNA_POLYMERASE_II_PROMOTER	GO_REGULATION_OF_TRANSCRIPTION_INITIATION_FROM_RNA_POLYMERASE_II_PROMOTER	11	0.208552	0.518954	0.969274	1	0.901653	2880	tags=100%, list=79%, signal=21%	TP53/PSMC3/CAND1/SUB1/PSMC6/ZNF451/ATF7IP/TAF7/THRA/TAF1/DHX36
GO_LUMENAL_SIDE_OF_MEMBRANE	GO_LUMENAL_SIDE_OF_MEMBRANE	GO_LUMENAL_SIDE_OF_MEMBRANE	11	0.205757	0.511999	0.972067	1	0.901653	1161	tags=45%, list=32%, signal=31%	HSPA8/HM13/CTSA/NUCB1/PKD2
GO_MICROTUBULE_POLYMERIZATION_OR_DEPOLYMERIZATION	GO_MICROTUBULE_POLYMERIZATION_OR_DEPOLYMERIZATION	GO_MICROTUBULE_POLYMERIZATION_OR_DEPOLYMERIZATION	36	0.149413	0.507005	1	1	0.901653	326	tags=8%, list=9%, signal=8%	PAK1/MAP1A/FKBP4
GO_TRANSCRIPTION_BY_RNA_POLYMERASE_III	GO_TRANSCRIPTION_BY_RNA_POLYMERASE_III	GO_TRANSCRIPTION_BY_RNA_POLYMERASE_III	16	0.182904	0.504693	0.987461	1	0.901653	117	tags=6%, list=3%, signal=6%	NAB2
GO_MEMBRANE_COAT	GO_MEMBRANE_COAT	GO_MEMBRANE_COAT	35	0.146904	0.491803	1	1	0.901653	3107	tags=100%, list=85%, signal=15%	CLTA/SCYL1/AP2A1/AP2M1/CLTC/SEC13/AP3B1/SEC24C/SAR1A/AP1B1/CHMP4B/COPZ1/IGF2R/AP3D1/COPG1/AP2A2/COPB2/VPS41/SEC31A/SEC24B/COPA/TMED7/EPS15/AP1G1/ARCN1/VPS39/COPB1/AP3M1/SEC23A/SEC24D/AFTPH/SEC24A/EPN2/SYNJ1/PICALM
GO_RNA_POLYMERASE_CORE_ENZYME_BINDING	GO_RNA_POLYMERASE_CORE_ENZYME_BINDING	GO_RNA_POLYMERASE_CORE_ENZYME_BINDING	20	0.168695	0.490847	0.996689	1	0.901653	3026	tags=100%, list=83%, signal=17%	TCOF1/AGO2/RRN3/WDR43/RTRAF/ELP2/PAF1/HNRNPU/SCAF8/SCAF4/CTR9/AGO1/RPRD2/RTF1/NCOA3/DHX9/URI1/WAC/RPRD1B/PCF11
GO_MICROTUBULE_CYTOSKELETON_ORGANIZATION_INVOLVED_IN_MITOSIS	GO_MICROTUBULE_CYTOSKELETON_ORGANIZATION_INVOLVED_IN_MITOSIS	GO_MICROTUBULE_CYTOSKELETON_ORGANIZATION_INVOLVED_IN_MITOSIS	50	0.135346	0.48991	1	1	0.901653	1053	tags=30%, list=29%, signal=22%	GJA1/KPNB1/RHOA/RAN/ACTR1B/ITGB1/VCP/DCTN2/PTPA/ARHGEF2/ESPL1/CLTC/KIF2A/NUP62/DCTN1
GO_GOLGI_ASSOCIATED_VESICLE_MEMBRANE	GO_GOLGI_ASSOCIATED_VESICLE_MEMBRANE	GO_GOLGI_ASSOCIATED_VESICLE_MEMBRANE	41	0.140431	0.483732	1	1	0.901653	1399	tags=41%, list=38%, signal=26%	GJA1/CLTA/SREBF2/SCYL1/AP2A1/CLTC/SEC13/SEC16A/SEC24C/SCAP/RHOQ/SAR1A/COPZ1/TMED10/PKD1/COPG1/SREBF1
GO_MICROTUBULE_PLUS_END	GO_MICROTUBULE_PLUS_END	GO_MICROTUBULE_PLUS_END	11	0.189591	0.471773	0.988827	1	0.901653	215	tags=9%, list=6%, signal=9%	CLIP2
GO_VESICLE_COAT	GO_VESICLE_COAT	GO_VESICLE_COAT	26	0.146537	0.463669	1	1	0.901653	3107	tags=100%, list=85%, signal=15%	CLTA/SCYL1/AP2A1/AP2M1/CLTC/SEC13/SEC24C/SAR1A/COPZ1/COPG1/AP2A2/COPB2/SEC31A/SEC24B/COPA/TMED7/EPS15/AP1G1/ARCN1/COPB1/SEC23A/SEC24D/AFTPH/SEC24A/EPN2/PICALM
GO_E_BOX_BINDING	GO_E_BOX_BINDING	GO_E_BOX_BINDING	14	0.167802	0.453293	0.997015	1	0.901653	1069	tags=43%, list=29%, signal=30%	MYBBP1A/SREBF2/SNAI1/TCF12/NONO/SFPQ
GO_TRANSCRIPTION_ELONGATION_FACTOR_COMPLEX	GO_TRANSCRIPTION_ELONGATION_FACTOR_COMPLEX	GO_TRANSCRIPTION_ELONGATION_FACTOR_COMPLEX	23	0.143094	0.433965	1	1	0.901653	3119	tags=100%, list=86%, signal=14%	AFF3/EAF1/SSRP1/SUPT5H/SNW1/ELP2/SUPT6H/PAF1/TONSL/SETD5/CTR9/MLLT1/CCNT1/ICE1/AFF1/CCNK/SUPT16H/RTF1/ELL/CDK13/AFF4/CCNT2/RB1
GO_PEROXISOME_ORGANIZATION	GO_PEROXISOME_ORGANIZATION	GO_PEROXISOME_ORGANIZATION	12	0.164923	0.433267	0.994398	1	0.901653	440	tags=17%, list=12%, signal=15%	IDE/CAT
GO_REGULATION_OF_DNA_TEMPLATED_TRANSCRIPTION_ELONGATION	GO_REGULATION_OF_DNA_TEMPLATED_TRANSCRIPTION_ELONGATION	GO_REGULATION_OF_DNA_TEMPLATED_TRANSCRIPTION_ELONGATION	20	0.148783	0.432911	1	1	0.901653	3098	tags=100%, list=85%, signal=15%	DDX39B/WDR43/SUPT5H/HMGN1/GTF2F1/SUPT6H/PAF1/LDB1/HNRNPU/SCAF8/CDK12/CTR9/CCNT1/CCNK/SUPT16H/RTF1/ELL/CDK13/CCNT2/HTATSF1
GO_RETROGRADE_VESICLE_MEDIATED_TRANSPORT_GOLGI_TO_ENDOPLASMIC_RETICULUM	GO_RETROGRADE_VESICLE_MEDIATED_TRANSPORT_GOLGI_TO_ENDOPLASMIC_RETICULUM	GO_RETROGRADE_VESICLE_MEDIATED_TRANSPORT_GOLGI_TO_ENDOPLASMIC_RETICULUM	40	0.125139	0.42945	1	1	0.901653	3186	tags=100%, list=88%, signal=13%	KIF26A/RAB1B/SCYL1/LMAN2/KIF1C/KIF2A/ARF3/NAPA/RAB6A/COPZ1/TMED9/BICD2/TMED10/SURF4/COPG1/KDELR1/COPB2/ERGIC1/ERGIC3/KLC1/GOLPH3/ARFGAP1/COPA/TMED7/HTT/ARF4/ARCN1/RAB1A/COPB1/ATP9A/ERGIC2/TAPBP/GBF1/KIF11/KDELR2/KIF23/NBAS/KIF3A/CENPE/KIF15
GO_MRNA_TRANSPORT	GO_MRNA_TRANSPORT	GO_MRNA_TRANSPORT	76	0.1079	0.428255	1	1	0.901653	1108	tags=33%, list=30%, signal=23%	IGF2BP1/EIF5A/DDX39B/MYO1C/NCBP1/SYMPK/EIF4A3/RNPS1/LRPPRC/G3BP2/NUP188/SRSF2/U2AF2/XPO7/DHX38/RBM8A/NUP155/UPF1/CPSF1/SEC13/NUP214/NUP62/NUP93/NUP98/SRSF7
GO_GOLGI_ASSOCIATED_VESICLE	GO_GOLGI_ASSOCIATED_VESICLE	GO_GOLGI_ASSOCIATED_VESICLE	67	0.105632	0.408061	1	1	0.901653	3259	tags=100%, list=90%, signal=11%	GJA1/FURIN/CLTA/SREBF2/STEAP2/SCYL1/AP2A1/LMAN2/CLTC/SEC13/SEC16A/CTSZ/NUCB1/SEC24C/COL7A1/SCAP/RHOQ/ECPAS/SAR1A/COPZ1/PACS1/TMED9/IGF2R/TMED10/ARF1/PKD1/COPG1/SREBF1/PI4KA/KDELR1/GOSR2/COPB2/RAB14/SPPL3/ERGIC1/ERGIC3/VPS41/LRRK2/SEC31A/SEC24B/SEC23IP/ADAM10/COPA/TMED7/GOLGA2/USO1/AP1G1/ARCN1/COPB1/ITM2B/ERGIC2/SEC23A/YIPF5/LMAN1/SPPL2A/B2M/KDELR2/BACE1/SEC24D/AFTPH/SEC24A/SORT1/APP/DDHD2/CTSC/CC…
GO_VESICLE_BUDDING_FROM_MEMBRANE	GO_VESICLE_BUDDING_FROM_MEMBRANE	GO_VESICLE_BUDDING_FROM_MEMBRANE	43	0.115224	0.403271	1	1	0.901653	3222	tags=100%, list=89%, signal=12%	ANXA2/RAB1B/RAB7A/AP2M1/CSNK1D/SEC13/INSIG1/AP3B1/SEC16A/CTSZ/SEC24C/COL7A1/NAPA/DNM2/SAR1A/TMED9/TMED10/ARF1/AP3D1/PREB/PPP6R1/GOSR2/GOLPH3/SEC31A/SEC24B/SEC23IP/GOLGA2/USO1/PRKCI/TBC1D20/RAB1A/CUL3/SEC23A/PPP6C/ANKRD28/LMAN1/GBF1/SEC24D/PPP6R3/MIA3/SEC24A/PICALM/CTSC
GO_DNA_TEMPLATED_TRANSCRIPTION_ELONGATION	GO_DNA_TEMPLATED_TRANSCRIPTION_ELONGATION	GO_DNA_TEMPLATED_TRANSCRIPTION_ELONGATION	37	-0.125801	-0.343582	1	1	0.901653	540	tags=100%, list=15%, signal=86%	EAF1/ADRM1/NCBP1/SSRP1/POLR1A/WDR43/SUPT5H/ERCC3/HMGN1/ELP2/NCBP2/POLR1C/GTF2F1/SUPT6H/PAF1/LDB1/HNRNPU/SCAF8/UBTF/CDK12/CTR9/MLLT1/CCNT1/POLR2B/CCNK/SUPT16H/RTF1/ELL/CDK13/POLR2A/IWS1/AFF4/CCNT2/HTATSF1/PBRM1/SETD2
GO_MRNA_CIS_SPLICING_VIA_SPLICEOSOME	GO_MRNA_CIS_SPLICING_VIA_SPLICEOSOME	GO_MRNA_CIS_SPLICING_VIA_SPLICEOSOME	18	-0.143726	-0.344462	1	1	0.901653	3117	tags=28%, list=86%, signal=4%	PRPF40A/SRSF10/PSIP1/PRPF39
GO_MICROTUBULE_END	GO_MICROTUBULE_END	GO_MICROTUBULE_END	15	-0.150731	-0.350997	0.998521	1	0.901653	1256	tags=33%, list=35%, signal=22%	CDK5RAP2/ASPM/CLIP1/CKAP5
GO_ENDOPLASMIC_RETICULUM_TO_GOLGI_VESICLE_MEDIATED_TRANSPORT	GO_ENDOPLASMIC_RETICULUM_TO_GOLGI_VESICLE_MEDIATED_TRANSPORT	GO_ENDOPLASMIC_RETICULUM_TO_GOLGI_VESICLE_MEDIATED_TRANSPORT	75	-0.116999	-0.35394	1	1	0.901653	1458	tags=35%, list=40%, signal=21%	ARCN1/TBC1D20/RAB1A/COPB1/DYNLL2/CUL3/ERGIC2/SEC23A/PPP6C/ANKRD28/SPTBN1/YIPF5/LMAN1/GBF1/KDELR2/SEC24D/PPP6R3/GOLGB1/TRAPPC8/MIA3/SEC24A/DDHD2/GAS6/CTSC/GAS1
GO_PROTEIN_CONTAINING_COMPLEX_LOCALIZATION	GO_PROTEIN_CONTAINING_COMPLEX_LOCALIZATION	GO_PROTEIN_CONTAINING_COMPLEX_LOCALIZATION	103	-0.11532	-0.363672	1	1	0.901653	1208	tags=25%, list=33%, signal=17%	ATAD1/AGFG1/GPC4/SMG6/WDR35/XPO1/IWS1/YTHDC1/SSB/FYTTD1/ATM/SRSF11/TTC21B/SSX2IP/KIF3A/UPF2/ATR/KIF5B/THOC2/TPR/RELN/SETD2/PCM1/TRIP11/DYNC2H1
GO_SPLICEOSOMAL_COMPLEX	GO_SPLICEOSOMAL_COMPLEX	GO_SPLICEOSOMAL_COMPLEX	68	-0.125025	-0.37099	1	1	0.901653	714	tags=25%, list=20%, signal=20%	PRPF40A/TRA2A/PRPF38B/PRPF4B/RBM5/WAC/MYEF2/LUC7L3/SREK1/HNRNPH1/CWC22/LUC7L2/PNN/HTATSF1/PRPF39/PTBP2
GO_METHYLTRANSFERASE_COMPLEX	GO_METHYLTRANSFERASE_COMPLEX	GO_METHYLTRANSFERASE_COMPLEX	46	-0.133241	-0.375513	1	1	0.901653	995	tags=20%, list=27%, signal=14%	WTAP/KDM5A/TAF1/ZNF827/SUZ12/MGA/HCFC2/RNF2
GO_TRANSCRIPTION_ELONGATION_FROM_RNA_POLYMERASE_II_PROMOTER	GO_TRANSCRIPTION_ELONGATION_FROM_RNA_POLYMERASE_II_PROMOTER	GO_TRANSCRIPTION_ELONGATION_FROM_RNA_POLYMERASE_II_PROMOTER	29	-0.145055	-0.382458	1	1	0.901653	397	tags=38%, list=11%, signal=34%	SUPT16H/RTF1/ELL/CDK13/POLR2A/IWS1/AFF4/CCNT2/PBRM1/SETD2
GO_CLATHRIN_ADAPTOR_COMPLEX	GO_CLATHRIN_ADAPTOR_COMPLEX	GO_CLATHRIN_ADAPTOR_COMPLEX	10	-0.189465	-0.40135	0.998413	1	0.901653	2950	tags=50%, list=81%, signal=9%	AP1G1/AP3M1/AFTPH/PICALM
GO_DENDRITE_CYTOPLASM	GO_DENDRITE_CYTOPLASM	GO_DENDRITE_CYTOPLASM	13	-0.181617	-0.409844	0.99239	1	0.901653	2979	tags=100%, list=82%, signal=18%	FLOT2/MAPK1/SFPQ/UHMK1/HNRNPU/LRRK2/WLS/CANX/TRAK2/HIP1R/ZC3H14/KIF5B
GO_GOLGI_ORGANIZATION	GO_GOLGI_ORGANIZATION	GO_GOLGI_ORGANIZATION	51	-0.147024	-0.417843	1	1	0.901653	1232	tags=25%, list=34%, signal=17%	GOLGA5/CLASP2/STX16/GBF1/VCPIP1/ARFGEF1/GOLGB1/TRAPPC8/ATL3/HOOK1/TRIP11/DYNC2H1
GO_MODIFICATION_DEPENDENT_MACROMOLECULE_CATABOLIC_PROCESS	GO_MODIFICATION_DEPENDENT_MACROMOLECULE_CATABOLIC_PROCESS	GO_MODIFICATION_DEPENDENT_MACROMOLECULE_CATABOLIC_PROCESS	229	-0.127939	-0.423891	1	1	0.901653	1015	tags=20%, list=28%, signal=15%	USP37/TP53INP2/USP33/KLHL20/RNF213/RNF6/NEMF/CDC27/RMND5A/SEL1L/LATS1/USP32/RNF150/TAF1/CUL4B/UBE2L6/ANKIB1/ITCH/UBR3/TGFB1I1/PTEN/PNPT1/CUL5/DTX3L/UBE3A/PSMB8/USP26/USP34/USP24/EDEM3/FBXL3/DNAJB9/UBA6/USP18/RBBP6/PML/TUT4/USP25/CLOCK/CD2AP/KLHL15/ISG15/TNFAIP3/CLU
GO_ESTABLISHMENT_OF_RNA_LOCALIZATION	GO_ESTABLISHMENT_OF_RNA_LOCALIZATION	GO_ESTABLISHMENT_OF_RNA_LOCALIZATION	99	-0.137099	-0.427904	1	1	0.901653	1208	tags=27%, list=33%, signal=19%	QKI/DHX9/AGFG1/SMG6/XPO1/IWS1/YTHDC1/NCBP3/SSB/FYTTD1/ATXN2/ATM/SRSF11/RBM27/ZFP36L1/PNPT1/RBM26/PARP11/UPF2/ATR/CKAP5/THOC2/TPR/SETD2/EIF5A2/FMR1
GO_AP_TYPE_MEMBRANE_COAT_ADAPTOR_COMPLEX	GO_AP_TYPE_MEMBRANE_COAT_ADAPTOR_COMPLEX	GO_AP_TYPE_MEMBRANE_COAT_ADAPTOR_COMPLEX	13	-0.189622	-0.427907	0.990868	1	0.901653	2950	tags=46%, list=81%, signal=9%	AP1G1/VPS39/AP3M1/AFTPH/PICALM
GO_INTRINSIC_COMPONENT_OF_ORGANELLE_MEMBRANE	GO_INTRINSIC_COMPONENT_OF_ORGANELLE_MEMBRANE	GO_INTRINSIC_COMPONENT_OF_ORGANELLE_MEMBRANE	74	-0.143884	-0.434005	1	1	0.901653	468	tags=15%, list=13%, signal=13%	PIGK/SEC62/STIM1/FAR1/TAP1/HLA-E/ESYT2/SLC8B1/DMPK/PCSK5
GO_POSITIVE_REGULATION_OF_RNA_SPLICING	GO_POSITIVE_REGULATION_OF_RNA_SPLICING	GO_POSITIVE_REGULATION_OF_RNA_SPLICING	16	-0.184769	-0.435816	0.991228	1	0.901653	635	tags=31%, list=17%, signal=26%	POLR2A/TRA2A/SETX/PIK3R1
GO_TELOMERIC_DNA_BINDING	GO_TELOMERIC_DNA_BINDING	GO_TELOMERIC_DNA_BINDING	13	-0.193762	-0.43725	0.987823	1	0.901653	2935	tags=100%, list=81%, signal=19%	UPF1/SMG5/HNRNPD/TP53BP1/SMG7/KDM1A/NCL/HNRNPA2B1/SMG1/SMG6/RAD50/UPF2
GO_NUCLEAR_TRANSCRIBED_MRNA_POLY_A_TAIL_SHORTENING	GO_NUCLEAR_TRANSCRIBED_MRNA_POLY_A_TAIL_SHORTENING	GO_NUCLEAR_TRANSCRIBED_MRNA_POLY_A_TAIL_SHORTENING	19	-0.180038	-0.437648	0.992722	1	0.901653	1385	tags=37%, list=38%, signal=23%	TENT4B/CNOT2/PAN3/CNOT6/TNRC6B/TUT4
GO_ER_TO_GOLGI_TRANSPORT_VESICLE_MEMBRANE	GO_ER_TO_GOLGI_TRANSPORT_VESICLE_MEMBRANE	GO_ER_TO_GOLGI_TRANSPORT_VESICLE_MEMBRANE	20	-0.17742	-0.43783	0.992857	1	0.901653	2652	tags=30%, list=73%, signal=8%	LMAN1/B2M/SEC24D/SEC24A/HLA-E
GO_GOLGI_VESICLE_TRANSPORT	GO_GOLGI_VESICLE_TRANSPORT	GO_GOLGI_VESICLE_TRANSPORT	134	-0.136209	-0.437867	1	1	0.901653	1298	tags=36%, list=36%, signal=24%	ARCN1/PRKCI/TBC1D20/RAB1A/COPB1/DYNLL2/CUL3/MON2/ATP9A/ERGIC2/SEC23A/PPP6C/ANKRD28/SPTBN1/YIPF5/LMAN1/GOLGA5/GOLGA3/TAPBP/AP1AR/GBF1/KIF11/KDELR2/ACSL3/GOLGA4/SEC24D/PPP6R3/KLHL20/KIF23/GOLGB1/SGSM2/ARFGEF2/NBAS/TRAPPC8/MIA3/SEC24A/SORT1/DOP1A/KIF3A/CENPE/DDHD2/VPS13C/GAS6/KIF15/CTSC/GAS1/VPS13A
GO_SM_LIKE_PROTEIN_FAMILY_COMPLEX	GO_SM_LIKE_PROTEIN_FAMILY_COMPLEX	GO_SM_LIKE_PROTEIN_FAMILY_COMPLEX	22	-0.174934	-0.437884	0.998586	1	0.901653	714	tags=18%, list=20%, signal=15%	LUC7L2/HTATSF1/PRPF39
GO_MEMBRANE_BIOGENESIS	GO_MEMBRANE_BIOGENESIS	GO_MEMBRANE_BIOGENESIS	13	-0.194586	-0.43911	0.987823	1	0.901653	703	tags=46%, list=19%, signal=37%	SPTBN1/NLGN2/PTEN/EPHB2/UGCG
GO_GENE_SILENCING_BY_RNA	GO_GENE_SILENCING_BY_RNA	GO_GENE_SILENCING_BY_RNA	77	-0.146089	-0.443963	1	1	0.901653	807	tags=16%, list=22%, signal=12%	TDRD9/CNOT6/DDX4/TNRC6B/SMAD3/ZC3H7A/TPR/TUT4/AGO3/FMR1/EGFR
GO_GOLGI_STACK	GO_GOLGI_STACK	GO_GOLGI_STACK	35	-0.164103	-0.445671	0.998647	1	0.901653	1224	tags=37%, list=34%, signal=25%	GOLGA5/GOLGA3/CHSY1/STX16/GBF1/VCPIP1/TMEM87A/GOLGB1/GOLIM4/SULF1/SORT1/MGAT4A
GO_LYSINE_ACETYLATED_HISTONE_BINDING	GO_LYSINE_ACETYLATED_HISTONE_BINDING	GO_LYSINE_ACETYLATED_HISTONE_BINDING	13	-0.197676	-0.446083	0.986301	1	0.901653	1230	tags=38%, list=34%, signal=26%	PSME4/TRIM24/TAF1/PHIP
GO_HISTONE_METHYLTRANSFERASE_ACTIVITY_H3_K4_SPECIFIC	GO_HISTONE_METHYLTRANSFERASE_ACTIVITY_H3_K4_SPECIFIC	GO_HISTONE_METHYLTRANSFERASE_ACTIVITY_H3_K4_SPECIFIC	10	-0.212494	-0.450133	0.985714	1	0.901653	431	tags=20%, list=12%, signal=18%	ASH1L
GO_IMPORT_ACROSS_PLASMA_MEMBRANE	GO_IMPORT_ACROSS_PLASMA_MEMBRANE	GO_IMPORT_ACROSS_PLASMA_MEMBRANE	20	-0.183607	-0.453099	0.991429	1	0.901653	569	tags=25%, list=16%, signal=21%	SLC12A6/SLC7A2/THBS1/ATP2B4
GO_WNT_SIGNALING_PATHWAY_CALCIUM_MODULATING_PATHWAY	GO_WNT_SIGNALING_PATHWAY_CALCIUM_MODULATING_PATHWAY	GO_WNT_SIGNALING_PATHWAY_CALCIUM_MODULATING_PATHWAY	14	-0.200318	-0.459217	0.973013	1	0.901653	1264	tags=50%, list=35%, signal=33%	MOV10/FZD2/PLCB3/PPP3CA/TNRC6B/AGO3
GO_MRNA_3_END_PROCESSING	GO_MRNA_3_END_PROCESSING	GO_MRNA_3_END_PROCESSING	50	-0.161982	-0.461128	1	1	0.901653	763	tags=18%, list=21%, signal=14%	RPRD1B/DHX36/ZFP36L1/CSTF3/PNPT1/APP/PCF11/THOC2
GO_CARBOXYPEPTIDASE_ACTIVITY	GO_CARBOXYPEPTIDASE_ACTIVITY	GO_CARBOXYPEPTIDASE_ACTIVITY	10	-0.21787	-0.461521	0.98254	1	0.901653	679	tags=40%, list=19%, signal=33%	AGBL5/CPXM1/AGTPBP1
GO_RNA_POLYMERASE_II_PREINITIATION_COMPLEX_ASSEMBLY	GO_RNA_POLYMERASE_II_PREINITIATION_COMPLEX_ASSEMBLY	GO_RNA_POLYMERASE_II_PREINITIATION_COMPLEX_ASSEMBLY	10	-0.218845	-0.463587	0.980952	1	0.901653	1150	tags=50%, list=32%, signal=34%	TAF7/THRA/TAF1/TAF7L
GO_COPI_COATED_VESICLE	GO_COPI_COATED_VESICLE	GO_COPI_COATED_VESICLE	14	-0.203832	-0.467272	0.973013	1	0.901653	2361	tags=93%, list=65%, signal=33%	PACS1/TMED10/ARF1/COPG1/KDELR1/COPB2/COPA/TMED7/ARCN1/COPB1/KDELR2/CCDC88A
GO_RNA_SPLICING	GO_RNA_SPLICING	GO_RNA_SPLICING	174	-0.144306	-0.473516	1	1	0.901653	1229	tags=27%, list=34%, signal=19%	PAPOLA/AKAP8L/QKI/HNRNPR/DHX9/DDX17/SFSWAP/PRPF40A/TRA2A/PRPF38B/PRPF4B/FXR1/PPP4R2/IWS1/RBM5/YTHDC1/SRSF10/PSIP1/WTAP/SRSF11/DDX46/CCAR1/MBNL2/LUC7L3/CSTF3/RBM39/SREK1/HNRNPH1/SETX/PCF11/PPIG/CWC22/NSRP1/U2SURP/LUC7L2/ZNF638/PNN/HTATSF1/THOC2/PRPF39/CLK1/PTBP2/MBNL1/PIK3R1/CELF2/FMR1
GO_MRNA_CLEAVAGE	GO_MRNA_CLEAVAGE	GO_MRNA_CLEAVAGE	11	-0.219569	-0.477726	0.979814	1	0.901653	693	tags=36%, list=19%, signal=30%	MOV10/CSTF3/PCF11
GO_NEGATIVE_REGULATION_OF_CHROMOSOME_ORGANIZATION	GO_NEGATIVE_REGULATION_OF_CHROMOSOME_ORGANIZATION	GO_NEGATIVE_REGULATION_OF_CHROMOSOME_ORGANIZATION	48	-0.16958	-0.480672	0.996109	1	0.901653	1353	tags=44%, list=37%, signal=28%	DNMT3B/TENT4B/ATAD2/RAD21/WAPL/CDK5RAP2/TAF7/SMG6/TEX14/CENPF/ATM/PHF8/KDM5A/RAD50/DCP2/BUB1/TPR/XRN1/ATRX/APC
GO_N_TERMINAL_PROTEIN_AMINO_ACID_MODIFICATION	GO_N_TERMINAL_PROTEIN_AMINO_ACID_MODIFICATION	GO_N_TERMINAL_PROTEIN_AMINO_ACID_MODIFICATION	10	-0.230008	-0.487233	0.971429	1	0.901653	947	tags=40%, list=26%, signal=30%	NMT2/CREBBP/NAA15
GO_RNA_SPLICING_VIA_TRANSESTERIFICATION_REACTIONS	GO_RNA_SPLICING_VIA_TRANSESTERIFICATION_REACTIONS	GO_RNA_SPLICING_VIA_TRANSESTERIFICATION_REACTIONS	137	-0.151356	-0.488914	1	1	0.901653	1229	tags=26%, list=34%, signal=18%	PAPOLA/HNRNPR/DHX9/DDX17/SFSWAP/PRPF40A/TRA2A/PRPF4B/FXR1/RBM5/YTHDC1/SRSF10/PSIP1/WTAP/SRSF11/DDX46/CCAR1/MBNL2/LUC7L3/CSTF3/SREK1/HNRNPH1/SETX/PCF11/CWC22/NSRP1/U2SURP/LUC7L2/PNN/HTATSF1/PRPF39/PTBP2/MBNL1/CELF2/FMR1
GO_ENDOPLASMIC_RETICULUM_UNFOLDED_PROTEIN_RESPONSE	GO_ENDOPLASMIC_RETICULUM_UNFOLDED_PROTEIN_RESPONSE	GO_ENDOPLASMIC_RETICULUM_UNFOLDED_PROTEIN_RESPONSE	52	-0.171523	-0.490424	0.997459	1	0.901653	483	tags=10%, list=13%, signal=8%	EIF2AK2/PIK3R1/CREBRF/CREB3L1
GO_HISTONE_METHYLTRANSFERASE_COMPLEX	GO_HISTONE_METHYLTRANSFERASE_COMPLEX	GO_HISTONE_METHYLTRANSFERASE_COMPLEX	41	-0.17546	-0.491037	0.997392	1	0.901653	811	tags=17%, list=22%, signal=13%	TAF1/ZNF827/SUZ12/MGA/HCFC2/RNF2
GO_INORGANIC_ION_IMPORT_ACROSS_PLASMA_MEMBRANE	GO_INORGANIC_ION_IMPORT_ACROSS_PLASMA_MEMBRANE	GO_INORGANIC_ION_IMPORT_ACROSS_PLASMA_MEMBRANE	13	-0.218806	-0.493766	0.966514	1	0.901653	214	tags=38%, list=6%, signal=36%	SLC12A2/SLC12A7/SLC12A6/ATP2B4
GO_CUL4_RING_E3_UBIQUITIN_LIGASE_COMPLEX	GO_CUL4_RING_E3_UBIQUITIN_LIGASE_COMPLEX	GO_CUL4_RING_E3_UBIQUITIN_LIGASE_COMPLEX	10	-0.234142	-0.495991	0.969841	1	0.901653	2788	tags=100%, list=77%, signal=23%	DCAF7/DCAF5/CUL4A/TRPC4AP/DCAF8/ARIH1/DCAF1/DCAF6/CUL4B
[truncated: 2,081 more rows]

## Sheet: Veh_degs_dn_gsea
	ID	Description	setSize	enrichmentScore	NES	pvalue	p.adjust	qvalues	rank	leading_edge	core_enrichment
[truncated: 3,493 more rows]

[truncated: 6 more sheets: RA_degs_up_gsea, RA_degs_dn_gsea, NR_degs_up_gsea, NR_degs_dn_gsea, NRRA_degs_up_gsea, NRRA_degs_dn_gsea]
