# Supplementary material for: Nutrient restriction synergizes with retinoic acid to induce mammalian meiotic initiation in vitro
Source: Nat Commun. 2021 Mar 19;12:1758. doi: 10.1038/s41467-021-22021-6 (PMC7979727; doi:10.1038/s41467-021-22021-6)
Supplement: Supplementary file 8 — Supplementary Data 6 [file 41467_2021_22021_MOESM8_ESM.xlsx]

## Sheet: Cluster1
	ID	Description	GeneRatio	BgRatio	pvalue	p.adjust	qvalue	geneID	Count
GO:0022613	GO:0022613	ribonucleoprotein complex biogenesis	274/5425	427/23174	3.55281e-73	2.22619e-69	1.35643e-69	Pih1d2/Ddx3x/Nsun5/Nhp2/Rrp15/Mrpl10/Nom1/Pwp1/Prpf6/Snrpd1/Nob1/Ruvbl2/Ppan/Emg1/Utp20/Ddx56/Srpk1/Rsl1d1/Aamp/Lsm2/Prpf31/Rps25/Mettl16/Tsr3/Prpf3/Mtrex/Utp25/Gtf3a/Eif3d/Exosc10/Ddx27/Rrp7a/Srsf1/Mrm1/C1qbp/G3bp1/Aatf/Dync1h1/Sart3/Ddx39b/Xab2/Snrpf/Ddx21/Snrpd3/Sf3a2/Xpo1/Mrpl22/Znhit3/Ftsj3/Prpf8/Eif2s1/Gtpbp4/Fcf1/Hsp90aa1/Eif5/Riok1/Mrpl36/Dimt1/Nufip1/Drosha/Ngdn/Brix1/Dcaf13/Utp23/Bop1/R…	274
GO:0042254	GO:0042254	ribosome biogenesis	198/5425	283/23174	1.84278e-62	5.77342e-59	3.51776e-59	Pih1d2/Ddx3x/Nsun5/Nhp2/Rrp15/Mrpl10/Nom1/Pwp1/Nob1/Ppan/Emg1/Utp20/Ddx56/Rsl1d1/Aamp/Rps25/Mettl16/Tsr3/Mtrex/Utp25/Gtf3a/Exosc10/Ddx27/Rrp7a/Mrm1/C1qbp/Aatf/Ddx21/Xpo1/Mrpl22/Znhit3/Ftsj3/Gtpbp4/Fcf1/Riok1/Mrpl36/Dimt1/Drosha/Ngdn/Brix1/Dcaf13/Utp23/Bop1/Rrn3/Riox2/Rrp36/Bysl/Cebpz/Wdr46/Rbfa/Rcl1/Mrpl11/Pdcd11/Tsr2/Gnl3l/Pa2g4/Exosc7/Rpl14/Nop16/Fastkd2/Wdr75/Wdr12/Nop58/Imp4/Ncl/Glul/Tfb2m/Nv…	198
GO:0034660	GO:0034660	ncRNA metabolic process	269/5425	458/23174	3.80105e-60	7.93912e-57	4.83733e-57	Pih1d2/Smarcb1/Nsun5/Nhp2/Rrp15/Hars/Snd1/Rtcb/Pwp1/Trmt1/Qtrt1/Farsa/Nob1/Cavin1/Trmt10a/Emg1/Utp20/Ddx56/Rsl1d1/Osgep/Mettl1/Vars/Mettl16/Cars/Asz1/Dedd/Tsen15/Tsr3/Lage3/H2afy/Mtrex/Utp25/Exosc10/Ddx27/Rrp7a/Ints2/Mrm1/Elp5/Rars/Nars2/Dalrd3/Ddx21/H2afy2/Znhit3/Elac2/Dus4l/Mettl2/Ftsj3/Gtpbp4/Fcf1/Ippk/Spin1/Rpp40/Fars2/Riok1/2210016F16Rik/Nsun2/Dimt1/Rtraf/Mettl6/Dph3/Ints9/Mettl3/Drosha/Ngdn…	269
GO:0034470	GO:0034470	ncRNA processing	211/5425	337/23174	7.97506e-54	1.24929e-50	7.61199e-51	Pih1d2/Nsun5/Nhp2/Rrp15/Rtcb/Trmt1/Qtrt1/Nob1/Trmt10a/Emg1/Utp20/Ddx56/Rsl1d1/Osgep/Mettl1/Mettl16/Tsen15/Tsr3/Lage3/Mtrex/Utp25/Exosc10/Ddx27/Rrp7a/Ints2/Mrm1/Elp5/Ddx21/Znhit3/Elac2/Dus4l/Mettl2/Ftsj3/Gtpbp4/Fcf1/Rpp40/Fars2/Riok1/2210016F16Rik/Nsun2/Dimt1/Rtraf/Mettl6/Dph3/Ints9/Mettl3/Drosha/Ngdn/Dcaf13/Utp23/Pop1/Bop1/Qtrt2/Dgcr8/Tarbp2/Rpp14/Rrp36/Bysl/Wdr4/Elp2/Wdr46/Rbfa/Rcl1/Pdcd11/Trub1…	211
GO:0016072	GO:0016072	rRNA metabolic process	153/5425	218/23174	9.0888e-49	1.13901e-45	6.94002e-46	Pih1d2/Smarcb1/Nsun5/Nhp2/Rrp15/Pwp1/Nob1/Cavin1/Emg1/Utp20/Ddx56/Rsl1d1/Mettl16/Dedd/Tsr3/H2afy/Mtrex/Utp25/Exosc10/Ddx27/Rrp7a/Mrm1/Ddx21/H2afy2/Znhit3/Ftsj3/Gtpbp4/Fcf1/Ippk/Spin1/Riok1/Dimt1/Drosha/Ngdn/Dcaf13/Utp23/Bop1/Rrp36/Bysl/Wdr46/Rbfa/Tcof1/Rcl1/Pdcd11/Tsr2/Pa2g4/Exosc7/Rpl14/Wdr75/Wdr12/Imp4/Ncl/Tfb2m/Nvl/Nop10/Polr1b/Exosc9/Exosc8/Gar1/Exosc3/Ebna1bp2/Mrto4/Utp11/Nol9/Dhx37/Mrpl1/Dd…	153
GO:0006364	GO:0006364	rRNA processing	134/5425	187/23174	1.6386e-44	1.71124e-41	1.04266e-41	Pih1d2/Nsun5/Nhp2/Rrp15/Nob1/Emg1/Utp20/Ddx56/Rsl1d1/Mettl16/Tsr3/Mtrex/Utp25/Exosc10/Ddx27/Rrp7a/Mrm1/Ddx21/Znhit3/Ftsj3/Gtpbp4/Fcf1/Riok1/Dimt1/Ngdn/Dcaf13/Utp23/Bop1/Rrp36/Bysl/Wdr46/Rbfa/Rcl1/Pdcd11/Tsr2/Pa2g4/Exosc7/Rpl14/Wdr75/Wdr12/Imp4/Ncl/Tfb2m/Nvl/Nop10/Exosc9/Exosc8/Gar1/Exosc3/Ebna1bp2/Mrto4/Utp11/Nol9/Dhx37/Mrpl1/Ddx51/Bms1/Ddx47/Pop4/Mphosph10/Mrps11/Dkc1/Eri1/Lsm6/Mphosph6/Imp3/Pwp…	134
GO:0006397	GO:0006397	mRNA processing	222/5425	445/23174	1.34501e-34	1.20397e-31	7.33585e-32	Tbrg4/Snrnp27/Supt6/Prpf6/Snrpd1/Puf60/Cdk12/Yju2/Supt5/Ess2/Srpk1/Wdr83/Ddx39/Ptbp1/Aplp1/Lsm2/Prpf31/Rbfox1/Cdk9/Ccnt1/Tsen15/Hnrnpl/Hspa8/Prpf3/Mtrex/Srsf1/C1qbp/Sart3/Ddx39b/Xab2/Snrpf/Snrpd3/Sf3a2/Ern1/Ddx5/Prpf8/Eftud2/Papola/Habp4/Hnrnpk/Smn1/Ptcd2/Ecd/Mettl3/Acin1/Pabpc1/Hsf1/Zcrb1/Ncbp2/Tra2b/Son/Noct/Prmt5/Sympk/Pcbp4/Cdc5l/Ppil1/Hnrnpll/Srsf7/Luc7l/Snrpc/Polr2d/Nelfe/Wdr33/Dhx16/Ik/Rbm…	222
GO:0008380	GO:0008380	RNA splicing	188/5425	361/23174	1.38487e-32	1.0847e-29	6.60913e-30	Snrnp27/Rtcb/Supt6/Prpf6/Snrpd1/Puf60/Cdk12/Yju2/Ess2/Akt2/Srpk1/Wdr83/Ddx39/Ptbp1/Lsm2/Prpf31/Rbfox1/Tsen15/Hnrnpl/Hspa8/Prpf3/Mtrex/Srsf1/C1qbp/Sart3/Ddx39b/Xab2/Snrpf/Snrpd3/Sf3a2/Ern1/Ddx5/Prpf8/Eftud2/Habp4/Hnrnpk/Smn1/Rtraf/Ecd/Mettl3/Acin1/Pabpc1/Zcrb1/Ncbp2/Tra2b/Son/Prmt5/Ivns1abp/Pcbp4/Cdc5l/Ppil1/Hnrnpll/Srsf7/Luc7l/Snrpc/Dhx16/Ik/Rbm22/Prpf19/Sf3b2/Sf1/Smndc1/Alyref/Cwf19l1/Clns1a/Eif…	188
GO:0007005	GO:0007005	mitochondrion organization	210/5425	458/23174	1.71921e-26	1.19695e-23	7.29307e-24	Cav2/Hk2/Spg7/Oxa1l/Poldip2/Ndufb2/Tomm40/Atp5d/Timm50/Ier3/Tfam/Fam162a/Stat3/Phb2/Bid/Letm1/Tomm40l/Cnp/Hap1/Bcl2l1/Ppp2cb/Timm23/Slc25a5/Coa3/Mmp9/Tomm34/Gabarap/Cdc37/Akt3/Hebp2/Supv3l1/Ndufs7/Timm13/Hspa4/Mapk9/Vdac1/Srebf1/Lpin1/Lig3/Polg2/Cluh/Timm22/Kat2a/Timm9/Hsp90aa1/Prelid1/Uqcrb/Fastkd3/Ptcd2/Col4a3bp/Ppif/Dnajc15/Bnip3l/Golph3/Cideb/Ywhaz/Myc/Mief1/Samm50/Sharpin/Tomm70a/Gsk3b/Mrpl3…	210
GO:0071826	GO:0071826	ribonucleoprotein complex subunit organization	130/5425	235/23174	3.69045e-26	2.31244e-23	1.40898e-23	Pih1d2/Ddx3x/Prpf6/Snrpd1/Ruvbl2/Ppan/Srpk1/Lsm2/Prpf31/Rps25/Prpf3/Mtif3/Dyrk3/Eif3d/Rrp7a/Srsf1/C1qbp/G3bp1/Dync1h1/Sart3/Ddx39b/Xab2/Snrpf/Snrpd3/Sf3a2/Mrpl22/Znhit3/Prpf8/Eif2s1/Hsp90aa1/Eif5/Gfm2/Nufip1/Brix1/Bop1/Tarbp2/Noct/Denr/Prmt5/Hsp90ab1/Luc7l/Snrpc/Polr2d/Prpf19/Mrpl11/Clns1a/Fastkd2/Sf3b1/Cdc73/Eif2d/Mrrf/Clp1/Snrpb/Eif6/Aar2/Ddx20/Khdc4/Celf3/Ncbp1/Vcp/Srsf10/Mrto4/Sf3a3/Mrpl20/Tf…	130
GO:0072594	GO:0072594	establishment of protein localization to organelle	180/5425	374/23174	6.68639e-26	3.80881e-23	2.32072e-23	Hk2/Oxa1l/Cct3/Kpnb1/Jup/Folr1/Nup214/Tgfb1/Cse1l/Pex6/Tomm40/Timm50/Pex19/Kpna6/Ruvbl2/Stat3/Phb2/Bid/Rab23/Rab11a/Sgta/Trim28/Tomm40l/Snf8/Tmco6/M6pr/Cct4/Nutf2/Tnpo1/Dmap1/Hyal2/Tnpo3/Timm23/Chp1/Tsg101/Hspa8/H2afy/Nup50/Tomm34/Kpna2/Akap1/Cd68/Sec63/Pex7/H2afy2/Timm13/Appl2/Ppp2ca/Hspa4/Srebf1/Rab10/Ddx5/Nup85/Timm22/Gosr2/Timm9/Vti1b/Hsp90aa1/Nup153/Syk/Ap3b1/Fgf9/Dnajc15/Bnip3l/Nup155/Cct5/…	180
GO:0022618	GO:0022618	ribonucleoprotein complex assembly	122/5425	222/23174	2.71731e-24	1.32505e-21	8.07359e-22	Pih1d2/Ddx3x/Prpf6/Snrpd1/Ruvbl2/Ppan/Srpk1/Lsm2/Prpf31/Rps25/Prpf3/Eif3d/Rrp7a/Srsf1/C1qbp/G3bp1/Dync1h1/Sart3/Ddx39b/Xab2/Snrpf/Snrpd3/Sf3a2/Mrpl22/Znhit3/Prpf8/Eif2s1/Hsp90aa1/Eif5/Nufip1/Brix1/Bop1/Tarbp2/Noct/Denr/Prmt5/Hsp90ab1/Luc7l/Snrpc/Polr2d/Prpf19/Mrpl11/Clns1a/Fastkd2/Sf3b1/Cdc73/Eif2d/Clp1/Snrpb/Eif6/Aar2/Ddx20/Khdc4/Celf3/Ncbp1/Srsf10/Mrto4/Sf3a3/Mrpl20/G3bp2/Rpl6/Isy1/Ruvbl1/Strap…	122
GO:0006913	GO:0006913	nucleocytoplasmic transport	146/5425	287/23174	2.96054e-24	1.32505e-21	8.07359e-22	Xpo6/Mcm3ap/Kpnb1/Jup/Nup214/Supt6/Ranbp3/Tgfb1/Cse1l/Ier3/Kpna6/Stat3/Phb2/Rab23/Ddx39/Trim28/Tmco6/Phax/Nutf2/Tnpo1/Dmap1/Hyal2/Nxf1/Tnpo3/Chp1/Hspa8/Nup50/Mlx/Kpna2/Akap1/Ddx39b/Gle1/Mdm2/Appl2/Xpo1/Ppp2ca/Ddx5/Nup85/Ywhae/Ppm1a/Nup153/Syk/Xpo4/Fgf9/Xpo7/Nup155/Rangap1/Rapgef3/Lsg1/Gsk3b/Kpna1/Six2/Polr2d/Hspa9/Hdac3/Rbm27/Rbm22/Hhex/Thoc3/Ptpn14/Uhmk1/Rae1/Eif6/Ect2/Kpna4/Nmd3/Lmna/Ncbp1/Txn1…	146
GO:0051169	GO:0051169	nuclear transport	146/5425	287/23174	2.96054e-24	1.32505e-21	8.07359e-22	Xpo6/Mcm3ap/Kpnb1/Jup/Nup214/Supt6/Ranbp3/Tgfb1/Cse1l/Ier3/Kpna6/Stat3/Phb2/Rab23/Ddx39/Trim28/Tmco6/Phax/Nutf2/Tnpo1/Dmap1/Hyal2/Nxf1/Tnpo3/Chp1/Hspa8/Nup50/Mlx/Kpna2/Akap1/Ddx39b/Gle1/Mdm2/Appl2/Xpo1/Ppp2ca/Ddx5/Nup85/Ywhae/Ppm1a/Nup153/Syk/Xpo4/Fgf9/Xpo7/Nup155/Rangap1/Rapgef3/Lsg1/Gsk3b/Kpna1/Six2/Polr2d/Hspa9/Hdac3/Rbm27/Rbm22/Hhex/Thoc3/Ptpn14/Uhmk1/Rae1/Eif6/Ect2/Kpna4/Nmd3/Lmna/Ncbp1/Txn1…	146
GO:0006403	GO:0006403	RNA localization	100/5425	169/23174	1.92606e-23	8.04579e-21	4.90233e-21	Mcm3ap/Nup214/Supt6/Prpf6/Ddx39/Cct4/Phax/Nxf1/Igf2bp1/Ddx19a/Exosc10/Myo1c/Srsf1/Ddx39b/Gle1/Xpo1/Znhit3/Nup85/Yy1/Nup153/Xpo7/Nup155/Hsf1/Sidt1/Ncbp2/Srsf7/Lrpprc/Polr2d/Rbm27/Hhex/Alyref/Cpeb1/Thoc3/Terf1/Rftn2/Nop58/Kif5c/Rae1/Eif6/Nmd3/Exosc3/Ncbp1/Magoh/Ndc1/Khdrbs1/Sfpq/Zfp593/G3bp2/Ran/Igf2bp3/Magohb/Sec13/Dkc1/Terf2/Nup93/Igf2bp2/Cct2/Thoc5/Xpot/Nup54/Nup37/Aaas/Nxt1/Bicd2/Pcid2/Exosc2/N…	100
GO:0019693	GO:0019693	ribose phosphate metabolic process	198/5425	444/23174	3.08034e-23	1.20634e-20	7.35026e-21	Gnai3/Cox5a/Dlat/Sdhd/Gmpr/Atp5f1/Hk2/Gmpr2/Tgfb1/Atp5d/Ier3/Crot/Stat3/Eno2/Bid/Rab23/Map2k1/Cs/Ampd3/Atp5g1/Atp6v1b2/Epha2/Pdk1/Aprt/Atp1a2/Bcl2l1/Rhoa/Adssl1/Pgam1/Ndufs2/Cad/Slc25a13/Hspa8/Prpsap1/Adss/Hsd11b1/Aldoc/Cacnb4/Pipox/Atp5g3/Cdk1/Ddit4/Pfkl/Acsl6/Guk1/Ogdh/Pgam2/Dld/Gucy2e/Pfas/Dcakd/Pygl/Pfkp/Uqcrb/Adcy2/Mccc2/Hmgcr/Ppif/Tkt/Dnajc15/Sucla2/Adcy4/Myc/Adsl/Cyc1/Umps/Adcy5/Atp5j/Atp5…	198
GO:0009123	GO:0009123	nucleoside monophosphate metabolic process	141/5425	280/23174	6.32588e-23	2.33164e-20	1.42068e-20	Cox5a/Sdhd/Atp5f1/Hk2/Gmpr2/Tgfb1/Atp5d/Ier3/Stat3/Eno2/Bid/Map2k1/Ampd3/Atp5g1/Atp6v1b2/Aprt/Atp1a2/Bcl2l1/Rhoa/Adssl1/Pgam1/Ndufs2/Slc25a13/Hspa8/Adss/Aldoc/Atp5g3/Cdk1/Ddit4/Pfkl/Guk1/Ogdh/Pgam2/Shmt1/Dld/Pfas/Pfkp/Uqcrb/Ppif/Dnajc15/Myc/Adsl/Cyc1/Umps/Atp5j/Atp5o/Gart/Tpi1/Ndufv3/Ndufv2/Msh2/Uqcc2/Nudt3/Sdhaf2/Nt5c2/Ndufb8/Adpgk/Atp5b/Shmt2/Atp5a1/Hprt/Uqcrc1/Tyms/Atp5c1/Nudt5/Fam20c/Ndufs1/A…	141
GO:0009161	GO:0009161	ribonucleoside monophosphate metabolic process	136/5425	271/23174	5.51473e-22	1.89909e-19	1.15712e-19	Cox5a/Sdhd/Atp5f1/Hk2/Gmpr2/Tgfb1/Atp5d/Ier3/Stat3/Eno2/Bid/Map2k1/Ampd3/Atp5g1/Atp6v1b2/Aprt/Atp1a2/Bcl2l1/Rhoa/Adssl1/Pgam1/Ndufs2/Slc25a13/Hspa8/Adss/Aldoc/Atp5g3/Cdk1/Ddit4/Pfkl/Guk1/Ogdh/Pgam2/Dld/Pfas/Pfkp/Uqcrb/Ppif/Dnajc15/Myc/Adsl/Cyc1/Umps/Atp5j/Atp5o/Gart/Tpi1/Ndufv3/Ndufv2/Msh2/Uqcc2/Nudt3/Sdhaf2/Nt5c2/Ndufb8/Adpgk/Atp5b/Shmt2/Atp5a1/Hprt/Uqcrc1/Atp5c1/Nudt5/Fam20c/Ndufs1/Atic/Ndufa10…	136
GO:0006163	GO:0006163	purine nucleotide metabolic process	194/5425	441/23174	5.96631e-22	1.89909e-19	1.15712e-19	Gnai3/Cox5a/Dlat/Sdhd/Gmpr/Atp5f1/Hk2/Gmpr2/Tgfb1/Atp5d/Ier3/Crot/Stat3/Eno2/Bid/Rab23/Map2k1/Cs/Ampd3/Atp5g1/Atp6v1b2/Epha2/Pdk1/Aprt/Atp1a2/Bcl2l1/Rhoa/Adssl1/Pgam1/Ndufs2/Slc25a13/Hspa8/Prpsap1/Adss/Aldoc/Cacnb4/Pipox/Atp5g3/Cdk1/Ddit4/Pfkl/Acsl6/Guk1/Ogdh/Pgam2/Dld/Nos2/Gucy2e/Pfas/Dcakd/Mthfd1/Pfkp/Uqcrb/Adcy2/Mccc2/Hmgcr/Ppif/Dnajc15/Sucla2/Adcy4/Myc/Adsl/Cyc1/Adcy5/Atp5j/Atp5o/Gart/Tpi1/Nd…	194
GO:0000375	GO:0000375	RNA splicing, via transesterification reactions	129/5425	252/23174	6.66773e-22	1.89909e-19	1.15712e-19	Prpf6/Snrpd1/Srpk1/Wdr83/Ddx39/Ptbp1/Lsm2/Prpf31/Rbfox1/Hnrnpl/Hspa8/Prpf3/Srsf1/C1qbp/Sart3/Ddx39b/Xab2/Snrpf/Snrpd3/Sf3a2/Ddx5/Prpf8/Eftud2/Hnrnpk/Mettl3/Acin1/Zcrb1/Ncbp2/Tra2b/Son/Prmt5/Pcbp4/Cdc5l/Ppil1/Srsf7/Luc7l/Snrpc/Dhx16/Ik/Rbm22/Prpf19/Sf3b2/Sf1/Cwf19l1/Clns1a/Eif4a3/Sf3b1/BC005624/Snrpb/Zfp64/Aar2/Ddx20/Khdc4/Celf3/Ncbp1/Ptbp3/Smu1/Magoh/Ppie/Srsf10/Khdrbs1/Srrm1/Sfpq/Sf3a3/Srsf4/Res…	129
GO:0000377	GO:0000377	RNA splicing, via transesterification reactions with bulged adenosine as nucleophile	129/5425	252/23174	6.66773e-22	1.89909e-19	1.15712e-19	Prpf6/Snrpd1/Srpk1/Wdr83/Ddx39/Ptbp1/Lsm2/Prpf31/Rbfox1/Hnrnpl/Hspa8/Prpf3/Srsf1/C1qbp/Sart3/Ddx39b/Xab2/Snrpf/Snrpd3/Sf3a2/Ddx5/Prpf8/Eftud2/Hnrnpk/Mettl3/Acin1/Zcrb1/Ncbp2/Tra2b/Son/Prmt5/Pcbp4/Cdc5l/Ppil1/Srsf7/Luc7l/Snrpc/Dhx16/Ik/Rbm22/Prpf19/Sf3b2/Sf1/Cwf19l1/Clns1a/Eif4a3/Sf3b1/BC005624/Snrpb/Zfp64/Aar2/Ddx20/Khdc4/Celf3/Ncbp1/Ptbp3/Smu1/Magoh/Ppie/Srsf10/Khdrbs1/Srrm1/Sfpq/Sf3a3/Srsf4/Res…	129
GO:0000398	GO:0000398	mRNA splicing, via spliceosome	129/5425	252/23174	6.66773e-22	1.89909e-19	1.15712e-19	Prpf6/Snrpd1/Srpk1/Wdr83/Ddx39/Ptbp1/Lsm2/Prpf31/Rbfox1/Hnrnpl/Hspa8/Prpf3/Srsf1/C1qbp/Sart3/Ddx39b/Xab2/Snrpf/Snrpd3/Sf3a2/Ddx5/Prpf8/Eftud2/Hnrnpk/Mettl3/Acin1/Zcrb1/Ncbp2/Tra2b/Son/Prmt5/Pcbp4/Cdc5l/Ppil1/Srsf7/Luc7l/Snrpc/Dhx16/Ik/Rbm22/Prpf19/Sf3b2/Sf1/Cwf19l1/Clns1a/Eif4a3/Sf3b1/BC005624/Snrpb/Zfp64/Aar2/Ddx20/Khdc4/Celf3/Ncbp1/Ptbp3/Smu1/Magoh/Ppie/Srsf10/Khdrbs1/Srrm1/Sfpq/Sf3a3/Srsf4/Res…	129
GO:0009259	GO:0009259	ribonucleotide metabolic process	189/5425	427/23174	8.71203e-22	2.37346e-19	1.44616e-19	Gnai3/Cox5a/Dlat/Sdhd/Gmpr/Atp5f1/Hk2/Gmpr2/Tgfb1/Atp5d/Ier3/Crot/Stat3/Eno2/Bid/Rab23/Map2k1/Cs/Ampd3/Atp5g1/Atp6v1b2/Epha2/Pdk1/Aprt/Atp1a2/Bcl2l1/Rhoa/Adssl1/Pgam1/Ndufs2/Cad/Slc25a13/Hspa8/Adss/Aldoc/Cacnb4/Pipox/Atp5g3/Cdk1/Ddit4/Pfkl/Acsl6/Guk1/Ogdh/Pgam2/Dld/Gucy2e/Pfas/Dcakd/Pfkp/Uqcrb/Adcy2/Mccc2/Hmgcr/Ppif/Dnajc15/Sucla2/Adcy4/Myc/Adsl/Cyc1/Umps/Adcy5/Atp5j/Atp5o/Gart/Tpi1/Ndufv3/Ndufv2…	189
GO:0009167	GO:0009167	purine ribonucleoside monophosphate metabolic process	134/5425	267/23174	1.10048e-21	2.87318e-19	1.75064e-19	Cox5a/Sdhd/Atp5f1/Hk2/Gmpr2/Tgfb1/Atp5d/Ier3/Stat3/Eno2/Bid/Map2k1/Ampd3/Atp5g1/Atp6v1b2/Aprt/Atp1a2/Bcl2l1/Rhoa/Adssl1/Pgam1/Ndufs2/Slc25a13/Hspa8/Adss/Aldoc/Atp5g3/Cdk1/Ddit4/Pfkl/Guk1/Ogdh/Pgam2/Dld/Pfas/Pfkp/Uqcrb/Ppif/Dnajc15/Myc/Adsl/Cyc1/Atp5j/Atp5o/Gart/Tpi1/Ndufv3/Ndufv2/Msh2/Uqcc2/Nudt3/Sdhaf2/Nt5c2/Ndufb8/Adpgk/Atp5b/Shmt2/Atp5a1/Hprt/Uqcrc1/Atp5c1/Nudt5/Fam20c/Ndufs1/Atic/Ndufa10/Hdac…	134
GO:0006399	GO:0006399	tRNA metabolic process	96/5425	166/23174	1.48126e-21	3.71264e-19	2.26212e-19	Hars/Rtcb/Trmt1/Qtrt1/Farsa/Trmt10a/Osgep/Mettl1/Vars/Cars/Tsen15/Lage3/Exosc10/Elp5/Rars/Nars2/Dalrd3/Elac2/Dus4l/Mettl2/Rpp40/Fars2/2210016F16Rik/Nsun2/Rtraf/Mettl6/Dph3/Tars/Pop1/Qtrt2/Yars2/Rpp14/Wdr4/Elp2/Lars/Nars/Trub1/Dus1l/Hsd17b10/Exosc7/Farsb/Dars/Eprs/Iars2/Sephs1/Dars2/Clp1/Exosc9/Exosc8/Aimp1/Tars2/Rars2/Exosc3/Elp1/Yars/Pus1/Pop7/Gars/Thumpd3/Pop4/Ears2/Ftsj1/Lsm6/Dus2/Kars/Adat1/A…	96
GO:0009126	GO:0009126	purine nucleoside monophosphate metabolic process	134/5425	268/23174	1.69792e-21	3.86994e-19	2.35797e-19	Cox5a/Sdhd/Atp5f1/Hk2/Gmpr2/Tgfb1/Atp5d/Ier3/Stat3/Eno2/Bid/Map2k1/Ampd3/Atp5g1/Atp6v1b2/Aprt/Atp1a2/Bcl2l1/Rhoa/Adssl1/Pgam1/Ndufs2/Slc25a13/Hspa8/Adss/Aldoc/Atp5g3/Cdk1/Ddit4/Pfkl/Guk1/Ogdh/Pgam2/Dld/Pfas/Pfkp/Uqcrb/Ppif/Dnajc15/Myc/Adsl/Cyc1/Atp5j/Atp5o/Gart/Tpi1/Ndufv3/Ndufv2/Msh2/Uqcc2/Nudt3/Sdhaf2/Nt5c2/Ndufb8/Adpgk/Atp5b/Shmt2/Atp5a1/Hprt/Uqcrc1/Atp5c1/Nudt5/Fam20c/Ndufs1/Atic/Ndufa10/Hdac…	134
GO:0034248	GO:0034248	regulation of cellular amide metabolic process	171/5425	375/23174	1.7199e-21	3.86994e-19	2.35797e-19	Hnrnpd/Ddx3x/Taco1/Cnot11/Eif2b5/Stat3/Akt2/Eif2b2/Eif4g2/Trap1/Pdk1/Ptbp1/Aplp1/Cdk4/Hap1/Mettl16/Pgam1/Igf2bp1/Hnrnpl/Itga2/Nfe2l2/Rxra/Hsd11b1/Eif3d/Coa3/C1qbp/Fxr2/Ddx39b/Gle1/Eif4ebp2/Rack1/Btg2/Shmt1/Gga3/Eif2s1/Eif5/Habp4/Fastkd3/Dhfr/Samd4/Dph3/Mettl3/Ngdn/Eif3e/Mrpl13/Mief1/Csnk1e/Ncbp2/Tarbp2/Gtpbp2/Lrpprc/Uqcc2/Polr2d/Bin1/Tcof1/Rps6kb2/Ormdl2/Pa2g4/Shmt2/Tnrc6c/Eif4a3/Cpeb1/Tyms/Fastk…	171
GO:0009150	GO:0009150	purine ribonucleotide metabolic process	185/5425	417/23174	1.72931e-21	3.86994e-19	2.35797e-19	Gnai3/Cox5a/Dlat/Sdhd/Gmpr/Atp5f1/Hk2/Gmpr2/Tgfb1/Atp5d/Ier3/Crot/Stat3/Eno2/Bid/Rab23/Map2k1/Cs/Ampd3/Atp5g1/Atp6v1b2/Epha2/Pdk1/Aprt/Atp1a2/Bcl2l1/Rhoa/Adssl1/Pgam1/Ndufs2/Slc25a13/Hspa8/Adss/Aldoc/Cacnb4/Pipox/Atp5g3/Cdk1/Ddit4/Pfkl/Acsl6/Guk1/Ogdh/Pgam2/Dld/Gucy2e/Pfas/Dcakd/Pfkp/Uqcrb/Adcy2/Mccc2/Hmgcr/Ppif/Dnajc15/Sucla2/Adcy4/Myc/Adsl/Cyc1/Adcy5/Atp5j/Atp5o/Gart/Tpi1/Ndufv3/Ndufv2/Rhoq/Msh…	185
GO:0072521	GO:0072521	purine-containing compound metabolic process	204/5425	484/23174	2.39479e-20	5.1744e-18	3.15278e-18	Gnai3/Cox5a/Dlat/Sdhd/Gmpr/Pemt/Atp5f1/Hk2/Gmpr2/Tgfb1/Atp5d/Ier3/Crot/Stat3/Eno2/Bid/Rab23/Map2k1/Cs/Ampd3/Atp5g1/Atp6v1b2/Epha2/Pdk1/Aprt/Atp1a2/Bcl2l1/Rhoa/Adssl1/Pgam1/Ndufs2/Slc25a13/Hspa8/Prpsap1/Adss/Aldoc/Cacnb4/Pipox/Atp5g3/Cdk1/Ddit4/Pfkl/Acsl6/Guk1/Ogdh/Pgam2/Shmt1/Dld/Nos2/Gucy2e/Pfas/Dcakd/Mthfd1/Pfkp/Carmil1/Uqcrb/Adcy2/Mccc2/Hmgcr/Ppif/Dnajc15/Sucla2/Adcy4/Myc/Adsl/Cyc1/Adcy5/Atp5j…	204
GO:0034504	GO:0034504	protein localization to nucleus	132/5425	271/23174	6.35859e-20	1.3281e-17	8.09214e-18	Cav2/Ngfr/Sox9/Kpnb1/Jup/Nup214/Tgfb1/Cse1l/Stk11/Kpna6/Stat3/Phb2/Rab23/Hdgf/Trim28/Tmco6/Nutf2/Tnpo1/Dmap1/Hyal2/Tbrg1/Tnpo3/Chp1/Hspa8/Nup50/Cacnb4/Kpna2/Akap1/Cdk5rap3/Fyn/Cdk1/Mdm2/Appl2/Sumo3/Xpo1/Ppp2ca/Ddx5/Nup85/Ywhae/Nup153/Syk/Pinx1/Fgf9/Nup155/Rangap1/Gsk3b/Kpna1/Taf8/Six2/Hdac3/Rbm22/Grk2/Hhex/Trim8/Sumo1/Glul/Parp1/Nvl/Tor1a/Ect2/Kpna4/Nmd3/Lmna/Xpa/Txn1/Dnajb6/Ran/Ipo5/Bag3/Plk1/Fa…	132
GO:0050657	GO:0050657	nucleic acid transport	85/5425	145/23174	8.95859e-20	1.7542e-17	1.06884e-17	Mcm3ap/Nup214/Supt6/Ddx39/Phax/Nxf1/Igf2bp1/Ddx19a/Myo1c/Srsf1/Ddx39b/Gle1/Xpo1/Nup85/Nup153/Xpo7/Nup155/Hsf1/Sidt1/Ncbp2/Srsf7/Lrpprc/Polr2d/Rbm27/Hhex/Alyref/Cpeb1/Thoc3/Rftn2/Kif5c/Rae1/Eif6/Nmd3/Ncbp1/Magoh/Ndc1/Khdrbs1/Sfpq/Zfp593/G3bp2/Ran/Igf2bp3/Magohb/Sec13/Terf2/Nup93/Igf2bp2/Thoc5/Xpot/Nup54/Nup37/Aaas/Nxt1/Bicd2/Pcid2/Nup133/Stau1/Hnrnpu/Nup43/Ranbp17/Nup88/Zfp36/Tst/Hnrnpa1/Nup160/Nu…	85
GO:0050658	GO:0050658	RNA transport	85/5425	145/23174	8.95859e-20	1.7542e-17	1.06884e-17	Mcm3ap/Nup214/Supt6/Ddx39/Phax/Nxf1/Igf2bp1/Ddx19a/Myo1c/Srsf1/Ddx39b/Gle1/Xpo1/Nup85/Nup153/Xpo7/Nup155/Hsf1/Sidt1/Ncbp2/Srsf7/Lrpprc/Polr2d/Rbm27/Hhex/Alyref/Cpeb1/Thoc3/Rftn2/Kif5c/Rae1/Eif6/Nmd3/Ncbp1/Magoh/Ndc1/Khdrbs1/Sfpq/Zfp593/G3bp2/Ran/Igf2bp3/Magohb/Sec13/Terf2/Nup93/Igf2bp2/Thoc5/Xpot/Nup54/Nup37/Aaas/Nxt1/Bicd2/Pcid2/Nup133/Stau1/Hnrnpu/Nup43/Ranbp17/Nup88/Zfp36/Tst/Hnrnpa1/Nup160/Nu…	85
GO:0051236	GO:0051236	establishment of RNA localization	86/5425	148/23174	1.20383e-19	2.28581e-17	1.39275e-17	Mcm3ap/Nup214/Supt6/Ddx39/Phax/Nxf1/Igf2bp1/Ddx19a/Myo1c/Srsf1/Ddx39b/Gle1/Xpo1/Nup85/Nup153/Xpo7/Nup155/Hsf1/Sidt1/Ncbp2/Srsf7/Lrpprc/Polr2d/Rbm27/Hhex/Alyref/Cpeb1/Thoc3/Terf1/Rftn2/Kif5c/Rae1/Eif6/Nmd3/Ncbp1/Magoh/Ndc1/Khdrbs1/Sfpq/Zfp593/G3bp2/Ran/Igf2bp3/Magohb/Sec13/Terf2/Nup93/Igf2bp2/Thoc5/Xpot/Nup54/Nup37/Aaas/Nxt1/Bicd2/Pcid2/Nup133/Stau1/Hnrnpu/Nup43/Ranbp17/Nup88/Zfp36/Tst/Hnrnpa1/Nup…	86
GO:0009144	GO:0009144	purine nucleoside triphosphate metabolic process	133/5425	276/23174	1.50227e-19	2.76859e-17	1.68691e-17	Gnai3/Cox5a/Sdhd/Atp5f1/Hk2/Tgfb1/Atp5d/Ier3/Stat3/Eno2/Bid/Rab23/Map2k1/Ampd3/Atp5g1/Atp6v1b2/Atp1a2/Bcl2l1/Rhoa/Pgam1/Ndufs2/Slc25a13/Hspa8/Aldoc/Atp5g3/Cdk1/Ddit4/Pfkl/Guk1/Ogdh/Pgam2/Dld/Pfkp/Uqcrb/Ppif/Dnajc15/Myc/Cyc1/Atp5j/Atp5o/Tpi1/Ndufv3/Ndufv2/Rhoq/Msh2/Uqcc2/Sdhaf2/Ndufb8/Oga/Adpgk/Atp5b/Shmt2/Atp5a1/Uqcrc1/Atp5c1/Nudt5/Fam20c/Ndufs1/Ndufa10/Hdac4/Myog/Parp1/Nme7/Kif5c/Ak1/Ndufa8/Ola1…	133
GO:0034655	GO:0034655	nucleobase-containing compound catabolic process	180/5425	418/23174	2.87776e-19	5.15202e-17	3.13914e-17	Tbrg4/Hnrnpd/Hk2/Smg5/Snd1/Gmpr2/Ier3/Stat3/Eno2/Dnase1/Ptbp1/Cnp/Lsm2/Hnrnpa0/Carhsp1/Mettl16/Pgam1/Igf2bp1/Endog/Mtrex/Mapkapk2/Exosc10/Aldoc/Fxr2/Supv3l1/Ddit4/Pfkl/Upp1/Btg2/Ogdh/Pgam2/Smg8/Ddx5/Nt5c/Pfkp/Fastkd3/Samd4/Dcp1a/Mettl3/Drosha/Pabpc1/Pop1/Eif3e/Myc/Hsf1/Pycrl/Ncbp2/Noct/Tpi1/Pcbp4/Vegfa/Gtpbp2/Lrpprc/Nudt3/Polr2d/Etf1/Adpgk/Dnase1l3/Tnrc6c/Eif4a3/Hprt/Exosc7/Nudt5/Cnot9/Hdac4/Myog…	180
GO:0009205	GO:0009205	purine ribonucleoside triphosphate metabolic process	129/5425	267/23174	3.99466e-19	6.81831e-17	4.15442e-17	Gnai3/Cox5a/Sdhd/Atp5f1/Hk2/Tgfb1/Atp5d/Ier3/Stat3/Eno2/Bid/Rab23/Map2k1/Ampd3/Atp5g1/Atp6v1b2/Atp1a2/Bcl2l1/Rhoa/Pgam1/Ndufs2/Slc25a13/Hspa8/Aldoc/Atp5g3/Cdk1/Ddit4/Pfkl/Guk1/Ogdh/Pgam2/Dld/Pfkp/Uqcrb/Ppif/Dnajc15/Myc/Cyc1/Atp5j/Atp5o/Tpi1/Ndufv3/Ndufv2/Rhoq/Msh2/Uqcc2/Sdhaf2/Ndufb8/Adpgk/Atp5b/Shmt2/Atp5a1/Uqcrc1/Atp5c1/Nudt5/Fam20c/Ndufs1/Ndufa10/Hdac4/Myog/Parp1/Nme7/Kif5c/Ak1/Ndufa8/Ola1/Mtc…	129
GO:0009141	GO:0009141	nucleoside triphosphate metabolic process	138/5425	293/23174	4.02613e-19	6.81831e-17	4.15442e-17	Gnai3/Cox5a/Sdhd/Atp5f1/Hk2/Tgfb1/Atp5d/Ier3/Stat3/Eno2/Bid/Rab23/Map2k1/Ampd3/Atp5g1/Atp6v1b2/Atp1a2/Bcl2l1/Rhoa/Pgam1/Ndufs2/Cad/Slc25a13/Hspa8/Aldoc/Atp5g3/Cdk1/Ddit4/Pfkl/Guk1/Ogdh/Pgam2/Dld/Pfkp/Uqcrb/Ppif/Dnajc15/Myc/Cyc1/Atp5j/Atp5o/Tpi1/Ndufv3/Ndufv2/Rhoq/Msh2/Uqcc2/Sdhaf2/Ndufb8/Oga/Adpgk/Atp5b/Shmt2/Atp5a1/Uqcrc1/Atp5c1/Nudt5/Fam20c/Ndufs1/Ndufa10/Dtymk/Hdac4/Myog/Parp1/Nme7/Kif5c/Ak1/N…	138
GO:0006417	GO:0006417	regulation of translation	150/5425	329/23174	5.19858e-19	8.57218e-17	5.22306e-17	Hnrnpd/Ddx3x/Taco1/Cnot11/Eif2b5/Stat3/Akt2/Eif2b2/Eif4g2/Trap1/Ptbp1/Aplp1/Cdk4/Mettl16/Igf2bp1/Hnrnpl/Itga2/Rxra/Eif3d/Coa3/C1qbp/Fxr2/Ddx39b/Gle1/Eif4ebp2/Rack1/Btg2/Shmt1/Eif2s1/Eif5/Habp4/Fastkd3/Dhfr/Samd4/Dph3/Mettl3/Ngdn/Eif3e/Mrpl13/Mief1/Ncbp2/Tarbp2/Gtpbp2/Lrpprc/Uqcc2/Polr2d/Tcof1/Rps6kb2/Pa2g4/Shmt2/Tnrc6c/Eif4a3/Cpeb1/Tyms/Fastkd2/Cnot9/Ncl/Eif4e2/Rgs2/Eprs/Uhmk1/Vim/Caprin1/Eif6/Ei…	150
GO:0051168	GO:0051168	nuclear export	79/5425	133/23174	5.82613e-19	9.36065e-17	5.70347e-17	Xpo6/Mcm3ap/Nup214/Supt6/Ranbp3/Tgfb1/Cse1l/Ddx39/Phax/Nutf2/Nxf1/Chp1/Ddx39b/Gle1/Mdm2/Xpo1/Nup85/Ywhae/Ppm1a/Nup153/Xpo4/Xpo7/Nup155/Rangap1/Rapgef3/Lsg1/Gsk3b/Polr2d/Hspa9/Hdac3/Rbm27/Rbm22/Hhex/Thoc3/Ptpn14/Uhmk1/Rae1/Eif6/Nmd3/Ncbp1/Txn1/Khdrbs1/Zfp593/Ran/Rita1/Bag3/Nup93/Chchd4/Thoc5/Xpot/Nxt1/Egr2/Pcid2/Nup133/Cchcr1/Ranbp17/Nup88/Ptpn11/Cdkn2a/Ankle1/Sfn/Nup160/Nup107/Thoc7/Cpsf6/Npm1/Ab…	79
GO:0009199	GO:0009199	ribonucleoside triphosphate metabolic process	130/5425	271/23174	6.24695e-19	9.78585e-17	5.96255e-17	Gnai3/Cox5a/Sdhd/Atp5f1/Hk2/Tgfb1/Atp5d/Ier3/Stat3/Eno2/Bid/Rab23/Map2k1/Ampd3/Atp5g1/Atp6v1b2/Atp1a2/Bcl2l1/Rhoa/Pgam1/Ndufs2/Cad/Slc25a13/Hspa8/Aldoc/Atp5g3/Cdk1/Ddit4/Pfkl/Guk1/Ogdh/Pgam2/Dld/Pfkp/Uqcrb/Ppif/Dnajc15/Myc/Cyc1/Atp5j/Atp5o/Tpi1/Ndufv3/Ndufv2/Rhoq/Msh2/Uqcc2/Sdhaf2/Ndufb8/Adpgk/Atp5b/Shmt2/Atp5a1/Uqcrc1/Atp5c1/Nudt5/Fam20c/Ndufs1/Ndufa10/Hdac4/Myog/Parp1/Nme7/Kif5c/Ak1/Ndufa8/Ola1…	130
GO:0015931	GO:0015931	nucleobase-containing compound transport	96/5425	178/23174	1.14816e-18	1.75473e-16	1.06916e-16	Mcm3ap/Nup214/Supt6/Ddx39/Phax/Nxf1/Igf2bp1/Ddx19a/Myo1c/Srsf1/Slc35b4/Ddx39b/Gle1/Xpo1/Nup85/Slc35b1/Nup153/Xpo7/Nup155/Hsf1/Sidt1/Ncbp2/Srsf7/Lrpprc/Polr2d/Rbm27/Slc29a2/Hhex/Alyref/Cpeb1/Thoc3/Rftn2/Kif5c/Rae1/Eif6/Nmd3/Slc35a1/Ncbp1/Magoh/Ndc1/Khdrbs1/Sfpq/Zfp593/Slc25a33/G3bp2/Ran/P2rx7/Igf2bp3/Magohb/Sec13/Terf2/Nup93/Slc35a4/Igf2bp2/Thoc5/Xpot/Nup54/Nup37/Aaas/Nxt1/Bicd2/Pcid2/Nup133/Stau1…	96
GO:0046700	GO:0046700	heterocycle catabolic process	192/5425	462/23174	1.96627e-18	2.92994e-16	1.78522e-16	Tbrg4/Hnrnpd/Hk2/Smg5/Snd1/Blvra/Gmpr2/Ier3/Stat3/Hmox2/Eno2/Hmox1/Dnase1/Ptbp1/Cnp/Lsm2/Hnrnpa0/Carhsp1/Mettl16/Pgam1/Igf2bp1/Endog/Nfe2l2/Mtrex/Mapkapk2/Exosc10/Aldoc/Afmid/Fxr2/Hal/Supv3l1/Ddit4/Pfkl/Upp1/Btg2/Ogdh/Pgam2/Smg8/Ddx5/Nt5c/Pfkp/Fastkd3/Samd4/Dcp1a/Mettl3/Drosha/Pabpc1/Pop1/Eif3e/Myc/Hsf1/Pycrl/Ncbp2/Noct/Tpi1/Pcbp4/Vegfa/Gtpbp2/Lrpprc/Nudt3/Polr2d/Etf1/Adpgk/Dnase1l3/Tnrc6c/Eif4a3…	192
GO:0033044	GO:0033044	regulation of chromosome organization	157/5425	354/23174	2.01065e-18	2.92994e-16	1.78522e-16	Hnrnpd/Kat2b/Smarcb1/Smg5/Cct3/Kmt2a/Supt6/Daxx/Tgfb1/Mcm2/Pnkp/Ercc1/Ruvbl2/Cul3/Trim28/Ctcf/Cdt1/Cct4/Cdk9/Anapc1/Map3k4/H2afy/H3f3b/Exosc10/Zfp207/Birc5/Tada2a/Arrb1/Sart3/Fbxo5/Usp44/Ube2b/Srebf1/Lpin1/Aurkb/Ctc1/Top2a/Kat2a/Ylpm1/Xrcc3/Trip13/Xrcc4/Gtf2h2/Pinx1/Cct5/Myc/Atad2/L3mbtl2/Bcl6/Hira/Vegfa/Cdc23/Pou5f1/Ik/Psmg2/Cep192/Cdca5/Tnks2/Anapc11/Gnl3l/Nabp2/Cct8/Terf1/Sgo2a/Xrcc5/Trip12/Pa…	157
GO:0044270	GO:0044270	cellular nitrogen compound catabolic process	190/5425	456/23174	2.13089e-18	3.03458e-16	1.84898e-16	Tbrg4/Hnrnpd/Hk2/Smg5/Snd1/Blvra/Gmpr2/Ier3/Stat3/Hmox2/Eno2/Hmox1/Por/Dnase1/Ptbp1/Cnp/Lsm2/Hnrnpa0/Carhsp1/Mettl16/Pgam1/Igf2bp1/Endog/Mtrex/Mapkapk2/Exosc10/Aldoc/Afmid/Fxr2/Hal/Supv3l1/Ddit4/Pfkl/Upp1/Btg2/Ogdh/Pgam2/Smg8/Ddx5/Nt5c/Pfkp/Fastkd3/Samd4/Dcp1a/Mettl3/Drosha/Pabpc1/Pop1/Eif3e/Myc/Hsf1/Pycrl/Ncbp2/Noct/Tpi1/Pcbp4/Vegfa/Gtpbp2/Lrpprc/Nudt3/Polr2d/Etf1/Adpgk/Dnase1l3/Tnrc6c/Eif4a3/Hp…	190
GO:0017038	GO:0017038	protein import	106/5425	209/23174	7.11605e-18	9.9087e-16	6.03741e-16	Kpnb1/Jup/Nup214/Tgfb1/Cse1l/Pex6/Tomm40/Timm50/Pex19/Kpna6/Stat3/Phb2/Rab23/Trim28/Tomm40l/Tmco6/Nutf2/Tnpo1/Dmap1/Hyal2/Tnpo3/Timm23/Chp1/Hspa8/Nup50/Kpna2/Akap1/Pex7/Timm13/Appl2/Ppp2ca/Hspa4/Ddx5/Nup85/Timm22/Timm9/Hsp90aa1/Nup153/Syk/Fgf9/Dnajc15/Nup155/Samm50/Tomm70a/Kpna1/Six2/Hdac3/Grpel2/Rbm22/Hspd1/Timm10/Pex16/Ect2/Kpna4/Lmna/Pex14/Pex10/Grpel1/Ran/Pdcd5/Ipo5/Bag3/Fam53b/Timm17b/Heatr3…	106
GO:0006839	GO:0006839	mitochondrial transport	94/5425	177/23174	1.0251e-17	1.39637e-15	8.50814e-16	Hk2/Spg7/Tomm40/Timm50/Slc25a1/Ier3/Stat3/Bid/Letm1/Tomm40l/Cnp/Bcl2l1/Timm23/Slc25a13/Slc25a5/Tomm34/Hebp2/Timm13/Hspa4/Srebf1/Timm22/Timm9/Slc25a29/Hsp90aa1/Tmem14c/Ppif/Dnajc15/Bnip3l/Ywhaz/Samm50/Smdt1/Cyc1/Tomm70a/Gsk3b/Atp5o/Pmaip1/Afg3l2/Grpel2/Aip/Sfxn2/Atp5b/Nptx1/Rhot2/Slc25a10/Hspd1/Bok/Mpc2/Pmpca/Slc25a12/Timm10/Mtch2/Mcub/Stoml2/Slc25a33/Pmpcb/Mfn2/Grpel1/Sirt4/Pdcd5/Bag3/Ptpn5/Timm1…	94
GO:0006611	GO:0006611	protein export from nucleus	71/5425	119/23174	2.46317e-17	3.28388e-15	2.00088e-15	Xpo6/Mcm3ap/Nup214/Supt6/Ranbp3/Tgfb1/Cse1l/Ddx39/Nutf2/Nxf1/Chp1/Ddx39b/Gle1/Mdm2/Xpo1/Nup85/Ywhae/Ppm1a/Xpo4/Xpo7/Nup155/Rangap1/Rapgef3/Gsk3b/Polr2d/Hspa9/Hdac3/Rbm22/Hhex/Thoc3/Ptpn14/Uhmk1/Rae1/Eif6/Nmd3/Ncbp1/Txn1/Zfp593/Ran/Bag3/Nup93/Chchd4/Thoc5/Xpot/Nxt1/Egr2/Pcid2/Nup133/Cchcr1/Ranbp17/Nup88/Ptpn11/Cdkn2a/Ankle1/Sfn/Nup160/Nup107/Thoc7/Npm1/Abce1/Rrs1/Rps15/Ifi27/Xpo5/Frat1/Strada/Srsf…	71
GO:0140053	GO:0140053	mitochondrial gene expression	64/5425	103/23174	5.14805e-17	6.58356e-15	4.01138e-15	Tbrg4/Hars/Mrpl2/Tfam/Trmt10a/Mrpl52/Mrps25/Mtif3/Coa3/C1qbp/Mrpl58/Supv3l1/Elac2/Fastkd3/Gfm2/Mrpl57/Mtrf1/Mief1/Yars2/Lrpprc/Uqcc2/Mrps18b/Mrpl16/Mrpl43/Twnk/Hsd17b10/Shmt2/Fastkd2/Tfb2m/Iars2/Dars2/Gfm1/Rars2/Mrps15/Slc25a33/Gars/Malsu1/Mrpl51/Mrps11/Ears2/Rpusd4/Mto1/Ppargc1b/Mrps17/Trmt5/Lars2/Mrps2/Mrpl47/Mrps34/Mtg1/Mrpl12/Mrps6/Mrps35/Mrps27/Trmt10c/Mrps12/Chchd10/Mrps16/Prkaa1/Rpusd3/Mrp…	64
GO:0046034	GO:0046034	ATP metabolic process	116/5425	242/23174	5.14833e-17	6.58356e-15	4.01138e-15	Cox5a/Sdhd/Atp5f1/Hk2/Tgfb1/Atp5d/Ier3/Stat3/Eno2/Bid/Map2k1/Ampd3/Atp5g1/Atp6v1b2/Atp1a2/Bcl2l1/Rhoa/Pgam1/Ndufs2/Slc25a13/Hspa8/Aldoc/Atp5g3/Cdk1/Ddit4/Pfkl/Guk1/Ogdh/Pgam2/Dld/Pfkp/Uqcrb/Ppif/Dnajc15/Myc/Cyc1/Atp5j/Atp5o/Tpi1/Ndufv3/Ndufv2/Msh2/Uqcc2/Sdhaf2/Ndufb8/Adpgk/Atp5b/Shmt2/Atp5a1/Uqcrc1/Atp5c1/Nudt5/Fam20c/Ndufs1/Ndufa10/Hdac4/Myog/Parp1/Kif5c/Ak1/Ndufa8/Ola1/Mtch2/Ndufaf1/Eif6/Ampd2/…	116
GO:0042273	GO:0042273	ribosomal large subunit biogenesis	54/5425	80/23174	6.67884e-17	8.36992e-15	5.09982e-15	Nhp2/Ppan/Rsl1d1/Aamp/Gtf3a/Znhit3/Ftsj3/Gtpbp4/Brix1/Bop1/Mrpl11/Rpl14/Nop16/Fastkd2/Wdr12/Nvl/Ebna1bp2/Mrto4/Nol9/Mrpl20/Mrpl1/Rpl6/Malsu1/LTO1/Heatr3/Nip7/Rsl24d1/Dhx30/Surf6/Nop2/Rpf2/Pak1ip1/Rpl12/Urb1/Wdr74/Rpl7/Ddx28/Zfp622/Traf7/Npm1/Rpl38/Las1l/Mdn1/Rpl5/Rpl11/Rpl3/Rrs1/Rpl7a/Rpl35/Snu13/Rpl7l1/Rplp0/Znhit6/Noc2l	54
GO:1903829	GO:1903829	positive regulation of cellular protein localization	134/5425	297/23174	1.13512e-16	1.39464e-14	8.4976e-15	Cav2/Ngfr/Cct3/Itga3/Jup/Bcap31/Tgfb1/Stk11/Abhd17a/Akt2/Rab11a/Trim28/Arpc2/Epha2/Cdt1/Cdc42/Cct4/Nutf2/Dmap1/Hyal2/Tsg101/Stac2/Cacnb4/Myo1c/Cdk5rap3/Fyn/Cdk1/Mdm2/Rack1/Rtn4/Ywhae/Ppm1a/Hnrnpk/Xpo4/Pinx1/Cct5/Rapgef3/Gsk3b/Hsp90ab1/Vegfa/Hdac3/Pmaip1/Rbm22/Kif20b/Trim8/Gnl3l/Hras/Cct8/Itgb1/Myo5b/Actr3/Parp1/Stom/Entr1/Map1a/Ect2/Nmd3/Pdcd10/Snx27/Asph/Plk3/Rer1/Rufy3/Ran/Cct6a/Cct7/Edem1/C2cd…	134
GO:0019439	GO:0019439	aromatic compound catabolic process	191/5425	476/23174	1.86078e-16	2.24223e-14	1.3662e-14	Tbrg4/Hnrnpd/Hk2/Smg5/Snd1/Blvra/Gmpr2/Ier3/Stat3/Hmox2/Eno2/Hmox1/Dnase1/Ptbp1/Cnp/Lsm2/Hnrnpa0/Carhsp1/Mettl16/Pgam1/Igf2bp1/Endog/Mtrex/Mapkapk2/Exosc10/Aldoc/Afmid/Fxr2/Hal/Supv3l1/Ddit4/Pfkl/Upp1/Btg2/Ogdh/Pgam2/Smg8/Ddx5/Nt5c/Pfkp/Fastkd3/Samd4/Dcp1a/Mettl3/Drosha/Pabpc1/Pop1/Eif3e/Myc/Hsf1/Pycrl/Ncbp2/Noct/Tpi1/Pcbp4/Vegfa/Gtpbp2/Lrpprc/Nudt3/Polr2d/Etf1/Adpgk/Dnase1l3/Tnrc6c/Eif4a3/Hprt/E…	191
GO:0006413	GO:0006413	translational initiation	64/5425	105/23174	2.04278e-16	2.41511e-14	1.47153e-14	Ddx3x/Eif2b5/Eif2b2/Eif4g2/Rxra/Mtif3/Eif3d/Gle1/Eif4ebp2/Eif2s1/Eif5/Habp4/Mettl3/Eif3e/Ncbp2/Denr/Polr2d/Rps6kb2/Eif1ad/Eif4e2/Eif2d/Uhmk1/Eif3m/Eif6/Eif4e/Ncbp1/Eif2b3/Khdrbs1/Eif3i/Eif2b4/Eif2b1/Eif2ak1/Eif3c/LTO1/Eif4ebp1/Eif2ak3/Eif3l/Eif2s3x/Eif1/Ago2/Paip2/Larp1/Abcf1/Ythdf1/Ythdf2/Ppp1r15a/Dhx33/Eif4h/Dhx29/Mcts2/Rps2/Eif4g1/Eif3k/Eif3b/Npm1/Eif1a/Abce1/Eif4b/Eif4a1/Nck2/Eif1ax/Eif3g/Pol…	64
GO:0090407	GO:0090407	organophosphate biosynthetic process	197/5425	498/23174	3.58168e-16	4.15608e-14	2.53231e-14	Dlat/Pemt/Pdgfb/Atp5f1/Hk2/Ckb/Ppard/Tgfb1/Atp5d/Ier3/Stat3/Eno2/Dgkq/Map2k1/Zp3/Ampd3/Atp5g1/Pdk1/Aprt/Bcl2l1/Vac14/Adssl1/Pgam1/Cad/Pigl/Slc25a13/Prpsap1/Adss/Plcg1/Aldoc/Pgs1/Pigt/Atp5g3/Isyna1/Ddit4/Pfkl/Acsl6/Guk1/Ogdh/Pgam2/Shmt1/Mboat2/Rrm2/Dld/Nos2/Gucy2e/Pfas/Dcakd/Sptlc2/Mthfd1/Pygl/Pigh/Pfkp/Ippk/Sptlc1/Ptdss1/Adcy2/Lpcat1/Serinc5/Tkt/Adcy4/Nadk2/Myc/Adsl/Cyc1/Gpaa1/Umps/Adcy5/Atp5j/At…	197
GO:0043161	GO:0043161	proteasome-mediated ubiquitin-dependent protein catabolic process	163/5425	390/23174	4.02429e-16	4.58477e-14	2.79351e-14	Gna12/Kctd10/Fbxo9/Ube2c/Bcap31/Rad23a/Cul3/Sgta/Ubqln1/Psmd4/Psmb4/Cdc20/Usp19/Psmd2/Ubqln4/Ube2g2/Ppp2cb/Ubxn11/Anapc1/Psmb1/Ube2i/Sirt2/Rnf5/Psma2/Nfe2l2/Ube2a/Kctd2/Kctd5/Tnfaip1/Uchl5/Psmb6/Smurf2/Arrb1/Tmem129/Gipc1/Usp44/Hsp90b1/Dnajb12/Peli1/Mdm2/Fzr1/Fbxw11/Cdc34/Mapk9/Rack1/Ube2b/Rnf187/Trib2/Psmc5/Psmd12/Sumo2/Ube2g1/Psma6/Caml/Ercc8/Psmd6/Psmc6/Dab2/Psmb5/Rbx1/Csnk1e/Sharpin/Gsk3b/Ube…	163
GO:0006091	GO:0006091	generation of precursor metabolites and energy	157/5425	372/23174	4.97814e-16	5.57018e-14	3.39393e-14	Cox5a/Dlat/Sdhd/Tbrg4/Hk2/Oxa1l/Idh3g/Atp5d/Ier3/Crot/Gys1/Stat3/Akt2/Phb2/Eno2/Bid/Dlst/Cs/Trap1/Rhoa/Sdhb/Phlda2/Pgam1/Ndufs2/Ppp1cb/Slc25a13/Aldoc/Mdh2/Cyb561/Cdk1/Ddit4/Ndufs7/Pfkl/Mdh1/Ogdh/Pgam2/Pomc/Dld/Polg2/Nr1d1/Pygl/Pfkp/Prelid1/Uqcrb/Fastkd3/Ppif/Dnajc15/Sucla2/Myc/Adsl/Aco2/Cyc1/Gsk3b/Atp5o/Nfatc4/Tpi1/Ndufv3/Ndufv2/Msh2/Uqcc2/Pcdh12/Sdhaf2/Ndufb8/Adpgk/Atp5b/Shmt2/Uqcrc1/Alox5/Fastk…	157
GO:0006281	GO:0006281	DNA repair	186/5425	464/23174	5.19887e-16	5.7151e-14	3.48223e-14	Rpa1/Uhrf1/Gtf2h4/Mcm2/Pnkp/Ier3/Ercc1/Rad23a/Ruvbl2/Msh6/Mcm5/Trim28/Gtf2h1/Ubqln4/Cdk9/Dmap1/Rpa3/Msh3/Actr8/Ube2a/Uchl5/Xab2/Polr2i/Asf1a/Actr2/Pwwp3a/Fzr1/Mpg/Ube2b/Pold2/Lig3/Polg2/Recql5/Tdp1/Yy1/Cinp/Xrcc3/Wrnip1/Trip13/Xrcc4/Gtf2h2/Ercc8/Fgf10/Rbx1/Xrcc6/Hsf1/Mcm4/Chaf1b/Cdc5l/Msh2/Ercc3/Prpf19/Ddb1/Otub1/Cdca5/Rad9a/Pold4/Smc3/Cenpx/Mms19/Apex2/Nabp2/Bach1/Uimc1/Pms1/Nhej1/Xrcc5/Trip12/M…	186
GO:0006260	GO:0006260	DNA replication	114/5425	243/23174	6.8701e-16	7.42207e-14	4.52229e-14	Rpa1/Rac1/Ccne1/Dbf4/Mcm2/Msh6/Mcm5/Cdt1/Cdc42/Cdk9/Tbrg1/Rpa3/Cacybp/Msh3/Tnfaip1/Fbxo5/Cdk1/Pold2/Rrm2/Lig3/Polg2/Recql5/Ctc1/Gtpbp4/Cinp/Wrnip1/Fgf10/Mcm4/Chaf1b/Atf1/Rfc2/Fam111a/Pold4/Smc3/Cenpx/Twnk/Prim1/Gli1/Hras/Terf1/Orc2/Prim2/Ing5/Mcm6/Nucks1/Mcm10/Orc4/Ssrp1/Cdan1/Pcna/Cst3/Gins1/Rtf2/Samhd1/Ccna2/Stoml2/Orc1/Nasp/Rpa2/Dnajc2/Pds5a/Cdc7/Rfc5/Ereg/Lrwd1/Mcm7/Ssbp1/Atg7/Rbbp7/Gins4/Gin…	114
GO:0001701	GO:0001701	in utero embryonic development	196/5425	498/23174	7.85145e-16	8.3385e-14	5.08068e-14	Gna12/Pemt/Ccm2/Pdgfb/Acvrl1/Acvr1b/Dnmt3l/Rpa1/Smarcb1/B9d1/Sp1/Rtcb/Supt6/Psmc3/Prkcsh/Emg1/Cul3/Map2k1/Zp3/Asf1b/Trim28/Bcl2l1/Zmiz1/Phlda2/Bnip2/Dll1/Endog/Srf/Rxra/Ube2a/Plcg1/Rrp7a/Stk4/Srsf1/Wnt9b/Tbx3/Ndel1/Csf2/Xab2/Ube2b/Rtn4/Gna13/Hnf1b/Polg2/Krt19/Kat2a/Nmt1/Ptch1/Xrcc4/Btf3/Col4a3bp/Bmpr1a/Dab2/Stk3/Mtss1/Tab1/Hes1/Hsf1/Rrn3/Vegfa/Taf8/Bysl/Tfeb/Birc6/Msh2/Mapk8ip3/Sox8/Pou5f1/Pcdh12…	196
GO:0006605	GO:0006605	protein targeting	118/5425	256/23174	1.09114e-15	1.13952e-13	6.94312e-14	Folr1/Zdhhc4/Pex6/Tomm40/Timm50/Pex19/Akt2/Bid/Sgta/Tomm40l/Arpc2/Hap1/M6pr/Timm23/Gdi1/Zdhhc12/Golga7/Hspa8/Myo1c/Tomm34/Ywhab/Gipc1/Sec63/Fyn/Pex7/Timm13/Hspa4/Srebf1/Timm22/Ywhae/Gosr2/Timm9/Vti1b/Hsp90aa1/Ap3b1/Dnajc15/Bnip3l/Ywhaz/Syngr1/Samm50/Tomm70a/Lars/Grpel2/Aip/Vti1a/Oga/Hras/Zdhhc3/Hgs/Pard3/Sec61a2/Hspd1/Mlph/Actr3/Stom/Pmpca/Timm10/Pex16/Pex14/Pmpcb/Mfn2/Pex10/Grpel1/Scarb2/Sirt4/S…	118
GO:0006457	GO:0006457	protein folding	81/5425	152/23174	1.40216e-15	1.44031e-13	8.77587e-14	Dnajc5/Pfdn5/Cct3/Chordc1/Pex19/Dnajb11/Sgta/Hspb1/Dnajb1/Trap1/Pfdn2/Cct4/Dnajc7/Hspa8/Unc45b/Cdc37/Hsp90b1/Dnajb12/Fkbp1b/Hsp90aa1/Cwc27/Ero1l/Ppif/Cct5/St13/Ppil2/Hsp90ab1/Ppil1/Fkbp5/Pfdn6/Pfdn1/Hspa9/Grpel2/Cd74/Aip/P4hb/Prdx4/Cct8/Pdia4/Hspd1/Ppil3/Tor1b/Tor1a/Dnajc10/Emc4/Pdrg1/Ppid/Dnaja1/Bag1/Ppie/Nudc/Ube4b/Dnajb6/Grpel1/Cct6a/Hsph1/Cct7/Emc3/Fkbp4/Pdcd5/Unc45a/Dnaja2/Cryab/Dnaja4/Ppib/…	81
GO:1903311	GO:1903311	regulation of mRNA metabolic process	116/5425	251/23174	1.50158e-15	1.51757e-13	9.24659e-14	Tbrg4/Hnrnpd/Supt6/Supt5/Srpk1/Ptbp1/Hnrnpa0/Carhsp1/Rbfox1/Cdk9/Mettl16/Ccnt1/Igf2bp1/Hnrnpl/Hspa8/Mapkapk2/Srsf1/C1qbp/Fxr2/Sart3/Btg2/Ddx5/Papola/Fastkd3/Hnrnpk/Ptcd2/Samd4/Mettl3/Acin1/Pabpc1/Hsf1/Ncbp2/Tra2b/Son/Noct/Pcbp4/Vegfa/Srsf7/Nelfe/Prpf19/Tnrc6c/Eif4a3/Cpeb1/Cdc73/Vim/BC005624/Fastkd1/E2f1/Zfp64/Celf3/Ncbp1/Ptbp3/Pum1/Magoh/Ybx1/Srsf10/Khdrbs1/Srsf4/Rest/Srsf9/Rbm19/U2af2/Rbm10/Rbm3…	116
GO:0007346	GO:0007346	regulation of mitotic cell cycle	193/5425	492/23174	1.92875e-15	1.91834e-13	1.16885e-13	Ccnd2/Pdgfb/Ddx3x/Poldip2/Ube2c/Ccne1/Dbf4/Tgfb1/Cdkn1b/Ier3/Stat5a/Map3k20/Phb2/Cul3/Bid/Pkn2/Rab11a/Igf1r/Tfap4/Ranbp1/Cdt1/Cdc42/Cdk4/Bcl2l1/Fzd3/Hyal1/Kif11/Rpa3/Anapc1/H2afy/Cacnb4/Zfp207/Timp2/Birc5/Cdk5rap3/Aatf/Dync1h1/Ywhah/Fbxo5/Zwint/Cdk1/Usp44/Mdm2/Prmt2/Btg2/Drg1/Slc9a3r1/Aurkb/Ctc1/Top2a/Foxg1/Xrcc3/Ptch1/Trip13/Fgf10/Ecd/Pinx1/Psme1/Myc/Mtbp/Hes1/Hsf1/Scrib/Smoc2/Msh2/Cdc23/Ercc3/H…	193
GO:0016032	GO:0016032	viral process	125/5425	279/23174	2.30619e-15	2.2579e-13	1.37575e-13	Cav2/Ddx3x/Smarcb1/Hpn/Sp1/Psmc3/Tgfb1/Kpna6/Rad23a/Pkn2/Srpk1/Pias4/Trim28/Tfap4/Snf8/Nectin4/Ptbp1/Cav1/Bcl2l1/Hyal2/Tsg101/Ube2i/Hspa8/Rxra/Eif3d/Slpi/Mmp9/Pfn1/Kpna2/Snx3/Vta1/Itgb3/Ddx5/Top2a/Trim27/Ripk3/Pabpc1/Myc/Tarbp2/Denr/Hsp90ab1/Vapa/Taf11/Etf1/Cd74/Fam111a/Ddb1/Banf1/Grk2/Smc3/Trim8/P4hb/Chmp6/Ifitm1/Atg16l1/Nr5a2/Eif2d/Nucks1/Usf1/Stom/Notch1/Itgav/Vps16/Ppid/Lef1/Chmp5/Vcp/Eps15/P…	125
GO:0042326	GO:0042326	negative regulation of phosphorylation	180/5425	451/23174	2.52831e-15	2.4373e-13	1.48505e-13	Kat2b/Mapk7/Chordc1/Pwp1/Tgfb1/Cdkn1b/Ppp5c/Ier3/Stat3/Coro1c/Ndrg2/Dgkq/Hspb1/Igf1r/Tfap4/Cav1/Rhoa/Dynll1/Hyal2/Acp4/Prdm15/Chp1/Tsg101/Sirt2/Prpsap1/H2afy/Suz12/Dbndd2/Cdk5rap3/Sfrp5/Irf1/Arrb1/Mical1/Dusp6/Ddit4/Ppp2ca/Hspa4/Rack1/Ube2b/Prkar1a/Pecam1/Slc9a3r1/Bdkrb2/Trim27/Sema4d/Hmgcr/F2rl1/Rtraf/Ppif/Dnajc15/Gfra2/Spry2/Dab2/Deptor/Cblb/Gsk3b/Stk38/Spry4/Hdac3/Ptpn2/Ldlrad4/Grk2/Lrp5/Hhex/…	180
GO:0022411	GO:0022411	cellular component disassembly	149/5425	353/23174	2.73377e-15	2.59542e-13	1.5814e-13	Hk2/Smarcb1/Hpn/Scin/Sh3gl1/Mcoln1/Wdr1/Ubqln1/Igf1r/Arpc2/Arid1a/Mid1ip1/Ubqln4/Kif19a/Trpv4/Endog/Hspa8/Capza2/Eps8/Mtif3/Dyrk3/Gabarap/Phf23/Cdk5rap3/Ndel1/Mrpl58/Cdc37/Gle1/Mical1/Cdk1/Sgk1/Ddit4/Nav3/Vdac1/Srebf1/Top2a/Carmil1/Smn1/Gfm2/F2rl1/Mtrf1/Bnip3l/Acin1/Myc/Sh3bp1/Twf1/Sharpin/Hsf1/Snap29/Nckap5l/Denr/Twf2/Tmem173/Etf1/Hdgfl3/Wdr45b/Oga/Dnase1l3/Capn10/Bok/Eif2d/Optn/Ddr2/Mrrf/Map1a/…	149
GO:0007264	GO:0007264	small GTPase mediated signal transduction	190/5425	485/23174	3.72563e-15	3.4843e-13	2.123e-13	Ngfr/Gna12/Rab5b/Kctd10/Kpnb1/Itga3/Rac1/Sipa1l2/Rhoc/Tiam1/Cul3/Arhgef40/Arhgef18/Myo9b/Rab23/Rab11a/Map2k1/Hmox1/Trim28/Cdc42/Arpp19/Rhoa/Rab25/Rala/Vav2/Ppp2cb/Bcr/Git1/Bnip2/Gdi1/Eps8/Cyth1/Timp2/Tnfaip1/Abr/Cyth4/Arrb1/Rab5c/Rab4a/Fgd6/Srgap1/Rab21/Rufy1/Rtn4/Dbnl/Gna13/Rab10/Pecam1/Rab37/Rab15/Gdi2/F2rl2/F2rl1/Rab3c/Fgf10/Spata13/Spry2/Trio/Sh3bp1/Rapgef3/Bcl6/Lztr1/Arhgap31/Robo1/Rhebl1/Ra…	190
GO:0010498	GO:0010498	proteasomal protein catabolic process	181/5425	456/23174	3.91967e-15	3.61186e-13	2.20072e-13	Gna12/Kctd10/Fbxo9/Ube2c/Bcap31/Dlgap1/Rad23a/Cul3/Sgta/Ufd1/Ubqln1/Psmd4/Psmb4/Cdc20/Usp19/Psmd2/Ubqln4/Ube2g2/Ppp2cb/Ubxn11/Anapc1/Psmb1/Ube2i/Sirt2/Rnf5/Psma2/Nfe2l2/Ube2a/Kctd2/Kctd5/Tnfaip1/Uchl5/Psmb6/Smurf2/Arrb1/H13/Tmem129/Gipc1/Ubb/Ubxn6/Usp44/Hsp90b1/Dnajb12/Peli1/Mdm2/Fzr1/Fbxw11/Cdc34/Mapk9/Rack1/Ube2b/Rnf187/Trib2/Psmc5/Psmd12/Sumo2/Ube2g1/Nr1d1/Psma6/Caml/Ercc8/Psmd6/Psmc6/Dab2/Psm…	181
GO:0048524	GO:0048524	positive regulation of viral process	52/5425	81/23174	6.05399e-15	5.49773e-13	3.34978e-13	Cav2/Ddx3x/Smarcb1/Hpn/Sp1/Kpna6/Rad23a/Pkn2/Srpk1/Tfap4/Tsg101/Hspa8/Pfn1/Kpna2/Top2a/Pabpc1/Tarbp2/Vapa/Taf11/Cd74/Ddb1/Smc3/P4hb/Nr5a2/Nucks1/Stom/Notch1/Ppid/Lef1/Ppie/Cnot7/Smarca4/Anxa2/Ppib/Ctdp1/Hacd3/Chmp2a/Larp1/Stau1/Pde12/Jun/Chmp3/Vapb/Ep300/Cfl1/Rrp1b/Ppih/Trim38/Vps37b/Lgals1/Ppia/Rab7	52
GO:0016570	GO:0016570	histone modification	171/5425	426/23174	6.81149e-15	6.09725e-13	3.71508e-13	Kat2b/Smarcb1/Uhrf1/Pwp1/Kmt2a/Supt6/Daxx/Tgfb1/Ppp5c/Taf6l/Ruvbl2/Ctcf/Rbm14/Ezh1/Cdk9/Dmap1/Sirt2/H2afy/Ube2a/Suz12/Kdm6b/Tada2a/Arrb1/Sart3/Usp15/Prmt2/Wdr82/Jade2/Ube2b/Srebf1/Lpin1/Aurkb/Kat2a/Brd1/L3mbtl2/Hdac7/Bcl6/Naa50/Kansl2/Prmt5/Vegfa/Dpy30/Hdac3/Ddb1/Pcgf6/Padi4/Jade1/Uimc1/Ppm1f/Trip12/Ing5/Hdac4/Cdc73/Rbbp5/Fh1/Tada1/Smyd2/Phf19/Wdr5/Hat1/Kat14/Mrgbp/Tbl1xr1/Actl6a/Ccna2/Crtc2/Lef1…	171
GO:0051052	GO:0051052	regulation of DNA metabolic process	175/5425	439/23174	7.03781e-15	6.21112e-13	3.78445e-13	Pdgfb/Acvrl1/Hnrnpd/Dnmt3l/Smg5/Cct3/Rac1/Kmt2a/Supt6/Dbf4/Tgfb1/Pnkp/Ier3/Ercc1/Msh6/Igf1r/Trim28/Cdt1/Cdc42/Cct4/Ubqln4/Cdk9/Cacybp/Map3k4/Msh3/Endog/Exosc10/Tnfaip1/Cd40/Pfn1/Ddx39b/Fbxo5/Cdk1/Actr2/Ube2b/Lig3/Recql5/Aurkb/Ctc1/Gtpbp4/Ylpm1/Hsp90aa1/Wrnip1/Xrcc4/Ercc8/Fgf10/Pinx1/Cct5/Myc/Bcl6/Hsf1/Gsk3b/Atf1/Rfc2/Prmt5/Smoc2/Hsp90ab1/Vegfa/Msh2/Pou5f1/Ndfip1/Ankrd1/Tnks2/Smc3/Mms19/Oga/Gnl3l/…	175
GO:1901293	GO:1901293	nucleoside phosphate biosynthetic process	126/5425	286/23174	8.46481e-15	7.36674e-13	4.48858e-13	Dlat/Atp5f1/Hk2/Tgfb1/Atp5d/Ier3/Stat3/Eno2/Map2k1/Ampd3/Atp5g1/Pdk1/Aprt/Bcl2l1/Adssl1/Pgam1/Cad/Slc25a13/Prpsap1/Adss/Aldoc/Atp5g3/Ddit4/Pfkl/Acsl6/Guk1/Ogdh/Pgam2/Shmt1/Rrm2/Dld/Nos2/Gucy2e/Pfas/Dcakd/Mthfd1/Pfkp/Adcy2/Adcy4/Nadk2/Myc/Adsl/Cyc1/Umps/Adcy5/Atp5j/Atp5o/Gart/Tpi1/Adpgk/Atp5b/Atp5a1/Hprt/Tyms/Atp5c1/Atic/Dtymk/Hdac4/Myog/Parp1/Uck2/Adcy10/Mpc2/Nme7/Ak1/Dut/Mtch2/Acss1/Eif6/Gmps/Am…	126
GO:0032543	GO:0032543	mitochondrial translation	49/5425	75/23174	1.31008e-14	1.12452e-12	6.85171e-13	Hars/Mrpl2/Mrpl52/Mrps25/Mtif3/Coa3/C1qbp/Mrpl58/Fastkd3/Gfm2/Mrpl57/Mtrf1/Mief1/Yars2/Lrpprc/Uqcc2/Mrps18b/Mrpl16/Mrpl43/Shmt2/Fastkd2/Iars2/Dars2/Gfm1/Rars2/Mrps15/Gars/Malsu1/Mrpl51/Mrps11/Ears2/Rpusd4/Mrps17/Lars2/Mrps2/Mrpl47/Mrps34/Mtg1/Mrps6/Mrps35/Mrps27/Trmt10c/Mrps12/Mrps16/Rpusd3/Mrps21/Rcc1l/Ptcd3/Tufm	49
GO:0009165	GO:0009165	nucleotide biosynthetic process	123/5425	279/23174	1.65629e-14	1.40247e-12	8.54532e-13	Dlat/Atp5f1/Hk2/Tgfb1/Atp5d/Ier3/Stat3/Eno2/Map2k1/Ampd3/Atp5g1/Pdk1/Aprt/Bcl2l1/Adssl1/Pgam1/Cad/Slc25a13/Prpsap1/Adss/Aldoc/Atp5g3/Ddit4/Pfkl/Acsl6/Guk1/Ogdh/Pgam2/Shmt1/Rrm2/Dld/Nos2/Gucy2e/Pfas/Dcakd/Mthfd1/Pfkp/Adcy2/Adcy4/Nadk2/Myc/Adsl/Cyc1/Umps/Adcy5/Atp5j/Atp5o/Gart/Tpi1/Adpgk/Atp5b/Atp5a1/Hprt/Tyms/Atp5c1/Atic/Dtymk/Hdac4/Myog/Parp1/Uck2/Adcy10/Mpc2/Nme7/Ak1/Dut/Mtch2/Acss1/Eif6/Gmps/Am…	123
GO:0016569	GO:0016569	covalent chromatin modification	175/5425	443/23174	1.8776e-14	1.56867e-12	9.55798e-13	Kat2b/Smarcb1/Uhrf1/Pwp1/Kmt2a/Supt6/Daxx/Tgfb1/Ppp5c/Taf6l/Ruvbl2/Trim28/Ctcf/Rbm14/Ezh1/Cdk9/Dmap1/Sirt2/H2afy/Ube2a/Suz12/Kdm6b/Tada2a/Arrb1/Sart3/Usp15/Prmt2/Wdr82/Jade2/Ube2b/Srebf1/Lpin1/Aurkb/Kat2a/Brd1/L3mbtl2/Hdac7/Bcl6/Naa50/Kansl2/Prmt5/Vegfa/Dpy30/Pou5f1/Hdac3/Ddb1/Pcgf6/Padi4/Jade1/Uimc1/Ppm1f/Trip12/Ing5/Hdac4/Cdc73/Rbbp5/Fh1/Tada1/Smyd2/Phf19/Wdr5/Hat1/Kat14/Mrgbp/Tbl1xr1/Actl6a/Cc…	175
GO:0071900	GO:0071900	regulation of protein serine/threonine kinase activity	169/5425	425/23174	2.64951e-14	2.17411e-12	1.32469e-12	Ccnd2/Tpd52l1/Pdgfb/Kat2b/Ddx3x/Mapk7/Chordc1/Ccne1/Tiam1/Tgfb1/Cdkn1b/Stk11/Cdk12/Map3k20/Map2k1/Prdx2/Igf1r/Tfap4/Cav1/Rhoa/Hyal2/Tsg101/Map3k4/Sash1/H2afy/Cd40/Cdk5rap3/Avpi1/Sfrp5/Arrb1/Map2k3/Dusp6/Shc2/Ppp2ca/Trib2/Prkar1a/Map2k6/Ern1/Gtpbp4/Syk/Ccnh/Hmgcr/Fgf10/Wnt5a/Tnfsf11/Spry2/Dab2/Tab1/Gsk3b/Robo1/Sod1/Hsp90ab1/Vegfa/Stk38/Cbs/Mapk8ip3/Telo2/Spry4/Cd74/Csf1r/Lrp5/Hhex/Adam8/Hras/Rptor…	169
GO:0046394	GO:0046394	carboxylic acid biosynthetic process	148/5425	358/23174	2.67166e-14	2.17411e-12	1.32469e-12	Pdgfb/Hk2/Srr/Abhd3/Tgfb1/Ier3/Has1/Stat3/Eno2/Mri1/Elovl1/Mid1ip1/Fpgs/Hyal1/Pgam1/Cad/Acsf3/Aldh1a3/Lta4h/Aldoc/Ptgis/Acadvl/Ddit4/Pfkl/Mapk9/Ogdh/Pgam2/Shmt1/Srebf1/Adi1/Nr1d1/Mthfd1/Pfkp/Akr1c18/Mtr/Syk/Dhfr/Glud1/Myc/Has2/Pycrl/Gart/Tpi1/Cbs/Stard4/Cd74/Psat1/Fads3/Gsto1/Fasn/Hoga1/Got1/Scd3/Scd2/Adpgk/Shmt2/Alox5/Aasdhppt/Acadl/Gls/Cyp27a1/Pecr/Atic/Hdac4/Slc45a3/Myog/Glul/Pycr2/Lpgat1/Olah…	148
GO:0016053	GO:0016053	organic acid biosynthetic process	148/5425	359/23174	3.50642e-14	2.81683e-12	1.7163e-12	Pdgfb/Hk2/Srr/Abhd3/Tgfb1/Ier3/Has1/Stat3/Eno2/Mri1/Elovl1/Mid1ip1/Fpgs/Hyal1/Pgam1/Cad/Acsf3/Aldh1a3/Lta4h/Aldoc/Ptgis/Acadvl/Ddit4/Pfkl/Mapk9/Ogdh/Pgam2/Shmt1/Srebf1/Adi1/Nr1d1/Mthfd1/Pfkp/Akr1c18/Mtr/Syk/Dhfr/Glud1/Myc/Has2/Pycrl/Gart/Tpi1/Cbs/Stard4/Cd74/Psat1/Fads3/Gsto1/Fasn/Hoga1/Got1/Scd3/Scd2/Adpgk/Shmt2/Alox5/Aasdhppt/Acadl/Gls/Cyp27a1/Pecr/Atic/Hdac4/Slc45a3/Myog/Glul/Pycr2/Lpgat1/Olah…	148
GO:0042274	GO:0042274	ribosomal small subunit biogenesis	44/5425	65/23174	4.24668e-14	3.36832e-12	2.05233e-12	Nom1/Nob1/Rps25/Tsr3/Utp25/Rrp7a/Fcf1/Riok1/Ngdn/Dcaf13/Utp23/Rrp36/Bysl/Wdr46/Rcl1/Tsr2/Dhx37/Bms1/Mrps11/Lsm6/Rpsa/Pwp2/Fam207a/Kri1/Utp6/Surf6/Abt1/Rps27l/Tsr1/Tbl3/Utp4/Rps2/Mrps7/Rps8/Heatr1/Rps10/Npm1/Rpl38/Rrs1/Nol10/Rps17/Rps15/Utp3/Riok2	44
GO:0006402	GO:0006402	mRNA catabolic process	97/5425	205/23174	5.02982e-14	3.9396e-12	2.40041e-12	Tbrg4/Hnrnpd/Smg5/Ptbp1/Lsm2/Hnrnpa0/Carhsp1/Mettl16/Igf2bp1/Mapkapk2/Exosc10/Fxr2/Supv3l1/Btg2/Smg8/Ddx5/Fastkd3/Samd4/Dcp1a/Mettl3/Pabpc1/Eif3e/Ncbp2/Noct/Pcbp4/Vegfa/Gtpbp2/Polr2d/Etf1/Tnrc6c/Eif4a3/Exosc7/Cnot9/Vim/Fastkd1/E2f1/Exosc9/Exosc8/Exosc3/Ncbp1/Pum1/Magoh/Ybx1/Mrto4/Magohb/Smg1/Rbm10/Cnot7/Lsm6/Lsm4/Tirap/Syncrip/Exosc4/Tent4a/Rnps1/Cnot6l/Lsm7/Apex1/Edc4/Cnot1/Upf3b/Ago2/Lsm1/Larp1…	97
GO:0032535	GO:0032535	regulation of cellular component size	159/5425	397/23174	7.55912e-14	5.79063e-12	3.52825e-12	Wnt3/Cdh4/Ifrd1/Rac1/Snx9/Scin/Clcn3/Aqp1/Rab11a/Eif2b2/Wdr1/Eif4g2/Atp5g1/Snf8/Arpc2/Nphs1/Cdk4/Lrrc8a/Rhoa/Arpc5/E2f4/Gdi1/Srf/Capza2/Eps8/Tnr/Slc12a5/Myo1c/Pfn1/Ndel1/Zfyve27/Akt3/Rab21/Actr2/Cdkl3/Rtn4/Pecam1/Slc9a3r1/Hsp90aa1/Trim27/Carmil1/Sema4d/Rasa1/Iqgap2/F2rl1/Anxa7/Wnt5a/Dpysl2/Nefm/Nefl/Deptor/Sh3bp1/Twf1/Rapgef3/Shank3/Gsk3b/Ap2m1/Twf2/Tnfrsf12a/Hsp90ab1/Vegfa/Bin1/Lars/Coro1b/Capn1…	159
GO:0033157	GO:0033157	regulation of intracellular protein transport	98/5425	209/23174	7.5779e-14	5.79063e-12	3.52825e-12	Grasp/Jup/Bcap31/Supt6/Tgfb1/Akt2/Rab23/Trim28/Arpc2/Cdc42/Nutf2/Ube2g2/Dmap1/Hyal2/Chp1/Gdi1/Myo1c/Akap1/Ndel1/Snx3/Fyn/Mdm2/Xpo1/Ppp2ca/Srebf1/Ywhae/Ppm1a/Xpo4/Bnip3l/Rangap1/Rapgef3/Gsk3b/Hdac3/Rbm22/Kif20b/Hras/Actr3/Ptpn14/Uhmk1/Stom/Ptpn1/Ect2/Pdcd10/Asph/Ube2j1/Txn1/Plk3/Rufy3/Ran/Sirt4/Edem1/C2cd5/Pdcd5/Ipo5/Pak1/Bag3/Ptpn5/Gripap1/Zpr1/Zic1/Ptgs2/Parl/Ogt/Chchd4/Thoc5/Ice1/Nup54/Oaz1/Pki…	98
GO:0060562	GO:0060562	epithelial tube morphogenesis	153/5425	378/23174	8.00116e-14	6.04039e-12	3.68043e-12	Lhx2/Ccm2/Acvrl1/Sox9/Sec24b/Tulp3/Folr1/Tgfb1/Phb2/Rab23/Prkacb/Cd44/Epha2/Rhoa/Arid1a/Fzd3/Rala/Fuz/Etv5/Klhl3/Cluap1/Dll1/Notch4/Srf/Nup50/Sdc4/Etv4/Ift52/Stk4/Pfn1/Wnt9b/Tbx3/Lhx1/Sfrp5/Gna13/Hnf1b/Kat2a/Mthfd1/Tfap2a/Ptch1/Msx2/Fgf10/Wnt5a/Spry2/Stk3/Myc/Mtss1/Hes1/Scrib/Shank3/Robo1/Enah/Nfatc4/Vegfa/Six2/Sox8/Csnk2b/Kif20b/Lrp5/Hhex/Vangl2/Abl2/Abl1/Zeb2/Notch1/Nckap1/Spint1/Bmp2/Notch2/Le…	153
GO:0046390	GO:0046390	ribose phosphate biosynthetic process	106/5425	233/23174	8.87487e-14	6.56145e-12	3.99791e-12	Dlat/Atp5f1/Hk2/Tgfb1/Atp5d/Ier3/Stat3/Eno2/Map2k1/Ampd3/Atp5g1/Pdk1/Aprt/Bcl2l1/Adssl1/Pgam1/Cad/Slc25a13/Prpsap1/Adss/Aldoc/Atp5g3/Ddit4/Pfkl/Acsl6/Guk1/Ogdh/Pgam2/Dld/Gucy2e/Pfas/Dcakd/Pygl/Pfkp/Adcy2/Tkt/Adcy4/Myc/Adsl/Cyc1/Umps/Adcy5/Atp5j/Atp5o/Gart/Tpi1/Adpgk/Atp5b/Atp5a1/Hprt/Atp5c1/Atic/Hdac4/Myog/Parp1/Uck2/Adcy10/Mpc2/Nme7/Ak1/Mtch2/Acss1/Eif6/Gmps/Ampd2/Vcp/Stoml2/Ppcs/Gale/Ak2/Acot7/…	106
GO:0006401	GO:0006401	RNA catabolic process	107/5425	236/23174	8.94984e-14	6.56145e-12	3.99791e-12	Tbrg4/Hnrnpd/Smg5/Snd1/Ptbp1/Lsm2/Hnrnpa0/Carhsp1/Mettl16/Igf2bp1/Mtrex/Mapkapk2/Exosc10/Fxr2/Supv3l1/Btg2/Smg8/Ddx5/Fastkd3/Samd4/Dcp1a/Mettl3/Drosha/Pabpc1/Pop1/Eif3e/Ncbp2/Noct/Pcbp4/Vegfa/Gtpbp2/Lrpprc/Polr2d/Etf1/Tnrc6c/Eif4a3/Exosc7/Cnot9/Vim/Fastkd1/E2f1/Exosc9/Exosc8/Exosc3/Ncbp1/Pum1/Magoh/Ybx1/Mrto4/Magohb/Smg1/Rbm10/Dkc1/Cnot7/Lsm6/Lsm4/Tirap/Zpr1/Syncrip/Dis3/Exosc4/Tent4a/Rnps1/Cnot6…	107
GO:0072522	GO:0072522	purine-containing compound biosynthetic process	108/5425	239/23174	9.0055e-14	6.56145e-12	3.99791e-12	Dlat/Atp5f1/Hk2/Tgfb1/Atp5d/Ier3/Stat3/Eno2/Map2k1/Ampd3/Atp5g1/Pdk1/Aprt/Bcl2l1/Adssl1/Pgam1/Slc25a13/Prpsap1/Adss/Aldoc/Atp5g3/Ddit4/Pfkl/Acsl6/Guk1/Ogdh/Pgam2/Shmt1/Dld/Nos2/Gucy2e/Pfas/Dcakd/Mthfd1/Pfkp/Adcy2/Adcy4/Myc/Adsl/Cyc1/Adcy5/Atp5j/Atp5o/Gart/Tpi1/Adpgk/Atp5b/Atp5a1/Hprt/Atp5c1/Atic/Hdac4/Myog/Parp1/Adcy10/Mpc2/Nme7/Ak1/Mtch2/Acss1/Eif6/Gmps/Ampd2/Vcp/Stoml2/Ppcs/Gale/Ak2/Acot7/Nos3/…	108
GO:0001838	GO:0001838	embryonic epithelial tube formation	78/5425	153/23174	1.08136e-13	7.78829e-12	4.74543e-12	Lhx2/Sox9/Sec24b/Tulp3/Folr1/Tgfb1/Rab23/Prkacb/Arid1a/Fzd3/Rala/Fuz/Cluap1/Nup50/Sdc4/Ift52/Stk4/Pfn1/Wnt9b/Sfrp5/Hnf1b/Kat2a/Mthfd1/Tfap2a/Ptch1/Wnt5a/Stk3/Scrib/Shank3/Enah/Sox8/Kif20b/Vangl2/Abl2/Abl1/Zeb2/Nckap1/Spint1/Bcl10/Ski/Lias/Glmn/Shroom3/Tmed2/Kdm2b/Ret/Vasp/Tead2/Sall1/Irx3/St14/Ift57/Six4/Hectd1/Gatad2a/Nodal/Grhl3/Ovol2/Kdm6a/Gdf7/Cited2/Hs2st1/Mthfd1l/Zic5/Tgif1/Nog/Kdm2a/Cfl1/A…	78
GO:0009124	GO:0009124	nucleoside monophosphate biosynthetic process	81/5425	162/23174	1.44495e-13	1.02887e-11	6.26893e-12	Atp5f1/Hk2/Tgfb1/Atp5d/Ier3/Stat3/Eno2/Map2k1/Ampd3/Atp5g1/Aprt/Bcl2l1/Adssl1/Pgam1/Slc25a13/Adss/Aldoc/Atp5g3/Ddit4/Pfkl/Ogdh/Pgam2/Shmt1/Pfas/Pfkp/Myc/Adsl/Cyc1/Umps/Atp5j/Atp5o/Gart/Tpi1/Adpgk/Atp5b/Atp5a1/Hprt/Tyms/Atp5c1/Atic/Hdac4/Myog/Parp1/Uck2/Ak1/Dut/Mtch2/Eif6/Gmps/Ampd2/Vcp/Stoml2/Gale/Ak2/Ppat/Paics/P2rx7/Aldoa/Prps1/Dctd/Ldhd/Pkm/Mpi/Pfkm/Mif/Ogt/Atp5h/Sirt6/Gpi1/Hk1/Tigar/Foxk2/Ent…	81
GO:0072175	GO:0072175	epithelial tube formation	80/5425	160/23174	2.03827e-13	1.43503e-11	8.7437e-12	Lhx2/Sox9/Sec24b/Tulp3/Folr1/Tgfb1/Rab23/Prkacb/Arid1a/Fzd3/Rala/Fuz/Cluap1/Nup50/Sdc4/Ift52/Stk4/Pfn1/Wnt9b/Sfrp5/Hnf1b/Kat2a/Mthfd1/Tfap2a/Ptch1/Fgf10/Wnt5a/Stk3/Scrib/Shank3/Enah/Sox8/Kif20b/Vangl2/Abl2/Abl1/Zeb2/Nckap1/Spint1/Bcl10/Ski/Lias/Glmn/Shroom3/Tmed2/Kdm2b/Ret/Vasp/Tead2/Fgf3/Sall1/Irx3/St14/Ift57/Six4/Hectd1/Gatad2a/Nodal/Grhl3/Ovol2/Kdm6a/Gdf7/Cited2/Hs2st1/Mthfd1l/Zic5/Tgif1/Nog/K…	80
GO:0018205	GO:0018205	peptidyl-lysine modification	141/5425	344/23174	2.3957e-13	1.66794e-11	1.01628e-11	Kat2b/Smarcb1/Pwp1/Kmt2a/Supt6/Tgfb1/Taf6l/Ruvbl2/Pias4/Senp3/Por/Trim28/Ctcf/Ezh1/P3h4/Dmap1/Ube2i/Sirt2/H2afy/Suz12/Tada2a/Arrb1/Mdm2/Wdr82/Sumo3/Jade2/Sumo2/Kat2a/Vipas39/Glrx5/Eef1akmt1/Brd1/L3mbtl2/Naa50/Setd4/Kansl2/Dpy30/Bag6/Rela/Tollip/Gnl3l/Jade1/Sumo1/Ing5/Hdac4/Rbbp5/Fh1/Tada1/Smyd2/Phf19/Wdr5/Hat1/Kat14/Mrgbp/Actl6a/Crtc2/Lef1/Lmna/Hdac1/Nelfa/Lias/Mtf2/Ep400/Sirt4/Hnf1a/Ezh2/Ruvbl1/…	141
GO:0042176	GO:0042176	regulation of protein catabolic process	151/5425	376/23174	2.46553e-13	1.69769e-11	1.03441e-11	Gna12/Sox9/Timp1/Cyp51/Bcap31/Snx9/Dlgap1/Ier3/Rad23a/Sgta/Ubqln1/Snf8/Usp19/Psmd2/Ubqln4/Ube2g2/Odc1/Dedd/Sirt2/Psmd3/Timp2/Uchl5/Smurf2/Cdk5rap3/Gipc1/Ubb/Snx3/Fyn/Mdm2/Fzr1/Sumo3/Xpo1/Ppp2ca/Mapk9/Rack1/Trib2/Sumo2/Gga3/Nos2/Hsp90aa1/Caml/Lpcat1/Hmgcr/Wnt5a/Dab2/Psme1/Laptm4b/Csnk1e/Cblb/Gsk3b/Hsp90ab1/Uqcc2/Anks1/Bag6/Ndfip1/Csnk1a1/Nedd4l/Ddb1/Il33/Rela/Csnk1d/Arih1/Chmp6/Agap2/Adam8/Smad7/S…	151
GO:0051098	GO:0051098	regulation of binding	158/5425	399/23174	2.75468e-13	1.87618e-11	1.14316e-11	Lhx2/Pdgfb/Kat2b/Calm1/Tiam1/Tgfb1/Med25/Pex19/Ruvbl2/Hmox1/Trim28/Tfap4/Mmp8/Cdt1/Cdc42/Mark3/Cav1/Cdk9/Ppp2cb/Phlda2/Sirt2/Hnrnpl/Itga2/Eif3d/Slpi/Traf4/Mmp9/Stk4/Arrb1/Pcbd1/Sumo3/Ppp2ca/Hspa4/Ace/Aurkb/Eif2s1/Gtpbp4/Msx2/Habp4/Hnrnpk/Dph3/Pinx1/Wnt5a/Tnfsf11/Ebf2/Cln5/Dab2/Stk3/Eif3e/Myc/Csnk1e/Rapgef3/Hes1/Hsf1/Cblb/Gsk3b/Sympk/Nfatc4/Efhb/Hsp90ab1/Tmem173/Smad2/Csnk1a1/Cdca5/Gnl3l/Eif4a3/Su…	158
GO:0001667	GO:0001667	ameboidal-type cell migration	160/5425	406/23174	3.12448e-13	2.10516e-11	1.28268e-11	Gna12/Pdgfb/Acvrl1/Acvr1b/Sox9/Timp1/Sp1/Itgb7/Itga3/Jup/Folr1/Rac1/Ppard/Tgfb1/Has1/Stat5a/Gab2/Coro1c/Pkn2/Aqp1/Rab11a/Hspb1/Hmox1/Epha2/Rhoa/Emc10/Rab25/Hyal2/Hyal1/Stc1/Sash1/Itga2/Srf/Nfe2l2/Plcg1/Sdc4/Cd40/Mmp9/Pfn1/Smurf2/C1qbp/Map2k3/Gipc1/Akt3/Appl2/Flt4/Patz1/Rtn4/Itgb3/Map3k3/Pecam1/Sema4d/Fgf10/Ptprg/Wnt5a/Has2/Sh3bp1/Hdac7/Emp2/Robo1/Nr4a1/Nus1/Smoc2/Vegfa/Sox8/Csnk2b/Hbegf/Coro1b/Lr…	160
GO:1904951	GO:1904951	positive regulation of establishment of protein localization	174/5425	452/23174	3.31238e-13	2.20802e-11	1.34535e-11	Myo18a/Cct3/Jup/Rac1/Bcap31/Ppard/Tgfb1/Irf3/Akt2/Trim28/Mmp8/Arpc2/Ptbp1/Cdc42/Cct4/Nutf2/Dynll1/Dmap1/Hyal2/Chp1/Trpv4/Tsg101/Cd34/Myo1c/Arrb1/Fyn/Mdm2/Rack1/Havcr2/Ywhae/Ppm1a/Syk/Glrx/F2rl1/Glud1/Ppp3cb/Xpo4/Wnt5a/Golph3/Cct5/Rapgef3/Il1rap/Tomm70a/Gsk3b/Ifnar1/Clec4n/C1qtnf12/Glp1r/Tslp/Hdac3/Pmaip1/Rbm22/Csf1r/Kif20b/Ankrd1/Il33/Frmd8/Oga/Hras/Cct8/Hspd1/Il1rl1/Htr2b/Ncl/Capn10/Actr3/Glul/M…	174
GO:0044403	GO:0044403	symbiont process	144/5425	355/23174	3.52128e-13	2.32256e-11	1.41514e-11	Cav2/Ddx3x/Smarcb1/Hpn/Sp1/Psmc3/Tgfb1/Kpna6/Rad23a/Pkn2/Aqp1/Srpk1/Pias4/Trim28/Tfap4/Snf8/Nectin4/Ptbp1/Cav1/Bcl2l1/Hyal2/Tsg101/Ube2i/Hspa8/Rxra/Eif3d/Slpi/Mmp9/Pfn1/Kpna2/Ddx39b/Snx3/Vta1/Itgb3/Ddx5/Top2a/Trim27/F2rl1/Ripk3/Pabpc1/Myc/Tarbp2/Denr/Hsp90ab1/Vapa/Taf11/Etf1/Tslp/Lta/Cd74/Fam111a/Ddb1/Banf1/Grk2/Smc3/Trim8/P4hb/Chmp6/Ifitm1/Thoc3/Hspd1/Fn1/Atg16l1/Nr5a2/Eif2d/Nucks1/Usf1/Stom/Not…	144
GO:0001933	GO:0001933	negative regulation of protein phosphorylation	160/5425	407/23174	3.97143e-13	2.59218e-11	1.57943e-11	Kat2b/Mapk7/Chordc1/Pwp1/Tgfb1/Cdkn1b/Ppp5c/Coro1c/Ndrg2/Dgkq/Hspb1/Igf1r/Tfap4/Cav1/Hyal2/Acp4/Prdm15/Chp1/Tsg101/Sirt2/H2afy/Suz12/Dbndd2/Cdk5rap3/Sfrp5/Irf1/Arrb1/Mical1/Dusp6/Ddit4/Ppp2ca/Hspa4/Rack1/Ube2b/Prkar1a/Pecam1/Slc9a3r1/Bdkrb2/Trim27/Sema4d/Hmgcr/F2rl1/Rtraf/Gfra2/Spry2/Dab2/Deptor/Cblb/Gsk3b/Stk38/Spry4/Hdac3/Ptpn2/Ldlrad4/Grk2/Lrp5/Hhex/Chmp6/Pard3/Prkar1b/Smad7/Ctdsp1/Ppm1f/Rgs2/…	160
GO:0016197	GO:0016197	endosomal transport	94/5425	202/23174	4.26176e-13	2.75301e-11	1.67742e-11	Trappc10/Grasp/Snx9/Ykt6/Coro1c/Mcoln1/Rab11a/Ap1s1/Snx6/Snf8/Cdc42/Ubxn6/Rab10/Gga3/Ankfy1/Ube2o/Gosr2/Vti1b/Trim27/Ap3b1/Anxa8/Cln5/Laptm4b/Washc5/Scrib/Vps26c/Tmem50b/Dpy30/Vti1a/Agap2/Myo5b/Als2/Fcgr2b/Vamp4/Rab14/Entr1/Arhgap1/Snap25/Vps16/Snx27/Chmp5/Vcp/Rgp1/Eps15/Tmem50a/Stx12/Vamp3/Nsg1/Snx17/Vps29/Rab35/Snx8/Erc1/Rab6a/Lamtor1/Gripap1/Vps36/Leprotl1/Vps35/Vps26b/Snx33/Micall1/Chmp2a/Pql…	94
GO:0006979	GO:0006979	response to oxidative stress	158/5425	401/23174	4.47089e-13	2.85863e-11	1.74177e-11	Ngfr/Lck/Hnrnpd/Mapk7/Sp1/Pnkp/Ercc1/Nqo1/Hmox2/Aqp1/Mapk13/Map2k1/Hspb1/Prdx2/Ubqln1/Hmox1/Trap1/Upk3bl/Pdk1/Ppp2cb/Hyal2/Hyal1/Etv5/Ndufs2/Sirt2/Endog/Nfe2l2/H2afy/Mmp9/Glrx2/Kdm6b/Atox1/Rwdd1/Fyn/Txnrd1/Mapk9/Rack1/Pxdn/Ngb/Fut8/Eif2s1/Akr1c18/Fos/Mtr/Glrx/Ercc8/Dhfr/Camk2g/Ppif/Psmb5/Ripk3/Hsf1/Rcan1/Sod1/Abcc1/Ralbp1/Ercc3/Grk2/Rela/Capn1/Prdx3/P4hb/Ankrd2/Prdx4/Pde8a/Als2/Cflar/Ptprn/Scly/P…	158
GO:0051028	GO:0051028	mRNA transport	59/5425	105/23174	4.68736e-13	2.96677e-11	1.80766e-11	Mcm3ap/Nup214/Supt6/Ddx39/Nxf1/Igf2bp1/Ddx19a/Myo1c/Srsf1/Ddx39b/Gle1/Xpo1/Nup85/Xpo7/Nup155/Hsf1/Ncbp2/Srsf7/Lrpprc/Polr2d/Hhex/Alyref/Cpeb1/Thoc3/Kif5c/Rae1/Ncbp1/Magoh/Ndc1/G3bp2/Igf2bp3/Magohb/Sec13/Nup93/Igf2bp2/Thoc5/Nup54/Nup37/Aaas/Nxt1/Bicd2/Pcid2/Nup133/Nup43/Ranbp17/Nup88/Zfp36/Hnrnpa1/Nup160/Nup188/Nup107/Pom121/Thoc7/Hnrnpa3/Nup98/Srsf3/Rbm15b/Eif5a/Seh1l	59
GO:0009260	GO:0009260	ribonucleotide biosynthetic process	102/5425	226/23174	4.78023e-13	2.99529e-11	1.82504e-11	Dlat/Atp5f1/Hk2/Tgfb1/Atp5d/Ier3/Stat3/Eno2/Map2k1/Ampd3/Atp5g1/Pdk1/Aprt/Bcl2l1/Adssl1/Pgam1/Cad/Slc25a13/Adss/Aldoc/Atp5g3/Ddit4/Pfkl/Acsl6/Guk1/Ogdh/Pgam2/Dld/Gucy2e/Pfas/Dcakd/Pfkp/Adcy2/Adcy4/Myc/Adsl/Cyc1/Umps/Adcy5/Atp5j/Atp5o/Gart/Tpi1/Adpgk/Atp5b/Atp5a1/Hprt/Atp5c1/Atic/Hdac4/Myog/Parp1/Uck2/Adcy10/Mpc2/Nme7/Ak1/Mtch2/Acss1/Eif6/Gmps/Ampd2/Vcp/Stoml2/Ppcs/Gale/Ak2/Acot7/Pank4/Paics/P2rx7…	102
GO:0072655	GO:0072655	establishment of protein localization to mitochondrion	53/5425	90/23174	5.53162e-13	3.43179e-11	2.091e-11	Hk2/Oxa1l/Tomm40/Timm50/Bid/Tomm40l/Timm23/Tomm34/Timm13/Hspa4/Srebf1/Timm22/Timm9/Hsp90aa1/Dnajc15/Bnip3l/Ywhaz/Samm50/Tomm70a/Pmaip1/Grpel2/Aip/Hspd1/Pmpca/Timm10/Mtch2/Dnaja1/Pmpcb/Mfn2/Grpel1/Sirt4/Hsph1/Pdcd5/Bag3/Ptpn5/Timm17b/Parl/Chchd4/Lrrk2/Hk1/Bag4/Tspo/Cdkn2a/Dusp18/Timm8a1/Timm29/Prkaa1/Atpif1/Gsk3a/Timm17a/Tomm5/Siah3/Tomm20	53
GO:0045666	GO:0045666	positive regulation of neuron differentiation	175/5425	458/23174	6.06018e-13	3.70083e-11	2.25493e-11	Ngfr/Wnt3/Cdh4/Sez6/Kat2b/Itga3/Rac1/Tiam1/Stk11/Mmd/Ddx56/Rab11a/Eif2b2/Map2k1/Hspb1/Igf1r/Eif4g2/Ranbp1/Atp5g1/Ptbp1/Hap1/Rhoa/Bnip2/Etv5/Gdi1/Srf/Nfe2l2/Timp2/Retreg3/Ndel1/Zfyve27/Scn1b/Snx3/Fyn/Sgk1/Socs2/Rab21/Actr2/Llph/Acsl6/Cdkl3/Rtn4/Fkbp1b/Kif3c/Dlg4/Foxg1/Nin/Numb/Sema4d/Hnrnpk/Wnt5a/Nefl/Washc5/Twf1/Bcl6/Il1rap/Shank3/Rrn3/Gsk3b/Robo1/Atf1/Twf2/Ache/Tnfrsf12a/Vegfa/Mapk8ip3/Nedd4l/Pr…	175
GO:0006520	GO:0006520	cellular amino acid metabolic process	113/5425	260/23174	6.08339e-13	3.70083e-11	2.25493e-11	Pemt/Slc7a7/Srr/Hars/Farsa/Mri1/Gcat/Vars/Fpgs/Sardh/Cars/Adssl1/Odc1/Cad/Adss/Pipox/Afmid/Rars/Nars2/Dalrd3/Hal/Pcbd1/Txnrd1/Gfpt2/Shmt1/Adi1/Nos2/Blmh/Pfas/Mthfd1/Arg2/Mtr/Fars2/Mccc2/Glud1/Ero1l/Tars/Pycrl/Yars2/Gart/Acy1/Cbs/Lars/Pcyox1l/Nars/Psat1/Gldc/P4hb/Hoga1/Got1/Prdx4/Padi4/Shmt2/Aasdhppt/Gls/Farsb/Scly/Dars/Glul/Pycr2/Fh1/Eprs/Iars2/Sephs1/Dars2/Hdc/Ahcy/Slc7a11/Gmps/Aimp1/Tars2/Ddah1…	113
GO:0051348	GO:0051348	negative regulation of transferase activity	107/5425	242/23174	6.58346e-13	3.96653e-11	2.41682e-11	Kat2b/Mapk7/Chordc1/Cdkn1b/Coro1c/Hspb1/Igf1r/Tfap4/Cav1/Hyal2/Acp4/Chp1/Tsg101/Prpsap1/H2afy/Dbndd2/Cdk5rap3/Sfrp5/Fbxo5/Dusp6/Usp44/Prkar1a/Trim27/Hmgcr/Rtraf/Pinx1/Spry2/Deptor/Cblb/Gsk3b/Stk38/Spry4/Ptpn2/Lrp5/Hhex/Prdx3/Chmp6/Prkar1b/Smad7/Terf1/Ppm1f/Rgs2/Ppp2r5a/Abl1/Mapk8ip1/Spred1/Ptpn1/Wwtr1/Gba/Dnaja1/Cdkn2c/Errfi1/Actb/Limk1/Epha1/Nr2f2/Pycard/Ptpn5/Plk1/Dusp9/Dusp4/Casp3/Ubash3b/Csk/…	107
GO:0045786	GO:0045786	negative regulation of cell cycle	172/5425	449/23174	7.40949e-13	4.4217e-11	2.69416e-11	Kat2b/Tgfb1/Med25/Cdkn1b/Stk11/Ier3/Map3k20/Map2k1/Prkacb/Msh6/Tfap4/Rbm14/Cdt1/Cdk4/Bcl2l1/Fzd3/Cdk9/Tbrg1/Tsg101/H2afy/Cacnb4/Zfp207/Timp2/Birc5/Cdk5rap3/Irf1/Ddx39b/Fbxo5/Zwint/Cdk1/Usp44/Mdm2/Mdm1/Prmt2/Fzr1/Btg2/Prr11/Ern1/Slc9a3r1/Aurkb/Top2a/Kat2a/Xrcc3/Trip13/Nsun2/Fgf10/Pinx1/Myc/Mtbp/Scrib/Mapk12/Nr4a1/Rps6ka2/Cdc5l/Hsp90ab1/Msh2/Bin1/Ik/Psmg2/Cep192/Prpf19/Uhrf2/Rad9a/Cdk2ap2/Smc3/Hhex…	172
GO:0009451	GO:0009451	RNA modification	71/5425	138/23174	7.59753e-13	4.49114e-11	2.73647e-11	Nsun5/Nhp2/Trmt1/Qtrt1/Trmt10a/Emg1/Dnajb11/Osgep/Mettl1/Mettl16/Elp5/Cbll1/Mettl2/Ftsj3/2210016F16Rik/Nsun2/Dimt1/Mettl6/Dph3/Mettl3/Qtrt2/Wdr4/Elp2/Trub1/Hsd17b10/Tfb2m/Sephs1/Nop10/Rpusd2/Gar1/Elp1/Pus1/Thumpd3/Ftsj1/Dkc1/Dus2/Aars/Rpusd4/Pus3/Mto1/Pus7l/Trmt5/Bag4/Trmt6/Bcdin3d/Fdxacb1/Mrm3/Nop2/Virma/Mettl8/Trmt10c/Cmtr2/Fbl/Tyw3/Sephs2/Ctu2/Rpusd3/Pusl1/Trmt1l/Tprkb/Elp6/Jmjd6/Mettl15/Mtfmt…	71
GO:0035148	GO:0035148	tube formation	84/5425	175/23174	9.15643e-13	5.36207e-11	3.26713e-11	Lhx2/Sox9/Sec24b/Tulp3/Folr1/Tgfb1/Rab23/Prkacb/Arid1a/Fzd3/Rala/Fuz/Cluap1/Nup50/Sdc4/Ift52/Stk4/Pfn1/Wnt9b/Sfrp5/Hnf1b/Kat2a/Mthfd1/Tfap2a/Ptch1/Fgf10/Wnt5a/Stk3/Scrib/Shank3/Enah/Vegfa/Sox8/Kif20b/Sdccag8/Vangl2/Abl2/Abl1/Zeb2/Notch1/Nckap1/Spint1/Bcl10/Ski/Lias/Glmn/Shroom3/Tmed2/Kdm2b/Ret/Vasp/Tead2/Fgf3/Sall1/Irx3/St14/Ift57/Six4/Hectd1/Gatad2a/Nodal/Grhl3/Ovol2/Kdm6a/Gdf7/Cited2/Hs2st1/Mth…	84
GO:0006164	GO:0006164	purine nucleotide biosynthetic process	104/5425	234/23174	9.29209e-13	5.39113e-11	3.28483e-11	Dlat/Atp5f1/Hk2/Tgfb1/Atp5d/Ier3/Stat3/Eno2/Map2k1/Ampd3/Atp5g1/Pdk1/Aprt/Bcl2l1/Adssl1/Pgam1/Slc25a13/Prpsap1/Adss/Aldoc/Atp5g3/Ddit4/Pfkl/Acsl6/Guk1/Ogdh/Pgam2/Dld/Nos2/Gucy2e/Pfas/Dcakd/Mthfd1/Pfkp/Adcy2/Adcy4/Myc/Adsl/Cyc1/Adcy5/Atp5j/Atp5o/Gart/Tpi1/Adpgk/Atp5b/Atp5a1/Hprt/Atp5c1/Atic/Hdac4/Myog/Parp1/Adcy10/Mpc2/Nme7/Ak1/Mtch2/Acss1/Eif6/Gmps/Ampd2/Vcp/Stoml2/Ppcs/Gale/Ak2/Acot7/Nos3/Pank4/…	104
GO:0009152	GO:0009152	purine ribonucleotide biosynthetic process	98/5425	217/23174	1.29865e-12	7.46544e-11	4.54872e-11	Dlat/Atp5f1/Hk2/Tgfb1/Atp5d/Ier3/Stat3/Eno2/Map2k1/Ampd3/Atp5g1/Pdk1/Aprt/Bcl2l1/Adssl1/Pgam1/Slc25a13/Adss/Aldoc/Atp5g3/Ddit4/Pfkl/Acsl6/Guk1/Ogdh/Pgam2/Dld/Gucy2e/Pfas/Dcakd/Pfkp/Adcy2/Adcy4/Myc/Adsl/Cyc1/Adcy5/Atp5j/Atp5o/Gart/Tpi1/Adpgk/Atp5b/Atp5a1/Hprt/Atp5c1/Atic/Hdac4/Myog/Parp1/Adcy10/Mpc2/Nme7/Ak1/Mtch2/Acss1/Eif6/Gmps/Ampd2/Vcp/Stoml2/Ppcs/Gale/Ak2/Acot7/Pank4/Paics/P2rx7/Aldoa/Pdha1/P…	98
GO:0001841	GO:0001841	neural tube formation	68/5425	131/23174	1.33639e-12	7.55086e-11	4.60077e-11	Lhx2/Sec24b/Tulp3/Folr1/Tgfb1/Rab23/Prkacb/Arid1a/Fzd3/Rala/Fuz/Cluap1/Nup50/Sdc4/Ift52/Stk4/Pfn1/Sfrp5/Kat2a/Mthfd1/Tfap2a/Ptch1/Wnt5a/Stk3/Scrib/Enah/Kif20b/Vangl2/Abl2/Abl1/Zeb2/Nckap1/Spint1/Bcl10/Ski/Lias/Glmn/Shroom3/Tmed2/Kdm2b/Vasp/Tead2/Sall1/St14/Ift57/Hectd1/Gatad2a/Nodal/Grhl3/Ovol2/Kdm6a/Gdf7/Cited2/Mthfd1l/Zic5/Tgif1/Nog/Kdm2a/Cfl1/Arhgap35/Zic2/T/Phactr4/Rgma/Spint2/Sox4/Trim71/Med…	68
GO:0009156	GO:0009156	ribonucleoside monophosphate biosynthetic process	77/5425	156/23174	1.33761e-12	7.55086e-11	4.60077e-11	Atp5f1/Hk2/Tgfb1/Atp5d/Ier3/Stat3/Eno2/Map2k1/Ampd3/Atp5g1/Aprt/Bcl2l1/Adssl1/Pgam1/Slc25a13/Adss/Aldoc/Atp5g3/Ddit4/Pfkl/Ogdh/Pgam2/Pfas/Pfkp/Myc/Adsl/Cyc1/Umps/Atp5j/Atp5o/Gart/Tpi1/Adpgk/Atp5b/Atp5a1/Hprt/Atp5c1/Atic/Hdac4/Myog/Parp1/Uck2/Ak1/Mtch2/Eif6/Gmps/Ampd2/Vcp/Stoml2/Gale/Ak2/Ppat/Paics/P2rx7/Aldoa/Prps1/Ldhd/Pkm/Mpi/Pfkm/Mif/Ogt/Atp5h/Sirt6/Gpi1/Hk1/Tigar/Foxk2/Entpd1/Prkaa1/Atp5k/Sph…	77
GO:0008033	GO:0008033	tRNA processing	62/5425	115/23174	1.46108e-12	8.1636e-11	4.97411e-11	Rtcb/Trmt1/Qtrt1/Trmt10a/Osgep/Mettl1/Tsen15/Lage3/Elp5/Elac2/Dus4l/Mettl2/Rpp40/Fars2/2210016F16Rik/Nsun2/Rtraf/Mettl6/Dph3/Pop1/Qtrt2/Rpp14/Wdr4/Elp2/Trub1/Dus1l/Hsd17b10/Sephs1/Clp1/Elp1/Pus1/Pop7/Thumpd3/Pop4/Ftsj1/Lsm6/Dus2/Adat1/Aars/Rpusd4/Pus3/Mto1/Trmt5/Trmt6/Bcdin3d/Tsen2/Trmt10c/Tyw3/Sephs2/Ctu2/Rpp38/Pusl1/Trmt1l/Tprkb/Elp6/Mtfmt/Pop5/Trmt61a/Rpp25/Urm1/Kti12/Tarbp1	62
GO:0032259	GO:0032259	methylation	136/5425	335/23174	1.47221e-12	8.1636e-11	4.97411e-11	Dnmt3l/Smarcb1/Nsun5/Pwp1/Trmt1/Fam98a/Kmt2a/Supt6/Trmt10a/Emg1/Trim28/Ctcf/Mettl1/Ezh1/Mettl16/Asz1/Prdm15/H2afy/Suz12/Mrm1/Smyd4/Snrpd3/Prmt2/Wdr82/Btg2/Cbll1/Mettl2/Ftsj3/Mtr/Nsun2/Dimt1/Mettl6/Eef1akmt1/Mettl3/Myc/L3mbtl2/Trmt2a/Gsk3b/Setd4/Prmt5/Wdr4/Dpy30/Etf1/Carnmt1/Hsd17b10/Tyms/Rbbp5/Tfb2m/Parp1/Fh1/Smyd2/Phf19/Wdr5/Fam98b/Ndufaf5/Snrpb/Gnas/Pik3ca/Lmna/Coq3/Pax7/Nelfa/Mtf2/Ezh2/Thumpd3…	136
GO:0060606	GO:0060606	tube closure	60/5425	110/23174	1.7098e-12	9.3979e-11	5.72617e-11	Lhx2/Sec24b/Tulp3/Folr1/Tgfb1/Rab23/Prkacb/Arid1a/Fzd3/Rala/Fuz/Cluap1/Sdc4/Pfn1/Sfrp5/Kat2a/Mthfd1/Tfap2a/Ptch1/Fgf10/Wnt5a/Scrib/Enah/Kif20b/Vangl2/Abl2/Abl1/Zeb2/Nckap1/Spint1/Bcl10/Ski/Lias/Glmn/Shroom3/Tmed2/Kdm2b/Vasp/Tead2/Sall1/St14/Ift57/Hectd1/Gatad2a/Grhl3/Kdm6a/Cited2/Mthfd1l/Zic5/Tgif1/Nog/Kdm2a/Arhgap35/Zic2/T/Phactr4/Rgma/Spint2/Trim71/Med12	60
GO:0000462	GO:0000462	maturation of SSU-rRNA from tricistronic rRNA transcript (SSU-rRNA, 5.8S rRNA, LSU-rRNA)	26/5425	31/23174	1.8311e-12	9.97708e-11	6.07907e-11	Utp25/Fcf1/Ngdn/Dcaf13/Utp23/Rrp36/Bysl/Wdr46/Rcl1/Tsr2/Dhx37/Bms1/Mrps11/Pwp2/Fam207a/Kri1/Utp6/Abt1/Tsr1/Tbl3/Utp4/Rps8/Heatr1/Rrs1/Nol10/Utp3	26
GO:0000956	GO:0000956	nuclear-transcribed mRNA catabolic process	58/5425	105/23174	1.9636e-12	1.06068e-10	6.46279e-11	Smg5/Ptbp1/Exosc10/Btg2/Smg8/Ddx5/Samd4/Dcp1a/Pabpc1/Eif3e/Ncbp2/Noct/Gtpbp2/Polr2d/Etf1/Tnrc6c/Eif4a3/Exosc7/Exosc9/Exosc8/Exosc3/Ncbp1/Magoh/Mrto4/Magohb/Smg1/Cnot7/Lsm4/Exosc4/Tent4a/Rnps1/Cnot6l/Lsm7/Edc4/Cnot1/Upf3b/Ago2/Lsm1/Tob1/Rbm8a/Pcid2/Exosc2/Dxo/Smg7/Pde12/Thrap3/Zfp36/Zfp36l2/Patl1/Nanos2/Tnrc6a/Nanos3/Upf1/Exosc5/Gspt1/Polr2g/Gspt2/Samd4b	58
GO:0043414	GO:0043414	macromolecule methylation	120/5425	286/23174	2.21103e-12	1.18413e-10	7.21495e-11	Dnmt3l/Smarcb1/Nsun5/Pwp1/Trmt1/Fam98a/Kmt2a/Supt6/Trmt10a/Emg1/Trim28/Ctcf/Mettl1/Ezh1/Mettl16/Asz1/H2afy/Suz12/Snrpd3/Prmt2/Wdr82/Btg2/Cbll1/Mettl2/Ftsj3/Mtr/Nsun2/Dimt1/Mettl6/Eef1akmt1/Mettl3/Myc/L3mbtl2/Gsk3b/Setd4/Prmt5/Wdr4/Dpy30/Etf1/Hsd17b10/Rbbp5/Tfb2m/Parp1/Fh1/Smyd2/Phf19/Wdr5/Fam98b/Snrpb/Gnas/Pik3ca/Lmna/Pax7/Nelfa/Mtf2/Ezh2/Thumpd3/Mbd4/Tdrd12/Prmt3/Rab6a/Ftsj1/Setd6/Ilf3/Smarca4/M…	120
GO:0070585	GO:0070585	protein localization to mitochondrion	54/5425	95/23174	2.41859e-12	1.27635e-10	7.77684e-11	Hk2/Oxa1l/Tomm40/Timm50/Bid/Tomm40l/Timm23/Tomm34/Timm13/Hspa4/Srebf1/Timm22/Timm9/Hsp90aa1/Dnajc15/Bnip3l/Ywhaz/Samm50/Tomm70a/Pmaip1/Grpel2/Aip/Hspd1/Pmpca/Timm10/Mtch2/Dnaja1/Bag1/Pmpcb/Mfn2/Grpel1/Sirt4/Hsph1/Pdcd5/Bag3/Ptpn5/Timm17b/Parl/Chchd4/Lrrk2/Hk1/Bag4/Tspo/Cdkn2a/Dusp18/Timm8a1/Timm29/Prkaa1/Atpif1/Gsk3a/Timm17a/Tomm5/Siah3/Tomm20	54
GO:0014020	GO:0014020	primary neural tube formation	62/5425	116/23174	2.42396e-12	1.27635e-10	7.77684e-11	Lhx2/Sec24b/Tulp3/Folr1/Tgfb1/Rab23/Prkacb/Arid1a/Fzd3/Rala/Fuz/Cluap1/Sdc4/Pfn1/Sfrp5/Kat2a/Mthfd1/Tfap2a/Ptch1/Wnt5a/Scrib/Enah/Kif20b/Vangl2/Abl2/Abl1/Zeb2/Nckap1/Spint1/Bcl10/Ski/Lias/Glmn/Shroom3/Tmed2/Kdm2b/Vasp/Tead2/Sall1/St14/Ift57/Hectd1/Gatad2a/Nodal/Grhl3/Ovol2/Kdm6a/Cited2/Mthfd1l/Zic5/Tgif1/Nog/Kdm2a/Cfl1/Arhgap35/Zic2/T/Phactr4/Rgma/Spint2/Trim71/Med12	62
GO:0032984	GO:0032984	protein-containing complex disassembly	95/5425	210/23174	2.52347e-12	1.31767e-10	8.02862e-11	Smarcb1/Scin/Sh3gl1/Mcoln1/Wdr1/Ubqln1/Igf1r/Arpc2/Arid1a/Mid1ip1/Ubqln4/Kif19a/Trpv4/Hspa8/Capza2/Eps8/Mtif3/Dyrk3/Phf23/Mrpl58/Gle1/Mical1/Sgk1/Ddit4/Nav3/Carmil1/Smn1/Gfm2/F2rl1/Mtrf1/Myc/Sh3bp1/Twf1/Snap29/Nckap5l/Denr/Twf2/Etf1/Hdgfl3/Oga/Eif2d/Mrrf/Map1a/Spef1/Vps16/Stmn2/Map1lc3a/Gba/Arhgef2/Asph/Tmod1/Vcp/Capzb/Pex14/Tfip11/Mtpn/Sh3gl3/Swap70/Ccsap/Smarca4/Smarcc1/Ogfod1/Arid2/Nsf/Dhx8/Uv…	95
GO:0009127	GO:0009127	purine nucleoside monophosphate biosynthetic process	75/5425	152/23174	2.66092e-12	1.36667e-10	8.32715e-11	Atp5f1/Hk2/Tgfb1/Atp5d/Ier3/Stat3/Eno2/Map2k1/Ampd3/Atp5g1/Aprt/Bcl2l1/Adssl1/Pgam1/Slc25a13/Adss/Aldoc/Atp5g3/Ddit4/Pfkl/Ogdh/Pgam2/Pfas/Pfkp/Myc/Adsl/Cyc1/Atp5j/Atp5o/Gart/Tpi1/Adpgk/Atp5b/Atp5a1/Hprt/Atp5c1/Atic/Hdac4/Myog/Parp1/Ak1/Mtch2/Eif6/Gmps/Ampd2/Vcp/Stoml2/Gale/Ak2/Ppat/Paics/P2rx7/Aldoa/Prps1/Ldhd/Pkm/Mpi/Pfkm/Mif/Ogt/Atp5h/Sirt6/Gpi1/Hk1/Tigar/Foxk2/Entpd1/Prkaa1/Atp5k/Sphk2/Gapdh/E…	75
GO:0009168	GO:0009168	purine ribonucleoside monophosphate biosynthetic process	75/5425	152/23174	2.66092e-12	1.36667e-10	8.32715e-11	Atp5f1/Hk2/Tgfb1/Atp5d/Ier3/Stat3/Eno2/Map2k1/Ampd3/Atp5g1/Aprt/Bcl2l1/Adssl1/Pgam1/Slc25a13/Adss/Aldoc/Atp5g3/Ddit4/Pfkl/Ogdh/Pgam2/Pfas/Pfkp/Myc/Adsl/Cyc1/Atp5j/Atp5o/Gart/Tpi1/Adpgk/Atp5b/Atp5a1/Hprt/Atp5c1/Atic/Hdac4/Myog/Parp1/Ak1/Mtch2/Eif6/Gmps/Ampd2/Vcp/Stoml2/Gale/Ak2/Ppat/Paics/P2rx7/Aldoa/Prps1/Ldhd/Pkm/Mpi/Pfkm/Mif/Ogt/Atp5h/Sirt6/Gpi1/Hk1/Tigar/Foxk2/Entpd1/Prkaa1/Atp5k/Sphk2/Gapdh/E…	75
GO:0140014	GO:0140014	mitotic nuclear division	110/5425	256/23174	2.97508e-12	1.5156e-10	9.23457e-11	Pdgfb/Ube2c/Kpnb1/Tgfb1/Cdkn1b/Phb2/Cul3/Rab11a/Igf1r/Ranbp1/Cdc20/Cdt1/Cdc42/Ppp2r1a/Rhoa/Ncaph2/Kif11/Anapc1/Eps8/H2afy/Zfp207/Birc5/Phf23/Ndel1/Ywhah/Fbxo5/Zwint/Usp44/Drg1/Aurkb/Xrcc3/Trip13/Kif2a/Pinx1/Mtbp/Nde1/Naa50/Hira/Sgo1/Cdc23/Ik/Psmg2/Cep192/Incenp/Cdca5/Kif20b/Lrp5/Smc3/Anapc11/Chmp6/Terf1/Nsfl1c/Aurka/Chmp5/Cdca8/Rcc1/Pds5a/Cenpc1/Ereg/Ran/Anapc5/Cit/Mad1l1/Anapc15/Plk1/Bccip/Mki67…	110
GO:0006626	GO:0006626	protein targeting to mitochondrion	45/5425	73/23174	3.2828e-12	1.65887e-10	1.01076e-10	Tomm40/Timm50/Bid/Tomm40l/Timm23/Tomm34/Timm13/Hspa4/Srebf1/Timm22/Timm9/Hsp90aa1/Dnajc15/Bnip3l/Ywhaz/Samm50/Tomm70a/Grpel2/Aip/Hspd1/Pmpca/Timm10/Pmpcb/Mfn2/Grpel1/Sirt4/Pdcd5/Bag3/Ptpn5/Timm17b/Parl/Chchd4/Lrrk2/Bag4/Cdkn2a/Dusp18/Timm8a1/Timm29/Prkaa1/Atpif1/Gsk3a/Timm17a/Tomm5/Siah3/Tomm20	45
GO:0000460	GO:0000460	maturation of 5.8S rRNA	23/5425	26/23174	3.68138e-12	1.8454e-10	1.12441e-10	Mtrex/Exosc10/Ftsj3/Fcf1/Bop1/Rcl1/Exosc7/Wdr12/Exosc9/Exosc8/Exosc3/Nol9/Eri1/Mphosph6/Eri3/Exosc4/Kri1/Abt1/Exosc2/Urb1/Npm1/Las1l/Rrs1	23
GO:0000469	GO:0000469	cleavage involved in rRNA processing	20/5425	21/23174	3.88443e-12	1.93173e-10	1.17701e-10	Nhp2/Nob1/Exosc10/Fcf1/Utp23/Bop1/Rrp36/Rcl1/Exosc7/Exosc9/Exosc8/Exosc3/Nol9/Eri1/Eri3/Kri1/Abt1/Exosc2/Npm1/Rrs1	20
GO:0001843	GO:0001843	neural tube closure	59/5425	109/23174	4.03041e-12	1.98855e-10	1.21163e-10	Lhx2/Sec24b/Tulp3/Folr1/Tgfb1/Rab23/Prkacb/Arid1a/Fzd3/Rala/Fuz/Cluap1/Sdc4/Pfn1/Sfrp5/Kat2a/Mthfd1/Tfap2a/Ptch1/Wnt5a/Scrib/Enah/Kif20b/Vangl2/Abl2/Abl1/Zeb2/Nckap1/Spint1/Bcl10/Ski/Lias/Glmn/Shroom3/Tmed2/Kdm2b/Vasp/Tead2/Sall1/St14/Ift57/Hectd1/Gatad2a/Grhl3/Kdm6a/Cited2/Mthfd1l/Zic5/Tgif1/Nog/Kdm2a/Arhgap35/Zic2/T/Phactr4/Rgma/Spint2/Trim71/Med12	59
GO:0031346	GO:0031346	positive regulation of cell projection organization	174/5425	464/23174	4.5163e-12	2.21087e-10	1.34709e-10	Ngfr/Wnt3/Cdh4/Sez6/Kat2b/Itga3/Rac1/Fam98a/Tiam1/Mien1/Stk11/Ddx56/Coro1c/Aqp1/Rab11a/Eif2b2/Map2k1/Hspb1/Igf1r/Eif4g2/Ranbp1/Atp5g1/Arpc2/Ptbp1/Cdc42/Hap1/Rala/Dynll1/Fuz/Gdi1/Itga2/Srf/Eps8/Nfe2l2/Retreg3/Pfn1/Ndel1/Zfyve27/Scn1b/Snx3/Fyn/Sgk1/Rab21/Actr2/Nav3/Llph/Acsl6/Cdkl3/Rtn4/Fkbp1b/Kif3c/Dlg4/Kat2a/Nin/Numb/Hsp90aa1/Carmil1/Sema4d/Hnrnpk/F2rl1/Wnt5a/Nefl/Washc5/Twf1/Il1rap/Shank3/Rrn3/G…	174
GO:0006606	GO:0006606	protein import into nucleus	74/5425	151/23174	5.68183e-12	2.75987e-10	1.6816e-10	Kpnb1/Jup/Nup214/Tgfb1/Cse1l/Kpna6/Stat3/Phb2/Rab23/Trim28/Tmco6/Nutf2/Tnpo1/Dmap1/Hyal2/Tnpo3/Chp1/Hspa8/Nup50/Kpna2/Akap1/Appl2/Ppp2ca/Ddx5/Nup85/Nup153/Syk/Fgf9/Nup155/Kpna1/Six2/Hdac3/Rbm22/Ect2/Kpna4/Lmna/Ran/Ipo5/Bag3/Fam53b/Heatr3/Tnpo2/Zpr1/Zic1/Ptgs2/Nup93/Ppp3r1/Nup54/Pkig/Lrrk2/Nxt1/Fam53a/Ubr5/Mavs/Txnip/Nup133/Ipo8/Nup88/Tardbp/Ipo9/Ipo11/Ing1/Mmp12/Nup188/Nup107/Pom121/Mapk14/Arntl/…	74
GO:2001233	GO:2001233	regulation of apoptotic signaling pathway	158/5425	412/23174	5.72673e-12	2.76029e-10	1.68185e-10	Gnai3/Ngfr/Tpd52l1/Lck/Ddx3x/Mapk7/Eef1e1/Bcap31/Daxx/Ier3/Fam162a/Ikbkg/Bid/Pias4/Map2k1/Hspb1/Cd44/Prdx2/Ubqln1/Hmox1/Tfap4/Trap1/Tmbim1/Ppp2r1a/Cav1/Bcl2l1/G0s2/Hyal2/Tnfrsf22/Nfe2l2/Slc25a5/Mmp9/Stk4/Csf2/Ubb/Fyn/Unc5b/Mdm2/Mapk9/Rack1/Slc9a3r1/Bdkrb2/Prelid1/Hnrnpk/Fgf10/Vdac2/Ppif/Dab2/Cideb/Ripk3/Stk3/Myc/Deptor/Col2a1/Rrn3/Gsk3b/Sod1/Ivns1abp/Nfatc4/Tnfrsf12a/Vegfa/Birc6/Ralbp1/Pmaip1/Ptp…	158
GO:0010639	GO:0010639	negative regulation of organelle organization	154/5425	399/23174	5.93664e-12	2.8299e-10	1.72427e-10	Kat2b/Smarcb1/Supt6/Scin/Mcm2/Ier3/Ercc1/Arpc2/Rbm14/Cdt1/Bcl2l1/Mid1ip1/Capza2/Eps8/H2afy/Slc25a5/H3f3b/Exosc10/Zfp207/Birc5/Pfn1/Phf23/Fbxo5/Sgk1/Usp44/Nav3/Mdm1/Ube2b/Lig3/Pecam1/Aurkb/Ctc1/Top2a/Kat2a/Xrcc3/Carmil1/Tbc1d7/Prelid1/Trip13/Xrcc4/Ppif/Pinx1/Atad2/Mtbp/L3mbtl2/Twf1/Shank3/Twf2/Rps6ka2/Ik/Psmg2/Cep192/Tnks2/Coro1b/Capn1/Hdgfl3/Gnl3l/Terf1/Xrcc5/Trip12/Bok/Parp1/Fh1/Map1a/Spef1/Mapr…	154
GO:0032200	GO:0032200	telomere organization	65/5425	126/23174	5.96148e-12	2.8299e-10	1.72427e-10	Hnrnpd/Rpa1/Nhp2/Smg5/Cct3/Ccne1/Pnkp/Ercc1/Cct4/Map3k4/H3f3b/Exosc10/Aurkb/Ctc1/Ylpm1/Hsp90aa1/Xrcc3/Xrcc4/Pinx1/Cct5/Myc/Xrcc6/Hsp90ab1/Telo2/Tnks2/Gnl3l/Nabp2/Cct8/Terf1/Xrcc5/Parp1/Nop10/Pcna/Dclre1b/Lmna/Rpa2/Cct6a/Cct7/Smg1/LTO1/Dkc1/Terf2/Mre11a/Cct2/Sirt6/Apex1/Zfp365/Acd/Rtel1/Ppp1r10/Hnrnpu/Pif1/Wrap53/Gnl3/Stn1/Smg7/Upf1/Nsmce2/Hnrnpc/H3f3a/Mapk3/Mapk1/Hdac8/Tcp1/Ptges3	65
GO:0000387	GO:0000387	spliceosomal snRNP assembly	25/5425	30/23174	6.59691e-12	3.10799e-10	1.89371e-10	Prpf6/Snrpd1/Lsm2/Prpf31/Prpf3/Sart3/Snrpf/Snrpd3/Prpf8/Prmt5/Snrpc/Prpf19/Clns1a/Snrpb/Aar2/Ddx20/Strap/Lsm4/Usp4/Gemin5/Snrpd2/Gemin7/Gemin6/Prmt7/Snrpe	25
GO:0044770	GO:0044770	cell cycle phase transition	152/5425	393/23174	6.75002e-12	3.14043e-10	1.91347e-10	Ccnd2/Tpd52l1/Acvr1b/Ddx3x/Calm1/Ube2c/Ccne1/Dbf4/Tgfb1/Cdkn1b/Ier3/Phb2/Cul3/Bid/Rab11a/Tfap4/Cdt1/Cdk4/Arpp19/Hyal1/Anapc1/E2f4/Eps8/H2afy/Dyrk3/Cacnb4/Zfp207/Birc5/Cdk5rap3/Calm3/Fbxo5/Cdk1/Usp44/Mdm2/Prmt2/Fzr1/Aurkb/Ctc1/Xrcc3/Trip13/Fgf10/Ecd/Camk2g/Pinx1/Psme1/Mtbp/Cdc23/Ercc3/Ik/Psmg2/Cep192/Ddb1/Cdca5/Cdk2ap2/Anapc11/Gli1/Rptor/Bach1/Jade1/Itgb1/Uimc1/Terf1/Ctdsp1/Cdc73/Cenpf/Cdc25b/Kat1…	152
GO:0045333	GO:0045333	cellular respiration	77/5425	160/23174	6.79512e-12	3.14043e-10	1.91347e-10	Cox5a/Dlat/Sdhd/Tbrg4/Oxa1l/Idh3g/Atp5d/Bid/Dlst/Cs/Trap1/Sdhb/Ndufs2/Slc25a13/Mdh2/Cdk1/Ndufs7/Mdh1/Ogdh/Dld/Polg2/Prelid1/Uqcrb/Fastkd3/Dnajc15/Sucla2/Myc/Adsl/Aco2/Cyc1/Nfatc4/Ndufv3/Ndufv2/Sdhaf2/Ndufb8/Shmt2/Uqcrc1/Fastkd2/Ndufs1/Coq10b/Ndufa10/Fh1/Ndufa8/Slc25a12/Fastkd1/Cat/Mtch2/Ndufaf1/Idh3b/Mtfr1/Pik3ca/Vcp/Pdha1/Cox4i1/Nfatc3/Idh3a/Chchd4/Pank2/Cisd1/Ndufv1/Afg1l/Uqcrfs1/Prdm16/Mybbp1a…	77
GO:0030490	GO:0030490	maturation of SSU-rRNA	31/5425	42/23174	6.81612e-12	3.14043e-10	1.91347e-10	Nob1/Tsr3/Utp25/Fcf1/Riok1/Ngdn/Dcaf13/Utp23/Rrp36/Bysl/Wdr46/Rcl1/Tsr2/Dhx37/Bms1/Mrps11/Lsm6/Pwp2/Fam207a/Kri1/Utp6/Abt1/Tsr1/Tbl3/Utp4/Rps8/Heatr1/Rrs1/Nol10/Utp3/Riok2	31
GO:0007265	GO:0007265	Ras protein signal transduction	158/5425	414/23174	8.92492e-12	4.08201e-10	2.48718e-10	Ngfr/Gna12/Rab5b/Kctd10/Kpnb1/Itga3/Rac1/Rhoc/Tiam1/Cul3/Arhgef40/Arhgef18/Myo9b/Rab23/Rab11a/Map2k1/Trim28/Cdc42/Arpp19/Rhoa/Rab25/Rala/Vav2/Ppp2cb/Bcr/Git1/Eps8/Cyth1/Timp2/Tnfaip1/Abr/Cyth4/Arrb1/Rab5c/Rab4a/Fgd6/Srgap1/Rab21/Rtn4/Dbnl/Gna13/Rab10/Pecam1/Rab37/Rab15/F2rl2/F2rl1/Rab3c/Fgf10/Spata13/Spry2/Trio/Rapgef3/Bcl6/Lztr1/Robo1/Rhoq/Psd2/Spry4/Arap3/Rab27b/Rab1b/Arhgdia/Fgd1/Hras/Farp1/Ar…	158
GO:0051170	GO:0051170	import into nucleus	75/5425	155/23174	9.06901e-12	4.11786e-10	2.50902e-10	Kpnb1/Jup/Nup214/Tgfb1/Cse1l/Kpna6/Stat3/Phb2/Rab23/Trim28/Tmco6/Nutf2/Tnpo1/Dmap1/Hyal2/Tnpo3/Chp1/Hspa8/Nup50/Kpna2/Akap1/Appl2/Ppp2ca/Ddx5/Nup85/Nup153/Syk/Fgf9/Nup155/Kpna1/Six2/Hdac3/Rbm22/Ect2/Kpna4/Lmna/Ran/Ipo5/Bag3/Fam53b/Heatr3/Tnpo2/Zpr1/Zic1/Ptgs2/Nup93/Ppp3r1/Nup54/Pkig/Lrrk2/Nxt1/Fam53a/Ubr5/Mavs/Txnip/Nup133/Ipo8/Nup88/Tardbp/Ipo9/Ipo11/Ing1/Mmp12/Nup188/Nup107/Pom121/Mapk14/Arntl/…	75
GO:1903902	GO:1903902	positive regulation of viral life cycle	38/5425	58/23174	1.07051e-11	4.82577e-10	2.94036e-10	Cav2/Ddx3x/Kpna6/Rad23a/Pkn2/Srpk1/Tsg101/Hspa8/Kpna2/Top2a/Pabpc1/Tarbp2/Vapa/Cd74/Ddb1/Smc3/P4hb/Nr5a2/Nucks1/Stom/Notch1/Ppid/Ppie/Cnot7/Anxa2/Ppib/Hacd3/Chmp2a/Larp1/Stau1/Pde12/Chmp3/Vapb/Ppih/Trim38/Vps37b/Lgals1/Ppia	38
GO:0043902	GO:0043902	positive regulation of multi-organism process	81/5425	173/23174	1.17075e-11	5.23993e-10	3.1927e-10	Cav2/Acvr1b/Ddx3x/Smarcb1/Hpn/Sp1/Kpna6/Rad23a/Pkn2/Srpk1/Zp3/Tfap4/Tsg101/Sirt2/Sash1/Hspa8/Pfn1/Kpna2/Smurf2/C1qbp/Havcr2/Nos2/Top2a/F2rl1/Plau/Pabpc1/Tarbp2/Vapa/Cacna1h/Taf11/Cd74/Ddb1/Smc3/P4hb/Ly96/Hdac4/Nr5a2/Nucks1/Optn/Stom/Notch1/Aurka/Ppid/Lef1/Tlr2/Pum1/Ppie/Plb1/Cxcl1/Cnot7/Smarca4/Anxa2/Ppib/Syde1/P2ry2/Mif/Ctdp1/Hacd3/Chmp2a/Ago2/Inhbb/Larp1/Stau1/Pde12/Lhfpl2/Prkca/Jun/Chmp3/Vapb/…	81
GO:0051222	GO:0051222	positive regulation of protein transport	163/5425	433/23174	1.50136e-11	6.67201e-10	4.06528e-10	Myo18a/Jup/Rac1/Bcap31/Ppard/Tgfb1/Irf3/Akt2/Trim28/Mmp8/Arpc2/Ptbp1/Cdc42/Nutf2/Dynll1/Dmap1/Hyal2/Chp1/Trpv4/Tsg101/Cd34/Myo1c/Arrb1/Fyn/Mdm2/Rack1/Havcr2/Ywhae/Ppm1a/Syk/Glrx/F2rl1/Glud1/Ppp3cb/Xpo4/Wnt5a/Golph3/Rapgef3/Il1rap/Tomm70a/Gsk3b/Ifnar1/Clec4n/C1qtnf12/Glp1r/Tslp/Hdac3/Rbm22/Csf1r/Kif20b/Ankrd1/Il33/Frmd8/Oga/Hras/Hspd1/Il1rl1/Htr2b/Ncl/Capn10/Actr3/Glul/Mpc2/Abl2/Abl1/Hc/Stom/Ect2/…	163
GO:0000075	GO:0000075	cell cycle checkpoint	81/5425	174/23174	1.69074e-11	7.46068e-10	4.54582e-10	Tgfb1/Ier3/Map3k20/Cdt1/Bcl2l1/Zfp207/Birc5/Cdk5rap3/Ddx39b/Zwint/Cdk1/Usp44/Mdm2/Fzr1/Aurkb/Top2a/Xrcc3/Trip13/Nsun2/Cdc5l/Msh2/Ik/Psmg2/Cep192/Prpf19/Rad9a/Nabp2/Hras/Uimc1/Terf1/E2f1/Dclre1b/Ints3/Orc1/Plk3/Rpa2/Kntc1/Mad1l1/Mbd4/Anapc15/Plk1/Wee1/Brcc3/Babam1/Nae1/Mre11a/Fem1b/Zw10/Zwilch/Dync1li1/Topbp1/Cdc14b/Rfwd3/Ccar2/Thoc5/Abraxas1/Rps27l/Pcid2/Rad9b/Eme1/Ppp1r10/Timeless/Bub1b/Dgkz/Tip…	81
GO:0033673	GO:0033673	negative regulation of kinase activity	94/5425	213/23174	1.84149e-11	8.06908e-10	4.91652e-10	Kat2b/Mapk7/Chordc1/Cdkn1b/Coro1c/Hspb1/Igf1r/Tfap4/Cav1/Hyal2/Acp4/Chp1/Tsg101/Prpsap1/H2afy/Dbndd2/Cdk5rap3/Sfrp5/Dusp6/Prkar1a/Trim27/Hmgcr/Rtraf/Spry2/Deptor/Cblb/Gsk3b/Stk38/Spry4/Ptpn2/Lrp5/Hhex/Prdx3/Chmp6/Prkar1b/Ppm1f/Rgs2/Ppp2r5a/Abl1/Mapk8ip1/Spred1/Ptpn1/Wwtr1/Gba/Dnaja1/Cdkn2c/Errfi1/Actb/Epha1/Nr2f2/Pycard/Ptpn5/Plk1/Dusp9/Dusp4/Casp3/Ubash3b/Csk/Trib1/Prkar2a/Trib3/Inppl1/Cbl/Cd300…	94
GO:0044772	GO:0044772	mitotic cell cycle phase transition	139/5425	355/23174	1.91196e-11	8.3197e-10	5.06922e-10	Ccnd2/Tpd52l1/Acvr1b/Ddx3x/Calm1/Ube2c/Ccne1/Dbf4/Tgfb1/Cdkn1b/Ier3/Phb2/Cul3/Bid/Rab11a/Tfap4/Cdt1/Cdk4/Arpp19/Hyal1/Anapc1/E2f4/Eps8/Cacnb4/Zfp207/Birc5/Cdk5rap3/Calm3/Fbxo5/Cdk1/Usp44/Mdm2/Prmt2/Aurkb/Ctc1/Xrcc3/Trip13/Fgf10/Ecd/Camk2g/Pinx1/Psme1/Mtbp/Cdc23/Ercc3/Ik/Psmg2/Cep192/Ddb1/Cdca5/Cdk2ap2/Anapc11/Rptor/Bach1/Jade1/Itgb1/Terf1/Ctdsp1/Cdc73/Cenpf/Cdc25b/Kat14/E2f1/Rbl1/Ccna2/Cks1b/Eif4…	139
GO:0006418	GO:0006418	tRNA aminoacylation for protein translation	30/5425	41/23174	2.16513e-11	9.35635e-10	5.70086e-10	Hars/Farsa/Vars/Cars/Rars/Nars2/Dalrd3/Fars2/Tars/Yars2/Lars/Nars/Farsb/Dars/Eprs/Iars2/Dars2/Aimp1/Tars2/Rars2/Yars/Gars/Ears2/Kars/Aars/Qars/Lars2/Iars/Mars/Sars	30
GO:0045070	GO:0045070	positive regulation of viral genome replication	26/5425	33/23174	2.77138e-11	1.18941e-09	7.24714e-10	Ddx3x/Rad23a/Pkn2/Srpk1/Hspa8/Top2a/Pabpc1/Tarbp2/Vapa/Ddb1/Nr5a2/Nucks1/Stom/Notch1/Ppid/Ppie/Cnot7/Ppib/Hacd3/Larp1/Stau1/Pde12/Vapb/Ppih/Trim38/Ppia	26
GO:0000723	GO:0000723	telomere maintenance	63/5425	124/23174	2.94504e-11	1.25535e-09	7.64889e-10	Hnrnpd/Rpa1/Nhp2/Smg5/Cct3/Ccne1/Pnkp/Ercc1/Cct4/Map3k4/Exosc10/Aurkb/Ctc1/Ylpm1/Hsp90aa1/Xrcc3/Xrcc4/Pinx1/Cct5/Myc/Xrcc6/Hsp90ab1/Telo2/Tnks2/Gnl3l/Nabp2/Cct8/Terf1/Xrcc5/Parp1/Nop10/Pcna/Dclre1b/Lmna/Rpa2/Cct6a/Cct7/Smg1/LTO1/Dkc1/Terf2/Mre11a/Cct2/Sirt6/Apex1/Zfp365/Acd/Rtel1/Ppp1r10/Hnrnpu/Pif1/Wrap53/Gnl3/Stn1/Smg7/Upf1/Nsmce2/Hnrnpc/Mapk3/Mapk1/Hdac8/Tcp1/Ptges3	63
GO:0006405	GO:0006405	RNA export from nucleus	44/5425	74/23174	3.24256e-11	1.37283e-09	8.3647e-10	Mcm3ap/Nup214/Supt6/Ddx39/Phax/Nxf1/Ddx39b/Gle1/Xpo1/Nup85/Nup153/Nup155/Polr2d/Rbm27/Hhex/Thoc3/Rae1/Eif6/Nmd3/Ncbp1/Khdrbs1/Zfp593/Ran/Nup93/Thoc5/Xpot/Nxt1/Pcid2/Nup133/Nup88/Nup160/Nup107/Thoc7/Cpsf6/Npm1/Abce1/Rrs1/Rps15/Nup98/Xpo5/Srsf3/Rbm15b/Eif5a/Riok2	44
GO:0000070	GO:0000070	mitotic sister chromatid segregation	70/5425	144/23174	3.37634e-11	1.41987e-09	8.65134e-10	Kpnb1/Cul3/Rab11a/Cdc20/Cdt1/Ppp2r1a/Ncaph2/Anapc1/H2afy/Zfp207/Birc5/Phf23/Fbxo5/Zwint/Usp44/Aurkb/Xrcc3/Trip13/Pinx1/Naa50/Hira/Sgo1/Cdc23/Ik/Psmg2/Cep192/Incenp/Cdca5/Anapc11/Chmp6/Terf1/Chmp5/Cdca8/Pds5a/Cenpc1/Ran/Anapc5/Cit/Mad1l1/Anapc15/Plk1/Naa10/Zw10/Dync1li1/Chmp2a/Ino80/Smc4/Ncaph/Tubg1/Ncapd2/Pcid2/Hnrnpu/Bub1b/Mis12/Smc1a/Ccnb1/Tubg2/Chtf8/Gen1/Kif18b/Espl1/Nsmce2/Rrs1/Nsl1/Cdc26/Bu…	70
GO:0032386	GO:0032386	regulation of intracellular transport	163/5425	437/23174	3.46761e-11	1.44853e-09	8.82597e-10	Grasp/Sec24b/Jup/Nup214/Bcap31/Supt6/Tgfb1/Ier3/Akt2/Gab2/Rab23/Map2k1/Hmox1/Trim28/Arpc2/Cdc42/Hap1/Bcl2l1/Nutf2/Ube2g2/Dmap1/Hyal2/Git1/Chp1/Gdi1/Cyth1/Cacnb4/Myo1c/Akap1/Dync1h1/Ndel1/Gipc1/Snx3/Fyn/Rab21/Mdm2/Xpo1/Ppp2ca/Srebf1/Ywhae/Ppm1a/Nup153/Syk/Xpo4/Bnip3l/Dab2/Rangap1/Rapgef3/Gsk3b/Nus1/Prepl/Hdac3/Rbm27/Rbm22/Kif20b/Cnih2/Hras/Capn10/Actr3/Tnnt2/Ptpn14/Uhmk1/Stom/Arhgap1/Ptpn1/Chrna4/…	163
GO:0007059	GO:0007059	chromosome segregation	125/5425	313/23174	4.27162e-11	1.77258e-09	1.08004e-09	Ddx3x/Kpnb1/Ccne1/Phb2/Cul3/Rab11a/Srpk1/Ctcf/Cdc20/Cdt1/Ppp2r1a/Ncaph2/Anapc1/Ube2i/Sirt2/H2afy/Slc25a5/Zfp207/Birc5/Phf23/Dync1h1/Ndel1/Fbxo5/Zwint/Usp44/Actr2/Ube2b/Recql5/Aurkb/Top2a/Xrcc3/Trip13/Pinx1/Nde1/Naa50/Hira/Sgo1/Cdc23/Bag6/Ik/Psmg2/Cep192/Incenp/Cdca5/Banf1/Smc3/Anapc11/Cenpx/Mms19/Chmp6/Cpeb1/Terf1/Sgo2a/Ppp1r7/Actr3/Arl8a/Cenpf/Ect2/Pmf1/Chmp5/Pum1/Ndc1/Sfpq/Cdca8/Rcc1/Pds5a/Cenp…	125
GO:0009896	GO:0009896	positive regulation of catabolic process	157/5425	418/23174	4.32189e-11	1.78164e-09	1.08556e-09	Gnai3/Sox9/Hnrnpd/Hk2/Bcap31/Snx9/Stk11/Supt5/Ier3/Rad23a/Akt2/Ikbkg/Bid/Map2k1/Sgta/Ubqln1/Hmox1/Snf8/Mettl16/Git1/Sirt2/Endog/Smurf2/Pip4k2b/Cdc37/Supv3l1/Mdm2/Fzr1/Sumo3/Mapk9/Rack1/Btg2/Trib2/Sumo2/Gga3/Sptlc2/Hsp90aa1/Sptlc1/Lpcat1/Wnt5a/Bnip3l/Dab2/Mettl3/Mtdh/Pabpc1/Myc/Csnk1e/Hsf1/Cblb/Gsk3b/Tfeb/Uqcc2/Tmem173/Bag6/Ndfip1/Csnk1a1/Nedd4l/Ddb1/Il33/Cpt1a/Trim8/Csnk1d/Arih1/Pip4k2c/Adam8/Pnp…	157
GO:0034250	GO:0034250	positive regulation of cellular amide metabolic process	68/5425	139/23174	4.46904e-11	1.83026e-09	1.11518e-09	Hnrnpd/Ddx3x/Eif2b5/Eif4g2/Ptbp1/Cdk4/Hnrnpl/Itga2/Nfe2l2/Rxra/Eif3d/Coa3/C1qbp/Fxr2/Ddx39b/Habp4/Fastkd3/Samd4/Mettl3/Eif3e/Mief1/Csnk1e/Tarbp2/Uqcc2/Polr2d/Rps6kb2/Eif4a3/Cpeb1/Fastkd2/Uhmk1/Vim/Eif6/Plk3/Khdrbs1/Cnbp/Eif3c/Rbm3/Casp3/Eif2ak3/Rpusd4/Slc35a4/Barhl2/Upf3b/Rps27l/Abcf1/Ythdf1/Gsap/Ythdf2/Elavl1/Otud6b/Mrps27/Pla2g6/Trmt10c/Rpusd3/Ep300/Npm1/Gsk3a/Sphk2/Rpl5/Ptk2b/Rcc1l/Mapk3/Mapk1…	68
GO:0006261	GO:0006261	DNA-dependent DNA replication	66/5425	134/23174	5.88269e-11	2.39357e-09	1.45841e-09	Rpa1/Ccne1/Dbf4/Mcm2/Msh6/Mcm5/Cdt1/Cdk9/Msh3/Fbxo5/Pold2/Lig3/Polg2/Recql5/Wrnip1/Mcm4/Rfc2/Pold4/Smc3/Cenpx/Twnk/Prim1/Prim2/Mcm6/Nucks1/Mcm10/Orc4/Pcna/Gins1/Rtf2/Samhd1/Stoml2/Orc1/Cdc7/Rfc5/Mcm7/Ssbp1/Atg7/Gins4/Orc6/Mre11a/Zpr1/Rfwd3/Ino80/Wdr18/Zfp365/Pold1/Rtel1/Eme1/Ciz1/Smarcal1/Timeless/Orc3/Smc1a/Mcm3/Zmpste24/Poln/Mcmbp/Gen1/Rnaseh2a/Dach1/Npm1/Mcm9/Upf1/Eme2/Cenps	66
GO:0010976	GO:0010976	positive regulation of neuron projection development	139/5425	360/23174	6.09668e-11	2.46463e-09	1.50171e-09	Ngfr/Wnt3/Cdh4/Sez6/Kat2b/Itga3/Rac1/Tiam1/Stk11/Ddx56/Rab11a/Eif2b2/Map2k1/Hspb1/Igf1r/Eif4g2/Ranbp1/Atp5g1/Ptbp1/Hap1/Gdi1/Srf/Nfe2l2/Retreg3/Ndel1/Zfyve27/Scn1b/Snx3/Fyn/Sgk1/Rab21/Actr2/Llph/Acsl6/Cdkl3/Rtn4/Fkbp1b/Kif3c/Dlg4/Nin/Numb/Sema4d/Hnrnpk/Wnt5a/Nefl/Washc5/Twf1/Il1rap/Shank3/Rrn3/Gsk3b/Robo1/Atf1/Twf2/Ache/Tnfrsf12a/Vegfa/Nedd4l/Ankrd1/Vldlr/Cpeb1/Itgb1/Myo5b/Cflar/Fn1/Actr3/Rgs2/Ab…	139
GO:0045862	GO:0045862	positive regulation of proteolysis	127/5425	321/23174	6.25236e-11	2.51136e-09	1.53018e-09	Ngfr/Lck/Ddx3x/Hpn/Bcap31/Snx9/Rad23a/Fam162a/Stat3/Bid/Sgta/Ubqln1/Tfap4/Rhoa/Fuz/Pdcd2/Sirt2/Hspa8/Arrb1/Sart3/Fyn/Mdm2/Sumo3/Fbxw11/Ppp2ca/Mapk9/Rack1/Trib2/Sumo2/Prelid1/Dab2/Psme1/Cideb/Myc/Csnk1e/Hsf1/Gsk3b/Robo1/Bag6/Pmaip1/Csnk1a1/Il33/Csnk1d/Oga/Arih1/Adam8/Smad7/Hspd1/Sumo1/Ppm1f/Tnp1/Bok/Pacsin3/Mtch2/Aurka/Gba/Bcl10/Asph/Akirin2/Vcp/Plk3/Casp9/Rest/Ruvbl1/Edem1/Ret/Atg7/Pdcd5/Rps3/Pyc…	127
GO:0015980	GO:0015980	energy derivation by oxidation of organic compounds	105/5425	251/23174	6.34108e-11	2.53078e-09	1.54201e-09	Cox5a/Dlat/Sdhd/Tbrg4/Oxa1l/Idh3g/Atp5d/Gys1/Akt2/Bid/Dlst/Cs/Trap1/Sdhb/Phlda2/Ndufs2/Ppp1cb/Slc25a13/Mdh2/Cdk1/Ndufs7/Mdh1/Ogdh/Pomc/Dld/Polg2/Nr1d1/Pygl/Prelid1/Uqcrb/Fastkd3/Dnajc15/Sucla2/Myc/Adsl/Aco2/Cyc1/Gsk3b/Nfatc4/Ndufv3/Ndufv2/Pcdh12/Sdhaf2/Ndufb8/Shmt2/Uqcrc1/Fastkd2/Ndufs1/Coq10b/Ndufa10/Pask/Fh1/Ndufa8/Slc25a12/Fastkd1/Cat/Mtch2/Ndufaf1/Idh3b/Gnas/Mtfr1/Pik3ca/Vcp/Pgm2/Pdha1/Cox4i1…	105
GO:0016331	GO:0016331	morphogenesis of embryonic epithelium	82/5425	181/23174	7.06345e-11	2.80116e-09	1.70676e-09	Lhx2/Sox9/Sec24b/Tulp3/Folr1/Tgfb1/Rab23/Prkacb/Arid1a/Fzd3/Rala/Fuz/Cluap1/Aldh1a3/Nup50/Sdc4/Ift52/Stk4/Pfn1/Wnt9b/Sfrp5/Hnf1b/Kat2a/Mthfd1/Tfap2a/Ptch1/Fgf10/Wnt5a/Stk3/Scrib/Shank3/Enah/Sox8/Kif20b/Hhex/Vangl2/Abl2/Abl1/Zeb2/Nckap1/Spint1/Bcl10/Ski/Lias/Glmn/Shroom3/Tmed2/Kdm2b/Ret/Vasp/Tead2/Sall1/Irx3/St14/Tbx18/Ift57/Six4/Hectd1/Gatad2a/Nodal/Grhl3/Ovol2/Kdm6a/Gdf7/Cited2/Hs2st1/Mthfd1l/Zi…	82
GO:0006469	GO:0006469	negative regulation of protein kinase activity	86/5425	193/23174	7.10796e-11	2.80116e-09	1.70676e-09	Kat2b/Mapk7/Chordc1/Cdkn1b/Coro1c/Hspb1/Igf1r/Tfap4/Cav1/Hyal2/Acp4/Chp1/Tsg101/H2afy/Dbndd2/Cdk5rap3/Sfrp5/Dusp6/Prkar1a/Trim27/Hmgcr/Rtraf/Spry2/Deptor/Cblb/Gsk3b/Stk38/Spry4/Ptpn2/Lrp5/Hhex/Chmp6/Prkar1b/Ppm1f/Rgs2/Abl1/Mapk8ip1/Spred1/Ptpn1/Wwtr1/Gba/Dnaja1/Cdkn2c/Errfi1/Actb/Epha1/Nr2f2/Pycard/Ptpn5/Plk1/Dusp9/Dusp4/Casp3/Ubash3b/Trib1/Prkar2a/Trib3/Inppl1/Cbl/Cd300a/Dusp5/Pkig/Socs5/Spred3/…	86
GO:0090130	GO:0090130	tissue migration	115/5425	284/23174	9.2388e-11	3.61815e-09	2.20455e-09	Pdgfb/Acvrl1/Sox9/Sp1/Itga3/Jup/Ppard/Tgfb1/Stat5a/Gab2/Coro1c/Pkn2/Aqp1/Rab11a/Hspb1/Hmox1/Epha2/Rhoa/Emc10/Rab25/Hyal1/Stc1/Sash1/Itga2/Srf/Nfe2l2/Plcg1/Cd40/Mmp9/Pfn1/Map2k3/Gipc1/Akt3/Flt4/Patz1/Rtn4/Itgb3/Map3k3/Pecam1/Fgf10/Ptprg/Wnt5a/Has2/Sh3bp1/Hdac7/Emp2/Robo1/Nr4a1/Nus1/Smoc2/Vegfa/Csnk2b/Hbegf/Coro1b/Cd63/Atp5b/Atp5a1/Adam8/Itgb1/Map4k4/Ppm1f/Adipor1/Glul/Pkn3/Abl1/Zeb2/Notch1/Itgav/S…	115
GO:0051099	GO:0051099	positive regulation of binding	90/5425	206/23174	9.43888e-11	3.67354e-09	2.2383e-09	Kat2b/Calm1/Tiam1/Tgfb1/Med25/Trim28/Mmp8/Cdt1/Mark3/Cav1/Cdk9/Ppp2cb/Sirt2/Hnrnpl/Itga2/Eif3d/Traf4/Mmp9/Stk4/Arrb1/Ppp2ca/Hspa4/Ace/Eif2s1/Dph3/Pinx1/Wnt5a/Ebf2/Cln5/Stk3/Eif3e/Myc/Rapgef3/Hes1/Hsf1/Gsk3b/Hsp90ab1/Tmem173/Cdca5/Gnl3l/Actr3/Parp1/Nvl/Abl2/Fam129b/Abl1/Bmp2/Mapre1/Nmd3/Ngf/Ncbp1/Txn1/Ski/Eif2b4/Eif2b1/Ran/Sppl3/Lfng/Plxnd1/Ercc2/Eif3c/Ctbp2/Arhgef7/Eif2ak3/Tirap/Pin1/Smarca4/Anxa…	90
GO:0006732	GO:0006732	coenzyme metabolic process	128/5425	326/23174	9.54373e-11	3.69142e-09	2.2492e-09	Dlat/Pemt/Hk2/Folr1/Idh3g/Ier3/Crot/Stat3/Eno2/Dlst/Mthfd2/Cs/Pdk1/Fpgs/Sardh/Mettl16/Pgam1/Hsd11b1/Aldoc/Pipox/Fdxr/Mdh2/Pcbd1/Ddit4/Txnrd1/Pfkl/Mdh1/Acsl6/Ogdh/Pgam2/Shmt1/Dld/Dcakd/Mthfd1/Pfkp/Mtr/Mccc2/Hmgcr/Dhfr/Tkt/Sucla2/Nadk2/Myc/Cbr3/Gart/Tpi1/Me2/Gsto1/Cbr2/Fasn/Adpgk/Acot9/Shmt2/Taldo1/Tyms/Coq10b/Rpe/Atic/Hdac4/Myog/Mpc2/Coq4/Gpd2/Mtch2/Slc23a2/Idh3b/Acss1/Ahcy/Eif6/Coq3/Vcp/Scp2/Ppcs…	128
GO:0090150	GO:0090150	establishment of protein localization to membrane	95/5425	222/23174	1.15663e-10	4.44629e-09	2.70914e-09	Grasp/Oxa1l/Folr1/Zdhhc4/Tomm40/Pex19/Akt2/Bid/Rab11a/Sgta/Arpc2/Ubl4a/Gdi1/Zdhhc12/Golga7/Myo1c/Sec63/Fyn/Timm13/Hspa4/Rack1/Rab10/Gga3/Timm22/Timm9/Hsp90aa1/Amn/Kif13a/Golph3/Samm50/Scrib/Nectin3/Krt18/Wrb/Bag6/Pmaip1/Oga/Hras/Zdhhc3/Pard3/Sec61a2/Get4/Myo5b/Actr3/Optn/Vamp4/Stom/Timm10/Pex16/Snap25/Mtch2/Snap23/Snx27/Vamp3/Nsg1/Rilpl2/Sec61a1/C2cd5/Pdcd5/Arl6ip1/Pak1/Gripap1/Vps35/Srpr/Csk/Gor…	95
GO:0031503	GO:0031503	protein-containing complex localization	103/5425	247/23174	1.19509e-10	4.55751e-09	2.7769e-09	Grasp/Mcm3ap/Nup214/Supt6/Rab11a/Map2k1/Ddx39/Hap1/Dynll1/Ick/Nxf1/Git1/Cluap1/Sirt2/Birc5/Ift52/Ddx39b/Gle1/Xpo1/Sgcd/Itgb3/Nup85/Dlg4/Numb/Tnfaip2/Nup155/Scrib/Gsk3b/Ap2m1/Polr2d/Cnih2/Hhex/Arl3/Hras/Nptx1/Thoc3/Smad7/Myo5b/Nme7/Kif5c/Dnm1/Ssna1/Snap25/Snap23/Rae1/Eif6/Nmd3/Ncbp1/Eps15/Ndc1/Sfpq/Zfp593/Nsg1/Ran/Fkbp4/Gripap1/Vps35/Terf2/Nup93/Ift57/Dnm2/Ppp3r1/Thoc5/Xpot/Grip1/Ap2b1/Exoc1/Ralga…	103
GO:0007006	GO:0007006	mitochondrial membrane organization	52/5425	97/23174	1.20011e-10	4.55751e-09	2.7769e-09	Hk2/Spg7/Oxa1l/Tomm40/Timm50/Ier3/Stat3/Bid/Letm1/Cnp/Bcl2l1/Slc25a5/Hebp2/Timm13/Hspa4/Timm22/Timm9/Hsp90aa1/Ppif/Bnip3l/Myc/Samm50/Gsk3b/Pmaip1/Afg3l2/Rhot2/Bok/Timm10/Mtch2/Mfn1/Mfn2/Chchd6/Pdcd5/Afg3l1/Oma1/Naif1/Dnajc11/Mul1/Tmem11/Timm29/Chchd10/Micos13/Immt/Chchd3/Atpif1/Gsk3a/Bloc1s2/Bak1/Trp53/Rcc1l/Tmem102/Tomm20	52
GO:0043038	GO:0043038	amino acid activation	31/5425	45/23174	1.23662e-10	4.66787e-09	2.84415e-09	Hars/Farsa/Vars/Cars/Rars/Nars2/Dalrd3/Fars2/Tars/Yars2/Lars/Nars/Farsb/Dars/Eprs/Iars2/Dars2/Aimp1/Tars2/Rars2/Yars/Gars/Ears2/Kars/Aars/Qars/Lars2/Iars/Mars/Aasdh/Sars	31
GO:0000466	GO:0000466	maturation of 5.8S rRNA from tricistronic rRNA transcript (SSU-rRNA, 5.8S rRNA, LSU-rRNA)	19/5425	21/23174	1.29588e-10	4.86228e-09	2.9626e-09	Exosc10/Ftsj3/Fcf1/Bop1/Rcl1/Exosc7/Wdr12/Exosc9/Exosc8/Exosc3/Nol9/Eri1/Eri3/Kri1/Abt1/Exosc2/Urb1/Npm1/Rrs1	19
GO:1903320	GO:1903320	regulation of protein modification by small protein conjugation or removal	97/5425	229/23174	1.46696e-10	5.4714e-09	3.33374e-09	Daxx/Cul3/Pias4/Ubqln1/Cdc20/Cav1/Cdk9/Chp1/Ube2i/Sash1/Phf23/Cdk5rap3/Arrb1/Sart3/Fbxo5/Fyn/Usp44/Peli1/Fzr1/Mapk9/Trib2/Sumo2/Gtpbp4/Hsp90aa1/Tbc1d7/Caml/Pinx1/Mtbp/Cblb/Ivns1abp/Hsp90ab1/Ndfip1/Hdac3/Rela/Tollip/Gnl3l/Smad7/Trip12/Hdac4/Abl1/Ngf/Bcl10/Dnaja1/Vcp/Plaa/Aimp2/Limk1/Atg7/U2af2/Prmt3/Rps3/Plk1/Pin1/Rnf111/Fem1b/Gclc/Trib1/Wdr48/Usp4/Trib3/Fkbp1a/Cdc14b/Ogt/Lrrk2/Topors/Ubr5/Atg5/Fo…	97
GO:0010631	GO:0010631	epithelial cell migration	113/5425	280/23174	1.70775e-10	6.33183e-09	3.858e-09	Pdgfb/Acvrl1/Sox9/Sp1/Itga3/Jup/Ppard/Tgfb1/Stat5a/Gab2/Coro1c/Pkn2/Aqp1/Rab11a/Hspb1/Hmox1/Epha2/Rhoa/Emc10/Rab25/Hyal1/Stc1/Sash1/Itga2/Srf/Nfe2l2/Plcg1/Cd40/Mmp9/Pfn1/Map2k3/Gipc1/Akt3/Flt4/Patz1/Rtn4/Itgb3/Map3k3/Pecam1/Fgf10/Ptprg/Wnt5a/Has2/Sh3bp1/Hdac7/Emp2/Robo1/Nr4a1/Nus1/Smoc2/Vegfa/Csnk2b/Hbegf/Coro1b/Cd63/Atp5b/Atp5a1/Adam8/Itgb1/Map4k4/Ppm1f/Adipor1/Glul/Pkn3/Abl1/Zeb2/Notch1/Itgav/S…	113
GO:0043254	GO:0043254	regulation of protein complex assembly	163/5425	445/23174	1.73394e-10	6.39111e-09	3.89413e-09	Ddx3x/Sec24b/Rac1/Psmc3/Rhoc/Snx9/Scin/Tgfb1/Med25/Cdkn1b/Bid/Arpc2/Cdt1/Nphs1/Cav1/Rhoa/Arpc5/Piezo1/Sirt2/Srf/Prune1/Capza2/Eps8/H3f3b/Myo1c/Pfn1/G3bp1/Csf2/Sgk1/Cand1/Actr2/Nav3/Ncln/Mapk9/Rack1/Drg1/Hnf1b/Psmc5/Pecam1/Nin/Ppm1a/Hsp90aa1/Trim27/Carmil1/Rasa1/Iqgap2/Vdac2/Psmc6/Dnajc15/Twf1/Rrn3/Gsk3b/Twf2/Vegfa/Bin1/Ldlrad4/Coro1b/Fosl1/Capn1/Terf1/Sumo1/Actr3/Parp1/Arpc5l/Abl1/Nckap1/Vps16/Ma…	163
GO:0048285	GO:0048285	organelle fission	164/5425	450/23174	2.37188e-10	8.69134e-09	5.29566e-09	Pdgfb/Dnmt3l/Ube2c/Kpnb1/Ccne1/Tgfb1/Cdkn1b/Pex19/Phb2/Cul3/Rab11a/Igf1r/Ranbp1/Cdc20/Cdt1/Cdc42/Ppp2r1a/Rhoa/Ncaph2/Asz1/Kif11/Anapc1/Msh3/Sirt2/Eps8/H2afy/Zfp207/Birc5/Phf23/Ndel1/Ywhah/Psmc3ip/Ubb/Fbxo5/Zwint/Usp44/Actr2/Fzr1/Ube2b/Drg1/Lpin1/Aurkb/Top2a/Xrcc3/Spin1/Msx2/Trip13/Kif2a/Pinx1/Wnt5a/Washc5/Mtbp/Mief1/Hsf1/Nde1/Naa50/Hira/Rps6ka2/Sgo1/Cdc23/Bag6/Ik/Psmg2/Cep192/Incenp/Cdca5/Kif20b/…	164
GO:0031647	GO:0031647	regulation of protein stability	111/5425	275/23174	2.44048e-10	8.89073e-09	5.41715e-09	Cct3/Pex6/Pex19/Rad23a/Phb2/Cul3/Usp19/Cct4/Tbrg1/Chp1/Golga7/Rnf5/Hspa8/Utp25/Nlk/Zfp207/B4galt5/Stk4/Pfn1/Tada2a/Gipc1/Cdc37/Mdm2/Ncln/Fbxw11/Ube2b/Rtn4/Srebf1/Gga3/Nr1d1/Kat2a/Sav1/Gtpbp4/Hsp90aa1/Caml/Ccnh/Pinx1/Cct5/Stk3/Telo2/Bag6/Hdac3/Nedd4l/Gnl3l/Cct8/Get4/Smad7/Hspd1/Sumo1/Cdc73/Dpm2/Nckap1/Bmp2/Aurka/Pdcd10/Lmna/Asph/Aptx/Stx12/Cct6a/Cct7/Kras/Pycard/Bag3/Plk1/Usp9x/Hcfc1/Lamp1/Casp3/V…	111
GO:0000280	GO:0000280	nuclear division	150/5425	403/23174	2.48382e-10	8.99631e-09	5.48148e-09	Pdgfb/Dnmt3l/Ube2c/Kpnb1/Ccne1/Tgfb1/Cdkn1b/Phb2/Cul3/Rab11a/Igf1r/Ranbp1/Cdc20/Cdt1/Cdc42/Ppp2r1a/Rhoa/Ncaph2/Asz1/Kif11/Anapc1/Msh3/Sirt2/Eps8/H2afy/Zfp207/Birc5/Phf23/Ndel1/Ywhah/Psmc3ip/Ubb/Fbxo5/Zwint/Usp44/Actr2/Fzr1/Ube2b/Drg1/Aurkb/Top2a/Xrcc3/Spin1/Msx2/Trip13/Kif2a/Pinx1/Wnt5a/Washc5/Mtbp/Hsf1/Nde1/Naa50/Hira/Rps6ka2/Sgo1/Cdc23/Bag6/Ik/Psmg2/Cep192/Incenp/Cdca5/Kif20b/Lrp5/Smc3/Anapc11/…	150
GO:0043543	GO:0043543	protein acylation	97/5425	231/23174	2.60441e-10	9.37887e-09	5.71458e-09	Kat2b/Smarcb1/Zdhhc4/Kmt2a/Tgfb1/Naa20/Abhd17a/Taf6l/Ruvbl2/Dlst/Por/Ctcf/Dmap1/Zdhhc12/Golga7/Tada2a/Arrb1/Mdh2/Jade2/Ogdh/Dld/Kat2a/Nmt1/Ppm1a/Brd1/L3mbtl2/Rapgef3/Naa50/Gsk3b/Kansl2/Bag6/Zdhhc16/Jade1/Zdhhc3/Ing5/Glul/Tada1/Wdr5/Hat1/Kat14/Mrgbp/Actl6a/Crtc2/Lef1/Hdac1/Ep400/Hnf1a/Ruvbl1/Atg7/Sgf29/Msl3/Hcfc1/Naa10/Morf4l2/Kat6a/Smarca4/Zdhhc5/Ogt/Zdhhc14/Setd5/Wbp2/Lif/Mbd3/Zdhhc17/Zdhhc9/Ctb…	97
GO:0045727	GO:0045727	positive regulation of translation	59/5425	118/23174	2.81124e-10	1.00658e-08	6.13315e-09	Hnrnpd/Ddx3x/Eif2b5/Eif4g2/Ptbp1/Cdk4/Hnrnpl/Itga2/Rxra/Eif3d/Coa3/C1qbp/Fxr2/Ddx39b/Habp4/Fastkd3/Samd4/Mettl3/Eif3e/Mief1/Tarbp2/Uqcc2/Polr2d/Rps6kb2/Eif4a3/Cpeb1/Fastkd2/Uhmk1/Vim/Eif6/Khdrbs1/Cnbp/Eif3c/Rbm3/Rpusd4/Slc35a4/Barhl2/Upf3b/Rps27l/Abcf1/Ythdf1/Ythdf2/Elavl1/Otud6b/Mrps27/Trmt10c/Rpusd3/Ep300/Npm1/Rpl5/Ptk2b/Rcc1l/Mapk3/Mapk1/Nck2/Polr2g/Prr16/Sox4/Eif5a	59
GO:0090132	GO:0090132	epithelium migration	113/5425	282/23174	2.83737e-10	1.01017e-08	6.15498e-09	Pdgfb/Acvrl1/Sox9/Sp1/Itga3/Jup/Ppard/Tgfb1/Stat5a/Gab2/Coro1c/Pkn2/Aqp1/Rab11a/Hspb1/Hmox1/Epha2/Rhoa/Emc10/Rab25/Hyal1/Stc1/Sash1/Itga2/Srf/Nfe2l2/Plcg1/Cd40/Mmp9/Pfn1/Map2k3/Gipc1/Akt3/Flt4/Patz1/Rtn4/Itgb3/Map3k3/Pecam1/Fgf10/Ptprg/Wnt5a/Has2/Sh3bp1/Hdac7/Emp2/Robo1/Nr4a1/Nus1/Smoc2/Vegfa/Csnk2b/Hbegf/Coro1b/Cd63/Atp5b/Atp5a1/Adam8/Itgb1/Map4k4/Ppm1f/Adipor1/Glul/Pkn3/Abl1/Zeb2/Notch1/Itgav/S…	113
GO:0043405	GO:0043405	regulation of MAP kinase activity	117/5425	295/23174	2.92295e-10	1.03476e-08	6.3048e-09	Tpd52l1/Pdgfb/Mapk7/Tiam1/Tgfb1/Cdk12/Map3k20/Map2k1/Prdx2/Igf1r/Cav1/Hyal2/Tsg101/Map3k4/Sash1/Cd40/Cdk5rap3/Avpi1/Sfrp5/Arrb1/Map2k3/Dusp6/Shc2/Trib2/Map2k6/Ern1/Syk/Hmgcr/Fgf10/Wnt5a/Tnfsf11/Spry2/Dab2/Tab1/Gsk3b/Robo1/Sod1/Vegfa/Stk38/Cbs/Mapk8ip3/Spry4/Cd74/Adam8/Hras/Hgs/Pdgfa/Htr2b/Rgs2/Vangl2/Zeb2/Mapk8ip1/Spred1/Bmp2/Ptpn1/Pdcd10/Pdgfc/Gba/Dnaja1/Map3k6/P2rx7/Pxn/Erp29/Flt1/Ezh2/Ret/Kras…	117
GO:1901987	GO:1901987	regulation of cell cycle phase transition	115/5425	289/23174	3.26739e-10	1.15019e-08	7.00816e-09	Ccnd2/Ddx3x/Ube2c/Ccne1/Dbf4/Tgfb1/Cdkn1b/Ier3/Phb2/Cul3/Bid/Rab11a/Tfap4/Cdt1/Cdk4/Hyal1/H2afy/Dyrk3/Cacnb4/Zfp207/Birc5/Cdk5rap3/Fbxo5/Cdk1/Usp44/Mdm2/Prmt2/Fzr1/Aurkb/Ctc1/Xrcc3/Trip13/Fgf10/Ecd/Pinx1/Psme1/Mtbp/Cdc23/Ercc3/Ik/Psmg2/Cep192/Ddb1/Cdca5/Cdk2ap2/Anapc11/Gli1/Rptor/Jade1/Uimc1/Terf1/Ctdsp1/Cdc73/Cenpf/Cdc25b/E2f1/Rbl1/Anp32b/Pdpn/Orc1/Plk3/Rpa2/Miip/Cdc7/Anapc5/Mad1l1/Ezh2/Gpnmb/Mb…	115
GO:2000058	GO:2000058	regulation of ubiquitin-dependent protein catabolic process	69/5425	147/23174	3.30712e-10	1.15768e-08	7.05375e-09	Gna12/Bcap31/Rad23a/Sgta/Ubqln1/Ubqln4/Sirt2/Uchl5/Gipc1/Mdm2/Sumo3/Mapk9/Rack1/Trib2/Sumo2/Caml/Dab2/Csnk1e/Gsk3b/Hsp90ab1/Anks1/Bag6/Csnk1a1/Il33/Csnk1d/Arih1/Smad7/Sumo1/Pdcl3/Map1a/Aurka/Gba/Rad23b/Vcp/Plk3/Ube2k/Glmn/Atg7/Plk1/Fbxo22/Gclc/Smarcc1/Trib1/Trib3/Ccar2/Ogt/Lrrk2/Trim67/Socs5/Foxf2/Usp5/Cop1/Disc1/Cdkn2a/Csnk2a2/Usp14/Zfand2a/Gsk3a/Rpl5/Rpl11/Ptk2b/Rnf14/Hipk2/Rnf217/Hspbp1/Arih2/…	69
GO:0043039	GO:0043039	tRNA aminoacylation	30/5425	44/23174	3.66991e-10	1.27754e-08	7.78408e-09	Hars/Farsa/Vars/Cars/Rars/Nars2/Dalrd3/Fars2/Tars/Yars2/Lars/Nars/Farsb/Dars/Eprs/Iars2/Dars2/Aimp1/Tars2/Rars2/Yars/Gars/Ears2/Kars/Aars/Qars/Lars2/Iars/Mars/Sars	30
GO:0019827	GO:0019827	stem cell population maintenance	75/5425	165/23174	3.72322e-10	1.28893e-08	7.85352e-09	Sox9/Med6/Stat3/Arid1a/Vps72/Med15/Igf2bp1/Dll1/Med28/Nkap/Wnt9b/Tbx3/Hnf1b/Sav1/Med10/Fgf10/Bmpr1a/Mettl3/Hes1/Nfya/Lbh/Six2/Pou5f1/Lrp5/Smc3/Trim8/Padi4/Cdc73/Vangl2/Prrx1/Phf19/Mmp24/Eif4e/Tfap2c/Ski/Rest/Mtf2/Kdm2b/Med21/Tead4/Kat6a/Sall1/Setd6/Smarca4/Eomes/Lif/Cnot1/Ss18/Nodal/Lsm1/Srrt/Klf10/Rbpj/Prdm16/Mcph1/Elavl1/Smc1a/Tcl1/Setd1a/Gnl3/Leo1/Cdkn2a/Zfp36l2/Fut10/Nog/Nanos2/Kdm3a/Hmga2/Zf…	75
GO:1901990	GO:1901990	regulation of mitotic cell cycle phase transition	105/5425	258/23174	4.23929e-10	1.45953e-08	8.89294e-09	Ccnd2/Ddx3x/Ube2c/Ccne1/Dbf4/Tgfb1/Cdkn1b/Ier3/Phb2/Cul3/Bid/Rab11a/Tfap4/Cdt1/Cdk4/Hyal1/Cacnb4/Zfp207/Birc5/Cdk5rap3/Fbxo5/Cdk1/Usp44/Mdm2/Prmt2/Aurkb/Ctc1/Xrcc3/Trip13/Fgf10/Ecd/Pinx1/Psme1/Mtbp/Cdc23/Ercc3/Ik/Psmg2/Cep192/Ddb1/Cdca5/Cdk2ap2/Anapc11/Rptor/Jade1/Terf1/Ctdsp1/Cdc73/Cenpf/Cdc25b/E2f1/Rbl1/Anp32b/Pdpn/Orc1/Plk3/Rpa2/Miip/Cdc7/Anapc5/Mad1l1/Ezh2/Gpnmb/Mbd4/Ercc2/Anapc15/Plk1/Nae1/M…	105
GO:0090305	GO:0090305	nucleic acid phosphodiester bond hydrolysis	56/5425	111/23174	5.11673e-10	1.75199e-08	1.06749e-08	Nhp2/Ercc1/Nob1/Dnase1/Endog/Exosc10/Polr2i/Elac2/Ern1/Fcf1/Dcp1a/Utp23/Hsf1/Bop1/Ncbp2/Rrp36/Ercc3/Rcl1/Dnase1l3/Exosc7/Xrn2/Exosc9/Exosc8/Exosc3/Xpa/Ncbp1/Nol9/Nmnat1/Fip1l1/Cpsf4/Ogg1/Ercc2/Cstf2/Eri1/Mre11a/Eri3/Fan1/Kri1/Edc4/Abt1/Ago2/Aifm1/Enpp1/Exosc2/Dxo/Trir/Exog/Pde12/Cdkn2a/Zfp36/Foxl2/Rexo4/Cpsf6/Npm1/Rrs1/Tut1	56
GO:0000819	GO:0000819	sister chromatid segregation	79/5425	178/23174	5.23231e-10	1.78183e-08	1.08567e-08	Kpnb1/Phb2/Cul3/Rab11a/Cdc20/Cdt1/Ppp2r1a/Ncaph2/Anapc1/H2afy/Zfp207/Birc5/Phf23/Fbxo5/Zwint/Usp44/Aurkb/Top2a/Xrcc3/Trip13/Pinx1/Naa50/Hira/Sgo1/Cdc23/Ik/Psmg2/Cep192/Incenp/Cdca5/Smc3/Anapc11/Chmp6/Terf1/Sgo2a/Chmp5/Sfpq/Cdca8/Pds5a/Cenpc1/Ran/Anapc5/Cit/Mad1l1/Anapc15/Plk1/Naa10/Mre11a/Zw10/Dync1li1/Chmp2a/Ino80/Smc4/Ncaph/Tubg1/Ncapd2/Pcid2/Hnrnpu/Bub1b/Mis12/Smc1a/Wapl/Ccnb1/Tubg2/Chtf8/Mcmb…	79
GO:0098727	GO:0098727	maintenance of cell number	76/5425	169/23174	5.26322e-10	1.78267e-08	1.08619e-08	Sox9/Med6/Stat3/Arid1a/Vps72/Med15/Igf2bp1/Dll1/Med28/Nkap/Wnt9b/Tbx3/Hnf1b/Sav1/Med10/Fgf10/Bmpr1a/Mettl3/Hes1/Nfya/Lbh/Six2/Pou5f1/Lrp5/Smc3/Trim8/Padi4/Cdc73/Vangl2/Prrx1/Phf19/Mmp24/Eif4e/Tfap2c/Ski/Rest/Mtf2/Kdm2b/Ezh2/Med21/Tead4/Kat6a/Sall1/Setd6/Smarca4/Eomes/Lif/Cnot1/Ss18/Nodal/Lsm1/Srrt/Klf10/Rbpj/Prdm16/Mcph1/Elavl1/Smc1a/Tcl1/Setd1a/Gnl3/Leo1/Cdkn2a/Zfp36l2/Fut10/Nog/Nanos2/Kdm3a/Hmg…	76
GO:0042255	GO:0042255	ribosome assembly	41/5425	71/23174	5.3302e-10	1.79565e-08	1.09409e-08	Ddx3x/Ppan/Rps25/Rrp7a/C1qbp/Mrpl22/Brix1/Bop1/Mrpl11/Fastkd2/Eif6/Mrto4/Mrpl20/Rpl6/Mrps11/Nip7/Rsl24d1/Dhx30/Rpsa/Pwp2/Mrps2/Surf6/Abt1/Rps27l/Nop2/Rpf2/Efl1/Rpl12/Rps2/Ddx28/Mrps7/Rps10/Traf7/Rpl38/Mdn1/Rpl5/Rpl11/Rpl3/Rrs1/Rps15/Rplp0	41
GO:0006476	GO:0006476	protein deacetylation	49/5425	92/23174	5.50455e-10	1.84447e-08	1.12384e-08	Tgfb1/Rbm14/Sirt2/Tada2a/Srebf1/Lpin1/Ripk3/Hdac7/Bcl6/Vegfa/Hdac3/Hdac4/Spred1/Tbl1xr1/Zbtb7b/Hdac1/Sfpq/Rest/Ncor2/Sirt4/Smarcad1/Msl3/Morf4l2/Ccar2/Sirt6/Lrrk2/Spred3/Ctbp1/Phb/Foxp3/Baz2a/Prkd2/Spred2/Msl3l2/Tada3/Prkaa1/Ndst1/Ep300/Mta3/Sphk2/Hopx/Znhit1/Trp53/Morf4l1/Hdac10/Ing2/Suds3/Hdac8/Mta2	49
GO:0035601	GO:0035601	protein deacylation	53/5425	103/23174	5.85259e-10	1.94033e-08	1.18225e-08	Tgfb1/Abhd17a/Rbm14/Sirt2/Tada2a/Srebf1/Lpin1/Ripk3/Hdac7/Bcl6/Vegfa/Hdac3/Hdac4/Spred1/Tbl1xr1/Zbtb7b/Lypla2/Hdac1/Sfpq/Rest/Ncor2/Sirt4/Smarcad1/Msl3/Morf4l2/Abhd12/Ccar2/Sirt6/Lrrk2/Spred3/Ctbp1/Abhd17c/Phb/Foxp3/Baz2a/Prkd2/Spred2/Msl3l2/Tada3/Prkaa1/Ndst1/Ep300/Mta3/Sphk2/Hopx/Znhit1/Trp53/Morf4l1/Hdac10/Ing2/Suds3/Hdac8/Mta2	53
GO:0098732	GO:0098732	macromolecule deacylation	53/5425	103/23174	5.85259e-10	1.94033e-08	1.18225e-08	Tgfb1/Abhd17a/Rbm14/Sirt2/Tada2a/Srebf1/Lpin1/Ripk3/Hdac7/Bcl6/Vegfa/Hdac3/Hdac4/Spred1/Tbl1xr1/Zbtb7b/Lypla2/Hdac1/Sfpq/Rest/Ncor2/Sirt4/Smarcad1/Msl3/Morf4l2/Abhd12/Ccar2/Sirt6/Lrrk2/Spred3/Ctbp1/Abhd17c/Phb/Foxp3/Baz2a/Prkd2/Spred2/Msl3l2/Tada3/Prkaa1/Ndst1/Ep300/Mta3/Sphk2/Hopx/Znhit1/Trp53/Morf4l1/Hdac10/Ing2/Suds3/Hdac8/Mta2	53
GO:0097193	GO:0097193	intrinsic apoptotic signaling pathway	115/5425	292/23174	6.78345e-10	2.23711e-08	1.36308e-08	Lck/Ddx3x/Mapk7/Bcap31/Stk11/Ier3/Ikbkg/Bid/Pias4/Map2k1/Hspb1/Cd44/Ubqln1/Msh6/Hmox1/Trap1/Epha2/Pdk1/Cav1/Bcl2l1/Nfe2l2/Mmp9/Ubb/Ddit4/Mdm2/Rack1/Ern1/Ddx5/Slc9a3r1/Bdkrb2/Hnrnpk/Vdac2/Ero1l/Ppif/Ripk3/Myc/Rrn3/Gsk3b/Sod1/Ivns1abp/Nfatc4/Ralbp1/Msh2/Bag6/Pmaip1/Ptpn2/Cd74/Rad9a/P4hb/Ankrd2/Hras/Ppm1f/Bok/Parp1/Trp53bp2/Dnajc10/Mapk8ip1/Mtch2/E2f1/Ptpn1/Pdcd10/Xpa/Dnaja1/Txndc12/Hdac1/Sfpq/Casp9…	115
GO:0051054	GO:0051054	positive regulation of DNA metabolic process	100/5425	244/23174	6.94928e-10	2.2798e-08	1.38909e-08	Pdgfb/Hnrnpd/Dnmt3l/Cct3/Rac1/Dbf4/Tgfb1/Pnkp/Ercc1/Igf1r/Trim28/Cdt1/Cdc42/Cct4/Cacybp/Map3k4/Endog/Tnfaip1/Cd40/Pfn1/Ddx39b/Cdk1/Actr2/Ube2b/Aurkb/Ctc1/Hsp90aa1/Ercc8/Fgf10/Cct5/Myc/Hsf1/Gsk3b/Atf1/Rfc2/Smoc2/Hsp90ab1/Vegfa/Msh2/Tnks2/Mms19/Oga/Nabp2/Gli1/Hras/Cct8/Uimc1/Xrcc5/Parp1/Nvl/Fh1/Pcna/Cst3/Exosc3/Stoml2/Cdc7/Rfc5/Ereg/Cct6a/Cct7/Ercc2/Rps3/Usp9x/Brcc3/Dkc1/Babam1/Terf2/Mre11a/Map2k4/…	100
GO:2001252	GO:2001252	positive regulation of chromosome organization	80/5425	182/23174	7.15698e-10	2.33571e-08	1.42316e-08	Hnrnpd/Kat2b/Smarcb1/Cct3/Kmt2a/Daxx/Tgfb1/Pnkp/Ercc1/Ruvbl2/Cul3/Trim28/Cdt1/Cct4/Cdk9/Map3k4/H2afy/Tada2a/Arrb1/Sart3/Srebf1/Lpin1/Aurkb/Kat2a/Gtf2h2/Cct5/L3mbtl2/Bcl6/Vegfa/Tnks2/Anapc11/Nabp2/Cct8/Terf1/Sgo2a/Xrcc5/Phf19/Zbtb7b/Lmna/Pax7/Sfpq/Nelfa/Mtf2/Cct6a/Anapc5/Cct7/Dkc1/Terf2/Mre11a/Cct2/Ogt/Wbp2/Lif/Sirt6/Pphln1/Lrrk2/Ctbp1/Acd/Jarid2/Rtel1/Kat7/Ppp1r10/Suv39h1/Foxp3/Hnrnpu/Prkd2/Ccnb1…	80
GO:0043900	GO:0043900	regulation of multi-organism process	149/5425	405/23174	7.3328e-10	2.38069e-08	1.45056e-08	Cav2/Acvr1b/Ddx3x/Il12rb1/Smarcb1/Timp1/Hpn/Sp1/Psmc3/Irf3/Kpna6/Rad23a/Pkn2/Srpk1/Zp3/Prdx2/Ufd1/Trim28/Tfap4/Snf8/Ppp2r1a/Cav1/Tsg101/Sirt2/Sash1/Hspa8/Slpi/Pfn1/Kpna2/Smurf2/C1qbp/Snx3/Havcr2/Ddx5/Nos2/Top2a/Arg2/Trim27/F2rl1/Plau/Pabpc1/Tarbp2/Tfeb/Vapa/Cacna1h/Taf11/Tmem173/Tslp/Lta/Cd74/Fam111a/Ddb1/Banf1/Smc3/Trim8/P4hb/Prdx4/Ifitm1/Ly96/Hdac4/Nr5a2/Nucks1/Optn/Stom/Notch1/Itgav/Aurka/Ppid…	149
GO:0032204	GO:0032204	regulation of telomere maintenance	45/5425	82/23174	7.65489e-10	2.47245e-08	1.50647e-08	Hnrnpd/Smg5/Cct3/Pnkp/Ercc1/Cct4/Map3k4/Exosc10/Aurkb/Ctc1/Ylpm1/Xrcc4/Pinx1/Cct5/Myc/Tnks2/Gnl3l/Nabp2/Cct8/Terf1/Xrcc5/Parp1/Lmna/Cct6a/Cct7/Smg1/Dkc1/Terf2/Mre11a/Cct2/Sirt6/Acd/Rtel1/Ppp1r10/Hnrnpu/Pif1/Gnl3/Stn1/Smg7/Upf1/Hnrnpc/Mapk3/Mapk1/Hdac8/Tcp1	45
GO:0051258	GO:0051258	protein polymerization	108/5425	270/23174	7.85564e-10	2.52428e-08	1.53805e-08	Ube2c/Rac1/Snx9/Scin/Cdkn1b/Arpc2/Nphs1/Cav1/Rhoa/Mid1ip1/Arpc5/Trpv4/Prune1/Capza2/Eps8/Myo1c/Pfn1/Ndel1/Fbxo5/Sgk1/Actr2/Nav3/Drg1/Pecam1/Nin/Hsp90aa1/Trim27/Carmil1/Rasa1/Iqgap2/Vdac2/Nefl/Mtss1/Twf1/Nde1/Twf2/Bin1/Diaph1/Cep192/Coro1b/Capn1/Hdgfl3/Csnk1d/Pstpip2/Terf1/Actr3/Arpc5l/Abl1/Nckap1/Tubgcp4/Mapre1/Stmn2/Hax1/Tlr2/Tmod1/Gba2/Capzb/Ube2k/Arpc3/Arpc1a/Arpc1b/Mtpn/Fkbp4/Vasp/Cyfip1/Fchs…	108
GO:0061077	GO:0061077	chaperone-mediated protein folding	33/5425	52/23174	8.51422e-10	2.72194e-08	1.65849e-08	Dnajc5/Chordc1/Pex19/Sgta/Hspb1/Dnajb1/Dnajc7/Hspa8/Unc45b/Dnajb12/Fkbp1b/Ero1l/St13/Fkbp5/Hspa9/Cd74/Pdia4/Tor1b/Tor1a/Ppid/Bag1/Dnajb6/Hsph1/Fkbp4/Pdcd5/Unc45a/Fkbp1a/Cct2/Hspb6/H2-DMa/Ptges3/Hspe1/Hspa14	33
GO:0034502	GO:0034502	protein localization to chromosome	46/5425	85/23174	9.2137e-10	2.93061e-08	1.78563e-08	Rpa1/Cct3/Daxx/Ruvbl2/Ctcf/Cdt1/Cct4/H2afy/Cdk1/H2afy2/Aurkb/Pinx1/Cct5/Mtbp/Msh2/Ik/Cdca5/Tnks2/Gnl3l/Nabp2/Cct8/Terf1/Rpa2/Cenpa/Cct6a/Ezh2/Lrwd1/Cct7/Plk1/Dkc1/Terf2/Zw10/Cct2/Pphln1/Acd/Bub1b/Mis12/Rcc2/Wrap53/Wapl/Gnl3/Lemd2/Mcm9/Bub3/Hdac8/Tcp1	46
GO:0010770	GO:0010770	positive regulation of cell morphogenesis involved in differentiation	80/5425	183/23174	9.81733e-10	3.10684e-08	1.89301e-08	Wnt3/Cdh4/Rac1/Tiam1/Stk11/Rab11a/Eif2b2/Map2k1/Eif4g2/Atp5g1/Arpc2/Gdi1/Srf/C1qbp/Ndel1/Zfyve27/Sgk1/Rab21/Actr2/Mapk9/Cdkl3/Rtn4/Itgb3/Nin/Numb/Carmil1/Sema4d/Nefl/Dab2/Has2/Gsk3b/Robo1/Twf2/Ache/Tnfrsf12a/Vegfa/Myo5b/Fn1/Actr3/Plxna2/Abl1/Zeb2/Anapc2/Caprin1/Mfn1/Ngf/Lrp8/Rufy3/Limk1/Cux1/Plxna4/Plxna1/Plxnd1/Cyfip1/Pak1/Dixdc1/Rpl4/Trak1/Dnm2/Ankrd27/Map2k2/Lpar3/Sema7a/Cul7/Rreb1/Prex1/S100a…	80
GO:0051188	GO:0051188	cofactor biosynthetic process	100/5425	246/23174	1.17827e-09	3.71006e-08	2.26055e-08	Dlat/Hk2/Ier3/Stat3/Eno2/Pdk1/Fpgs/Mettl16/Pgam1/Nfe2l2/Aldoc/Slc25a39/Fdxr/Snx3/Fyn/Pcbd1/Ddit4/Pfkl/Acsl6/Ogdh/Pgam2/Dld/Dcakd/Mthfd1/Pfkp/Tmem14c/Dhfr/Nadk2/Myc/Gart/Sod1/Tpi1/Hagh/Gsto1/Adpgk/Coq10b/Atic/Abcb6/Hdac4/Myog/Mpc2/Coq4/Mtch2/Acss1/Gss/Eif6/Slc7a11/Coq3/Ppcs/Gale/Mmachc/Akr1a1/Acot7/Nmnat1/Pank4/Nadk/Lias/Srrd/P2rx7/Hnf1a/Qprt/Aldoa/Pdha1/G6pdx/Ank1/Eif2ak3/Hmbs/Pkm/Mpi/Gclc/Alas1/…	100
GO:0031396	GO:0031396	regulation of protein ubiquitination	85/5425	199/23174	1.20046e-09	3.76104e-08	2.29161e-08	Daxx/Cul3/Ubqln1/Cdc20/Cav1/Cdk9/Chp1/Sash1/Phf23/Cdk5rap3/Arrb1/Fbxo5/Fyn/Usp44/Peli1/Fzr1/Mapk9/Trib2/Gtpbp4/Hsp90aa1/Tbc1d7/Caml/Pinx1/Mtbp/Cblb/Ivns1abp/Hsp90ab1/Ndfip1/Hdac3/Gnl3l/Smad7/Trip12/Abl1/Ngf/Bcl10/Dnaja1/Plaa/Aimp2/Limk1/Atg7/U2af2/Prmt3/Rps3/Plk1/Pin1/Rnf111/Fem1b/Gclc/Trib1/Wdr48/Usp4/Trib3/Fkbp1a/Cdc14b/Ogt/Lrrk2/Topors/Ubr5/Atg5/Foxf2/Dcun1d2/Ube2l3/Wdr70/Inava/Tspo/Arrdc4/Nhl…	85
GO:0042063	GO:0042063	gliogenesis	123/5425	321/23174	1.3089e-09	4.08039e-08	2.48619e-08	Pdgfb/Sox9/Tiam1/Tgfb1/Nab1/Eif2b5/Stat3/Akt2/Eif2b2/Map2k1/Wdr1/Ndrg1/Cnp/Rhoa/Etv5/Dll1/Sirt2/Cers2/Cntnap1/B4galt5/Rtn4/Nr1d1/Foxg1/Fgf10/Mettl3/Myc/Hes1/Scrib/Sod1/Prmt5/Tnfrsf21/Sox8/Bin1/Lta/Csf1r/Prpf19/Il33/Grk2/Rela/Nab2/Pard3/Fn1/Actr3/Dbi/Slc45a3/Abl2/Vim/Abl1/Notch1/Spint1/Bmp2/E2f1/Mmp24/Lef1/Tlr2/Fubp1/Bag1/Dab1/Lrp8/Eif2b3/Hdac1/Ski/Eif2b4/Areg/Eif2b1/Dtx1/Ezh2/Kras/Ercc2/Arhgef7/I…	123
GO:0016311	GO:0016311	dephosphorylation	135/5425	361/23174	1.35609e-09	4.20656e-08	2.56307e-08	Hpn/Smg5/Ppm1j/Tgfb1/Pnkp/Stk11/Ppp5c/Timm50/Ptbp1/Ppp2r1a/Arpp19/Ppp2cb/Acp4/Chp1/Ppp1cb/Itga2/Ywhab/Akap1/Cdk5rap3/Dusp6/Hsp90b1/Ptprb/Ppm1m/Fbxw11/Ppp2ca/Fkbp1b/Nt5c/Ywhae/Ppm1a/Sema4d/Zcchc9/Ptprg/Ppp3cb/Ppp2r2a/Ripk3/Tab1/Rcan1/Sympk/Synj2/Hsp90ab1/Impa2/Ptpn2/Cep192/Sdhaf2/Farp1/Slc39a10/Ctdsp1/Ppm1f/Ptprn/Ppp1r7/Ptpn14/Ppp2r5a/Cdc25b/Spred1/Bmp2/Impa1/Ptpn1/Gba/Pip4p2/Rngtt/Ptpn12/Spocd1/P…	135
GO:0009895	GO:0009895	negative regulation of catabolic process	114/5425	292/23174	1.46759e-09	4.53002e-08	2.76016e-08	Hnrnpd/Poldip2/Timp1/Cyp51/Ier3/Stat3/Sgta/Hmox1/Eif4g2/Ptbp1/Usp19/Hnrnpa0/Ubqln4/Ube2g2/Igf2bp1/Dedd/Sirt2/Rnf5/Mapkapk2/Timp2/Uchl5/Phf23/Cdk5rap3/Gipc1/Snx3/Fyn/Ddit4/Nos2/Caml/Hmgcr/Laptm4b/Pabpc1/Noct/Hsp90ab1/Vegfa/Lrpprc/Anks1/Bag6/Lars/Rela/Agap2/Pdcl3/Htr2b/Hdac4/Dbi/Myog/Map1a/Mtch2/Cst3/E2f1/Ube2j1/Rgp1/Ybx1/Nmnat1/Cptp/Atg7/Furin/Pde3b/Rbm10/Dkc1/Vps35/Tirap/Fez1/Pin1/Anxa2/Syncrip/S…	114
GO:0001558	GO:0001558	regulation of cell growth	155/5425	429/23174	1.48273e-09	4.5543e-08	2.77495e-08	Wnt3/Cdh4/Acvrl1/Acvr1b/Ddx3x/Hpn/Ifrd1/Ppard/Tgfb1/Cdkn1b/Stk11/Ppan/Rab11a/Eif2b2/Cd44/Eif4g2/Atp5g1/Rhoa/Sertad1/Hyal2/Hyal1/Tsg101/Gdi1/Srf/Tnr/Igfbp4/Ndel1/Zfyve27/Ddx39b/Sgk1/Socs2/Supv3l1/Rab21/Flt4/Rack1/Cdkl3/Rtn4/Yy1/Kif26a/Sema4d/Hnrnpk/Extl3/Wnt5a/Dpysl2/Dab2/Bcl6/Tomm70a/Gsk3b/Twf2/Tnfrsf12a/Vegfa/Pi16/Hbegf/Nedd4l/Gal/Rptor/Myo5b/Fn1/Actr3/Rgs2/Cdc73/Adipor1/Lmx1a/Olfm1/Abl1/Anapc2/…	155
GO:1901653	GO:1901653	cellular response to peptide	112/5425	286/23174	1.65617e-09	5.06223e-08	3.08444e-08	Cav2/Ngfr/Kat2b/Sp1/Stat3/Stat5a/Akt2/Igf1r/Snx6/Cdk4/Cav1/Rarres2/Myo1c/Ndel1/Irf1/Akt3/Fyn/Atp2b1/Sgk1/Socs2/Eif4ebp2/Mdm2/Appl2/Srebf1/Lpin1/Rab10/Hnrnpk/Gkap1/Uchl3/Rangap1/Hsf1/Gsk3b/Nr4a1/C1qtnf12/Lpin2/Rhoq/Ptpn2/Grk2/Rela/Vwa2/Cpeb1/Capn10/Nucks1/Adipor1/Parp1/Slc30a10/Eprs/Usf1/Fcgr2b/Vim/Nr4a2/Itga4/Zfp106/Ptpn1/Sla2/Anxa5/Zbtb7b/Arhgef2/Chmp5/Ybx1/Slc25a33/Uso1/Pxn/C2cd5/Cyfip1/Nucb2/P…	112
GO:0010821	GO:0010821	regulation of mitochondrion organization	63/5425	134/23174	1.75999e-09	5.35344e-08	3.26187e-08	Hk2/Ier3/Fam162a/Bid/Bcl2l1/Slc25a5/Mmp9/Cdc37/Vdac1/Srebf1/Lig3/Prelid1/Ppif/Bnip3l/Golph3/Cideb/Mief1/Gsk3b/Pmaip1/Rhot2/Bok/Optn/Mfn1/Gba/Lmna/Stoml2/Mfn2/Sirt4/Atg7/Pdcd5/Pycard/Bag3/Ptpn5/Cttn/Vps35/Dhodh/Parl/Vat1/Oma1/Lrrk2/Atp13a2/Bag4/Inf2/Tigar/Higd1a/Bmf/Mul1/Tspo/Pla2g6/Cdkn2a/Plaur/Chchd10/Prkaa1/Mllt11/Gper1/Atpif1/Gsk3a/Bak1/Fxn/Trp53/Kdr/Tmem102/Siah3	63
GO:0050684	GO:0050684	regulation of mRNA processing	66/5425	143/23174	1.90186e-09	5.75703e-08	3.50778e-08	Supt6/Supt5/Srpk1/Ptbp1/Rbfox1/Cdk9/Ccnt1/Hnrnpl/Hspa8/Srsf1/C1qbp/Sart3/Ddx5/Papola/Hnrnpk/Ptcd2/Acin1/Hsf1/Ncbp2/Tra2b/Son/Pcbp4/Srsf7/Nelfe/Prpf19/Eif4a3/Cpeb1/Cdc73/BC005624/Zfp64/Celf3/Ncbp1/Ptbp3/Magoh/Srsf10/Khdrbs1/Srsf4/Rest/Srsf9/Rbm19/U2af2/Rbm10/Rbm3/Sltm/Srsf2/Rnps1/Rbmxl1/Rbm17/Rbm24/Rbm8a/Hnrnpu/Zc3h10/Virma/Ccnb1/Leo1/Thrap3/Cpsf6/Jmjd6/Npm1/Snrnp70/Nup98/Sf3b4/Dazap1/Safb/Srsf3/R…	66
GO:0030100	GO:0030100	regulation of endocytosis	113/5425	290/23174	1.97139e-09	5.93881e-08	3.61854e-08	Myo18a/Rab5b/Unc119/Tgfb1/Sh3gl1/Dgkq/Ankrd13d/Hap1/Cav1/Bcl2l1/Bcr/Mertk/Tsg101/Dll1/Sirt2/Itga2/Hspa8/Pacsin2/Abr/Arrb1/Rab5c/Rab4a/Snx3/Rab21/Appl2/Rack1/Rufy1/Cbll1/Itgb3/Ankfy1/Dlg4/Numb/Syk/Hnrnpk/F2rl1/Ppp3cb/Wnt5a/Dab2/Scrib/Ap2m1/Pros1/Sod1/Il15ra/Vegfa/Bin1/Nedd4l/Cd63/Cd151/Mkln1/Itgb1/Pard3/Smap1/Sele/Fcgr2b/Vamp4/Dnm1/Tor1a/Itgav/Pacsin3/Snph/Ptpn1/Tlr2/Sgip1/Fgr/Atg7/Sh3gl3/Pycard/P…	113
GO:2001251	GO:2001251	negative regulation of chromosome organization	66/5425	144/23174	2.71239e-09	8.13198e-08	4.95484e-08	Smarcb1/Supt6/Mcm2/Ercc1/Cdt1/H2afy/H3f3b/Exosc10/Zfp207/Birc5/Fbxo5/Usp44/Ube2b/Aurkb/Ctc1/Top2a/Xrcc3/Trip13/Xrcc4/Pinx1/Atad2/L3mbtl2/Ik/Psmg2/Cep192/Tnks2/Gnl3l/Terf1/Xrcc5/Trip12/Parp1/Fh1/Mtf2/Mad1l1/Atg7/Anapc15/Plk1/Naa10/Terf2/Zw10/Dync1li1/Ctbp1/Ubr5/Acd/Atg5/Mllt6/Jarid2/Pcid2/Rtel1/Foxp3/Hnrnpu/Bub1b/Bcor/Pif1/Wapl/Ccnb1/Zfp451/Stn1/Prmt6/Gen1/Kdm3a/Sphk2/Hnrnpc/H3f3a/Bub3/Noc2l	66
GO:0043087	GO:0043087	regulation of GTPase activity	114/5425	295/23174	2.93779e-09	8.76581e-08	5.34104e-08	Cav2/Snx9/Tiam1/Akt2/Coro1c/Chn2/Myo9b/Map2k1/Epha2/Vav2/Bcr/Abr/Cd40/Ndel1/Arrb1/Fgd6/Rack1/Pecam1/Eif5/Tbc1d7/Sema4d/Rasa1/Iqgap2/F2rl1/Wnt5a/Spry2/Rangap1/Sh3bp1/Rapgef3/Bcl6/Scrib/Cblb/Gsk3b/Sod1/Ccl25/Ralbp1/Bin1/Arap3/Lars/Fgd1/Hras/Itgb1/Als2/Map4k4/Rgs16/Plxna2/Itga6/Arhgap1/Gnas/Ect2/Rap1gds1/Rgp1/Arhgef19/Ezh2/Plxna4/Epha1/Plxna1/Plxnd1/Pycard/Arhgap6/Rasa3/Arhgef7/Tbc1d9/Pin1/Rasgrf1/R…	114
GO:0043484	GO:0043484	regulation of RNA splicing	64/5425	139/23174	3.74296e-09	1.11153e-07	6.77261e-08	Cdk12/Akt2/Ptbp1/Rbfox1/Hnrnpl/Hspa8/Srsf1/C1qbp/Sart3/Ern1/Ddx5/Habp4/Hnrnpk/Smn1/Acin1/Tra2b/Son/Pcbp4/Hnrnpll/Srsf7/Rbm22/Prpf19/Eif4a3/BC005624/Zfp64/Celf3/Ncbp1/Ptbp3/Magoh/Srsf10/Khdrbs1/Srsf4/Fastk/Rest/Zfp326/Srsf9/Rbm19/U2af2/Rbm10/Pqbp1/Rbm3/Zpr1/Srsf2/Rnps1/Rbmxl1/Rbm17/Rbm24/Rbm8a/Hnrnpu/Zc3h10/Esrp1/Hnrnpf/Rbm20/Thrap3/Jmjd6/Npm1/Rrp1b/Snrnp70/Nup98/Sf3b4/Clk2/Dazap1/Srsf3/Rbm15b	64
GO:0006400	GO:0006400	tRNA modification	40/5425	72/23174	4.10492e-09	1.21328e-07	7.39253e-08	Trmt1/Qtrt1/Trmt10a/Osgep/Mettl1/Elp5/Mettl2/2210016F16Rik/Nsun2/Mettl6/Dph3/Qtrt2/Wdr4/Elp2/Trub1/Hsd17b10/Sephs1/Elp1/Pus1/Thumpd3/Ftsj1/Dus2/Aars/Pus3/Mto1/Trmt5/Trmt6/Bcdin3d/Tyw3/Sephs2/Ctu2/Pusl1/Trmt1l/Tprkb/Elp6/Mtfmt/Trmt61a/Urm1/Kti12/Tarbp1	40
GO:0007093	GO:0007093	mitotic cell cycle checkpoint	60/5425	128/23174	4.89546e-09	1.44014e-07	8.7748e-08	Tgfb1/Ier3/Map3k20/Cdt1/Bcl2l1/Zfp207/Birc5/Cdk5rap3/Zwint/Cdk1/Usp44/Mdm2/Aurkb/Top2a/Xrcc3/Trip13/Msh2/Ik/Psmg2/Cep192/Rad9a/Nabp2/Hras/Terf1/Dclre1b/Ints3/Orc1/Plk3/Rpa2/Kntc1/Mad1l1/Mbd4/Anapc15/Plk1/Wee1/Nae1/Mre11a/Zw10/Zwilch/Dync1li1/Topbp1/Rfwd3/Rps27l/Pcid2/Rad9b/Eme1/Ppp1r10/Bub1b/Dgkz/Ccnb1/Foxo4/Trrap/Cradd/Gen1/Trp53/Bub3/Ccnd1/Eme2/Cdkn2b/Sox4	60
GO:0008088	GO:0008088	axo-dendritic transport	41/5425	75/23174	5.01329e-09	1.46791e-07	8.94402e-08	Spg7/Hspb1/Bloc1s6/Hap1/Kif1a/Hspa8/Dync1h1/Ndel1/Rab21/Kif1c/Actr10/Ap3b1/Nefm/Nefl/Sod1/Mapk8ip3/Rab27b/Klc2/Cnih2/Dst/Arl8a/Kif5c/Map1a/Sfpq/Arl8b/Ap3m2/Terf2/Fez1/Trak1/Myo5a/Stau1/Hnrnpu/Tmem108/Map6/Bloc1s2/Dtnbp1/Bloc1s3/Flot2/Ap3b2/Kif1b/Ap3s2	41
GO:1904018	GO:1904018	positive regulation of vasculature development	85/5425	204/23174	5.05105e-09	1.47209e-07	8.96947e-08	Pdgfb/Acvrl1/Itga5/Hk2/Ramp2/Sp1/Jup/Stat3/Aqp1/Hspb1/Hmox1/Emc10/Hyal1/Dll1/Sash1/Notch4/Nfe2l2/Cd34/Plcg1/Cd40/Mmp9/Ptgis/Akt3/Rtn4/Itgb3/Map3k3/Aggf1/Wnt5a/Mtdh/Rapgef3/Hdac7/Cela1/Smoc2/Vegfa/Itgb1/Cflar/Pdcl3/Abl1/Hc/Notch1/Nras/Il6ra/Ecm1/Ddah1/Jak1/Nos3/Pxn/Flt1/Epha1/Bmper/Pkm/Ptgs2/Jcad/Sirt6/Btg1/Fgf1/Ago2/Hspb6/Nodal/Serpine1/Vash2/Camp/Egr1/Prkd2/Asb4/Psg22/Cxcr4/Pik3r6/Foxc2/Igf2/Lga…	85
GO:0000302	GO:0000302	response to reactive oxygen species	84/5425	201/23174	5.24263e-09	1.52085e-07	9.26658e-08	Lck/Hnrnpd/Mapk7/Nqo1/Aqp1/Mapk13/Prdx2/Hmox1/Trap1/Ppp2cb/Hyal2/Hyal1/Endog/Nfe2l2/Mmp9/Glrx2/Kdm6b/Fyn/Mapk9/Rack1/Ngb/Akr1c18/Fos/Mtr/Glrx/Dhfr/Ppif/Ripk3/Hsf1/Sod1/Rela/Capn1/Prdx3/Pde8a/Cflar/Ptprn/Parp1/Abl1/Itgav/Cat/Ect2/Kpna4/Pdcd10/Txn1/Aptx/Plk3/Prdx1/Nos3/Hsph1/Ezh2/Atg7/Rps3/Nox1/Casp3/Trpc6/Cryab/Ucp2/Ppargc1b/Oser1/Kcnc2/Apex1/Sigmar1/Lrrk2/Gch1/Sirpa/Sesn1/Plekha1/Cdkn2a/Prkaa1/Pr…	84
GO:0031331	GO:0031331	positive regulation of cellular catabolic process	130/5425	351/23174	5.42804e-09	1.55487e-07	9.4739e-08	Gnai3/Hnrnpd/Hk2/Bcap31/Snx9/Stk11/Supt5/Rad23a/Akt2/Ikbkg/Bid/Map2k1/Sgta/Ubqln1/Hmox1/Mettl16/Git1/Sirt2/Endog/Pip4k2b/Cdc37/Supv3l1/Mdm2/Sumo3/Mapk9/Rack1/Btg2/Trib2/Sumo2/Sptlc2/Hsp90aa1/Sptlc1/Bnip3l/Dab2/Mettl3/Mtdh/Pabpc1/Myc/Csnk1e/Hsf1/Gsk3b/Tfeb/Uqcc2/Tmem173/Bag6/Csnk1a1/Il33/Cpt1a/Trim8/Csnk1d/Arih1/Pip4k2c/Adam8/Pnpla2/Tnrc6c/Smad7/Sumo1/Atg16l1/Optn/Pip4k2a/Pacsin3/Aurka/Ptpn1/Tlr2/…	130
GO:0034249	GO:0034249	negative regulation of cellular amide metabolic process	69/5425	155/23174	5.42898e-09	1.55487e-07	9.4739e-08	Hnrnpd/Ddx3x/Stat3/Hap1/Mettl16/Igf2bp1/Fxr2/Eif4ebp2/Rack1/Btg2/Shmt1/Gga3/Eif2s1/Dhfr/Samd4/Mettl3/Mrpl13/Bin1/Ormdl2/Tnrc6c/Eif4a3/Cpeb1/Tyms/Ormdl1/Cnot9/Ncl/Eif4e2/Rgs2/Eprs/Olfm1/Caprin1/Eif6/Eif4e/Pum1/Eif2ak1/Malsu1/Rps3/Eif4ebp1/Cnot7/Eif2ak3/Ilf3/Syncrip/Cnot6l/Abca7/Cnot1/Ago2/Paip2/Larp1/Tob1/Rbm24/Ythdf2/Otud6b/Enc1/Zfp36/Zfp36l2/Eif4g1/Patl1/Prkca/Nanos2/Tnrc6a/Nanos3/Cnot10/Gapdh/U…	69
GO:0019058	GO:0019058	viral life cycle	83/5425	198/23174	5.43437e-09	1.55487e-07	9.4739e-08	Cav2/Ddx3x/Smarcb1/Kpna6/Rad23a/Pkn2/Srpk1/Trim28/Snf8/Nectin4/Cav1/Hyal2/Tsg101/Hspa8/Slpi/Kpna2/Snx3/Vta1/Itgb3/Ddx5/Top2a/Trim27/Pabpc1/Tarbp2/Hsp90ab1/Vapa/Cd74/Fam111a/Ddb1/Banf1/Grk2/Smc3/Trim8/P4hb/Chmp6/Ifitm1/Atg16l1/Nr5a2/Nucks1/Stom/Notch1/Itgav/Vps16/Ppid/Chmp5/Vcp/Eps15/Ppie/Atg7/Cnot7/Mre11a/Nectin1/Ilf3/Anxa2/Ppib/Pdcd6ip/Fbxl2/Hacd3/Chmp2a/Vps18/Trim59/Trim13/Uvrag/Larp1/Icam1/Mav…	83
GO:0043648	GO:0043648	dicarboxylic acid metabolic process	45/5425	86/23174	5.75046e-09	1.63784e-07	9.97939e-08	Folr1/Idh3g/Dlst/Cs/Fpgs/Sdhb/Adssl1/Acsf3/Adss/Mdh2/Mdh1/Ogdh/Shmt1/Dld/Mthfd1/Dhfr/Glud1/Sucla2/Me2/Hoga1/Got1/Shmt2/Gls/Atic/Glul/Fh1/Phyh/Idh3b/Slc7a11/Mthfd2l/Qprt/Got2/Gpt2/Idh3a/Gclc/Me1/Grhpr/Prodh2/Kyat3/Mthfd1l/Sdhaf3/Acot4/Suclg1/Mrps36/Ass1	45
GO:0071166	GO:0071166	ribonucleoprotein complex localization	37/5425	65/23174	6.34526e-09	1.78312e-07	1.08646e-07	Mcm3ap/Nup214/Supt6/Ddx39/Prpf31/Nxf1/Ddx39b/Gle1/Xpo1/Nup85/Nup155/Polr2d/Hhex/Thoc3/Rae1/Eif6/Nmd3/Ncbp1/Zfp593/Ran/Nup93/Thoc5/Xpot/Pcid2/Nup133/Nup88/Nup160/Nup107/Thoc7/Npm1/Abce1/Rrs1/Rps15/Srsf3/Rbm15b/Eif5a/Riok2	37
GO:0031334	GO:0031334	positive regulation of protein complex assembly	97/5425	243/23174	6.34592e-09	1.78312e-07	1.08646e-07	Rac1/Psmc3/Rhoc/Snx9/Scin/Tgfb1/Med25/Cdkn1b/Bid/Arpc2/Cdt1/Nphs1/Cav1/Rhoa/Arpc5/Piezo1/Srf/Myo1c/Pfn1/G3bp1/Csf2/Cand1/Actr2/Nav3/Mapk9/Rack1/Drg1/Hnf1b/Psmc5/Nin/Hsp90aa1/Trim27/Carmil1/Iqgap2/Psmc6/Gsk3b/Vegfa/Bin1/Coro1b/Fosl1/Terf1/Sumo1/Actr3/Arpc5l/Nckap1/Mapre1/Vcp/Psmc2/G3bp2/Arpc3/Hnf1a/Arpc1a/Arpc1b/Vasp/Cyfip1/Psmc4/Fchsd2/Coro1a/Rps3/Pak1/Pycard/Cttn/Msn/Cck/Arhgef5/Brk1/Ice1/Cnot6l…	97
GO:0071375	GO:0071375	cellular response to peptide hormone stimulus	97/5425	243/23174	6.34592e-09	1.78312e-07	1.08646e-07	Cav2/Kat2b/Sp1/Stat3/Stat5a/Akt2/Igf1r/Cdk4/Cav1/Rarres2/Myo1c/Ndel1/Irf1/Akt3/Atp2b1/Sgk1/Socs2/Eif4ebp2/Appl2/Srebf1/Lpin1/Rab10/Hnrnpk/Gkap1/Uchl3/Rangap1/Hsf1/Gsk3b/Nr4a1/C1qtnf12/Lpin2/Rhoq/Ptpn2/Grk2/Rela/Vwa2/Cpeb1/Capn10/Nucks1/Adipor1/Parp1/Slc30a10/Eprs/Usf1/Nr4a2/Zfp106/Ptpn1/Sla2/Anxa5/Zbtb7b/Ybx1/Slc25a33/Uso1/Pxn/C2cd5/Cyfip1/Nucb2/Pde3b/Pak1/Eif4ebp1/Pkm/Csk/Smarcc1/Gnai2/Trib3/Inp…	97
GO:0050792	GO:0050792	regulation of viral process	77/5425	180/23174	6.53553e-09	1.8282e-07	1.11393e-07	Cav2/Ddx3x/Smarcb1/Hpn/Sp1/Psmc3/Kpna6/Rad23a/Pkn2/Srpk1/Trim28/Tfap4/Snf8/Tsg101/Hspa8/Slpi/Pfn1/Kpna2/Snx3/Ddx5/Top2a/Trim27/Pabpc1/Tarbp2/Vapa/Taf11/Cd74/Fam111a/Ddb1/Banf1/Smc3/Trim8/P4hb/Ifitm1/Nr5a2/Nucks1/Stom/Notch1/Ppid/Lef1/Ppie/Hdac1/Rest/Cnot7/Mre11a/Ilf3/Smarca4/Anxa2/Ppib/Fbxl2/Ctdp1/Hacd3/Chmp2a/Trim59/Trim13/Larp1/Mavs/Stau1/Tardbp/Pde12/Zfp36/Cxcr4/Trim32/Jun/Chmp3/Vapb/Ep300/Cfl…	77
GO:0097327	GO:0097327	response to antineoplastic agent	40/5425	73/23174	7.03015e-09	1.94957e-07	1.18788e-07	Pdgfb/Hnrnpd/Jup/Daxx/Tgfb1/Aqp1/Mapk13/Hmox1/Tfap4/Arpc2/Cdk4/Ddit4/Recql5/Dhfr/Nefl/Hsf1/Rtf2/Adam15/Gba/Eif4e/Trim63/Casp9/Rnf4/Eif4ebp1/Larp1/Map4k1/Ctnna1/Egr1/Kat7/Hnrnpu/Timeless/Fancb/Prkaa1/Ep300/Smyd3/Sphk2/Slc31a1/Rap1a/Nsmce3/Ddi2	40
GO:1903312	GO:1903312	negative regulation of mRNA metabolic process	43/5425	81/23174	7.03166e-09	1.94957e-07	1.18788e-07	Hnrnpd/Supt5/Ptbp1/Hnrnpa0/Cdk9/Ccnt1/Igf2bp1/Hnrnpl/Mapkapk2/C1qbp/Hnrnpk/Acin1/Pabpc1/Tra2b/Noct/Pcbp4/Vegfa/Srsf7/Nelfe/E2f1/Ptbp3/Ybx1/Srsf10/Srsf4/Srsf9/U2af2/Rbm10/Tirap/Syncrip/Tent4a/Rnps1/Rbmxl1/Bag4/Larp1/Tob1/Rbm24/Hnrnpu/Elavl1/Tardbp/Thrap3/Zfp36/Npm1/Hnrnpc	43
GO:1901652	GO:1901652	response to peptide	139/5425	383/23174	7.39088e-09	2.04014e-07	1.24307e-07	Cav2/Ngfr/Kat2b/Sp1/Eif2b5/Stat3/Stat5a/Akt2/Eif2b2/Igf1r/Snx6/Cdk4/Cav1/Rarres2/Cad/Trpv4/Cacybp/Mmp9/Myo1c/Ndel1/Irf1/Akt3/Fyn/Atp2b1/Sgk1/Socs2/Eif4ebp2/Mdm2/Appl2/Srebf1/Lpin1/Rab10/Serpina3n/Hnrnpk/Gkap1/Uchl3/Rangap1/Cyc1/Hsf1/Gsk3b/Nr4a1/C1qtnf12/Lpin2/Rhoq/Ptpn2/Grk2/Rela/Capn1/Vwa2/Cpeb1/Hadha/Capn10/Scly/Nucks1/Adipor1/Parp1/Slc30a10/Eprs/Usf1/Fcgr2b/Vim/Nr4a2/Notch1/Itga4/Zfp106/Ptpn1/…	139
GO:0048144	GO:0048144	fibroblast proliferation	53/5425	109/23174	7.79383e-09	2.14194e-07	1.30509e-07	Ngfr/Pdgfb/Tgfb1/Med25/Aqp1/Cdk4/Zmiz1/Mmp9/Itgb3/Ctc1/B4galt7/Rasa1/Xrcc4/Fgf10/Wnt5a/Myc/Lta/Pmaip1/Cd74/Fth1/Grk2/Pdgfa/Fn1/Cdc73/Ddr2/E2f1/Ccna2/Nras/Pdgfc/Ski/Ereg/Ednra/Anxa2/Rasgrf1/Mif/Fntb/Cd300a/Sirt6/Serpine1/Kmt2c/Fndc3b/Morc3/Wapl/Ccnb1/Zmpste24/Tgif1/Trim32/Jun/Dach1/Trp53/Gstp1/Sphk1/Btc	53
GO:0021915	GO:0021915	neural tube development	80/5425	190/23174	8.00483e-09	2.19032e-07	1.33457e-07	Lhx2/Tcf7/Sec24b/Tulp3/Folr1/Tgfb1/Rab23/Prkacb/Epha2/Arid1a/Fzd3/Rala/Fuz/Cluap1/Nup50/Sdc4/Ift52/Stk4/Pfn1/Sfrp5/Kat2a/Mthfd1/Tfap2a/Ptch1/Wnt5a/Stk3/Hes1/Scrib/Enah/Kif20b/Vangl2/Abl2/Plxna2/Abl1/Zeb2/Notch1/Nckap1/Spint1/Bcl10/Pax7/Ski/Lias/Glmn/Shroom3/Tmed2/Kdm2b/Vasp/Tead2/Sall1/St14/Ift57/Hectd1/Gatad2a/Foxa2/Nodal/Grhl3/Ovol2/Kdm6a/Gdf7/Nup133/Cited2/Ambra1/Mthfd1l/Zic5/Tgif1/Nog/Phgdh/K…	80
GO:0062012	GO:0062012	regulation of small molecule metabolic process	130/5425	353/23174	8.1095e-09	2.20931e-07	1.34614e-07	Pdgfb/Kat2b/Slc7a7/Cd320/Tgfb1/Stk11/Ier3/Stat3/Akt2/Dgkq/Map2k1/Por/Pdk1/Cav1/Arpp19/Bcl2l1/Rhoa/Mid1ip1/Phlda2/Pgam1/Ppp1cb/Hsd11b1/Igfbp4/Acadvl/Slc35b4/Cdk1/Tysnd1/Ddit4/Appl2/Mapk9/Srebf1/Pomc/Nos2/Nr1d1/Kat2a/Akr1c18/Ppif/Dnajc15/Dab2/Myc/Has2/Sod1/C1qtnf12/Uqcc2/Stard4/Ptpn2/Me2/Ddb1/Cpt1a/Shmt2/Acadl/Pask/Hdac4/Dbi/Slc45a3/Adipor1/Myog/Parp1/Fh1/Lpgat1/Wdr5/Mtch2/Bmp2/Ntsr1/Eif6/Slc7a11/S…	130
GO:0046822	GO:0046822	regulation of nucleocytoplasmic transport	54/5425	112/23174	8.24511e-09	2.23653e-07	1.36272e-07	Jup/Nup214/Supt6/Tgfb1/Ier3/Rab23/Trim28/Nutf2/Dmap1/Hyal2/Chp1/Akap1/Mdm2/Xpo1/Ppp2ca/Ywhae/Ppm1a/Nup153/Xpo4/Rangap1/Rapgef3/Gsk3b/Hdac3/Rbm27/Rbm22/Ptpn14/Uhmk1/Ect2/Txn1/Khdrbs1/Ran/Ipo5/Bag3/Zpr1/Zic1/Ptgs2/Chchd4/Thoc5/Nup54/Pkig/Ubr5/Mavs/Inpp4b/Tardbp/Ptpn11/Cdkn2a/Sfn/Mapk14/Cpsf6/Mapk1/Ifi27/Xpo5/Wipf1/Riok2	54
GO:0010948	GO:0010948	negative regulation of cell cycle process	91/5425	225/23174	8.66248e-09	2.33962e-07	1.42554e-07	Kat2b/Ier3/Msh6/Tfap4/Rbm14/Cdt1/Cdk4/Cdk9/H2afy/Cacnb4/Zfp207/Birc5/Cdk5rap3/Fbxo5/Cdk1/Usp44/Mdm2/Mdm1/Prmt2/Fzr1/Aurkb/Kat2a/Xrcc3/Trip13/Fgf10/Pinx1/Mtbp/Rps6ka2/Hsp90ab1/Ik/Psmg2/Cep192/Cdk2ap2/Smc3/Jade1/Uimc1/Terf1/Ctdsp1/Cdc73/Rbl1/Orc1/Plk3/Rpa2/Miip/Mad1l1/Ezh2/Gpnmb/Mbd4/Anapc15/Plk1/Brcc3/Naa10/Babam1/Nae1/Mre11a/Zw10/Dync1li1/Nme6/Topbp1/Cdc14b/Mif/Rfwd3/Chmp2a/Lif/Pkd2/Abraxas1/Ccl1…	91
GO:0032434	GO:0032434	regulation of proteasomal ubiquitin-dependent protein catabolic process	57/5425	121/23174	9.38137e-09	2.5229e-07	1.53721e-07	Gna12/Bcap31/Rad23a/Sgta/Ubqln1/Ubqln4/Sirt2/Uchl5/Gipc1/Mdm2/Mapk9/Rack1/Trib2/Sumo2/Caml/Dab2/Csnk1e/Gsk3b/Hsp90ab1/Bag6/Csnk1a1/Il33/Csnk1d/Arih1/Smad7/Sumo1/Map1a/Aurka/Gba/Rad23b/Vcp/Plk3/Ube2k/Glmn/Atg7/Plk1/Fbxo22/Gclc/Smarcc1/Trib1/Trib3/Ccar2/Ogt/Lrrk2/Socs5/Foxf2/Usp5/Cop1/Usp14/Zfand2a/Gsk3a/Rpl11/Rnf14/Rnf217/Hspbp1/Arih2/Dda1	57
GO:0010256	GO:0010256	endomembrane system organization	138/5425	381/23174	9.64865e-09	2.5837e-07	1.57425e-07	Cav2/Myo18a/Rab5b/Snx9/Akt2/Tmed4/Coro1c/Aqp1/Rab11a/Map2k1/Sgta/Ndrg1/Ptbp1/Cdc42/Cav1/Tjap1/Ubl4a/Pacsin2/Ndel1/Zfyve27/Rab5c/Snx3/Reep3/Cdk1/Rtn4/Rab10/Col4a3bp/Anxa8/Bin3/Nup155/Golph3/Laptm4b/Ywhaz/Mtss1/Syngr1/Sod1/Prmt5/Wrb/Bin1/Bag6/Csnk1a1/Rtn3/Vti1a/Csnk1d/Pi4k2a/Get4/Als2/Ptprn/Optn/Vamp4/Dnm1/Tor1b/Tor1a/Pacsin3/Cdan1/Nsfl1c/Pdcd10/Lmna/Sgip1/Plk3/Plekhm2/Pi4k2b/Tmed2/Uso1/Atp2a2/P2rx…	138
GO:0043903	GO:0043903	regulation of symbiosis, encompassing mutualism through parasitism	88/5425	216/23174	1.00108e-08	2.66927e-07	1.6264e-07	Cav2/Ddx3x/Smarcb1/Hpn/Sp1/Psmc3/Kpna6/Rad23a/Pkn2/Srpk1/Trim28/Tfap4/Snf8/Cav1/Tsg101/Hspa8/Slpi/Pfn1/Kpna2/Snx3/Ddx5/Top2a/Trim27/F2rl1/Pabpc1/Tarbp2/Vapa/Taf11/Tslp/Lta/Cd74/Fam111a/Ddb1/Banf1/Smc3/Trim8/P4hb/Ifitm1/Nr5a2/Nucks1/Stom/Notch1/Itgav/Ppid/Lef1/Tlr2/Ppie/Hdac1/Rest/Cxcl1/Cnot7/Mre11a/Tirap/Ilf3/Smarca4/Anxa2/Ppib/Fbxl2/Ctdp1/Hacd3/Chmp2a/Trim59/Trim13/Scd1/Larp1/Mavs/Camp/Stau1/Tar…	88
GO:0051783	GO:0051783	regulation of nuclear division	81/5425	194/23174	1.02568e-08	2.72326e-07	1.65929e-07	Pdgfb/Ube2c/Tgfb1/Cdkn1b/Phb2/Cul3/Igf1r/Ranbp1/Cdc20/Cdt1/Cdc42/Kif11/Anapc1/Sirt2/H2afy/Zfp207/Birc5/Ywhah/Fbxo5/Usp44/Fzr1/Ube2b/Drg1/Aurkb/Xrcc3/Msx2/Trip13/Wnt5a/Mtbp/Rps6ka2/Cdc23/Ik/Psmg2/Cep192/Cdca5/Kif20b/Lrp5/Smc3/Anapc11/Terf1/Sgo2a/Nsfl1c/Chmp5/Rcc1/Ereg/Anapc5/Cit/Mad1l1/Anapc15/Plk1/Mki67/Naa10/Ccsap/Zw10/Dync1li1/Nme6/Pebp1/Cdc14b/Chmp2a/Lif/Tubg1/L3mbtl1/Pcid2/Cul7/Hnrnpu/Bub1b/S…	81
GO:0008361	GO:0008361	regulation of cell size	86/5425	210/23174	1.09732e-08	2.89601e-07	1.76455e-07	Wnt3/Cdh4/Ifrd1/Rac1/Clcn3/Aqp1/Rab11a/Eif2b2/Eif4g2/Atp5g1/Cdk4/Lrrc8a/Rhoa/E2f4/Gdi1/Srf/Tnr/Slc12a5/Ndel1/Zfyve27/Akt3/Rab21/Cdkl3/Rtn4/Slc9a3r1/Hsp90aa1/Sema4d/Anxa7/Wnt5a/Dpysl2/Deptor/Rapgef3/Shank3/Gsk3b/Twf2/Tnfrsf12a/Hsp90ab1/Vegfa/Lars/Clns1a/Rptor/Myo5b/Fn1/Actr3/Olfm1/Abl1/Anapc2/Ngf/Epha7/Rufy3/Prkg2/P2rx7/Limk1/Plxna4/Mtpn/Slc6a12/Ret/Cyfip1/Sema4b/Pak1/Cttn/Rpl4/Dnm2/Ogt/Barhl2/Sem…	86
GO:0048145	GO:0048145	regulation of fibroblast proliferation	52/5425	107/23174	1.09998e-08	2.89601e-07	1.76455e-07	Ngfr/Pdgfb/Tgfb1/Med25/Aqp1/Cdk4/Zmiz1/Mmp9/Itgb3/Ctc1/B4galt7/Rasa1/Xrcc4/Fgf10/Wnt5a/Myc/Lta/Pmaip1/Cd74/Fth1/Grk2/Pdgfa/Fn1/Cdc73/Ddr2/E2f1/Ccna2/Nras/Pdgfc/Ski/Ereg/Anxa2/Rasgrf1/Mif/Fntb/Cd300a/Sirt6/Serpine1/Kmt2c/Fndc3b/Morc3/Wapl/Ccnb1/Zmpste24/Tgif1/Trim32/Jun/Dach1/Trp53/Gstp1/Sphk1/Btc	52
GO:0008637	GO:0008637	apoptotic mitochondrial changes	53/5425	110/23174	1.16299e-08	3.04907e-07	1.85781e-07	Hk2/Timm50/Ier3/Fam162a/Bid/Bcl2l1/Ppp2cb/Slc25a5/Mmp9/Mapk9/Prelid1/Ppif/Bnip3l/Cideb/Gsk3b/Pmaip1/Nptx1/Rhot2/Ndufs1/Hspd1/Bok/Mtch2/Jtb/Lmna/Pdcd5/Pycard/Vps35/Gclc/Cck/Ccar2/Parl/Aifm1/Higd1a/Mcl1/Naif1/Bmf/Mul1/Pla2g6/Cdkn2a/Plaur/Cd24a/Sfn/Chchd10/Jun/Mllt11/Gper1/Atpif1/Gsk3a/Bloc1s2/Bak1/Fxn/Trp53/Tmem102	53
GO:0010769	GO:0010769	regulation of cell morphogenesis involved in differentiation	125/5425	338/23174	1.1719e-08	3.05965e-07	1.86425e-07	Wnt3/Cdh4/Ifrd1/Rac1/Tiam1/Stk11/Coro1c/Rab11a/Eif2b2/Map2k1/Eif4g2/Atp5g1/Arpc2/Gdi1/Srf/Tnr/C1qbp/Ndel1/Zfyve27/Ywhah/Sgk1/Rab21/Actr2/Mapk9/Cdkl3/Rtn4/Itgb3/Nin/Numb/Carmil1/Sema4d/Wnt5a/Dpysl2/Nefm/Nefl/Dab2/Has2/Shank3/Gsk3b/Robo1/Twf2/Ache/Nfatc4/Tnfrsf12a/Vegfa/Nedd4l/Myo5b/Fn1/Actr3/Plxna2/Vim/Olfm1/Abl1/Zeb2/Anapc2/Caprin1/Mfn1/Ngf/Epha7/Dab1/Pdpn/Lrp8/Rufy3/Cit/Limk1/Cux1/Plxna4/Plxna1/…	125
GO:0071560	GO:0071560	cellular response to transforming growth factor beta stimulus	84/5425	204/23174	1.19789e-08	3.11451e-07	1.89768e-07	Cav2/Acvrl1/Acvr1b/Sox9/Mapk7/Itga3/Folr1/Ltbp1/Tgfb1/Stk11/Igf1r/Snx6/Cav1/Hyal2/Nlk/Smurf2/Gipc1/Fyn/Usp15/Appl2/Fut8/Ppm1a/Akr1c18/Fos/Gcnt2/Smad5/Bmpr1a/Dcp1a/Dab2/Skor1/Tab1/Hsp90ab1/Ldlrad4/Smad2/Ankrd1/Got1/Smad7/Cflar/Stk16/Actr3/Parp1/Bmp2/Nos3/Ski/Pxn/Zyx/Strap/Pdcd5/Furin/Usp9x/Pin1/Rnf111/Bmp8a/Dnm2/Foxh1/Zfyve9/Ccl2/Smad6/Nodal/Ovol2/Serpine1/Prdm16/Vasn/Cited2/Ltbp4/Sox5/Zfp451/Zfp3…	84
GO:0006119	GO:0006119	oxidative phosphorylation	48/5425	96/23174	1.25253e-08	3.24311e-07	1.97604e-07	Cox5a/Sdhd/Bid/Rhoa/Ndufs2/Cdk1/Dld/Uqcrb/Ppif/Dnajc15/Myc/Cyc1/Atp5o/Ndufv3/Ndufv2/Msh2/Uqcc2/Sdhaf2/Ndufb8/Atp5b/Shmt2/Uqcrc1/Ndufs1/Ndufa10/Myog/Ndufa8/Mtch2/Ndufaf1/Vcp/Stoml2/Slc25a33/Cox4i1/Cox7a2/Gadd45gip1/Ndufv1/Afg1l/Uqcrfs1/Ccnb1/Cox6a1/Pde12/Uqcrq/Chchd10/Sdhc/Fxn/Uqcr10/Ndufs8/Pgk1/Cycs	48
GO:0009119	GO:0009119	ribonucleoside metabolic process	38/5425	69/23174	1.38126e-08	3.56172e-07	2.17017e-07	Gnai3/Pemt/Gmpr2/Rab23/Ampd3/Aprt/Rhoa/Cad/Upp1/Guk1/Pycrl/Umps/Rhoq/Nt5c2/Hprt/Uck2/Nme7/Ak1/Ahcy/Mfn1/Gmps/Ampd2/Ak4/Cda/Ran/Ahcyl2/Nt5e/Nme6/Acpp/Lrrk2/Nme1/Efl1/Adk/Icmt/Gtpbp1/Impdh2/Mtap/Mocs1	38
GO:0006914	GO:0006914	autophagy	138/5425	383/23174	1.40549e-08	3.59462e-07	2.19021e-07	Gnai3/Hk2/Poldip2/Stk11/Supt5/Stat3/Ikbkg/Bid/Mcoln1/Rab23/Map2k1/Ubqln1/Hmox1/Eif4g2/Hap1/Ubqln4/Tmem208/Sirt2/Rnf5/Hspa8/Pip4k2b/Gabarap/Phf23/Atp6v0a1/Cdc37/Ubxn6/Nprl3/Vdac1/Srebf1/Sptlc2/Pacs2/Sptlc1/Anxa7/Bnip3l/Mtdh/Snap29/Gsk3b/Tfeb/Tmem173/Rmc1/Lars/Rab1b/Vti1a/Trim8/Tollip/Wdr45b/Pip4k2c/Htr2b/Capn10/Bok/Atg4b/Atg16l1/Pik3c2b/Optn/Pip4k2a/Abl1/Vps16/Nsfl1c/Map1lc3a/Dram2/Tlr2/Gba/Cisd2/…	138
GO:0061919	GO:0061919	process utilizing autophagic mechanism	138/5425	383/23174	1.40549e-08	3.59462e-07	2.19021e-07	Gnai3/Hk2/Poldip2/Stk11/Supt5/Stat3/Ikbkg/Bid/Mcoln1/Rab23/Map2k1/Ubqln1/Hmox1/Eif4g2/Hap1/Ubqln4/Tmem208/Sirt2/Rnf5/Hspa8/Pip4k2b/Gabarap/Phf23/Atp6v0a1/Cdc37/Ubxn6/Nprl3/Vdac1/Srebf1/Sptlc2/Pacs2/Sptlc1/Anxa7/Bnip3l/Mtdh/Snap29/Gsk3b/Tfeb/Tmem173/Rmc1/Lars/Rab1b/Vti1a/Trim8/Tollip/Wdr45b/Pip4k2c/Htr2b/Capn10/Bok/Atg4b/Atg16l1/Pik3c2b/Optn/Pip4k2a/Abl1/Vps16/Nsfl1c/Map1lc3a/Dram2/Tlr2/Gba/Cisd2/…	138
GO:0009142	GO:0009142	nucleoside triphosphate biosynthetic process	68/5425	155/23174	1.44134e-08	3.67132e-07	2.23695e-07	Atp5f1/Hk2/Tgfb1/Atp5d/Ier3/Stat3/Eno2/Map2k1/Atp5g1/Bcl2l1/Pgam1/Cad/Slc25a13/Aldoc/Atp5g3/Ddit4/Pfkl/Ogdh/Pgam2/Pfkp/Myc/Cyc1/Atp5j/Atp5o/Tpi1/Adpgk/Atp5b/Atp5a1/Atp5c1/Dtymk/Hdac4/Myog/Parp1/Nme7/Ak1/Mtch2/Eif6/Vcp/Stoml2/Ak4/Gale/P2rx7/Aldoa/Ldhd/Pkm/Mpi/Nme6/Pfkm/Mif/Ogt/Atp5h/Sirt6/Gpi1/Hk1/Nme1/Tigar/Adk/Foxk2/Entpd1/Prkaa1/Atp5k/Suclg1/Sphk2/Gapdh/Eno1b/Trp53/Pgk1/Impdh2	68
GO:0090316	GO:0090316	positive regulation of intracellular protein transport	60/5425	131/23174	1.4477e-08	3.67258e-07	2.23772e-07	Jup/Bcap31/Tgfb1/Akt2/Trim28/Arpc2/Cdc42/Nutf2/Dmap1/Hyal2/Myo1c/Fyn/Mdm2/Ywhae/Ppm1a/Xpo4/Rapgef3/Gsk3b/Hdac3/Rbm22/Kif20b/Hras/Actr3/Stom/Ect2/Pdcd10/Asph/Plk3/Rufy3/Ran/Edem1/C2cd5/Pdcd5/Ipo5/Pak1/Bag3/Ptpn5/Zpr1/Zic1/Ptgs2/Ice1/Oaz1/Ccl2/Ubr5/Mavs/Ripor1/Tardbp/Sfn/Slc35d3/Kcnb1/Prkaa1/Mtcl1/Mapk14/Gsk3a/Itgb1bp1/Mapk1/Ank3/B3gat3/Wipf1/Riok2	60
GO:0010634	GO:0010634	positive regulation of epithelial cell migration	64/5425	143/23174	1.48299e-08	3.74695e-07	2.28303e-07	Pdgfb/Sox9/Sp1/Itga3/Tgfb1/Stat5a/Gab2/Aqp1/Rab11a/Hspb1/Hmox1/Emc10/Rab25/Hyal1/Sash1/Itga2/Nfe2l2/Plcg1/Cd40/Mmp9/Pfn1/Map2k3/Akt3/Flt4/Rtn4/Itgb3/Map3k3/Fgf10/Wnt5a/Has2/Hdac7/Nus1/Smoc2/Vegfa/Hbegf/Atp5b/Atp5a1/Map4k4/Ppm1f/Abl1/Epb41l4b/Nos3/Ptgs2/Jcad/Gpi1/Fgf1/Serpine1/Rreb1/Prkd2/Amot/Arf6/Dock5/Foxc2/Igf2/Prkca/Adam17/Jun/Rhob/Fgf18/Dock1/Ptk2b/Itgb1bp1/Kdr/Prl2c2	64
GO:0071559	GO:0071559	response to transforming growth factor beta	85/5425	208/23174	1.49773e-08	3.769e-07	2.29646e-07	Cav2/Acvrl1/Acvr1b/Sox9/Mapk7/Itga3/Folr1/Ltbp1/Tgfb1/Stk11/Igf1r/Snx6/Cav1/Hyal2/Nlk/Smurf2/Gipc1/Fyn/Usp15/Appl2/Fut8/Ppm1a/Akr1c18/Fos/Gcnt2/Smad5/Bmpr1a/Dcp1a/Dab2/Skor1/Tab1/Hsp90ab1/Ldlrad4/Smad2/Ankrd1/Got1/Smad7/Cflar/Stk16/Actr3/Parp1/Bmp2/Nos3/Ski/Pxn/Zyx/Strap/Pdcd5/Furin/Usp9x/Pin1/Rnf111/Bmp8a/Dnm2/Foxh1/Zfyve9/Ccl2/Smad6/Nodal/Ovol2/Serpine1/Zfhx3/Prdm16/Vasn/Cited2/Ltbp4/Sox5/Zfp45…	85
GO:0071426	GO:0071426	ribonucleoprotein complex export from nucleus	36/5425	64/23174	1.56059e-08	3.91147e-07	2.38327e-07	Mcm3ap/Nup214/Supt6/Ddx39/Nxf1/Ddx39b/Gle1/Xpo1/Nup85/Nup155/Polr2d/Hhex/Thoc3/Rae1/Eif6/Nmd3/Ncbp1/Zfp593/Ran/Nup93/Thoc5/Xpot/Pcid2/Nup133/Nup88/Nup160/Nup107/Thoc7/Npm1/Abce1/Rrs1/Rps15/Srsf3/Rbm15b/Eif5a/Riok2	36
GO:0016575	GO:0016575	histone deacetylation	39/5425	72/23174	1.6652e-08	4.15703e-07	2.53289e-07	Tgfb1/Rbm14/Sirt2/Tada2a/Srebf1/Lpin1/Hdac7/Bcl6/Vegfa/Hdac3/Hdac4/Tbl1xr1/Zbtb7b/Hdac1/Sfpq/Rest/Smarcad1/Msl3/Morf4l2/Sirt6/Lrrk2/Ctbp1/Phb/Foxp3/Baz2a/Prkd2/Msl3l2/Tada3/Mta3/Sphk2/Hopx/Znhit1/Trp53/Morf4l1/Hdac10/Ing2/Suds3/Hdac8/Mta2	39
GO:1904814	GO:1904814	regulation of protein localization to chromosome, telomeric region	14/5425	15/23174	1.71894e-08	4.27417e-07	2.60427e-07	Cct3/Cct4/H2afy/Cct5/Gnl3l/Cct8/Terf1/Cct6a/Cct7/Dkc1/Cct2/Wrap53/Gnl3/Tcp1	14
GO:0043534	GO:0043534	blood vessel endothelial cell migration	54/5425	114/23174	1.79369e-08	4.44239e-07	2.70676e-07	Pdgfb/Acvrl1/Sp1/Jup/Tgfb1/Stat5a/Hspb1/Hmox1/Epha2/Rhoa/Srf/Nfe2l2/Plcg1/Cd40/Map2k3/Akt3/Map3k3/Sh3bp1/Hdac7/Emp2/Robo1/Nr4a1/Nus1/Vegfa/Csnk2b/Atp5b/Atp5a1/Adam8/Itgb1/Abl1/Notch1/Spred1/Pdcd10/Nos3/Ptgs2/Egr3/Jcad/Scarb1/Prkd2/Mmrn2/Amot/Clec14a/Foxc2/Igf2/Lemd3/Prkca/Adam17/Fgf18/Adtrp/Ptk2b/Itgb1bp1/Kdr/Grem1/Prl2c2	54
GO:0045787	GO:0045787	positive regulation of cell cycle	127/5425	347/23174	1.83289e-08	4.52161e-07	2.75503e-07	Ccnd2/Pdgfb/Ddx3x/Poldip2/Ube2c/Ccne1/Dbf4/Tgfb1/Med25/Cdkn1b/Rad23a/Stat5a/Phb2/Cul3/Pkn2/Rab11a/Igf1r/Tfap4/Ranbp1/Cdt1/Usp19/Cdk4/Rhoa/Cdk9/Hyal1/Sirt2/H2afy/Dyrk3/Birc5/Tbx3/Dync1h1/Ddx39b/Gipc1/Fbxo5/Cdk1/Mdm2/Ube2b/Slc6a4/Aurkb/Foxg1/Xrcc3/Msx2/Fgf10/Wnt5a/Myc/Mtbp/Hes1/Hsf1/Poc1a/Smoc2/Hsp90ab1/Cdca5/Kif20b/Uhrf2/Fosl1/Lrp5/Anapc11/Gli1/Rptor/Plk4/Terf1/Sgo2a/Cdc73/Myog/Abl1/Cdc25b/Nsfl1c/…	127
GO:0044419	GO:0044419	interspecies interaction between organisms	148/5425	419/23174	1.89817e-08	4.66428e-07	2.84196e-07	Cav2/Ddx3x/Smarcb1/Hpn/Sp1/Psmc3/Tgfb1/Kpna6/Rad23a/Pkn2/Aqp1/Srpk1/Pias4/Trim28/Tfap4/Snf8/Nectin4/Ptbp1/Cav1/Bcl2l1/Hyal2/Tsg101/Ube2i/Hspa8/Rxra/Eif3d/Slpi/Mmp9/Pfn1/Kpna2/Ddx39b/Snx3/Vta1/Itgb3/Ddx5/Nos2/Top2a/Trim27/F2rl1/Ripk3/Pabpc1/Myc/Tarbp2/Denr/Hsp90ab1/Vapa/Taf11/Etf1/Tslp/Lta/Cd74/Fam111a/Ddb1/Banf1/Grk2/Smc3/Trim8/P4hb/Chmp6/Ifitm1/Thoc3/Hspd1/Fn1/Atg16l1/Nr5a2/Eif2d/Nucks1/Usf1/Sto…	148
GO:0010970	GO:0010970	transport along microtubule	69/5425	159/23174	1.9399e-08	4.72974e-07	2.88185e-07	Spg7/Map2k1/Hspb1/Bloc1s6/Cdc42/Hap1/Dynll1/Ick/Cluap1/Kif1a/Hspa8/Ift52/Dync1h1/Ndel1/Ubb/Rab21/Kif3c/Kif1c/Actr10/Kif13a/Ap3b1/Nefm/Nefl/Nde1/Sod1/Mapk8ip3/Rab27b/Klc2/Cnih2/Arl3/Actr1a/Rhot2/Dst/Arl8a/Nme7/Kif5c/Ssna1/Map1a/Sfpq/Pex14/Arl8b/Lamp1/Ap3m2/Terf2/Fez1/Trak1/Ift57/Myo5a/Arhgap21/Actr1b/Bicd2/Stau1/Hnrnpu/Wdr34/Tmem108/Camsap3/Tmem201/Map6/Ttc26/Bloc1s2/Dtnbp1/Bloc1s3/Flot2/Ap3b2/Kif…	69
GO:0099111	GO:0099111	microtubule-based transport	69/5425	159/23174	1.9399e-08	4.72974e-07	2.88185e-07	Spg7/Map2k1/Hspb1/Bloc1s6/Cdc42/Hap1/Dynll1/Ick/Cluap1/Kif1a/Hspa8/Ift52/Dync1h1/Ndel1/Ubb/Rab21/Kif3c/Kif1c/Actr10/Kif13a/Ap3b1/Nefm/Nefl/Nde1/Sod1/Mapk8ip3/Rab27b/Klc2/Cnih2/Arl3/Actr1a/Rhot2/Dst/Arl8a/Nme7/Kif5c/Ssna1/Map1a/Sfpq/Pex14/Arl8b/Lamp1/Ap3m2/Terf2/Fez1/Trak1/Ift57/Myo5a/Arhgap21/Actr1b/Bicd2/Stau1/Hnrnpu/Wdr34/Tmem108/Camsap3/Tmem201/Map6/Ttc26/Bloc1s2/Dtnbp1/Bloc1s3/Flot2/Ap3b2/Kif…	69
GO:0006470	GO:0006470	protein dephosphorylation	93/5425	235/23174	2.12191e-08	5.15343e-07	3.14e-07	Ppm1j/Tgfb1/Stk11/Ppp5c/Timm50/Ptbp1/Ppp2r1a/Arpp19/Ppp2cb/Acp4/Ppp1cb/Ywhab/Akap1/Dusp6/Hsp90b1/Ptprb/Ppm1m/Fbxw11/Ppp2ca/Fkbp1b/Ywhae/Ppm1a/Ptprg/Ppp3cb/Ppp2r2a/Tab1/Rcan1/Sympk/Hsp90ab1/Ptpn2/Sdhaf2/Slc39a10/Ctdsp1/Ppm1f/Ptprn/Ppp1r7/Ptpn14/Ppp2r5a/Cdc25b/Ptpn1/Gba/Ptpn12/Ptp4a2/Ppp1r8/Ssu72/Ppp2r2c/Ppm1g/Ankle2/Sppl3/Ptpn5/Swap70/Dusp9/Ptpn7/Dusp4/Ubash3b/Pin1/Cdc25a/Gnai2/Fkbp1a/Cdc14b/Ctdp1…	93
GO:0006278	GO:0006278	RNA-dependent DNA biosynthetic process	35/5425	62/23174	2.17583e-08	5.24376e-07	3.19504e-07	Rpa1/Nhp2/Smg5/Cct3/Pnkp/Cct4/Map3k4/Exosc10/Aurkb/Ctc1/Hsp90aa1/Pinx1/Cct5/Hsp90ab1/Gnl3l/Cct8/Terf1/Xrcc5/Nop10/Cct6a/Cct7/Dkc1/Terf2/Cct2/Acd/Hnrnpu/Pif1/Wrap53/Stn1/Smg7/Hnrnpc/Mapk3/Mapk1/Tcp1/Ptges3	35
GO:0007004	GO:0007004	telomere maintenance via telomerase	35/5425	62/23174	2.17583e-08	5.24376e-07	3.19504e-07	Rpa1/Nhp2/Smg5/Cct3/Pnkp/Cct4/Map3k4/Exosc10/Aurkb/Ctc1/Hsp90aa1/Pinx1/Cct5/Hsp90ab1/Gnl3l/Cct8/Terf1/Xrcc5/Nop10/Cct6a/Cct7/Dkc1/Terf2/Cct2/Acd/Hnrnpu/Pif1/Wrap53/Stn1/Smg7/Hnrnpc/Mapk3/Mapk1/Tcp1/Ptges3	35
GO:0006275	GO:0006275	regulation of DNA replication	51/5425	106/23174	2.31425e-08	5.55598e-07	3.38528e-07	Rac1/Dbf4/Msh6/Cdt1/Cdc42/Cacybp/Msh3/Tnfaip1/Fbxo5/Cdk1/Lig3/Ctc1/Gtpbp4/Wrnip1/Fgf10/Atf1/Rfc2/Smc3/Gli1/Hras/Terf1/Nucks1/Cdan1/Pcna/Cst3/Ccna2/Stoml2/Pds5a/Cdc7/Rfc5/Ereg/Atg7/Mre11a/Inppl1/Map2k4/Ino80/Wdr18/Zfp365/Ciz1/Smarcal1/Timeless/Tspyl2/Smc1a/Wapl/Stn1/Zmpste24/Jun/Ankrd17/Dach1/Npm1/Trp53	51
GO:0098930	GO:0098930	axonal transport	33/5425	57/23174	2.34608e-08	5.61088e-07	3.41873e-07	Spg7/Hspb1/Bloc1s6/Hap1/Kif1a/Dync1h1/Ndel1/Rab21/Kif1c/Actr10/Ap3b1/Nefl/Sod1/Mapk8ip3/Rab27b/Cnih2/Dst/Arl8a/Kif5c/Map1a/Arl8b/Ap3m2/Terf2/Fez1/Trak1/Tmem108/Map6/Bloc1s2/Dtnbp1/Bloc1s3/Ap3b2/Kif1b/Ap3s2	33
GO:0048568	GO:0048568	embryonic organ development	168/5425	490/23174	2.37187e-08	5.65099e-07	3.44317e-07	Pdgfb/Sox9/Hoxb6/Tcf7/Sec24b/Hpn/Sp1/Tulp3/Hoxc11/Folr1/Rac1/Kmt2a/Tgfb1/Map2k1/Trim28/Epha2/Arid1a/Fzd3/Rarres2/Bcr/Hyal1/Phlda2/Fuz/Cluap1/Dll1/Aldh1a3/Srf/Abr/Ift52/Stk4/Wnt9b/Tbx3/Lhx1/Csf2/Hoxb1/Lrig3/Hnf1b/Slc9a3r1/Krt19/Foxg1/Tfap2a/Ptch1/Fgf10/Bmpr1a/Fgf9/Wnt5a/Spry2/Stk3/Osr2/Myc/Col2a1/Hes1/Hsf1/Scrib/Tra2b/Sod1/Vegfa/Tfeb/Birc6/Six2/Ercc3/Pcdh12/Smad2/Hhex/Gli1/Tnrc6c/Eif4a3/Plk4/Pdgfa…	168
GO:0050673	GO:0050673	epithelial cell proliferation	149/5425	424/23174	2.48316e-08	5.89373e-07	3.59107e-07	Cav2/Ngfr/Ccnd2/Pdgfb/Acvrl1/Wdr77/Sox9/Uhrf1/Hpn/Sp1/Ppard/Tgfb1/Cdkn1b/Stk11/Rps6ka1/Stat3/Stat5a/Phb2/Map2k1/Hmox1/Epha2/Cdc42/Cav1/Emc10/Hyal1/Cd34/Plcg1/Igfbp4/Suz12/Birc5/Etv4/Ift52/Akt3/Flt4/Rtn4/Hnf1b/Itgb3/Ern1/Nr1d1/Esr2/Sav1/Ptch1/Ctsl/Aggf1/Fgf10/Fst/Bmpr1a/Plau/Fgf9/Wnt5a/Tnfsf11/Dab2/Osr2/Myc/Mtss1/Has2/Hes1/Robo1/Nr4a1/Vegfa/Pold4/Bnc1/Gli1/Agap2/Atp5a1/Hras/Rptor/Cflar/Pdcl3/Ptprn…	149
GO:0002181	GO:0002181	cytoplasmic translation	46/5425	92/23174	2.50162e-08	5.91516e-07	3.60413e-07	Rpl8/Rpl15/Eif3d/Rpl19/Rwdd1/Drg1/Drg2/Eif5/Dph3/Mettl3/Denr/Etf1/Cpeb1/Eif2d/Zc3h15/Eif3m/Dph2/Rpl6/Cnbp/Ftsj1/Eif4ebp1/Aars/Rpsa/Eif2s3x/Rbm24/Ythdf2/Eif4h/Mcts2/Rps2/Rpl9/Rpl29/Dph6/Rpl38/Rpl36/Eif4b/Rpl18/Rpl11/Gspt1/Rpl9-ps6/Rplp0/Gspt2/Rpl31/Eif2s2/Dph1/Tma7/Hspa14	46
GO:2000278	GO:2000278	regulation of DNA biosynthetic process	55/5425	118/23174	2.69076e-08	6.33847e-07	3.86205e-07	Pdgfb/Acvrl1/Hnrnpd/Smg5/Cct3/Pnkp/Cct4/Map3k4/Exosc10/Ddx39b/Aurkb/Ctc1/Hsp90aa1/Pinx1/Cct5/Myc/Gsk3b/Rfc2/Smoc2/Hsp90ab1/Vegfa/Ankrd1/Gnl3l/Cct8/Terf1/Xrcc5/Nvl/Fam129b/Dnajc2/Rfc5/Cct6a/Cct7/Dkc1/Terf2/Cct2/Kcnk2/Acd/Tfdp1/Hnrnpu/Pif1/Prkd2/Wrap53/Stn1/Smg7/Gja1/Dach1/Npm1/Ptk2b/Trp53/Hnrnpc/Mapk3/Mapk1/Tcp1/Ptges3/Grem1	55
GO:0001510	GO:0001510	RNA methylation	36/5425	65/23174	2.71019e-08	6.36032e-07	3.87536e-07	Nsun5/Trmt1/Trmt10a/Emg1/Mettl1/Mettl16/Cbll1/Mettl2/Ftsj3/Nsun2/Dimt1/Mettl6/Mettl3/Wdr4/Hsd17b10/Tfb2m/Thumpd3/Ftsj1/Mto1/Trmt5/Trmt6/Bcdin3d/Fdxacb1/Mrm3/Nop2/Virma/Mettl8/Trmt10c/Cmtr2/Fbl/Tyw3/Trmt1l/Mettl15/Trmt61a/Rbm15b/Tarbp1	36
GO:0046496	GO:0046496	nicotinamide nucleotide metabolic process	67/5425	154/23174	2.74063e-08	6.40776e-07	3.90427e-07	Dlat/Hk2/Idh3g/Ier3/Stat3/Eno2/Dlst/Pgam1/Hsd11b1/Aldoc/Fdxr/Mdh2/Ddit4/Txnrd1/Pfkl/Mdh1/Ogdh/Pgam2/Dld/Pfkp/Tkt/Nadk2/Myc/Tpi1/Me2/Cbr2/Adpgk/Taldo1/Rpe/Hdac4/Myog/Mpc2/Gpd2/Mtch2/Idh3b/Eif6/Vcp/Gale/Kcnab2/Pgd/Nmnat1/Nadk/P2rx7/Qprt/Aldoa/Pdha1/G6pdx/Idh3a/Pkm/Mpi/Me1/Pfkm/Mif/Ogt/Sirt6/Gpi1/Hk1/Tigar/Foxk2/Nmnat2/Gpd1l/Prkaa1/Gapdh/Eno1b/Trp53/Pgk1/Ldha	67
GO:0061013	GO:0061013	regulation of mRNA catabolic process	56/5425	121/23174	2.7544e-08	6.416e-07	3.90929e-07	Tbrg4/Hnrnpd/Ptbp1/Hnrnpa0/Carhsp1/Mettl16/Igf2bp1/Mapkapk2/Fxr2/Btg2/Fastkd3/Samd4/Mettl3/Pabpc1/Noct/Pcbp4/Vegfa/Tnrc6c/Vim/Fastkd1/E2f1/Pum1/Ybx1/Rbm10/Cnot7/Tirap/Syncrip/Tent4a/Cnot6l/Apex1/Cnot1/Ago2/Larp1/Tob1/Rbm24/Pcid2/Hnrnpu/Ythdf2/Elavl1/Tardbp/Gtpbp1/Pde12/Thrap3/Zfp36/Zfp36l2/Nanos2/Tnrc6a/Nanos3/Npm1/Upf1/Hnrnpm/Hnrnpc/Polr2g/Plekhn1/Trim71/Samd4b	56
GO:1990542	GO:1990542	mitochondrial transmembrane transport	39/5425	73/23174	2.76889e-08	6.42587e-07	3.9153e-07	Tomm40/Timm50/Slc25a1/Letm1/Tomm40l/Timm23/Slc25a13/Timm13/Timm22/Timm9/Slc25a29/Dnajc15/Smdt1/Cyc1/Atp5o/Afg3l2/Grpel2/Sfxn2/Atp5b/Hspd1/Mpc2/Slc25a12/Timm10/Mcub/Stoml2/Slc25a33/Grpel1/Timm17b/Slc25a15/Slc25a38/Ucp2/Chchd4/Slc25a37/Slc25a28/Tst/Timm29/Mrpl18/Timm17a/Tomm20	39
GO:0051056	GO:0051056	regulation of small GTPase mediated signal transduction	100/5425	259/23174	2.81481e-08	6.50835e-07	3.96556e-07	Ngfr/Kctd10/Itga3/Sipa1l2/Tiam1/Cul3/Arhgef40/Arhgef18/Myo9b/Map2k1/Arpp19/Vav2/Ppp2cb/Bcr/Git1/Bnip2/Eps8/Cyth1/Timp2/Tnfaip1/Abr/Cyth4/Arrb1/Fgd6/Rtn4/F2rl2/F2rl1/Fgf10/Spata13/Spry2/Trio/Sh3bp1/Bcl6/Lztr1/Robo1/Psd2/Spry4/Arap3/Arhgdia/Fgd1/Hras/Farp1/Arhgef9/Itgb1/Als2/Map4k4/Gpr35/Ralgps2/Abl2/Abl1/Notch1/Ect2/Ngf/Notch2/Arhgef2/Arhgef19/Mfn2/Arhgdib/Kras/Sipa1l3/Rasgrp4/Mcf2l/Rasa3/Arhgef7/…	100
GO:0009145	GO:0009145	purine nucleoside triphosphate biosynthetic process	63/5425	142/23174	2.87606e-08	6.62551e-07	4.03695e-07	Atp5f1/Hk2/Tgfb1/Atp5d/Ier3/Stat3/Eno2/Map2k1/Atp5g1/Bcl2l1/Pgam1/Slc25a13/Aldoc/Atp5g3/Ddit4/Pfkl/Ogdh/Pgam2/Pfkp/Myc/Cyc1/Atp5j/Atp5o/Tpi1/Adpgk/Atp5b/Atp5a1/Atp5c1/Hdac4/Myog/Parp1/Nme7/Mtch2/Eif6/Vcp/Stoml2/Gale/P2rx7/Aldoa/Ldhd/Pkm/Mpi/Nme6/Pfkm/Mif/Ogt/Atp5h/Sirt6/Gpi1/Hk1/Nme1/Tigar/Adk/Foxk2/Entpd1/Prkaa1/Atp5k/Sphk2/Gapdh/Eno1b/Trp53/Pgk1/Impdh2	63
GO:0017148	GO:0017148	negative regulation of translation	61/5425	136/23174	2.89443e-08	6.6434e-07	4.04784e-07	Hnrnpd/Ddx3x/Stat3/Mettl16/Igf2bp1/Fxr2/Eif4ebp2/Rack1/Btg2/Shmt1/Eif2s1/Dhfr/Samd4/Mettl3/Mrpl13/Tnrc6c/Eif4a3/Cpeb1/Tyms/Cnot9/Ncl/Eif4e2/Rgs2/Eprs/Caprin1/Eif6/Eif4e/Pum1/Eif2ak1/Malsu1/Rps3/Eif4ebp1/Cnot7/Eif2ak3/Ilf3/Syncrip/Cnot6l/Cnot1/Ago2/Paip2/Larp1/Tob1/Rbm24/Ythdf2/Otud6b/Enc1/Zfp36/Zfp36l2/Eif4g1/Patl1/Prkca/Nanos2/Tnrc6a/Nanos3/Cnot10/Gapdh/Upf1/Ang/Plekhn1/Trim71/Samd4b	61
GO:0032388	GO:0032388	positive regulation of intracellular transport	82/5425	201/23174	2.91873e-08	6.67474e-07	4.06694e-07	Jup/Bcap31/Tgfb1/Akt2/Gab2/Trim28/Arpc2/Cdc42/Bcl2l1/Nutf2/Dmap1/Hyal2/Myo1c/Dync1h1/Fyn/Rab21/Mdm2/Ywhae/Ppm1a/Syk/Xpo4/Dab2/Rapgef3/Gsk3b/Hdac3/Rbm27/Rbm22/Kif20b/Hras/Capn10/Actr3/Stom/Ect2/Pdcd10/Asph/Scp2/Plk3/Khdrbs1/Fgr/Rufy3/Ran/Edem1/Erc1/C2cd5/Pdcd5/Ipo5/Pak1/Bag3/Ptpn5/Msn/Zpr1/Fez1/Vps11/Anxa2/Zic1/Ptgs2/Ice1/Oaz1/Ccl2/Ptpn23/Ubr5/Mavs/Ripor1/Tardbp/Sfn/Slc35d3/Kcnb1/Prkaa1/Vamp8/Mtcl…	82
GO:0090092	GO:0090092	regulation of transmembrane receptor protein serine/threonine kinase signaling pathway	91/5425	230/23174	3.0328e-08	6.91038e-07	4.21052e-07	Cav2/Acvrl1/Acvr1b/Itga3/Folr1/Ltbp1/Tgfb1/Stk11/Snx6/Chrd/Cav1/Smurf2/Sfrp5/Gipc1/Ube2o/Ppm1a/Msx2/Fgf10/Fst/Bmpr1a/Gdf10/Fgf9/Wnt5a/Dab2/Skor1/Hes1/Hsp90ab1/Csnk2b/Pou5f1/Ldlrad4/Smad2/Got1/Gdf11/Smad7/Parp1/Abl1/Notch1/Bmp2/Wwtr1/Notch2/Ski/Gdf3/Strap/Furin/Rbpms/Bmper/Pin1/Rnf111/Bmp8a/Nup93/Fkbp1a/Dnm2/Zfyve9/Smad6/Inhbb/Nodal/Ovol2/Tob1/Gdf7/Gdf15/Rbpj/Prdm16/Vasn/Cited2/Nbl1/Zfp451/Lemd2/O…	91
GO:0050772	GO:0050772	positive regulation of axonogenesis	49/5425	101/23174	3.09395e-08	7.02417e-07	4.27985e-07	Wnt3/Cdh4/Tiam1/Stk11/Rab11a/Eif2b2/Map2k1/Eif4g2/Atp5g1/Gdi1/Srf/Ndel1/Zfyve27/Rtn4/Nin/Sema4d/Nefl/Gsk3b/Robo1/Twf2/Ache/Tnfrsf12a/Vegfa/Myo5b/Fn1/Plxna2/Zeb2/Anapc2/Ngf/Rufy3/Limk1/Plxna4/Plxna1/Plxnd1/Cyfip1/Pak1/Dixdc1/Rpl4/Trak1/Map2k2/Lpar3/Sema7a/Disc1/Islr2/Ep300/Ntrk2/Map6/Fxn/Plxnc1	49
GO:0009303	GO:0009303	rRNA transcription	21/5425	29/23174	3.18759e-08	7.21062e-07	4.39345e-07	Smarcb1/Pwp1/Cavin1/Dedd/H2afy/H2afy2/Ippk/Spin1/Tcof1/Ncl/Polr1b/Smarca4/Gtf3c1/Mars/Cdkn2a/Cd3eap/Polr1a/Npm3/Npm1/Trp53/Ang	21
GO:1903362	GO:1903362	regulation of cellular protein catabolic process	93/5425	237/23174	3.4348e-08	7.72284e-07	4.70555e-07	Gna12/Bcap31/Dlgap1/Rad23a/Sgta/Ubqln1/Usp19/Ubqln4/Ube2g2/Sirt2/Uchl5/Cdk5rap3/Gipc1/Ubb/Mdm2/Sumo3/Mapk9/Rack1/Trib2/Sumo2/Hsp90aa1/Caml/Dab2/Psme1/Laptm4b/Csnk1e/Gsk3b/Hsp90ab1/Uqcc2/Anks1/Bag6/Csnk1a1/Il33/Csnk1d/Arih1/Smad7/Sumo1/Pdcl3/Psmd14/Map1a/Aurka/Gba/Ube2j1/Rad23b/Vcp/Rgp1/Plk3/Ube2k/Glmn/Edem1/Atg7/Furin/Plk1/Msn/Vps35/Vps11/Ldlr/Anxa2/Fbxo22/Gclc/Smarcc1/Trib1/Trib3/Psmf1/Ccar2/Ogt…	93
GO:0045732	GO:0045732	positive regulation of protein catabolic process	84/5425	208/23174	3.43867e-08	7.72284e-07	4.70555e-07	Sox9/Bcap31/Snx9/Ier3/Rad23a/Sgta/Ubqln1/Snf8/Sirt2/Smurf2/Mdm2/Fzr1/Sumo3/Mapk9/Rack1/Trib2/Sumo2/Gga3/Hsp90aa1/Lpcat1/Wnt5a/Dab2/Csnk1e/Cblb/Gsk3b/Uqcc2/Bag6/Ndfip1/Csnk1a1/Nedd4l/Ddb1/Il33/Csnk1d/Arih1/Adam8/Smad7/Sumo1/Atg4b/Pacsin3/Aurka/Gba/Vcp/Plk3/Edem1/Atg7/Plk1/Msn/Asb9/Vps35/Wwp2/Vps11/Ldlr/Fbxo22/Gclc/Trib1/Trib3/Snx33/Rhbdd3/Nsf/Tiparp/Oaz1/Lrrk2/Trim67/Socs5/Rilp/Usp5/Cop1/Disc1/Gja…	84
GO:0071901	GO:0071901	negative regulation of protein serine/threonine kinase activity	52/5425	110/23174	3.55855e-08	7.94454e-07	4.84064e-07	Kat2b/Mapk7/Chordc1/Cdkn1b/Tfap4/Cav1/Hyal2/H2afy/Cdk5rap3/Sfrp5/Dusp6/Prkar1a/Hmgcr/Spry2/Gsk3b/Stk38/Spry4/Lrp5/Hhex/Prkar1b/Rgs2/Abl1/Mapk8ip1/Spred1/Ptpn1/Gba/Dnaja1/Cdkn2c/Nr2f2/Pycard/Ptpn5/Plk1/Dusp9/Dusp4/Casp3/Prkar2a/Inppl1/Cd300a/Dusp5/Pkig/Spred3/Dusp10/Cblc/Sh2b3/Fem1a/Cdkn2a/Spred2/Hexim1/Prkca/Dusp7/Dtnbp1/Gstp1	52
GO:0072524	GO:0072524	pyridine-containing compound metabolic process	69/5425	161/23174	3.56275e-08	7.94454e-07	4.84064e-07	Dlat/Hk2/Idh3g/Ier3/Stat3/Eno2/Dlst/Pgam1/Hsd11b1/Aldoc/Fdxr/Mdh2/Ddit4/Txnrd1/Pfkl/Mdh1/Ogdh/Pgam2/Dld/Pfkp/Tkt/Nadk2/Myc/Tpi1/Me2/Cbr2/Adpgk/Taldo1/Rpe/Hdac4/Myog/Mpc2/Gpd2/Mtch2/Idh3b/Eif6/Vcp/Gale/Kcnab2/Pgd/Nmnat1/Nadk/P2rx7/Qprt/Aldoa/Pdha1/G6pdx/Idh3a/Pkm/Mpi/Me1/Pdxk/Pfkm/Mif/Ogt/Sirt6/Gpi1/Hk1/Tigar/Foxk2/Nmnat2/Gpd1l/Prkaa1/Gapdh/Eno1b/Trp53/Pgk1/Ldha/Pdxp	69
GO:0090287	GO:0090287	regulation of cellular response to growth factor stimulus	102/5425	267/23174	3.87074e-08	8.60074e-07	5.24046e-07	Cav2/Ngfr/Pdgfb/Acvrl1/Itga3/Folr1/Ltbp1/Tgfb1/Stk11/Snx6/Chrd/Cav1/Fuz/Dll1/Myo1c/Smurf2/Sfrp5/Gipc1/Ube2o/Ppm1a/Msx2/Fgf10/Fgf9/Wnt5a/Spry2/Dab2/Skor1/Hes1/Robo1/Smoc2/Hsp90ab1/Vegfa/Spry4/Ldlrad4/Smad2/Hhex/Got1/Cd63/Hgs/Fam20c/Smad7/Cflar/Abl1/Notch1/Ptpn1/Dok5/Ngf/Notch2/Ski/Flt1/Gdf3/Strap/Cyfip1/Furin/Bmper/Pin1/Rnf111/Dnm2/Jcad/Gpc1/Zfyve9/Fgf1/Smad6/Apln/Tob1/Runx2/Rbpj/Prdm16/Vasn/Cited…	102
GO:1901214	GO:1901214	regulation of neuron death	132/5425	368/23174	3.90329e-08	8.64242e-07	5.26585e-07	Ngfr/Dnajc5/Daxx/Ppp5c/Nqo1/Stat3/Prdx2/Hmox1/Ube2m/Snx6/Atp5g1/Cdc42/Bcl2l1/Rhoa/Crlf1/Elk1/Chp1/Cd34/Birc5/Arrb1/Ubb/Fyn/Unc5b/Ddit4/Cdc34/Rack1/Btg2/Esr2/Eif2s1/Psmc1/Fos/Tfap2a/Xrcc4/Wnt5a/Nefl/Hdac7/Hsf1/Cd200/Gsk3b/Sod1/Sncg/Abcc1/Nfatc4/Hsp90ab1/Vegfa/Glp1r/Ralbp1/Msh2/Hdac3/Pmaip1/Prdx3/Agap2/Adam8/Hras/Hspd1/Bok/Hdac4/Parp1/Capn2/Trp53bp2/Slc30a10/Fcgr2b/Optn/Barhl1/Nr4a2/Abl1/Tyro3/Pik3…	132
GO:0090501	GO:0090501	RNA phosphodiester bond hydrolysis	33/5425	58/23174	4.21983e-08	9.31038e-07	5.67285e-07	Nhp2/Nob1/Exosc10/Polr2i/Elac2/Ern1/Fcf1/Utp23/Bop1/Ncbp2/Rrp36/Rcl1/Exosc7/Exosc9/Exosc8/Exosc3/Ncbp1/Nol9/Fip1l1/Cpsf4/Cstf2/Eri1/Eri3/Kri1/Abt1/Ago2/Exosc2/Trir/Pde12/Cpsf6/Npm1/Rrs1/Tut1	33
GO:0010632	GO:0010632	regulation of epithelial cell migration	89/5425	225/23174	4.33496e-08	9.53084e-07	5.80717e-07	Pdgfb/Acvrl1/Sox9/Sp1/Itga3/Jup/Tgfb1/Stat5a/Gab2/Coro1c/Aqp1/Rab11a/Hspb1/Hmox1/Epha2/Rhoa/Emc10/Rab25/Hyal1/Stc1/Sash1/Itga2/Nfe2l2/Plcg1/Cd40/Mmp9/Pfn1/Map2k3/Akt3/Flt4/Patz1/Rtn4/Itgb3/Map3k3/Fgf10/Ptprg/Wnt5a/Has2/Sh3bp1/Hdac7/Emp2/Nus1/Smoc2/Vegfa/Csnk2b/Hbegf/Cd63/Atp5b/Atp5a1/Map4k4/Ppm1f/Adipor1/Glul/Abl1/Notch1/Spred1/Pdcd10/Epb41l4b/Nos3/Strap/Nr2f2/Bmper/Dnaja4/Ptgs2/Jcad/Ptpn23/Gpi1/…	89
GO:0030705	GO:0030705	cytoskeleton-dependent intracellular transport	72/5425	171/23174	4.37168e-08	9.57795e-07	5.83588e-07	Spg7/Map2k1/Hspb1/Bloc1s6/Cdc42/Hap1/Dynll1/Ick/Cluap1/Kif1a/Hspa8/Myo1c/Ift52/Dync1h1/Ndel1/Ubb/Rab21/Kif3c/Kif1c/Actr10/Kif13a/Ap3b1/Nefm/Nefl/Nde1/Sod1/Mapk8ip3/Rab27b/Klc2/Cnih2/Arl3/Actr1a/Rhot2/Dst/Arl8a/Nme7/Kif5c/Ssna1/Map1a/Sfpq/Pex14/Arl8b/Lamp1/Ap3m2/Terf2/Fez1/Trak1/Ift57/Myo5a/Arhgap21/Actr1b/Bicd2/Stau1/Hnrnpu/Wdr34/Map6d1/Tmem108/Camsap3/Tmem201/Hook2/Map6/Ttc26/Bloc1s2/Dtnbp1/Bloc…	72
GO:2001020	GO:2001020	regulation of response to DNA damage stimulus	84/5425	209/23174	4.43965e-08	9.69298e-07	5.90597e-07	Eef1e1/Ier3/Ercc1/Bid/Pias4/Cd44/Trim28/Bcl2l1/Ubqln4/Cdk9/Dyrk3/Ddx39b/Fbxo5/Actr2/Mdm2/Ddx5/Recql5/Wrnip1/Hnrnpk/Xrcc4/Ercc8/Fgf10/Myc/Hsf1/Pcbp4/Pmaip1/Cd74/Ankrd1/Rad9a/Mms19/Uimc1/Trip12/Parp1/Fh1/Smyd2/Abl1/Mtch2/Pcna/Spred1/Usp1/Rpa2/Casp9/Ogg1/Smg1/Rps3/Brcc3/Babam1/Fem1b/Cgas/Mif/Rfwd3/Ccar2/Thoc5/Sirt6/Abraxas1/Spred3/Ubr5/Zfp365/Tigar/Mcl1/Rtel1/Ppp1r10/Suv39h1/Wdr70/Timeless/Wrap53/Zm…	84
GO:0007088	GO:0007088	regulation of mitotic nuclear division	69/5425	162/23174	4.79492e-08	1.04323e-06	6.35642e-07	Pdgfb/Ube2c/Tgfb1/Cdkn1b/Phb2/Cul3/Igf1r/Ranbp1/Cdt1/Cdc42/Kif11/Anapc1/H2afy/Zfp207/Birc5/Ywhah/Fbxo5/Usp44/Drg1/Aurkb/Xrcc3/Trip13/Mtbp/Cdc23/Ik/Psmg2/Cep192/Cdca5/Kif20b/Lrp5/Smc3/Anapc11/Terf1/Nsfl1c/Chmp5/Rcc1/Ereg/Anapc5/Cit/Mad1l1/Anapc15/Plk1/Mki67/Naa10/Ccsap/Zw10/Dync1li1/Nme6/Pebp1/Cdc14b/Chmp2a/Tubg1/L3mbtl1/Pcid2/Cul7/Hnrnpu/Bub1b/Smc1a/Ccnb1/Igf2/Gen1/Nsmce2/Sphk1/Cdc26/Bub3/Btc/Chm…	69
GO:0031330	GO:0031330	negative regulation of cellular catabolic process	95/5425	245/23174	4.85681e-08	1.05304e-06	6.41619e-07	Hnrnpd/Poldip2/Timp1/Ier3/Stat3/Sgta/Hmox1/Eif4g2/Ptbp1/Usp19/Hnrnpa0/Ubqln4/Ube2g2/Igf2bp1/Sirt2/Rnf5/Mapkapk2/Timp2/Uchl5/Phf23/Cdk5rap3/Gipc1/Ddit4/Caml/Laptm4b/Pabpc1/Noct/Hsp90ab1/Vegfa/Lrpprc/Anks1/Bag6/Lars/Pdcl3/Htr2b/Hdac4/Dbi/Myog/Map1a/Mtch2/Cst3/E2f1/Ube2j1/Rgp1/Ybx1/Nmnat1/Cptp/Atg7/Furin/Rbm10/Dkc1/Vps35/Tirap/Fez1/Anxa2/Syncrip/Smarcc1/Psmf1/Ccar2/Usp36/Ogt/Tent4a/Sirt6/Lrrk2/Lzts1…	95
GO:0032886	GO:0032886	regulation of microtubule-based process	91/5425	232/23174	4.90768e-08	1.05675e-06	6.43884e-07	Kat2b/Chordc1/Rac1/Cdkn1b/Ccdc65/Ranbp1/Rbm14/Hap1/Cav1/Rhoa/Mid1ip1/Kif11/Trpv4/Prune1/Dync1h1/Sgk1/Nav3/Mdm1/Xpo1/Drg1/Kat2a/Nin/Xrcc3/Gsk3b/Cfap298/Poc1a/Diaph1/Cep192/Cdk2ap2/Cnih2/Smc3/Hdgfl3/Plk4/Terf1/Dst/Abl1/Map1a/Spef1/Nsfl1c/Mapre1/Stmn2/Rae1/Arhgef2/Chmp5/Gba2/Capzb/Rnf4/Hsph1/Fkbp4/Rps3/Pak1/Tacc2/Plk1/Lamp1/Cfap20/Ccsap/Dixdc1/Fez1/Dync1li1/Pdcd6ip/Rangrf/Chmp2a/Slain2/Bicd2/Ttll6/T…	91
GO:0045930	GO:0045930	negative regulation of mitotic cell cycle	91/5425	232/23174	4.90768e-08	1.05675e-06	6.43884e-07	Tgfb1/Cdkn1b/Ier3/Map3k20/Cdt1/Bcl2l1/Fzd3/Cacnb4/Zfp207/Timp2/Birc5/Cdk5rap3/Fbxo5/Zwint/Cdk1/Usp44/Mdm2/Prmt2/Btg2/Slc9a3r1/Aurkb/Top2a/Xrcc3/Trip13/Pinx1/Mtbp/Scrib/Msh2/Ik/Psmg2/Cep192/Rad9a/Cdk2ap2/Nabp2/Hras/Jade1/Terf1/Ctdsp1/Cdc73/Abl1/Rbl1/Dclre1b/Ints3/Orc1/Plk3/Rpa2/Miip/Kntc1/Mad1l1/Ezh2/Gpnmb/Mbd4/Anapc15/Plk1/Wee1/Naa10/Nae1/Mre11a/Zw10/Zwilch/Dync1li1/Nme6/Topbp1/Cdc14b/Rfwd3/Gadd4…	91
GO:0019362	GO:0019362	pyridine nucleotide metabolic process	67/5425	156/23174	5.05167e-08	1.08403e-06	6.60505e-07	Dlat/Hk2/Idh3g/Ier3/Stat3/Eno2/Dlst/Pgam1/Hsd11b1/Aldoc/Fdxr/Mdh2/Ddit4/Txnrd1/Pfkl/Mdh1/Ogdh/Pgam2/Dld/Pfkp/Tkt/Nadk2/Myc/Tpi1/Me2/Cbr2/Adpgk/Taldo1/Rpe/Hdac4/Myog/Mpc2/Gpd2/Mtch2/Idh3b/Eif6/Vcp/Gale/Kcnab2/Pgd/Nmnat1/Nadk/P2rx7/Qprt/Aldoa/Pdha1/G6pdx/Idh3a/Pkm/Mpi/Me1/Pfkm/Mif/Ogt/Sirt6/Gpi1/Hk1/Tigar/Foxk2/Nmnat2/Gpd1l/Prkaa1/Gapdh/Eno1b/Trp53/Pgk1/Ldha	67
GO:0008154	GO:0008154	actin polymerization or depolymerization	81/5425	200/23174	5.16529e-08	1.10163e-06	6.71224e-07	Rac1/Snx9/Scin/Wdr1/Arpc2/Nphs1/Rhoa/Arpc5/Capza2/Eps8/Myo1c/Pfn1/Mical1/Actr2/Pecam1/Trim27/Carmil1/Rasa1/Iqgap2/F2rl1/Mtss1/Sh3bp1/Twf1/Enah/Twf2/Bin1/Diaph1/Coro1b/Capn1/Pstpip2/Actr3/Arpc5l/Nckap1/Hax1/Tlr2/Tmod1/Gba2/Cap1/Capzb/Arpc3/Cit/Arpc1a/Arpc1b/Mtpn/Vasp/Cyfip1/Fchsd2/Coro1a/Pycard/Swap70/Cttn/Pstpip1/Brk1/Micall2/Bag4/Icam1/Csf3/Mical2/Fchsd1/Abitram/Prex1/Cdc42ep4/Arf6/Cdc42ep1/Actn…	81
GO:0031056	GO:0031056	regulation of histone modification	66/5425	153/23174	5.16881e-08	1.10163e-06	6.71224e-07	Kat2b/Smarcb1/Kmt2a/Supt6/Daxx/Tgfb1/Ruvbl2/Ctcf/Cdk9/H2afy/Tada2a/Arrb1/Sart3/Ube2b/Srebf1/Lpin1/Kat2a/L3mbtl2/Bcl6/Vegfa/Trip12/Fh1/Phf19/Zbtb7b/Lmna/Pax7/Nelfa/Mtf2/Atg7/Ogt/Setd5/Wbp2/Lif/Lrrk2/Ctbp1/Ubr5/Atg5/Mllt6/Jarid2/Kat7/Suv39h1/Foxp3/Wdr70/Zfp335/Bcor/Prkd2/Ccnb1/Zfp451/Zmpste24/Pygo2/Igf2/Tada3/Prmt6/Kdm3a/Kdm2a/Ep300/Sphk2/Znhit1/Trp53/Wdr61/Ing2/Mapk3/Ctcfl/Dppa2/Ube2n/Noc2l	66
GO:0006475	GO:0006475	internal protein amino acid acetylation	64/5425	147/23174	5.37389e-08	1.13861e-06	6.93761e-07	Kat2b/Smarcb1/Kmt2a/Tgfb1/Taf6l/Ruvbl2/Por/Ctcf/Dmap1/Tada2a/Arrb1/Mdh2/Jade2/Kat2a/Brd1/L3mbtl2/Naa50/Kansl2/Bag6/Jade1/Ing5/Tada1/Wdr5/Hat1/Kat14/Mrgbp/Actl6a/Crtc2/Lef1/Ep400/Hnf1a/Ruvbl1/Atg7/Sgf29/Msl3/Hcfc1/Morf4l2/Kat6a/Smarca4/Ogt/Setd5/Wbp2/Lif/Mbd3/Ctbp1/Phf20/Atg5/Kat7/Supt3/Foxp3/Mettl8/Zfp451/Zmpste24/Trrap/Msl3l2/Trim16/Tada3/Msl1/Ep300/Sphk2/Morf4l1/Mapk3/Msl2/Noc2l	64
GO:0061458	GO:0061458	reproductive system development	156/5425	453/23174	5.3787e-08	1.13861e-06	6.93761e-07	Pdgfb/Wdr77/Sox9/Dnmt3l/Tcf7/Sp1/Dlx3/Rtcb/Vwf/Ppard/Cdkn1b/Stk11/Eif2b5/Ercc1/Stat5a/Eif2b2/Map2k1/Zp3/Cd44/Igf1r/Trim28/Bcl2l1/Arid1a/Phlda2/Dedd/Mertk/Map3k4/Rxra/H3f3b/Ptgis/Stk4/Wnt9b/Tbx3/Lhx1/Arrb1/Csf2/Ubb/Map7/Patz1/Hnf1b/Krt19/Esr2/Ctsl/Hnrnpk/Fgf10/Fst/Fgf9/Wnt5a/Stk3/Hes1/Hsf1/Sod1/Hsp90ab1/Vegfa/Tfeb/Birc6/Msh2/Sox8/Pcdh12/Grk2/Fosl1/Sf1/Prdx3/Prdx4/Plk4/Ptprn/Notch1/Itga4/Itgav/Tyro…	156
GO:0009201	GO:0009201	ribonucleoside triphosphate biosynthetic process	63/5425	144/23174	5.45894e-08	1.14784e-06	6.99385e-07	Atp5f1/Hk2/Tgfb1/Atp5d/Ier3/Stat3/Eno2/Map2k1/Atp5g1/Bcl2l1/Pgam1/Cad/Slc25a13/Aldoc/Atp5g3/Ddit4/Pfkl/Ogdh/Pgam2/Pfkp/Myc/Cyc1/Atp5j/Atp5o/Tpi1/Adpgk/Atp5b/Atp5a1/Atp5c1/Hdac4/Myog/Parp1/Nme7/Mtch2/Eif6/Vcp/Stoml2/Gale/P2rx7/Aldoa/Ldhd/Pkm/Mpi/Nme6/Pfkm/Mif/Ogt/Atp5h/Sirt6/Gpi1/Hk1/Nme1/Tigar/Foxk2/Entpd1/Prkaa1/Atp5k/Sphk2/Gapdh/Eno1b/Trp53/Pgk1/Impdh2	63
GO:0018393	GO:0018393	internal peptidyl-lysine acetylation	63/5425	144/23174	5.45894e-08	1.14784e-06	6.99385e-07	Kat2b/Smarcb1/Kmt2a/Tgfb1/Taf6l/Ruvbl2/Por/Ctcf/Dmap1/Tada2a/Arrb1/Jade2/Kat2a/Brd1/L3mbtl2/Naa50/Kansl2/Bag6/Jade1/Ing5/Tada1/Wdr5/Hat1/Kat14/Mrgbp/Actl6a/Crtc2/Lef1/Ep400/Hnf1a/Ruvbl1/Atg7/Sgf29/Msl3/Hcfc1/Morf4l2/Kat6a/Smarca4/Ogt/Setd5/Wbp2/Lif/Mbd3/Ctbp1/Phf20/Atg5/Kat7/Supt3/Foxp3/Mettl8/Zfp451/Zmpste24/Trrap/Msl3l2/Trim16/Tada3/Msl1/Ep300/Sphk2/Morf4l1/Mapk3/Msl2/Noc2l	63
GO:0048146	GO:0048146	positive regulation of fibroblast proliferation	37/5425	69/23174	5.49383e-08	1.15132e-06	7.015e-07	Ngfr/Pdgfb/Tgfb1/Aqp1/Cdk4/Zmiz1/Itgb3/Ctc1/Rasa1/Xrcc4/Fgf10/Wnt5a/Myc/Cd74/Grk2/Pdgfa/Fn1/Ddr2/E2f1/Ccna2/Nras/Pdgfc/Ereg/Anxa2/Rasgrf1/Mif/Fntb/Sirt6/Serpine1/Kmt2c/Fndc3b/Wapl/Ccnb1/Tgif1/Jun/Sphk1/Btc	37
GO:0009206	GO:0009206	purine ribonucleoside triphosphate biosynthetic process	62/5425	141/23174	5.53035e-08	1.15511e-06	7.0381e-07	Atp5f1/Hk2/Tgfb1/Atp5d/Ier3/Stat3/Eno2/Map2k1/Atp5g1/Bcl2l1/Pgam1/Slc25a13/Aldoc/Atp5g3/Ddit4/Pfkl/Ogdh/Pgam2/Pfkp/Myc/Cyc1/Atp5j/Atp5o/Tpi1/Adpgk/Atp5b/Atp5a1/Atp5c1/Hdac4/Myog/Parp1/Nme7/Mtch2/Eif6/Vcp/Stoml2/Gale/P2rx7/Aldoa/Ldhd/Pkm/Mpi/Nme6/Pfkm/Mif/Ogt/Atp5h/Sirt6/Gpi1/Hk1/Nme1/Tigar/Foxk2/Entpd1/Prkaa1/Atp5k/Sphk2/Gapdh/Eno1b/Trp53/Pgk1/Impdh2	62
GO:0010001	GO:0010001	glial cell differentiation	92/5425	236/23174	5.84938e-08	1.21768e-06	7.41938e-07	Pdgfb/Sox9/Tgfb1/Nab1/Eif2b5/Stat3/Akt2/Eif2b2/Map2k1/Wdr1/Ndrg1/Cnp/Rhoa/Dll1/Sirt2/Cntnap1/B4galt5/Rtn4/Nr1d1/Fgf10/Mettl3/Hes1/Sod1/Prmt5/Tnfrsf21/Sox8/Bin1/Prpf19/Grk2/Rela/Nab2/Pard3/Actr3/Slc45a3/Abl2/Vim/Abl1/Notch1/Spint1/Bmp2/Mmp24/Lef1/Tlr2/Bag1/Dab1/Eif2b3/Hdac1/Ski/Eif2b4/Eif2b1/Dtx1/Kras/Ercc2/Il34/Smarca4/Ldlr/Sox10/Ppp3r1/Gpc1/Lif/Nkx6-1/Prdm8/Lgi4/Mycn/Zfp365/Egr2/Adgrg6/Dusp10/Da…	92
GO:0030111	GO:0030111	regulation of Wnt signaling pathway	108/5425	289/23174	6.03096e-08	1.25132e-06	7.62436e-07	Wnt3/Sox9/Ddx3x/Pfdn5/Itga3/Folr1/Tiam1/Stk11/Csnk1g2/Ruvbl2/Cav1/Fuz/Prdm15/Nlk/Stk4/G3bp1/Sfrp5/Snx3/Wif1/Ube2b/Kremen1/Hnf1b/Slc9a3r1/Ppm1a/Barx1/Spin1/Depdc1b/Fgf10/Fgf9/Wnt5a/Dab2/Stk3/Csnk1e/Gsk3b/Nfatc4/Atp6v0c/Pou5f1/Csnk1a1/Sdhaf2/Tnks2/Hhex/Csnk1d/Gli1/Jade1/Cdc73/Vangl2/Abl2/Lmx1a/Abl1/Zeb2/Notch1/Frzb/Bmp2/Gid8/Tbl1xr1/Wwtr1/Lef1/Tlr2/Dkk2/Invs/Vcp/Hdac1/Ctnnbip1/Hnf1a/Ruvbl1/Dkkl1/Fa…	108
GO:0009060	GO:0009060	aerobic respiration	38/5425	72/23174	6.39832e-08	1.32316e-06	8.06209e-07	Cox5a/Dlat/Sdhd/Oxa1l/Idh3g/Atp5d/Dlst/Cs/Sdhb/Mdh2/Ndufs7/Mdh1/Ogdh/Uqcrb/Sucla2/Adsl/Aco2/Sdhaf2/Shmt2/Fh1/Cat/Idh3b/Mtfr1/Vcp/Pdha1/Cox4i1/Idh3a/Pank2/Afg1l/Cox6a1/Cox10/Suclg1/Ide/Sdhc/Fxn/Uqcr10/Ndufs8/Cycs	38
GO:0043434	GO:0043434	response to peptide hormone	118/5425	323/23174	6.46883e-08	1.33335e-06	8.12412e-07	Cav2/Kat2b/Sp1/Eif2b5/Stat3/Stat5a/Akt2/Eif2b2/Igf1r/Cdk4/Cav1/Rarres2/Cad/Trpv4/Cacybp/Myo1c/Ndel1/Irf1/Akt3/Atp2b1/Sgk1/Socs2/Eif4ebp2/Appl2/Srebf1/Lpin1/Rab10/Serpina3n/Hnrnpk/Gkap1/Uchl3/Rangap1/Cyc1/Hsf1/Gsk3b/Nr4a1/C1qtnf12/Lpin2/Rhoq/Ptpn2/Grk2/Rela/Capn1/Vwa2/Cpeb1/Hadha/Capn10/Scly/Nucks1/Adipor1/Parp1/Slc30a10/Eprs/Usf1/Nr4a2/Zfp106/Ptpn1/Eif6/Sla2/Pld1/Anxa5/Zbtb7b/Ybx1/Eif2b3/Slc25a33…	118
GO:0031123	GO:0031123	RNA 3'-end processing	48/5425	100/23174	6.49967e-08	1.33477e-06	8.13278e-07	Supt5/Aplp1/Cdk9/Ccnt1/Exosc10/Ints2/Supv3l1/Elac2/Papola/Hsf1/Ncbp2/Sympk/Polr2d/Nelfe/Wdr33/Hsd17b10/Cpeb1/Exosc7/Cdc73/Clp1/Exosc9/Exosc8/Exosc3/Ncbp1/Ssu72/Fip1l1/Ints1/Cpsf4/Cstf2/Dkc1/Eri1/Eri3/Cpsf1/Exosc4/Ints14/Tent4a/Exosc2/Rprd1a/Virma/Ccnb1/Leo1/Trmt10c/Scaf8/Fbl/Cpsf3/Cpsf6/Exosc5/Tut1	48
GO:0045766	GO:0045766	positive regulation of angiogenesis	76/5425	185/23174	6.51834e-08	1.33477e-06	8.13278e-07	Acvrl1/Itga5/Hk2/Ramp2/Sp1/Jup/Stat3/Aqp1/Hspb1/Hmox1/Emc10/Hyal1/Dll1/Sash1/Notch4/Nfe2l2/Cd34/Plcg1/Cd40/Mmp9/Ptgis/Akt3/Rtn4/Itgb3/Map3k3/Aggf1/Wnt5a/Mtdh/Rapgef3/Hdac7/Cela1/Smoc2/Vegfa/Itgb1/Pdcl3/Abl1/Hc/Nras/Ecm1/Ddah1/Jak1/Nos3/Pxn/Flt1/Epha1/Bmper/Pkm/Ptgs2/Jcad/Sirt6/Btg1/Fgf1/Ago2/Hspb6/Nodal/Serpine1/Vash2/Camp/Prkd2/Psg22/Cxcr4/Pik3r6/Foxc2/Igf2/Lgals3/Prkca/Prkcb/Rhob/Hmga2/Fgf18/Pt…	76
GO:0051090	GO:0051090	regulation of DNA-binding transcription factor activity	139/5425	395/23174	6.56745e-08	1.34044e-06	8.16737e-07	Smarcb1/Jup/Ifrd1/Tgfb1/Stat3/Ikbkg/Phb2/Pias4/Prdx2/Ripk4/Hmox1/Igf1r/Cav1/Chp1/Ube2i/Srf/Cd40/Ptgis/Cdk5rap3/Sfrp5/Arrb1/Rwdd1/Peli1/Prmt2/Havcr2/Trib2/Psma6/Esr2/Sav1/Trim27/Syk/Ptch1/Msx2/Wnt5a/Tnfsf11/Ripk3/Mtdh/Stk3/Il1rap/Cd200/Rhebl1/Vegfa/Tmem173/Hdac3/Fosl1/Lrp5/Rela/Prdx3/Trim8/Adam8/Smad7/Cops5/Sumo1/Cflar/Il18rap/Rnf25/Lrrfip1/Hdac4/Traf5/Fcgr2b/Ddr2/Traf1/Cat/Ngf/Crtc2/Tlr2/Arhgef2/…	139
GO:0048638	GO:0048638	regulation of developmental growth	140/5425	399/23174	7.20668e-08	1.46614e-06	8.93323e-07	Wnt3/Cdh4/Ifrd1/Ppard/Daxx/Cdkn1b/Stat3/Stat5a/Rab11a/Eif2b2/Zp3/Por/Eif4g2/P2rx5/Atp5g1/Cdk4/Phlda2/Dll1/Gdi1/Srf/Tnr/Stk4/Ndel1/Zfyve27/Sfrp5/Wwc1/Ddx39b/Cdk1/Dusp6/Socs2/Rab21/Cdkl3/Rtn4/Hnf1b/Slc6a4/Sav1/Yy1/Sema4d/Ptch1/Hnrnpk/Bmpr1a/Fgf9/Wnt5a/Dpysl2/Stk3/Hsf1/Tomm70a/Gsk3b/Sod1/Twf2/Tnfrsf12a/Vegfa/Pi16/Hdac3/Afg3l2/Nedd4l/Tnks2/Gal/Tll2/Gli1/Myo5b/Fn1/Actr3/Rgs2/Olfm1/Abl1/Notch1/Anapc2/G…	140
GO:0007266	GO:0007266	Rho protein signal transduction	79/5425	195/23174	7.38372e-08	1.49729e-06	9.12307e-07	Ngfr/Gna12/Kctd10/Itga3/Rac1/Rhoc/Tiam1/Cul3/Arhgef40/Arhgef18/Myo9b/Cdc42/Rhoa/Vav2/Bcr/Eps8/Tnfaip1/Abr/Arrb1/Fgd6/Srgap1/Gna13/Pecam1/F2rl2/F2rl1/Spata13/Trio/Bcl6/Robo1/Rhoq/Arap3/Arhgdia/Fgd1/Farp1/Arhgef9/Rhot2/Itgb1/Als2/Gpr35/Vangl2/Abl2/Abl1/Ect2/Arhgef2/Pdpn/Arhgef19/Arhgdib/Mcf2l/Arhgef7/Ednra/Adgrg1/Cdh13/Rasgrf1/Arhgef5/Hacd3/Vav3/Fgd5/Sos2/Adrb1/Ripor1/Ctnnal1/Prex1/Plekhg5/Arhgef1/…	79
GO:0051148	GO:0051148	negative regulation of muscle cell differentiation	33/5425	59/23174	7.42475e-08	1.50076e-06	9.14417e-07	Pdgfb/Daxx/Ptbp1/Dll1/Med28/Yy1/Fgf9/Tomm70a/Pi16/Hdac3/Ankrd2/Cflar/Hdac4/Rgs2/Notch1/Bmp2/Nfatc2/Ybx1/Ereg/Ezh2/Bhlhe41/Pak1/G6pdx/Tnpo2/Nfatc3/Rbpms2/Nfatc1/Ctdp1/Foxo4/Msx1/Sox6/Ankrd17/Gsk3a	33
GO:1903313	GO:1903313	positive regulation of mRNA metabolic process	44/5425	89/23174	7.65386e-08	1.54209e-06	9.39602e-07	Hnrnpd/Mettl16/Hspa8/Btg2/Mettl3/Pabpc1/Hsf1/Ncbp2/Tra2b/Prpf19/Tnrc6c/Eif4a3/Cpeb1/Cdc73/Zfp64/Celf3/Ncbp1/Pum1/Rbm3/Cnot7/Cnot6l/Cnot1/Ago2/Rbmxl1/Tob1/Rbm24/Ythdf2/Ccnb1/Leo1/Gtpbp1/Thrap3/Zfp36/Zfp36l2/Nanos2/Tnrc6a/Nanos3/Upf1/Snrnp70/Nup98/Sf3b4/Dazap1/Polr2g/Plekhn1/Trim71	44
GO:0016573	GO:0016573	histone acetylation	61/5425	139/23174	7.69548e-08	1.54551e-06	9.41684e-07	Kat2b/Smarcb1/Kmt2a/Tgfb1/Taf6l/Ruvbl2/Ctcf/Dmap1/Tada2a/Arrb1/Jade2/Kat2a/Brd1/L3mbtl2/Naa50/Kansl2/Jade1/Ing5/Tada1/Wdr5/Hat1/Kat14/Mrgbp/Actl6a/Crtc2/Lef1/Ep400/Hnf1a/Ruvbl1/Atg7/Sgf29/Msl3/Hcfc1/Morf4l2/Kat6a/Smarca4/Ogt/Setd5/Wbp2/Lif/Mbd3/Ctbp1/Phf20/Atg5/Kat7/Supt3/Foxp3/Mettl8/Zfp451/Zmpste24/Trrap/Msl3l2/Trim16/Tada3/Msl1/Ep300/Sphk2/Morf4l1/Mapk3/Msl2/Noc2l	61
GO:0032869	GO:0032869	cellular response to insulin stimulus	78/5425	192/23174	7.75072e-08	1.55163e-06	9.45413e-07	Cav2/Kat2b/Sp1/Akt2/Igf1r/Cdk4/Rarres2/Myo1c/Ndel1/Akt3/Atp2b1/Sgk1/Socs2/Eif4ebp2/Appl2/Srebf1/Lpin1/Rab10/Hnrnpk/Gkap1/Uchl3/Gsk3b/C1qtnf12/Lpin2/Rhoq/Ptpn2/Grk2/Rela/Vwa2/Cpeb1/Capn10/Nucks1/Adipor1/Parp1/Eprs/Usf1/Zfp106/Ptpn1/Sla2/Zbtb7b/Ybx1/Slc25a33/Uso1/C2cd5/Cyfip1/Nucb2/Pde3b/Pak1/Eif4ebp1/Pkm/Smarcc1/Gnai2/Trib3/Inppl1/Ogt/Myo5a/Inhbb/Enpp1/H2afz/Mars/Ptpre/Shc1/Foxo4/Ptpn11/Trarg1/Fox…	78
GO:0001890	GO:0001890	placenta development	71/5425	170/23174	7.9827e-08	1.59298e-06	9.70608e-07	Pdgfb/Dnmt3l/Sp1/Dlx3/Rtcb/Vwf/Ppard/Cdkn1b/Map2k1/Trim28/Arid1a/Phlda2/Dedd/Map3k4/Rxra/Ptgis/Stk4/Csf2/Krt19/Ctsl/Stk3/Hes1/Hsf1/Hsp90ab1/Tfeb/Birc6/Pcdh12/Fosl1/Prdx3/Plk4/Itga4/Itgav/Spint1/Notch2/Lef1/Dnajb6/Tmed2/Hnf1a/Nr2f2/Nsdhl/St14/Eomes/Ptgs2/Lif/Pkd2/Hectd1/Nodal/Ovol2/Serpine1/Vash2/Prdm1/Cul7/Rbpj/Tex19.1/Cited2/Erf/Gjb3/Igf2/Krt8/Junb/Socs3/Mapk14/Grb2/Mapk3/Mapk1/Foxd3/Dazap1/Ccnf…	71
GO:0009108	GO:0009108	coenzyme biosynthetic process	77/5425	189/23174	8.12764e-08	1.61675e-06	9.85094e-07	Dlat/Hk2/Ier3/Stat3/Eno2/Pdk1/Fpgs/Mettl16/Pgam1/Aldoc/Fdxr/Pcbd1/Ddit4/Pfkl/Acsl6/Ogdh/Pgam2/Dld/Dcakd/Mthfd1/Pfkp/Dhfr/Nadk2/Myc/Gart/Tpi1/Gsto1/Adpgk/Coq10b/Atic/Hdac4/Myog/Mpc2/Coq4/Mtch2/Acss1/Eif6/Coq3/Ppcs/Gale/Akr1a1/Acot7/Nmnat1/Pank4/Nadk/Lias/P2rx7/Qprt/Aldoa/Pdha1/G6pdx/Pkm/Mpi/Pdxk/Pfkm/Mif/Spr/Ogt/Sirt6/Gpi1/Hk1/Pank2/Gch1/Tigar/Foxk2/Mthfd1l/Acacb/Nmnat2/Prkaa1/Mat2a/Gapdh/Eno1b/Tr…	77
GO:1903533	GO:1903533	regulation of protein targeting	31/5425	54/23174	8.15369e-08	1.61681e-06	9.85125e-07	Akt2/Arpc2/Gdi1/Myo1c/Fyn/Srebf1/Bnip3l/Hras/Actr3/Stom/Sirt4/C2cd5/Pdcd5/Pak1/Bag3/Ptpn5/Parl/Ogt/Ccl2/Lrrk2/Bag4/Kcne1/Cdkn2a/Kcnb1/Prkaa1/Mtcl1/Atpif1/Gsk3a/Itgb1bp1/Ank3/Siah3	31
GO:0051304	GO:0051304	chromosome separation	45/5425	92/23174	8.20275e-08	1.6214e-06	9.87926e-07	Cul3/Cdt1/Ppp2r1a/Ncaph2/Anapc1/Zfp207/Birc5/Fbxo5/Usp44/Recql5/Aurkb/Top2a/Xrcc3/Trip13/Cdc23/Ik/Psmg2/Cep192/Anapc11/Cenpx/Terf1/Anapc5/Cit/Mad1l1/Smarcad1/Anapc15/Plk1/Zw10/Dync1li1/Ncaph/Ncapd2/Pcid2/Eme1/Bub1b/Ccnb1/Csnk2a2/Gen1/Espl1/Nsmce2/Cdc26/Bub3/Eme2/Cenps/Csnk2a1/Riok2	45
GO:0098813	GO:0098813	nuclear chromosome segregation	97/5425	254/23174	8.40015e-08	1.6552e-06	1.00852e-06	Kpnb1/Ccne1/Phb2/Cul3/Rab11a/Cdc20/Cdt1/Ppp2r1a/Ncaph2/Anapc1/Sirt2/H2afy/Zfp207/Birc5/Phf23/Dync1h1/Fbxo5/Zwint/Usp44/Actr2/Ube2b/Aurkb/Top2a/Xrcc3/Trip13/Pinx1/Naa50/Hira/Sgo1/Cdc23/Bag6/Ik/Psmg2/Cep192/Incenp/Cdca5/Smc3/Anapc11/Cenpx/Chmp6/Cpeb1/Terf1/Sgo2a/Actr3/Cenpf/Ect2/Chmp5/Ndc1/Sfpq/Cdca8/Pds5a/Cenpc1/Ran/Anapc5/Cit/Mad1l1/Anapc15/Plk1/Naa10/Mre11a/Zw10/Dync1li1/Syde1/Chmp2a/Ino80/Smc4/…	97
GO:0006360	GO:0006360	transcription by RNA polymerase I	29/5425	49/23174	8.48509e-08	1.6667e-06	1.01552e-06	Smarcb1/Pwp1/Cavin1/Gtf2h1/Dedd/H2afy/H2afy2/Ippk/Rrn3/Tcof1/Bnc1/Wdr75/Ncl/Polr1e/Rasl11a/Eif2ak3/Smarca4/Gtf2h5/Baz2a/Mars/Ppp1r15a/Dhx33/Wdr43/Utp15/Pdcd7/Zmpste24/Cd3eap/Heatr1/Taf1a	29
GO:0043393	GO:0043393	regulation of protein binding	93/5425	241/23174	8.71625e-08	1.70565e-06	1.03926e-06	Pdgfb/Tiam1/Ruvbl2/Cdc42/Mark3/Cav1/Ppp2cb/Phlda2/Slpi/Traf4/Mmp9/Stk4/Arrb1/Pcbd1/Ppp2ca/Hspa4/Ace/Aurkb/Eif2s1/Hnrnpk/Wnt5a/Tnfsf11/Dab2/Stk3/Myc/Csnk1e/Hes1/Hsf1/Cblb/Gsk3b/Sympk/Nfatc4/Efhb/Hsp90ab1/Tmem173/Gnl3l/Hdac4/Actr3/Nvl/Abl2/Abl1/Itga4/Dut/Bmp2/Mapre1/Aurka/Nmd3/Ngf/Lef1/Adam15/Pex14/Ctnnbip1/Crmp1/Eif2b4/Tfip11/Eif2b1/Ran/Sppl3/Lfng/Actb/Plxnd1/Plk1/Arhgef7/Eif2ak3/Ubash3b/Tirap/Pin…	93
GO:0048608	GO:0048608	reproductive structure development	154/5425	449/23174	8.73786e-08	1.70565e-06	1.03926e-06	Pdgfb/Wdr77/Sox9/Dnmt3l/Tcf7/Sp1/Dlx3/Rtcb/Vwf/Ppard/Cdkn1b/Stk11/Eif2b5/Ercc1/Stat5a/Eif2b2/Map2k1/Zp3/Cd44/Igf1r/Trim28/Bcl2l1/Arid1a/Phlda2/Dedd/Mertk/Map3k4/Rxra/H3f3b/Ptgis/Stk4/Wnt9b/Tbx3/Lhx1/Arrb1/Csf2/Ubb/Map7/Patz1/Hnf1b/Krt19/Esr2/Ctsl/Hnrnpk/Fgf10/Fst/Fgf9/Wnt5a/Stk3/Hes1/Hsf1/Sod1/Hsp90ab1/Vegfa/Tfeb/Birc6/Msh2/Sox8/Pcdh12/Grk2/Fosl1/Sf1/Prdx3/Prdx4/Plk4/Ptprn/Notch1/Itga4/Itgav/Tyro…	154
GO:0046578	GO:0046578	regulation of Ras protein signal transduction	89/5425	228/23174	8.88131e-08	1.72827e-06	1.05304e-06	Ngfr/Kctd10/Itga3/Tiam1/Cul3/Arhgef40/Arhgef18/Myo9b/Map2k1/Arpp19/Vav2/Ppp2cb/Bcr/Git1/Eps8/Cyth1/Timp2/Tnfaip1/Abr/Cyth4/Arrb1/Fgd6/Rtn4/F2rl2/F2rl1/Fgf10/Spata13/Spry2/Trio/Bcl6/Lztr1/Robo1/Psd2/Spry4/Arap3/Arhgdia/Fgd1/Hras/Farp1/Arhgef9/Itgb1/Als2/Map4k4/Gpr35/Ralgps2/Abl2/Abl1/Notch1/Ect2/Ngf/Notch2/Arhgef2/Arhgef19/Mfn2/Arhgdib/Kras/Rasgrp4/Mcf2l/Rasa3/Arhgef7/Adgrg1/Rasgrf1/Dnm2/Arhgef5/V…	89
GO:0006354	GO:0006354	DNA-templated transcription, elongation	34/5425	62/23174	9.11331e-08	1.76793e-06	1.0772e-06	Supt6/Cdk12/Supt5/Map2k1/Cdk9/Ccnt1/Nelfb/Elof1/Nelfcd/Ddx39b/Polr2i/Supt4a/Recql5/Dab2/Nelfe/Cdc73/Eloa/Nelfa/Zfp326/Ezh2/Sox10/Ccar2/Thoc5/Gtf2h5/Pcid2/Adrm1/Hnrnpu/Leo1/Cbx7/Eapp/Elob/Wdr61/Gtf2f2/Eloc	34
GO:0070997	GO:0070997	neuron death	141/5425	404/23174	9.35551e-08	1.80931e-06	1.10242e-06	Ngfr/Dnajc5/Daxx/Ppp5c/Nqo1/Fam162a/Stat3/Akt2/Prdx2/Hmox1/Ube2m/Snx6/Atp5g1/Cdc42/Bcl2l1/Rhoa/Crlf1/Elk1/Chp1/Cd34/Birc5/Pigt/Arrb1/Ubb/Fyn/Unc5b/Ddit4/Cdc34/Rack1/Btg2/Esr2/Eif2s1/Psmc1/Fos/Tfap2a/Xrcc4/Plau/Wnt5a/Nefl/Hdac7/Hsf1/Cd200/Gsk3b/Sod1/Sncg/Abcc1/Ache/Nfatc4/Tnfrsf21/Hsp90ab1/Vegfa/Glp1r/Ralbp1/Msh2/Hdac3/Pmaip1/Prdx3/Agap2/Adam8/Hras/Hspd1/Bok/Hdac4/Parp1/Capn2/Trp53bp2/Slc30a10/Fcg…	141
GO:0018394	GO:0018394	peptidyl-lysine acetylation	66/5425	155/23174	9.40754e-08	1.81377e-06	1.10514e-06	Kat2b/Smarcb1/Kmt2a/Tgfb1/Taf6l/Ruvbl2/Por/Ctcf/Dmap1/Tada2a/Arrb1/Jade2/Kat2a/Brd1/L3mbtl2/Naa50/Kansl2/Bag6/Jade1/Ing5/Tada1/Wdr5/Hat1/Kat14/Mrgbp/Actl6a/Crtc2/Lef1/Hdac1/Ep400/Hnf1a/Ruvbl1/Atg7/Sgf29/Msl3/Hcfc1/Morf4l2/Kat6a/Smarca4/Ogt/Setd5/Wbp2/Lif/Mbd3/Ctbp1/Phf20/Atg5/Kat7/Supt3/Foxp3/Mettl8/Zfp451/Zmpste24/Trrap/Msl3l2/Trim16/Tada3/Prkaa1/Msl1/Ep300/Sphk2/Morf4l1/Mapk3/Msl2/Sox4/Noc2l	66
GO:0046128	GO:0046128	purine ribonucleoside metabolic process	32/5425	57/23174	1.03779e-07	1.99472e-06	1.21539e-06	Gnai3/Pemt/Gmpr2/Rab23/Ampd3/Aprt/Rhoa/Guk1/Rhoq/Nt5c2/Hprt/Nme7/Ak1/Ahcy/Mfn1/Gmps/Ampd2/Ak4/Ran/Ahcyl2/Nt5e/Nme6/Acpp/Lrrk2/Nme1/Efl1/Adk/Icmt/Gtpbp1/Impdh2/Mtap/Mocs1	32
GO:0033674	GO:0033674	positive regulation of kinase activity	161/5425	475/23174	1.07898e-07	2.06738e-06	1.25966e-06	Ccnd2/Tpd52l1/Pdgfb/Ddx3x/Rac1/Unc119/Daxx/Snx9/Tiam1/Tgfb1/Cdkn1b/Stk11/Mmd/Map3k20/Ikbkg/Map2k1/Cd44/Prdx2/Cdc42/Rhoa/Vav2/Map3k4/Sash1/Sdc4/Traf4/Cd40/Stk4/Avpi1/Arrb1/Map2k3/Stk10/Shc2/Ppp2ca/Map2k6/Ace/Itgb3/Map3k3/Ern1/Mink1/Dlg4/Hsp90aa1/Syk/Fgf10/Wnt5a/Tnfsf11/Dab2/Ripk3/Stk3/Tab1/Xrcc6/Emp2/Robo1/Sod1/Hsp90ab1/Vegfa/Mapk8ip3/Telo2/Cd74/Csf1r/Zfp91/Vldlr/Nab2/Agap2/Adam8/Hras/Rptor/Pdgfa/…	161
GO:0009116	GO:0009116	nucleoside metabolic process	43/5425	87/23174	1.08219e-07	2.06738e-06	1.25966e-06	Gnai3/Pemt/Gmpr2/Rab23/Ampd3/Aprt/Rhoa/Cad/Prpsap1/Upp1/Guk1/Pycrl/Umps/Rhoq/Nt5c2/Tk1/Hprt/Atic/Uck2/Nme7/Ak1/Ahcy/Mfn1/Gmps/Ampd2/Ak4/Cda/Ran/Ahcyl2/Prps1/Nt5e/Nme6/Acpp/Upb1/Lrrk2/Nme1/Efl1/Adk/Icmt/Gtpbp1/Impdh2/Mtap/Mocs1	43
GO:0006754	GO:0006754	ATP biosynthetic process	58/5425	131/23174	1.0941e-07	2.08378e-06	1.26965e-06	Atp5f1/Hk2/Tgfb1/Atp5d/Ier3/Stat3/Eno2/Map2k1/Atp5g1/Bcl2l1/Pgam1/Slc25a13/Aldoc/Atp5g3/Ddit4/Pfkl/Ogdh/Pgam2/Pfkp/Myc/Cyc1/Atp5j/Atp5o/Tpi1/Adpgk/Atp5b/Atp5a1/Atp5c1/Hdac4/Myog/Parp1/Mtch2/Eif6/Vcp/Stoml2/Gale/P2rx7/Aldoa/Ldhd/Pkm/Mpi/Pfkm/Mif/Ogt/Atp5h/Sirt6/Gpi1/Hk1/Tigar/Foxk2/Entpd1/Prkaa1/Atp5k/Sphk2/Gapdh/Eno1b/Trp53/Pgk1	58
GO:0098781	GO:0098781	ncRNA transcription	26/5425	42/23174	1.1072e-07	2.10233e-06	1.28096e-06	Smarcb1/Pwp1/Cavin1/Dedd/H2afy/H2afy2/Ippk/Spin1/Tcof1/Ncl/Polr1b/Celf3/Smarca4/Gtf3c1/Rpap2/Ice1/Snapc4/Mars/Uspl1/Cdkn2a/Cd3eap/Polr1a/Npm3/Npm1/Trp53/Ang	26
GO:0034976	GO:0034976	response to endoplasmic reticulum stress	89/5425	229/23174	1.12171e-07	2.12346e-06	1.29383e-06	Bcap31/Eif2b5/Ikbkg/Bid/Sgta/Ufd1/Ubqln1/Usp19/Bcl2l1/Ube2g2/Ppp2cb/Atf6b/Rnf5/Nfe2l2/Cdk5rap3/H13/Tmem129/Ubxn6/Hsp90b1/Dnajb12/Ern1/Tmx1/Eif2s1/Col4a3bp/Ero1l/Psmc6/Gsk3b/Ube2j2/Bag6/Pmaip1/Ptpn2/P4hb/Pdia4/Get4/Cops5/Bok/Fcgr2b/Atf6/Tor1a/Dnajc10/Ptpn1/Ufm1/Ube2j1/Vcp/Txndc12/Casp9/Ube4b/Ube2k/Erp29/Edem1/Casp3/Eif2ak3/Hyou1/Rasgrf1/Stt3b/Manf/Trib3/Trim13/Lrrk2/Man1b1/Aifm1/Uggt1/Tmem33/Nploc…	89
GO:0070203	GO:0070203	regulation of establishment of protein localization to telomere	5425-11-01	11/23174	1.14818e-07	2.16702e-06	1.32037e-06	Cct3/Cct4/Cct5/Cct8/Terf1/Cct6a/Cct7/Dkc1/Cct2/Wrap53/Tcp1	11
GO:0000470	GO:0000470	maturation of LSU-rRNA	19/5425	26/23174	1.16319e-07	2.17804e-06	1.32709e-06	Nhp2/Rsl1d1/Znhit3/Ftsj3/Gtpbp4/Bop1/Wdr12/Nol9/Mrpl1/Rpf2/Urb1/Rpl7/Npm1/Las1l/Rpl7a/Rpl35/Snu13/Rpl7l1/Znhit6	19
GO:0010833	GO:0010833	telomere maintenance via telomere lengthening	39/5425	76/23174	1.16419e-07	2.17804e-06	1.32709e-06	Rpa1/Nhp2/Smg5/Cct3/Pnkp/Cct4/Map3k4/Exosc10/Aurkb/Ctc1/Hsp90aa1/Pinx1/Cct5/Hsp90ab1/Tnks2/Gnl3l/Cct8/Terf1/Xrcc5/Parp1/Nop10/Dclre1b/Cct6a/Cct7/Dkc1/Terf2/Cct2/Acd/Rtel1/Hnrnpu/Pif1/Wrap53/Stn1/Smg7/Hnrnpc/Mapk3/Mapk1/Tcp1/Ptges3	39
GO:0006368	GO:0006368	transcription elongation from RNA polymerase II promoter	28/5425	47/23174	1.16445e-07	2.17804e-06	1.32709e-06	Supt6/Cdk12/Supt5/Map2k1/Cdk9/Nelfb/Elof1/Nelfcd/Polr2i/Supt4a/Recql5/Dab2/Nelfe/Cdc73/Eloa/Nelfa/Ezh2/Sox10/Pcid2/Adrm1/Hnrnpu/Leo1/Cbx7/Eapp/Elob/Wdr61/Gtf2f2/Eloc	28
GO:0006898	GO:0006898	receptor-mediated endocytosis	87/5425	223/23174	1.26875e-07	2.36607e-06	1.44165e-06	Cav2/Ramp2/Unc119/Snx9/Ankrd13d/Hap1/Cav1/Dll1/Sirt2/Arrb1/Rab21/Dbnl/Itgb3/Dlg4/Numb/Amn/Syk/Hnrnpk/Gtf2h2/Dab2/Scrib/Ap2m1/Lmbr1l/Ache/Vegfa/Grk2/Vldlr/Cd63/Atp5b/Mkln1/Itgb1/Pard3/Smap1/Htr2b/Sele/Fcgr2b/Mrc1/Dnm1/Itga4/Snap25/Clta/Sgip1/Eps15/Cap1/Snx17/Scarb2/Cd9/Sh3gl3/Fchsd2/Ptpn5/Cttn/Ldlr/Anxa2/Trf/Dnajc13/Micall1/Dnm2/Ppp3r1/Nsf/Plcg2/Cbl/Cd300a/Ap2b1/Apln/Serpine1/Slc9b2/Hip1/Pacsin1/I…	87
GO:0051306	GO:0051306	mitotic sister chromatid separation	33/5425	60/23174	1.27944e-07	2.37893e-06	1.44949e-06	Cul3/Cdt1/Ppp2r1a/Ncaph2/Anapc1/Zfp207/Birc5/Fbxo5/Usp44/Aurkb/Xrcc3/Trip13/Cdc23/Ik/Psmg2/Cep192/Anapc11/Terf1/Anapc5/Cit/Mad1l1/Anapc15/Plk1/Zw10/Dync1li1/Pcid2/Bub1b/Ccnb1/Gen1/Nsmce2/Cdc26/Bub3/Riok2	33
GO:0051881	GO:0051881	regulation of mitochondrial membrane potential	40/5425	79/23174	1.29165e-07	2.39452e-06	1.45899e-06	Ngfr/Akt2/Bid/Atp5g1/Clic1/Bcl2l1/Ubb/Hebp2/Rack1/Prelid1/Bnip3l/Myc/Gsk3b/Sod1/Pmaip1/Prdx3/Got1/Oga/Ndufs1/Bok/Parp1/Mtch2/Vcp/Stoml2/Slc25a33/P2rx7/Gclc/Cck/Ucp2/Lrrk2/Pank2/Rnf122/Mul1/Tcl1/Tspo/Cdkn2a/Mllt11/Atpif1/Bak1/Kdr	40
GO:0006733	GO:0006733	oxidoreduction coenzyme metabolic process	71/5425	172/23174	1.38769e-07	2.56498e-06	1.56285e-06	Dlat/Hk2/Idh3g/Ier3/Stat3/Eno2/Dlst/Pgam1/Hsd11b1/Aldoc/Fdxr/Mdh2/Ddit4/Txnrd1/Pfkl/Mdh1/Ogdh/Pgam2/Dld/Pfkp/Hmgcr/Tkt/Nadk2/Myc/Tpi1/Me2/Cbr2/Adpgk/Taldo1/Coq10b/Rpe/Hdac4/Myog/Mpc2/Coq4/Gpd2/Mtch2/Idh3b/Eif6/Coq3/Vcp/Gale/Kcnab2/Pgd/Nmnat1/Nadk/P2rx7/Qprt/Aldoa/Pdha1/G6pdx/Idh3a/Pkm/Mpi/Me1/Pfkm/Mif/Ogt/Sirt6/Gpi1/Hk1/Tigar/Foxk2/Nmnat2/Gpd1l/Prkaa1/Gapdh/Eno1b/Trp53/Pgk1/Ldha	71
GO:2001242	GO:2001242	regulation of intrinsic apoptotic signaling pathway	70/5425	169/23174	1.44613e-07	2.66373e-06	1.62302e-06	Lck/Ddx3x/Mapk7/Bcap31/Ikbkg/Bid/Pias4/Map2k1/Hspb1/Cd44/Ubqln1/Trap1/Cav1/Bcl2l1/Nfe2l2/Mmp9/Ubb/Mdm2/Rack1/Slc9a3r1/Bdkrb2/Hnrnpk/Vdac2/Ppif/Ripk3/Rrn3/Sod1/Ivns1abp/Ralbp1/Ptpn2/Cd74/Rad9a/P4hb/Ankrd2/Bok/Parp1/Mapk8ip1/Mtch2/Ptpn1/Dnaja1/Txndc12/Hdac1/Sfpq/Erp29/Hsph1/Ybx3/Rps3/Pycard/Nox1/Nono/Eif2ak3/Hyou1/Dapk2/Ptgs2/Mif/Ccar2/Parl/G2e3/Lrrk2/Mcl1/Plaur/Msx1/Trim32/S100a8/Spop/Rpl11/Trp53/…	70
GO:0007091	GO:0007091	metaphase/anaphase transition of mitotic cell cycle	31/5425	55/23174	1.44962e-07	2.66373e-06	1.62302e-06	Cul3/Cdt1/Anapc1/Zfp207/Birc5/Fbxo5/Usp44/Aurkb/Xrcc3/Trip13/Cdc23/Ik/Psmg2/Cep192/Anapc11/Terf1/Anapc5/Cit/Mad1l1/Anapc15/Plk1/Zw10/Dync1li1/Pcid2/Bub1b/Ccnb1/Gen1/Nsmce2/Cdc26/Bub3/Riok2	31
GO:0050770	GO:0050770	regulation of axonogenesis	80/5425	201/23174	1.499e-07	2.74641e-06	1.6734e-06	Wnt3/Cdh4/Ifrd1/Tiam1/Stk11/Rab11a/Eif2b2/Map2k1/Eif4g2/Atp5g1/Gdi1/Srf/Tnr/Ndel1/Zfyve27/Rab21/Cdkl3/Rtn4/Nin/Sema4d/Wnt5a/Dpysl2/Nefm/Nefl/Gsk3b/Robo1/Twf2/Ache/Tnfrsf12a/Vegfa/Myo5b/Fn1/Actr3/Plxna2/Vim/Olfm1/Abl1/Zeb2/Anapc2/Ngf/Epha7/Dab1/Rufy3/Limk1/Plxna4/Plxna1/Ret/Plxnd1/Cyfip1/Sema4b/Pak1/Cttn/Dixdc1/Rpl4/Trak1/Dnm2/Barhl2/Cacna1a/Sema3f/Map2k2/Nkx6-1/Zswim4/Fstl4/Lpar3/Sema7a/Wdr36/Dis…	80
GO:0072330	GO:0072330	monocarboxylic acid biosynthetic process	98/5425	260/23174	1.50508e-07	2.74951e-06	1.67528e-06	Hk2/Srr/Abhd3/Ier3/Stat3/Eno2/Elovl1/Mid1ip1/Pgam1/Acsf3/Aldh1a3/Aldoc/Ptgis/Acadvl/Ddit4/Pfkl/Mapk9/Ogdh/Pgam2/Srebf1/Nr1d1/Pfkp/Akr1c18/Myc/Tpi1/Stard4/Cd74/Fads3/Fasn/Hoga1/Scd3/Scd2/Adpgk/Acadl/Cyp27a1/Pecr/Hdac4/Slc45a3/Myog/Lpgat1/Olah/Ptges2/Dhrs9/Mtch2/Acss1/Eif6/Abcd3/Gale/Mecr/Acot7/Lias/P2rx7/Prkab1/Hnf1a/Aldoa/Ndufab1/Star/Tecr/Elovl4/Acsbg1/Pkm/Mpi/Elovl5/Ptgs2/Trib3/Pfkm/Mif/Hacd3/O…	98
GO:0007178	GO:0007178	transmembrane receptor protein serine/threonine kinase signaling pathway	126/5425	355/23174	1.54662e-07	2.81719e-06	1.71652e-06	Cav2/Acvrl1/Acvr1b/Itga3/Folr1/Ltbp1/Tgfb1/Stk11/Snx6/Rbm14/Chrd/Cav1/Nlk/Smurf2/Sfrp5/Gipc1/Usp15/Appl2/Jade2/Ddx5/Ube2o/Fut8/Ppm1a/Fos/Gcnt2/Msx2/Smad5/Fgf10/Fst/Bmpr1a/Gdf10/Dcp1a/Fgf9/Wnt5a/Dab2/Skor1/Tab1/Hes1/Hsp90ab1/Csnk2b/Pou5f1/Ldlrad4/Smad2/Got1/Gdf11/Smad7/Parp1/Vim/Abl1/Notch1/Bmp2/Ppm1l/Wwtr1/Notch2/Lef1/Ski/Pxn/Hnf1a/Zyx/Gdf3/Strap/Furin/Usp9x/Rbpms/Bmper/Pin1/Rnf111/Trf/Bmp8a/Nup9…	126
GO:0000288	GO:0000288	nuclear-transcribed mRNA catabolic process, deadenylation-dependent decay	29/5425	50/23174	1.5681e-07	2.84804e-06	1.73532e-06	Btg2/Samd4/Dcp1a/Pabpc1/Noct/Polr2d/Tnrc6c/Exosc7/Exosc9/Exosc8/Exosc3/Cnot7/Tent4a/Cnot6l/Cnot1/Ago2/Lsm1/Tob1/Exosc2/Pde12/Zfp36/Zfp36l2/Patl1/Nanos2/Tnrc6a/Nanos3/Exosc5/Polr2g/Samd4b	29
GO:0032868	GO:0032868	response to insulin	87/5425	224/23174	1.60191e-07	2.90104e-06	1.76761e-06	Cav2/Kat2b/Sp1/Akt2/Igf1r/Cdk4/Rarres2/Cad/Trpv4/Myo1c/Ndel1/Akt3/Atp2b1/Sgk1/Socs2/Eif4ebp2/Appl2/Srebf1/Lpin1/Rab10/Hnrnpk/Gkap1/Uchl3/Gsk3b/C1qtnf12/Lpin2/Rhoq/Ptpn2/Grk2/Rela/Vwa2/Cpeb1/Hadha/Capn10/Scly/Nucks1/Adipor1/Parp1/Eprs/Usf1/Zfp106/Ptpn1/Eif6/Sla2/Zbtb7b/Ybx1/Slc25a33/Uso1/C2cd5/Cyfip1/Nucb2/Pde3b/Pak1/Eif4ebp1/Pkm/Smarcc1/Gnai2/Trib3/Inppl1/Meak7/Ogt/Myo5a/Inhbb/Enpp1/Vgf/Egr2/H2af…	87
GO:0032271	GO:0032271	regulation of protein polymerization	83/5425	211/23174	1.61232e-07	2.91147e-06	1.77397e-06	Rac1/Snx9/Scin/Cdkn1b/Arpc2/Nphs1/Cav1/Rhoa/Arpc5/Prune1/Capza2/Eps8/Myo1c/Pfn1/Sgk1/Actr2/Nav3/Drg1/Pecam1/Nin/Hsp90aa1/Trim27/Carmil1/Rasa1/Iqgap2/Vdac2/Twf1/Twf2/Bin1/Coro1b/Capn1/Terf1/Actr3/Arpc5l/Abl1/Nckap1/Mapre1/Stmn2/Hax1/Tlr2/Tmod1/Gba2/Capzb/Arpc3/Arpc1a/Arpc1b/Mtpn/Fkbp4/Vasp/Cyfip1/Fchsd2/Coro1a/Rps3/Pak1/Pycard/Cttn/Rangrf/Brk1/Slain2/Bag4/Icam1/Csf3/Fchsd1/Abitram/Tbcd/Prex1/Eml2/…	83
GO:1902903	GO:1902903	regulation of supramolecular fiber organization	123/5425	345/23174	1.63655e-07	2.94674e-06	1.79546e-06	Rac1/Rhoc/Snx9/Scin/Cdkn1b/Wdr1/Arpc2/Nphs1/Cav1/Rhoa/Mid1ip1/Arpc5/Trpv4/Fhod1/Hspa8/Prune1/Capza2/Eps8/Sdc4/Myo1c/Pfn1/Sgk1/Actr2/Nav3/Drg1/Pecam1/Nin/Trim27/Carmil1/Rasa1/Iqgap2/F2rl1/Mtss1/Sh3bp1/Twf1/Rapgef3/Shank3/Twf2/Bin1/Coro1b/Capn1/Hdgfl3/Terf1/Ppm1f/Actr3/Arpc5l/Abl1/Nckap1/Map1a/Spef1/Mapre1/Stmn2/Hax1/Tlr2/Arhgef2/Tmod1/Gba2/Capzb/Arpc3/Cit/Pxn/Arpc1a/Arpc1b/Limk1/Mtpn/Epha1/Fkbp4/V…	123
GO:0042692	GO:0042692	muscle cell differentiation	137/5425	394/23174	1.80846e-07	3.24694e-06	1.97837e-06	Cav2/Pdgfb/Sox9/Ramp2/Ifrd1/Supt6/Daxx/Tgfb1/Wdr1/Ptbp1/Nphs1/Homer1/Arid1a/Mymk/Cdk9/Bnip2/Cacybp/Dll1/Srf/Plekho1/Med28/Rxra/H3f3b/Cacnb4/Kdm6b/Tbx3/Ddx39b/Asf1a/Mypn/Sgcd/Prkar1a/Krt19/Kat2a/Yy1/Ptcd2/Fgf10/Fgf9/Bin3/Hes1/Hira/Tomm70a/Gsk3b/Rcan1/Tarbp2/Nfatc4/Vegfa/Pi16/Bin1/Hdac3/Afg3l2/Megf10/Ankrd2/Itgb1/Cflar/Hdac4/Rgs2/Tnnt2/Myog/Capn2/Vangl2/Notch1/Bmp2/Nfatc2/Ptgfrn/Lmna/Tmod1/Ybx1/Cap…	137
GO:0001666	GO:0001666	response to hypoxia	80/5425	202/23174	1.91705e-07	3.43206e-06	2.09117e-06	Sdhd/Ppard/Fam162a/Hmox2/Hif3a/Aqp1/Map2k1/Ubqln1/Hmox1/Pdk1/Usp19/Cav1/Sirt2/Nfe2l2/Cd34/Ptgis/Aldh3a1/Hsp90b1/Ddit4/Prmt2/Rtn4/Nos2/Camk2g/Plau/Bnip3l/Myc/Vegfa/Cbs/Vldlr/P4hb/Adam8/Cpeb1/Bach1/Usf1/Nr4a2/Notch1/Cat/Bmp2/Chrna4/Ddah1/Plk3/Gnb1/Rest/Flt1/Itpr2/Ryr1/Pak1/Eif4ebp1/Ednra/Nfatc3/Cryab/Hyou1/Rora/Ucp2/Ogt/Wtip/Kcnk2/Tigar/Higd1a/Egr1/Rbpj/Suv39h1/Vasn/Cited2/Adora1/Cd24a/Kcnk3/Adam17…	80
GO:0034404	GO:0034404	nucleobase-containing small molecule biosynthetic process	69/5425	167/23174	1.98169e-07	3.53768e-06	2.15552e-06	Hk2/Gmpr2/Ier3/Stat3/Eno2/Aprt/Cnp/Pgam1/Cad/Aldoc/Ddit4/Pfkl/Upp1/Guk1/Ogdh/Pgam2/Nt5c/Pfkp/Myc/Umps/Tpi1/Nudt3/Adpgk/Hprt/Nudt5/Hdac4/Myog/Uck2/Nme7/Ak1/Dut/Mtch2/Eif6/Samhd1/Gmps/Vcp/Gale/Acot7/Nudt9/P2rx7/Aldoa/Pkm/Mpi/Nt5e/Nme6/Pfkm/Mif/Ogt/Sirt6/Gpi1/Nudt1/Hk1/Enpp1/Nme1/Tigar/Adk/Foxk2/Dnph1/Pde9a/Dctpp1/Entpd1/Prkaa1/Gapdh/Eno1b/Trp53/Pgk1/Impdh2/Mtap/Ldha	69
GO:1901657	GO:1901657	glycosyl compound metabolic process	50/5425	109/23174	2.11147e-07	3.75866e-06	2.29016e-06	Gnai3/Pemt/Gmpr2/Rab23/Ampd3/Aprt/Rhoa/Cad/Prpsap1/Upp1/Guk1/Akr1c18/Pycrl/Umps/Rhoq/Nt5c2/Gusb/Tk1/Hprt/Atic/Uck2/Nme7/Ak1/Ahcy/Mfn1/Gmps/Ampd2/Gba/Gba2/Ak4/Akr1a1/Cda/Ran/Akr1b8/Ahcyl2/Prps1/Nt5e/Nme6/Acpp/Upb1/Lrrk2/Nme1/Efl1/Adk/Icmt/Gtpbp1/Tyw3/Impdh2/Mtap/Mocs1	50
GO:0043281	GO:0043281	regulation of cysteine-type endopeptidase activity involved in apoptotic process	78/5425	196/23174	2.14388e-07	3.80555e-06	2.31873e-06	Ngfr/Lck/Ddx3x/Bcap31/Rps6ka1/Fam162a/Akt2/Bid/Aqp1/Cd44/Por/Tfap4/Rhoa/Pdcd2/Birc5/Mmp9/Arrb1/Mical1/Mdm2/Ppp2ca/Mapk9/Rack1/Myc/Hsf1/Robo1/Nr4a1/Vegfa/Dele1/Pmaip1/Hspd1/Cflar/Ppm1f/Bok/Mtch2/Lef1/Bcl10/Epha7/Vcp/Casp9/Dnajb6/Rest/Ints1/Ret/Pdcd5/Arl6ip1/Rps3/Pycard/Sh3rf1/Eif2ak3/Cryab/Ptgs2/Cck/Nlrp3/Ift57/Dhcr24/Gpi1/Rps27l/Aifm1/Nodal/Dap/Hip1/Mul1/Mrtfa/Cdkn2a/Cradd/Plaur/Sfn/Foxl2/Gper1/E…	78
GO:0060485	GO:0060485	mesenchyme development	101/5425	272/23174	2.2742e-07	4.02546e-06	2.45273e-06	Acvrl1/Sox9/Hpn/Meox1/Folr1/Tiam1/Tgfb1/Coro1c/Trim28/Fuz/Rxra/Mdm2/Ppp2ca/Hnrnpab/Rtn4/Ddx5/Tfap2a/Gcnt2/Sema4d/Msx2/Fgf10/Bmpr1a/Fgf9/Wnt5a/Dab2/Myc/Has2/Hes1/Gsk3b/Robo1/Vegfa/Six2/Sox8/Ldlrad4/Smad2/Tcof1/Sdhaf2/Smad7/Fn1/Htr2b/Adipor1/Vangl2/Zeb2/Notch1/Nckap1/Frzb/Itga4/Bmp2/Wwtr1/Lef1/Adam15/Bnc2/Pdpn/Nos3/Hnf1a/Ezh2/Ret/Strap/Sema4b/Tead2/Ednra/Eomes/Sox10/Nfatc1/Ppp3r1/Poglut1/Six4/Sema3…	101
GO:1903050	GO:1903050	regulation of proteolysis involved in cellular protein catabolic process	81/5425	206/23174	2.30495e-07	4.06839e-06	2.47888e-06	Gna12/Bcap31/Dlgap1/Rad23a/Sgta/Ubqln1/Usp19/Ubqln4/Ube2g2/Sirt2/Uchl5/Gipc1/Ubb/Mdm2/Sumo3/Mapk9/Rack1/Trib2/Sumo2/Caml/Dab2/Psme1/Csnk1e/Gsk3b/Hsp90ab1/Anks1/Bag6/Csnk1a1/Il33/Csnk1d/Arih1/Smad7/Sumo1/Pdcl3/Psmd14/Map1a/Aurka/Gba/Ube2j1/Rad23b/Vcp/Plk3/Ube2k/Glmn/Edem1/Atg7/Plk1/Fbxo22/Gclc/Smarcc1/Trib1/Trib3/Psmf1/Ccar2/Ogt/Lrrk2/Trim67/Socs5/Foxf2/Usp5/Cop1/Disc1/Cdkn2a/Csnk2a2/Usp14/Zfand2a…	81
GO:0008360	GO:0008360	regulation of cell shape	63/5425	149/23174	2.47322e-07	4.35315e-06	2.65239e-06	Gna12/Hpn/Rhoc/Arhgef18/Wdr1/Cdc42/Rhoa/Plekho1/Eps8/Fyn/Gna13/Slc9a3r1/Sema4d/Anxa7/Myo10/Parvb/Fmnl3/Vegfa/Myl12a/Rhoq/Arap3/Diaph1/Csf1r/Arhgdia/Fgd1/Itga7/Mkln1/Fn1/Plxna2/Pdpn/Fgr/Shroom3/Pxn/Plxna4/Plxna1/Plxnd1/Cyfip1/Gas2/Aldoa/Coro1a/Msn/Cfdp1/S100b/Ccl12/Ccl2/Fmnl2/Icam1/Cdc42ep4/S100a13/Zmpste24/Cdc42se1/Cdc42ep1/Cdc42se2/Rhob/Gm14137/Cfl1/Arhgap35/Ptk2b/Prpf40a/Kdr/Brwd3/Rhog/Plxnc1	63
GO:0006734	GO:0006734	NADH metabolic process	20/5425	29/23174	2.49489e-07	4.37898e-06	2.66813e-06	Idh3g/Dlst/Mdh2/Pfkl/Mdh1/Ogdh/Pfkp/Cbr2/Gpd2/Idh3b/Vcp/Idh3a/Pfkm/Gpi1/Hk1/Tigar/Foxk2/Gpd1l/Trp53/Ldha	20
GO:0010965	GO:0010965	regulation of mitotic sister chromatid separation	31/5425	56/23174	2.51942e-07	4.3988e-06	2.6802e-06	Cul3/Cdt1/Anapc1/Zfp207/Birc5/Fbxo5/Usp44/Aurkb/Xrcc3/Trip13/Cdc23/Ik/Psmg2/Cep192/Anapc11/Terf1/Anapc5/Cit/Mad1l1/Anapc15/Plk1/Zw10/Dync1li1/Pcid2/Bub1b/Ccnb1/Gen1/Nsmce2/Cdc26/Bub3/Riok2	31
GO:0006473	GO:0006473	protein acetylation	75/5425	187/23174	2.52022e-07	4.3988e-06	2.6802e-06	Kat2b/Smarcb1/Kmt2a/Tgfb1/Naa20/Taf6l/Ruvbl2/Por/Ctcf/Dmap1/Tada2a/Arrb1/Mdh2/Jade2/Kat2a/Brd1/L3mbtl2/Rapgef3/Naa50/Gsk3b/Kansl2/Bag6/Jade1/Ing5/Tada1/Wdr5/Hat1/Kat14/Mrgbp/Actl6a/Crtc2/Lef1/Hdac1/Ep400/Hnf1a/Ruvbl1/Atg7/Sgf29/Msl3/Hcfc1/Naa10/Morf4l2/Kat6a/Smarca4/Ogt/Setd5/Wbp2/Lif/Mbd3/Ctbp1/Phf20/Atg5/Kat7/Supt3/Foxp3/Mettl8/Zfp451/Naa25/Zmpste24/Trrap/Msl3l2/Trim16/Tada3/Prkaa1/Msl1/Ep300/A…	75
GO:1900182	GO:1900182	positive regulation of protein localization to nucleus	38/5425	75/23174	2.58626e-07	4.50154e-06	2.7428e-06	Cav2/Ngfr/Jup/Tgfb1/Stk11/Trim28/Nutf2/Dmap1/Hyal2/Cacnb4/Cdk5rap3/Fyn/Cdk1/Pinx1/Hdac3/Rbm22/Trim8/Parp1/Ect2/Nmd3/Ran/Ipo5/Bag3/Eif2ak3/Zpr1/Zic1/Ptgs2/Ogt/Lif/Ubr5/Mavs/Kat7/Tardbp/Cdkn2a/Mapk14/Npm1/Hnrnpm/Mapk1	38
GO:0031668	GO:0031668	cellular response to extracellular stimulus	86/5425	223/23174	2.70094e-07	4.68811e-06	2.85648e-06	Folr1/Angptl4/Ppan/Atp5g1/Nuak2/Hnrnpl/Srf/Nfe2l2/Mmp9/Wnt9b/Gabarap/Cd68/Fyn/Hsp90b1/Nprl3/Castor1/Srebf1/Eif2s1/Fos/Kif26a/Dnajc15/Srebf2/Dsc2/Lars/Fosl1/Wdr45b/Rptor/Atg4b/Pik3c2b/Glul/Usf1/Nr4a2/Itga4/Itga6/Map1lc3a/Gba/Rragd/Slc2a1/P2rx7/Wipi2/Atg7/Ryr1/Eif2ak3/Wdr59/Fbxo22/Lrrk2/Nudt1/Foxa2/Inhbb/Klf10/Cib2/Atg14/Atg5/Sesn1/Higd1a/Ripor1/Dap/Bmf/Mars/Mybbp1a/Gcn1/Ssh1/Dctpp1/Eif4g1/Hrk/Scd4…	86
GO:0071897	GO:0071897	DNA biosynthetic process	68/5425	165/23174	2.71382e-07	4.69746e-06	2.86218e-06	Pdgfb/Acvrl1/Hnrnpd/Rpa1/Nhp2/Smg5/Cct3/Pnkp/Cct4/Map3k4/Exosc10/Ddx39b/Lig3/Aurkb/Ctc1/Hsp90aa1/Wrnip1/Pinx1/Cct5/Myc/Gsk3b/Rfc2/Smoc2/Hsp90ab1/Vegfa/Ankrd1/Gnl3l/Tk1/Cct8/Terf1/Xrcc5/Nvl/Fam129b/Nop10/Pcna/Vcp/Dnajc2/Rfc5/Cct6a/Cct7/Dkc1/Terf2/Cct2/Kcnk2/Acd/Tfdp1/Pold1/Phb/Hnrnpu/Pclaf/Pif1/Prkd2/Wrap53/Stn1/Smg7/Gja1/Dach1/Npm1/Lin9/Ptk2b/Trp53/Hnrnpc/Sphk1/Mapk3/Mapk1/Tcp1/Ptges3/Grem1	68
GO:1904816	GO:1904816	positive regulation of protein localization to chromosome, telomeric region	5425-12-01	13/23174	2.73619e-07	4.7066e-06	2.86775e-06	Cct3/Cct4/Cct5/Gnl3l/Cct8/Cct6a/Cct7/Dkc1/Cct2/Wrap53/Gnl3/Tcp1	12
GO:0007015	GO:0007015	actin filament organization	138/5425	400/23174	2.73756e-07	4.7066e-06	2.86775e-06	Rac1/Aif1l/Rhoc/Snx9/Scin/Cul3/Coro1c/Wdr1/Arpc2/Nphs1/Cdc42/Rhoa/Arpc5/Trpv4/Fhod1/Srf/Capza2/Eps8/Sdc4/Tnfaip1/Myo1c/Pfn1/Myo1b/Arrb1/Mical1/Hsp90b1/Actr2/Pecam1/Trim27/Carmil1/Rasa1/Iqgap2/F2rl1/Mtss1/Sh3bp1/Twf1/Rapgef3/Emp2/Shank3/Enah/Twf2/Rhoq/Bin1/Diaph1/Coro1b/Capn1/Pstpip2/Ppm1f/Actr3/Tnnt2/Abl2/Arpc5l/Abl1/Nckap1/Tpm3/Hax1/Tlr2/Arhgef2/Tmod1/Gba2/Cap1/Capzb/Espn/Rufy3/Shroom3/Arpc3/Cit…	138
GO:0070507	GO:0070507	regulation of microtubule cytoskeleton organization	78/5425	197/23174	2.74163e-07	4.7066e-06	2.86775e-06	Kat2b/Chordc1/Rac1/Cdkn1b/Ranbp1/Rbm14/Cav1/Rhoa/Mid1ip1/Kif11/Trpv4/Prune1/Dync1h1/Sgk1/Nav3/Mdm1/Xpo1/Drg1/Kat2a/Nin/Xrcc3/Gsk3b/Poc1a/Cep192/Cdk2ap2/Smc3/Hdgfl3/Plk4/Terf1/Dst/Abl1/Map1a/Spef1/Nsfl1c/Mapre1/Stmn2/Rae1/Arhgef2/Chmp5/Gba2/Capzb/Rnf4/Hsph1/Fkbp4/Rps3/Pak1/Plk1/Ccsap/Dixdc1/Dync1li1/Pdcd6ip/Rangrf/Chmp2a/Slain2/Bicd2/Tbcd/Hnrnpu/Mcph1/Eml2/Smc1a/Map6d1/Bmerb1/Camsap3/Cltc/Phldb1/P…	78
GO:0030071	GO:0030071	regulation of mitotic metaphase/anaphase transition	29/5425	51/23174	2.82192e-07	4.83118e-06	2.94366e-06	Cul3/Cdt1/Zfp207/Birc5/Fbxo5/Usp44/Aurkb/Xrcc3/Trip13/Cdc23/Ik/Psmg2/Cep192/Anapc11/Terf1/Anapc5/Mad1l1/Anapc15/Plk1/Zw10/Dync1li1/Pcid2/Bub1b/Ccnb1/Gen1/Nsmce2/Cdc26/Bub3/Riok2	29
GO:0006997	GO:0006997	nucleus organization	54/5425	122/23174	2.98992e-07	5.10402e-06	3.1099e-06	Daxx/Emg1/Nolc1/Dyrk3/H3f3b/Ndel1/Reep3/Map7/Rtn4/Nup153/Habp4/Nup155/Rrn3/Bin1/Sf1/Chmp6/Wdr73/Sumo1/Tnp1/Tor1b/Tor1a/Cdan1/Polr1b/Nsfl1c/Lmna/Celf3/Chmp5/Ndc1/Ankle2/Plk1/Zpr1/Nup93/Usp36/Chmp2a/Nup54/Serbp1/Nup133/Uspl1/Wrap53/Tardbp/Zmpste24/Tmem201/Lemd2/Pygo2/Lemd3/Fam118b/Nup107/Pom121/Kdm3a/Gper1/Syne2/Nup98/Seh1l/Chmp1b	54
GO:0010799	GO:0010799	regulation of peptidyl-threonine phosphorylation	27/5425	46/23174	2.99757e-07	5.10402e-06	3.1099e-06	Tgfb1/Dgkq/Sirt2/Ddit4/Wnt5a/Spry2/Gsk3b/Grk2/Rptor/Pard3/Smad7/Spred1/Ube2k/Plk1/Trpc6/Ogt/Cab39/Spred3/Wnk3/S1pr2/Spred2/Eif4g1/Gsk3a/Ppp2r5d/Sphk1/Mapk1/Trim6	27
GO:0051053	GO:0051053	negative regulation of DNA metabolic process	64/5425	153/23174	3.18095e-07	5.40157e-06	3.2912e-06	Acvrl1/Dnmt3l/Kmt2a/Ercc1/Msh6/Trim28/Ubqln4/Msh3/Exosc10/Fbxo5/Lig3/Recql5/Ctc1/Gtpbp4/Xrcc4/Pinx1/Bcl6/Hsf1/Msh2/Ndfip1/Ankrd1/Tnks2/Smc3/Gnl3l/Terf1/Xrcc5/Trip12/Parp1/Fam129b/Cdan1/Nmnat1/Dnajc2/Pds5a/Ogg1/Atg7/Rps3/Terf2/Mre11a/Cgas/Inppl1/Ubr5/Kcnk2/Acd/Rtel1/Smarcal1/Foxp3/Hnrnpu/Timeless/Pif1/Tspyl2/Smc1a/Wapl/Stn1/Trp53bp1/Shld1/Ankle1/Dppa3/Fancb/Gja1/Gper1/Dach1/Trp53/Hnrnpc/Aunip	64
GO:1990778	GO:1990778	protein localization to cell periphery	121/5425	342/23174	3.27659e-07	5.54895e-06	3.381e-06	Grasp/Ramp2/Itga3/Jup/Rac1/Tgfb1/Akt2/Rab11a/Map2k1/Tmbim1/Epha2/Bcl2l1/Git1/Golga7/Pdzd11/Stac2/Zfyve27/Lin7a/Map7/Rack1/Rab10/Slc9a3r1/Gga3/Rabep1/Dlg4/Rab15/Vti1b/Pacs2/Numb/Amn/Kif13a/Ptch1/Rab3c/Camk2g/Dab2/Golph3/Emp2/Scrib/Nectin3/Ppil2/Gsk3b/Ap2m1/Krt18/Bsg/Myl12a/Rhoq/Arl3/Hras/Nptx1/Itgb1/Myo5b/Actr3/Ppp2r5a/Optn/Vamp4/Sapcd2/Snap25/Snap23/Snx27/Scp2/Vamp3/Rer1/Nsg1/Prkg2/Rilpl2/Actb/C2…	121
GO:1901796	GO:1901796	regulation of signal transduction by p53 class mediator	36/5425	70/23174	3.29607e-07	5.56689e-06	3.39192e-06	Eef1e1/Cd44/Dyrk3/Cdk5rap3/Ubb/Mdm2/Ddx5/Bdkrb2/Hnrnpk/Bop1/Rrn3/Pcbp4/Pmaip1/Cd74/Ankrd1/Ankrd2/Smyd2/Spred1/Mif/Spred3/Nop2/Rpf2/Pak1ip1/Zmpste24/Cdkn2a/Spred2/Msx1/Hexim1/Prmt6/Kmt5a/Npm1/Rpl5/Rpl11/Trp53/Rrs1/Rpl23	36
GO:0043542	GO:0043542	endothelial cell migration	78/5425	198/23174	3.49458e-07	5.8863e-06	3.58654e-06	Pdgfb/Acvrl1/Sp1/Jup/Tgfb1/Stat5a/Hspb1/Hmox1/Epha2/Rhoa/Emc10/Stc1/Sash1/Srf/Nfe2l2/Plcg1/Cd40/Map2k3/Gipc1/Akt3/Flt4/Patz1/Itgb3/Map3k3/Pecam1/Wnt5a/Sh3bp1/Hdac7/Emp2/Robo1/Nr4a1/Nus1/Smoc2/Vegfa/Csnk2b/Coro1b/Atp5b/Atp5a1/Adam8/Itgb1/Glul/Abl1/Notch1/Itgav/Spred1/Pdcd10/Nos3/Pxn/Plxnd1/Nr2f2/Cdh13/Bmper/Dnaja4/Ptgs2/Egr3/Jcad/Gpi1/Fgf1/Scarb1/Plekhg5/Prkd2/Mmrn2/Amot/Clec14a/Foxc2/Igf2/Lemd3/P…	78
GO:0045931	GO:0045931	positive regulation of mitotic cell cycle	68/5425	166/23174	3.55266e-07	5.9681e-06	3.63638e-06	Ccnd2/Pdgfb/Ddx3x/Poldip2/Ube2c/Ccne1/Dbf4/Tgfb1/Stat5a/Phb2/Cul3/Pkn2/Rab11a/Igf1r/Ranbp1/Cdt1/Cdk4/Hyal1/H2afy/Birc5/Fbxo5/Cdk1/Mdm2/Xrcc3/Fgf10/Mtbp/Hes1/Hsf1/Smoc2/Cdca5/Kif20b/Lrp5/Anapc11/Rptor/Terf1/Abl1/Cdc25b/Nsfl1c/Eif4e/Anp32b/Cdc7/Ereg/Anapc5/Eif4ebp1/Dync1li1/Cdc25a/Pebp1/Apex1/Pcid2/Ppp1r10/Hnrnpu/Rcc2/Ccnb1/Ptpn11/Shb/Eif4g1/Igf2/Prkca/Gen1/Adam17/Ankrd17/Mta3/Tmod3/Nsmce2/Sphk1/Cc…	68
GO:1905818	GO:1905818	regulation of chromosome separation	33/5425	62/23174	3.58447e-07	6.00542e-06	3.65912e-06	Cul3/Cdt1/Anapc1/Zfp207/Birc5/Fbxo5/Usp44/Aurkb/Xrcc3/Trip13/Cdc23/Ik/Psmg2/Cep192/Anapc11/Terf1/Anapc5/Cit/Mad1l1/Anapc15/Plk1/Zw10/Dync1li1/Pcid2/Bub1b/Ccnb1/Csnk2a2/Gen1/Nsmce2/Cdc26/Bub3/Csnk2a1/Riok2	33
GO:2000116	GO:2000116	regulation of cysteine-type endopeptidase activity	85/5425	221/23174	3.61363e-07	6.03813e-06	3.67905e-06	Ngfr/Lck/Ddx3x/Bcap31/Rps6ka1/Fam162a/Akt2/Bid/Aqp1/Cd44/Por/Tfap4/Rhoa/Pdcd2/Birc5/Mmp9/Arrb1/Mical1/Fyn/Mdm2/Ppp2ca/Mapk9/Rack1/Cideb/Myc/Hsf1/Robo1/Nr4a1/Vegfa/Dele1/Pmaip1/Grk2/Hspd1/Cflar/Ppm1f/Bok/Mtch2/Lef1/Bcl10/Asph/Epha7/Vcp/Casp9/Dnajb6/Rest/Ints1/Ret/Pdcd5/Arl6ip1/Rps3/Pycard/Sh3rf1/Eif2ak3/Cryab/Ptgs2/Cck/Nlrp3/Ift57/Tbc1d10a/Dhcr24/Gpi1/Rps27l/Aifm1/Nodal/Aim2/Pcid2/Dap/Hip1/Mul1/Mr…	85
GO:0030010	GO:0030010	establishment of cell polarity	60/5425	141/23174	3.62712e-07	6.04456e-06	3.68297e-06	Myo18a/Stk11/Myo9b/Igf1r/Mark3/Rhoa/Cyth1/Ndel1/Syne4/Rab10/Slc9a3r1/Fbf1/Hsp90aa1/Fgf10/Wnt5a/Spry2/Golph3/Sh3bp1/Hes1/Scrib/Nde1/Gsk3b/Hsp90ab1/Kif20b/Actr1a/Pard3/Sdccag8/Vangl2/Sapcd2/Nsfl1c/Arhgef2/Lmna/Cenpa/Rufy3/Frmd4b/Sipa1l3/Pak1/Plk1/Bccip/Wee1/Msn/Fez1/Zw10/Ephb1/Foxj1/Actr1b/Mcph1/Amot/Foxf1/Arf6/Camsap3/Ust/Gja1/Rap1b/Brsk2/Cfl1/Ptk2b/Flot2/Arfgef1/Tcf15	60
GO:0045860	GO:0045860	positive regulation of protein kinase activity	148/5425	437/23174	3.65891e-07	6.08136e-06	3.70539e-06	Ccnd2/Tpd52l1/Pdgfb/Ddx3x/Unc119/Daxx/Snx9/Tiam1/Tgfb1/Cdkn1b/Stk11/Mmd/Map3k20/Ikbkg/Map2k1/Prdx2/Rhoa/Map3k4/Sash1/Sdc4/Traf4/Cd40/Stk4/Avpi1/Arrb1/Map2k3/Stk10/Shc2/Ppp2ca/Map2k6/Ace/Itgb3/Map3k3/Ern1/Mink1/Dlg4/Hsp90aa1/Syk/Fgf10/Wnt5a/Tnfsf11/Dab2/Ripk3/Stk3/Tab1/Xrcc6/Emp2/Robo1/Sod1/Hsp90ab1/Vegfa/Mapk8ip3/Telo2/Cd74/Csf1r/Zfp91/Vldlr/Nab2/Agap2/Adam8/Hras/Rptor/Pdgfa/Als2/Map4k4/Xrcc5/Htr…	148
GO:0051495	GO:0051495	positive regulation of cytoskeleton organization	84/5425	218/23174	3.85501e-07	6.39035e-06	3.89366e-06	Rac1/Rhoc/Snx9/Scin/Cdkn1b/Wdr1/Ranbp1/Arpc2/Pfdn2/Nphs1/Cav1/Rhoa/Arpc5/Trpv4/Sdc4/Myo1c/Pfn1/Dync1h1/Actr2/Nav3/Drg1/Nin/Trim27/Carmil1/Iqgap2/F2rl1/Mtss1/Rapgef3/Poc1a/Bin1/Coro1b/Hras/Plk4/Terf1/Ppm1f/Actr3/Arpc5l/Abl1/Nckap1/Nsfl1c/Mapre1/Stmn2/Hax1/Arpc3/Pxn/Arpc1a/Arpc1b/Limk1/Epha1/Vasp/Cyfip1/Fchsd2/Coro1a/Rps3/Pak1/Pycard/Swap70/Cttn/Arhgef5/Brk1/Slain2/Bag4/Icam1/Csf3/Fchsd1/Sh3pxd2b/A…	84
GO:0034599	GO:0034599	cellular response to oxidative stress	99/5425	268/23174	3.94746e-07	6.50916e-06	3.96605e-06	Ngfr/Hnrnpd/Mapk7/Nqo1/Aqp1/Mapk13/Hspb1/Prdx2/Ubqln1/Hmox1/Trap1/Pdk1/Etv5/Sirt2/Endog/Nfe2l2/Mmp9/Kdm6b/Rwdd1/Fyn/Mapk9/Rack1/Ngb/Fut8/Eif2s1/Akr1c18/Fos/Mtr/Glrx/Dhfr/Ppif/Ripk3/Hsf1/Sod1/Ralbp1/Rela/Capn1/Prdx3/P4hb/Ankrd2/Pde8a/Cflar/Scly/Parp1/Pycr2/Nr4a2/Abl1/Ect2/Slc7a11/Pdcd10/Txn1/Prdx1/Hdac1/Sfpq/Nos3/Rest/Atp2a2/Hsph1/Ezh2/Atg7/Rps3/Nox1/Nono/G6pdx/Trpc6/Srxn1/Ppargc1b/Meak7/Chchd4/Os…	99
GO:0060560	GO:0060560	developmental growth involved in morphogenesis	99/5425	268/23174	3.94746e-07	6.50916e-06	3.96605e-06	Wnt3/Lhx2/Cdh4/Sox9/Ifrd1/Tiam1/Tgfb1/Stk11/Rab11a/Eif2b2/Trim28/Eif4g2/Atp5g1/Gdi1/Srf/Tnr/Lhx1/Ndel1/Zfyve27/Sfrp5/Rab21/Llph/Jade2/Cdkl3/Rtn4/Hnf1b/Nin/Hsp90aa1/Sema4d/Hnrnpk/Fgf10/Wnt5a/Dpysl2/Bin3/Spry2/Gsk3b/Robo1/Twf2/Tnfrsf12a/Hsp90ab1/Vegfa/Nedd4l/Gal/Itgb1/Myo5b/Fn1/Actr3/Vangl2/Olfm1/Abl1/Zeb2/Notch1/Anapc2/Itga4/Aurka/Ngf/Epha7/Tnc/Plaa/Tfap2c/Rufy3/Areg/Limk1/Plxna4/Plxna1/Cyfip1/Sem…	99
GO:0050678	GO:0050678	regulation of epithelial cell proliferation	125/5425	357/23174	4.01242e-07	6.59028e-06	4.01548e-06	Cav2/Ngfr/Ccnd2/Pdgfb/Acvrl1/Wdr77/Sox9/Uhrf1/Hpn/Sp1/Ppard/Tgfb1/Cdkn1b/Stk11/Stat3/Stat5a/Phb2/Hmox1/Cdc42/Cav1/Emc10/Hyal1/Plcg1/Suz12/Birc5/Etv4/Ift52/Akt3/Flt4/Rtn4/Itgb3/Nr1d1/Esr2/Sav1/Ptch1/Ctsl/Aggf1/Fgf10/Bmpr1a/Plau/Fgf9/Wnt5a/Dab2/Osr2/Myc/Mtss1/Has2/Hes1/Robo1/Nr4a1/Vegfa/Pold4/Bnc1/Gli1/Agap2/Atp5a1/Hras/Rptor/Cflar/Pdcl3/Ptprn/Htr2b/Cdc73/Glul/Notch1/Itga4/Bmp2/Pdcd10/Nras/Notch2/A…	125
GO:0045444	GO:0045444	fat cell differentiation	90/5425	238/23174	4.01769e-07	6.59028e-06	4.01548e-06	Mmp11/Fbxo9/Ppard/Tgfb1/Rarres2/Trpv4/Wdfy2/Sirt2/Stk4/Wif1/Srebf1/Lpin1/Trib2/Nr1d1/Sav1/Msx2/Fgf10/Ero1l/Gdf10/Wnt5a/Ebf2/Uchl3/Trio/Stk3/Hes1/Gsk3b/Nr4a1/Noct/Vegfa/Taf8/Sox8/Lrp5/Noc3l/Rgs2/Ccdc3/Nr4a2/Frzb/Itga6/Bmp2/E2f1/Tbl1xr1/Wwtr1/Zbtb7b/Ncor2/Gdf3/Nucb2/Dkkl1/Ctbp2/Eif2ak3/Rora/Ptgs2/Trib3/Adrb1/Smad6/Inhbb/Scd1/Mex3c/Enpp1/Ctbp1/Egr2/Fndc3b/Dusp10/Prdm16/Hnrnpu/Tmem120a/Sh3pxd2b/Mettl…	90
GO:0090068	GO:0090068	positive regulation of cell cycle process	93/5425	248/23174	4.03179e-07	6.59179e-06	4.0164e-06	Ccnd2/Pdgfb/Ddx3x/Ube2c/Ccne1/Dbf4/Tgfb1/Med25/Phb2/Cul3/Pkn2/Rab11a/Igf1r/Ranbp1/Cdt1/Usp19/Cdk4/Rhoa/Hyal1/Sirt2/H2afy/Dyrk3/Birc5/Dync1h1/Gipc1/Fbxo5/Cdk1/Mdm2/Ube2b/Aurkb/Xrcc3/Msx2/Fgf10/Wnt5a/Mtbp/Poc1a/Cdca5/Kif20b/Uhrf2/Lrp5/Anapc11/Gli1/Rptor/Plk4/Terf1/Sgo2a/Cdc73/Myog/Cdc25b/Nsfl1c/Ect2/Lef1/Anp32b/Orc1/Sfpq/Cdc7/Ereg/Anapc5/Cit/Ezh2/Dync1li1/Cdc25a/Pebp1/Cdc14b/Ino80/Pkd2/Apex1/Pcid2/…	93
GO:0071496	GO:0071496	cellular response to external stimulus	104/5425	285/23174	4.03966e-07	6.59179e-06	4.0164e-06	Sox9/Folr1/Rac1/Angptl4/Ppan/Aqp1/Atp5g1/Atp1a2/Cav1/Nuak2/Piezo1/Hnrnpl/Srf/Nfe2l2/Mmp9/Wnt9b/Gabarap/Cd68/Fyn/Hsp90b1/Nprl3/Castor1/Srebf1/Eif2s1/Fos/Kif26a/Habp4/Dnajc15/Srebf2/Gsk3b/Dsc2/Lars/Ankrd1/Fosl1/Arhgdia/Wdr45b/Got1/Rptor/Atg4b/Pik3c2b/Glul/Usf1/Nr4a2/Itga4/Itga6/Map1lc3a/Gba/Rragd/Slc2a1/Nos3/P2rx7/Wipi2/Atg7/Ryr1/Bag3/Ednra/Eif2ak3/Wdr59/Fbxo22/Atp1a1/Lrrk2/Nudt1/Foxa2/Inhbb/Klf10/…	104
GO:0018210	GO:0018210	peptidyl-threonine modification	55/5425	126/23174	4.06383e-07	6.61401e-06	4.02994e-06	Galnt1/Acvr1b/Tgfb1/Csnk1g2/Dgkq/Map2k1/Cad/Sirt2/Nlk/Akt3/Cdk1/Ddit4/Galnt16/Wnt5a/Spry2/Csnk1e/Gsk3b/Csnk2b/Csnk1a1/Grk2/Csnk1d/Rptor/Pard3/Smad7/Galnt3/Spred1/Ube2k/Cdc7/Cit/Plk1/Trpc6/Csnk1g1/Ogt/Lrrk2/Cab39/Hk1/Spred3/Prkd2/Wnk3/Sbk1/S1pr2/Spred2/Eif4g1/Prkca/Prkcb/Gsk3a/Ppp2r5d/Hipk2/Sphk1/Mapk1/Trim6/Csnk1g3/Csnk2a1/Galnt2/Galnt4	55
GO:0051983	GO:0051983	regulation of chromosome segregation	47/5425	102/23174	4.10072e-07	6.65677e-06	4.05599e-06	Cul3/Cdt1/Anapc1/Sirt2/H2afy/Zfp207/Birc5/Dync1h1/Fbxo5/Usp44/Aurkb/Xrcc3/Trip13/Cdc23/Ik/Psmg2/Cep192/Cdca5/Anapc11/Terf1/Sgo2a/Ect2/Pum1/Sfpq/Anapc5/Cit/Mad1l1/Anapc15/Plk1/Mki67/Naa10/Zw10/Dync1li1/Pcid2/Hnrnpu/Bub1b/Rcc2/Wapl/Ccnb1/Csnk2a2/Gen1/Nsmce2/Cdc26/Bub3/Hdac8/Csnk2a1/Riok2	47
GO:0048024	GO:0048024	regulation of mRNA splicing, via spliceosome	48/5425	105/23174	4.16015e-07	6.73579e-06	4.10414e-06	Ptbp1/Rbfox1/Hnrnpl/Hspa8/Srsf1/C1qbp/Sart3/Ddx5/Hnrnpk/Acin1/Tra2b/Son/Pcbp4/Srsf7/Prpf19/Eif4a3/BC005624/Zfp64/Celf3/Ncbp1/Ptbp3/Magoh/Srsf10/Khdrbs1/Srsf4/Rest/Srsf9/Rbm19/U2af2/Rbm10/Rbm3/Srsf2/Rnps1/Rbmxl1/Rbm17/Rbm24/Rbm8a/Hnrnpu/Zc3h10/Thrap3/Jmjd6/Npm1/Snrnp70/Nup98/Sf3b4/Dazap1/Srsf3/Rbm15b	48
GO:1903828	GO:1903828	negative regulation of cellular protein localization	51/5425	114/23174	4.21806e-07	6.81195e-06	4.15055e-06	Tgfb1/Abhd17a/Rab23/Tmbim1/Cdt1/Bcl2l1/Ube2g2/Chp1/Gdi1/H2afy/Akap1/Ppp2ca/Numb/Dab2/Rangap1/Gsk3b/Ap2m1/Rhoq/Hdac3/Nedd4l/Terf1/Ppp2r5a/Sapcd2/Map1a/Nsfl1c/Ube2j1/Txn1/Dnaja1/Sirt4/Hsph1/Bag3/Leprotl1/Vps35/Csk/Snx33/Ogt/Hectd1/Pkig/Lrrk2/Bag4/Abhd17c/Otud7b/Kcne1/Arf6/Insig1/Cltc/Polr1a/Actn2/Ilrun/Itgb1bp1/Siah3	51
GO:0019080	GO:0019080	viral gene expression	31/5425	57/23174	4.28598e-07	6.90385e-06	4.20654e-06	Smarcb1/Hpn/Sp1/Psmc3/Tfap4/Ptbp1/Eif3d/Pfn1/Trim27/Tarbp2/Denr/Taf11/Trim8/Eif2d/Nucks1/Usf1/Lef1/Hdac1/Rest/Smarca4/Eif3l/Ctdp1/Trim13/Tardbp/Zfp36/Trim32/Jun/Ep300/Eif3b/Rrp1b/Eif3g	31
GO:1905475	GO:1905475	regulation of protein localization to membrane	74/5425	186/23174	4.38715e-07	7.04869e-06	4.29479e-06	Grasp/Itga3/Tgfb1/Akt2/Rab11a/Map2k1/Tmbim1/Arpc2/Epha2/Bcl2l1/Gdi1/Stac2/Myo1c/Fyn/Rack1/Vti1b/Numb/Camk2g/Dab2/Shank3/Gsk3b/Ap2m1/Rhoq/Cript/Pmaip1/Hras/Itgb1/Myo5b/Actr3/Ppp2r5a/Vamp4/Stom/Slc7a11/Snx27/Rer1/Actb/C2cd5/Pdcd5/Pak1/Gripap1/Csk/Rangrf/Ogt/Gpc1/Myo5a/Hectd1/Ccl2/Cnpy4/Mesd/Cnst/Ppp1r9b/Kcne1/Zmynd8/Dag1/Stac3/Wnk3/Stx3/Ssh1/Arf6/Nhlrc1/Cltc/Lgals3/Kcnb1/Vamp8/Mtcl1/Epha3/Gper1/Shi…	74
GO:0050686	GO:0050686	negative regulation of mRNA processing	21/5425	32/23174	4.51981e-07	7.24325e-06	4.41334e-06	Supt5/Ptbp1/Cdk9/Ccnt1/Hnrnpl/C1qbp/Hnrnpk/Acin1/Tra2b/Pcbp4/Srsf7/Nelfe/Ptbp3/Srsf10/Srsf4/Srsf9/U2af2/Rbm10/Rnps1/Rbmxl1/Npm1	21
GO:0060249	GO:0060249	anatomical structure homeostasis	135/5425	393/23174	4.83227e-07	7.72423e-06	4.7064e-06	Sox9/Hnrnpd/Rpa1/Nhp2/Smg5/Cct3/Rac1/Kmt2a/Ccne1/Tgfb1/Pnkp/Stk11/Ercc1/Clcn3/Homer1/Cct4/Map3k4/Srf/Cd34/Exosc10/Atp6ap1/Akt3/Poc1b/Mdm1/Itgb3/Mink1/Aurkb/Ctc1/Ylpm1/Hsp90aa1/Xrcc3/Gcnt2/Syk/Lpcat1/Xrcc4/Pinx1/Tnfsf11/Cct5/Myc/Xrcc6/Col2a1/Sod1/Hsp90ab1/Vegfa/Telo2/Csf1r/Tnks2/Cd7/Gnl3l/Nabp2/Adam8/Cct8/Itgb1/Terf1/Xrcc5/Parp1/Fh1/Notch1/Itgav/Chrna1/Nop10/Map1a/Tyro3/Pcna/Gnas/Wwtr1/Dclre1b/Dra…	135
GO:1904851	GO:1904851	positive regulation of establishment of protein localization to telomere	5425-10-01	10/23174	4.91164e-07	7.83112e-06	4.77153e-06	Cct3/Cct4/Cct5/Cct8/Cct6a/Cct7/Dkc1/Cct2/Wrap53/Tcp1	10
GO:1903008	GO:1903008	organelle disassembly	42/5425	88/23174	5.1391e-07	8.17299e-06	4.97983e-06	Hk2/Kif19a/Mtif3/Dyrk3/Gabarap/Cdc37/Cdk1/Vdac1/Srebf1/Gfm2/Bnip3l/Denr/Tmem173/Wdr45b/Capn10/Eif2d/Optn/Mrrf/Map1lc3a/Gba/Cisd2/Vcp/Plk3/Mfn2/Wipi2/Atg7/Cttn/Kif9/Atg12/Parl/Atg14/Tigar/Atg5/Atg9b/Ambra1/Mul1/Atg2b/Tspo/Cdkn2a/Atpif1/Gsk3a/Trp53	42
GO:2000060	GO:2000060	positive regulation of ubiquitin-dependent protein catabolic process	43/5425	91/23174	5.34431e-07	8.47783e-06	5.16557e-06	Bcap31/Rad23a/Sgta/Ubqln1/Sirt2/Mdm2/Sumo3/Mapk9/Rack1/Trib2/Sumo2/Dab2/Csnk1e/Gsk3b/Csnk1a1/Il33/Csnk1d/Arih1/Smad7/Sumo1/Aurka/Gba/Vcp/Plk3/Atg7/Plk1/Fbxo22/Gclc/Trib1/Trib3/Lrrk2/Trim67/Socs5/Usp5/Cop1/Disc1/Zfand2a/Gsk3a/Ptk2b/Rnf14/Rnf217/Hspbp1/Arih2	43
GO:0008064	GO:0008064	regulation of actin polymerization or depolymerization	70/5425	174/23174	5.43503e-07	8.59998e-06	5.24e-06	Rac1/Snx9/Scin/Wdr1/Arpc2/Nphs1/Rhoa/Arpc5/Capza2/Eps8/Myo1c/Pfn1/Actr2/Pecam1/Trim27/Carmil1/Rasa1/Iqgap2/F2rl1/Sh3bp1/Twf1/Twf2/Bin1/Coro1b/Capn1/Actr3/Arpc5l/Nckap1/Hax1/Tlr2/Tmod1/Gba2/Capzb/Arpc3/Cit/Arpc1a/Arpc1b/Mtpn/Vasp/Cyfip1/Fchsd2/Coro1a/Pycard/Swap70/Cttn/Brk1/Bag4/Icam1/Csf3/Fchsd1/Abitram/Prex1/Cdc42ep4/Arf6/Cdc42ep1/Actn2/Gm14137/Cfl1/Capg/Arhgap35/Tmod3/Ptk2b/Grb2/Gmfb/Nck2/Arfge…	70
GO:0008089	GO:0008089	anterograde axonal transport	27/5425	47/23174	5.4723e-07	8.63713e-06	5.26263e-06	Spg7/Hspb1/Bloc1s6/Hap1/Kif1a/Rab21/Kif1c/Ap3b1/Nefl/Sod1/Mapk8ip3/Rab27b/Cnih2/Arl8a/Kif5c/Map1a/Arl8b/Ap3m2/Terf2/Fez1/Trak1/Bloc1s2/Dtnbp1/Bloc1s3/Ap3b2/Kif1b/Ap3s2	27
GO:0042542	GO:0042542	response to hydrogen peroxide	53/5425	121/23174	5.73956e-07	9.0362e-06	5.50579e-06	Lck/Mapk7/Nqo1/Aqp1/Mapk13/Hmox1/Trap1/Ppp2cb/Endog/Nfe2l2/Glrx2/Kdm6b/Fyn/Rack1/Ngb/Glrx/Ppif/Ripk3/Hsf1/Sod1/Rela/Capn1/Prdx3/Pde8a/Abl1/Cat/Ect2/Kpna4/Pdcd10/Txn1/Aptx/Hsph1/Ezh2/Rps3/Casp3/Trpc6/Cryab/Oser1/Apex1/Sigmar1/Lrrk2/Sirpa/Plekha1/Cdkn2a/Prkaa1/Rhob/Cfl1/Fxn/Ptk2b/Trp53/Sphk1/Stk24/Map3k5	53
GO:0043967	GO:0043967	histone H4 acetylation	33/5425	63/23174	5.83891e-07	9.16958e-06	5.58706e-06	Smarcb1/Kmt2a/Ruvbl2/Dmap1/Arrb1/Jade2/Kat2a/Kansl2/Jade1/Wdr5/Hat1/Actl6a/Lef1/Ep400/Ruvbl1/Atg7/Msl3/Hcfc1/Morf4l2/Ogt/Ctbp1/Phf20/Atg5/Kat7/Zmpste24/Trrap/Msl3l2/Trim16/Tada3/Msl1/Ep300/Morf4l1/Msl2	33
GO:0001763	GO:0001763	morphogenesis of a branching structure	90/5425	240/23174	6.14921e-07	9.61091e-06	5.85596e-06	Pdgfb/Sox9/Tgfb1/Phb2/Cd44/Epha2/Etv5/Notch4/Srf/Rxra/Etv4/Stk4/Wnt9b/Tbx3/Lhx1/Rtn4/Gna13/Hnf1b/Ptch1/Msx2/Hnrnpk/Fgf10/Wnt5a/Spry2/Myc/Nfatc4/Vegfa/Six2/Sox8/Lrp5/Hhex/Pdgfa/Vangl2/Abl1/Notch1/Spint1/Bmp2/Lef1/Epha7/Tnc/Tfap2c/Ctnnbip1/Areg/Pxn/Flt1/Plxna1/Plxnd1/Mgp/Kras/Pak1/Ednra/Sall1/Nfatc3/St14/Fem1b/Sox10/Nfatc1/Ppp3r1/Six4/Sirt6/Lrrk2/Fgf1/Foxa2/Mycn/Clic4/Gdf7/Prdm1/Hoxb7/Rere/Dag1/Tim…	90
GO:0072659	GO:0072659	protein localization to plasma membrane	101/5425	277/23174	6.15061e-07	9.61091e-06	5.85596e-06	Grasp/Ramp2/Itga3/Jup/Rac1/Tgfb1/Akt2/Rab11a/Tmbim1/Epha2/Bcl2l1/Golga7/Stac2/Zfyve27/Map7/Rack1/Rab10/Slc9a3r1/Gga3/Rab15/Vti1b/Pacs2/Numb/Amn/Kif13a/Ptch1/Rab3c/Camk2g/Dab2/Golph3/Emp2/Scrib/Nectin3/Ppil2/Ap2m1/Krt18/Bsg/Myl12a/Rhoq/Itgb1/Myo5b/Actr3/Ppp2r5a/Optn/Vamp4/Snx27/Scp2/Vamp3/Rer1/Nsg1/Prkg2/Rilpl2/Actb/C2cd5/Gripap1/Ank1/Vps35/Anxa2/Csk/Atp1b3/Gorasp1/Rangrf/Ttc7b/Nsf/Myo5a/Grip1/Hec…	101
GO:0007179	GO:0007179	transforming growth factor beta receptor signaling pathway	67/5425	165/23174	6.31608e-07	9.84492e-06	5.99854e-06	Cav2/Acvrl1/Acvr1b/Itga3/Folr1/Ltbp1/Tgfb1/Stk11/Snx6/Cav1/Nlk/Smurf2/Gipc1/Usp15/Appl2/Fut8/Ppm1a/Fos/Gcnt2/Smad5/Bmpr1a/Dcp1a/Dab2/Skor1/Tab1/Hsp90ab1/Ldlrad4/Smad2/Got1/Smad7/Parp1/Bmp2/Ski/Pxn/Zyx/Strap/Furin/Usp9x/Pin1/Rnf111/Bmp8a/Dnm2/Foxh1/Zfyve9/Ccl2/Smad6/Nodal/Prdm16/Vasn/Cited2/Ltbp4/Zfp451/Onecut2/Cd109/Lemd3/Nrros/Adam17/Jun/Dand5/Ep300/Trp53/Hipk2/Ing2/Wfikkn1/Cdkn2b/Zfp703/Peg10	67
GO:0043547	GO:0043547	positive regulation of GTPase activity	83/5425	217/23174	6.45009e-07	1.00288e-05	6.11061e-06	Cav2/Snx9/Tiam1/Akt2/Coro1c/Chn2/Myo9b/Map2k1/Epha2/Bcr/Abr/Cd40/Ndel1/Rack1/Eif5/Tbc1d7/Sema4d/Rasa1/F2rl1/Wnt5a/Rangap1/Sh3bp1/Rapgef3/Scrib/Gsk3b/Ccl25/Ralbp1/Bin1/Arap3/Lars/Hras/Itgb1/Als2/Map4k4/Rgs16/Itga6/Gnas/Ect2/Rap1gds1/Rgp1/Arhgef19/Ezh2/Epha1/Arhgap6/Arhgef7/Tbc1d9/Pin1/Rasgrf1/Rasgrp2/Arhgef5/Foxj1/Tbc1d10a/Adrb1/Ccl12/Ccl2/Ralgapa2/Grhl3/Icam1/Tbc1d2b/F11r/Grtp1/Tbc1d25/Prex1/Tbc1…	83
GO:0044282	GO:0044282	small molecule catabolic process	110/5425	308/23174	6.51616e-07	1.01065e-05	6.15793e-06	Ppard/Gmpr2/Abhd3/Tgfb1/Crot/Akt2/Cd44/Gcat/Sardh/Hyal2/Hyal1/Acsf3/Pipox/Afmid/Acadvl/Aig1/Pex7/Hal/Tysnd1/Pfkl/Upp1/Shmt1/Lpin1/Nos2/Blmh/Arg2/Pfkp/Akr1c18/Eci2/Mccc2/Glud1/Pycrl/Cbr3/Tpi1/Synj2/Lpin2/Hagh/Nudt3/Impa2/Pcyox1l/Cemip2/Gldc/Cpt1a/Lrp5/Hoga1/Got1/Padi4/Shmt2/Gusb/Hprt/Hadha/Nudt5/Acadl/Rpe/Gls/Cyp27a1/Pnkd/Scly/Dbi/Phyh/Hdc/Impa1/Ntsr1/Ahcy/Abcd3/Adh5/Ddah1/Echdc2/Gale/Hmgcl/Akr1a1…	110
GO:0032436	GO:0032436	positive regulation of proteasomal ubiquitin-dependent protein catabolic process	39/5425	80/23174	6.55194e-07	1.01369e-05	6.17645e-06	Bcap31/Rad23a/Sgta/Ubqln1/Sirt2/Mdm2/Mapk9/Rack1/Trib2/Sumo2/Dab2/Csnk1e/Gsk3b/Csnk1a1/Il33/Csnk1d/Arih1/Smad7/Sumo1/Aurka/Gba/Vcp/Plk3/Atg7/Plk1/Fbxo22/Gclc/Trib1/Trib3/Lrrk2/Socs5/Usp5/Cop1/Zfand2a/Gsk3a/Rnf14/Rnf217/Hspbp1/Arih2	39
GO:1901605	GO:1901605	alpha-amino acid metabolic process	75/5425	191/23174	6.73878e-07	1.04003e-05	6.33693e-06	Pemt/Slc7a7/Srr/Mri1/Gcat/Fpgs/Sardh/Adssl1/Odc1/Cad/Adss/Pipox/Afmid/Hal/Pcbd1/Txnrd1/Gfpt2/Shmt1/Adi1/Nos2/Blmh/Pfas/Mthfd1/Arg2/Mtr/Mccc2/Glud1/Ero1l/Pycrl/Gart/Cbs/Psat1/Gldc/P4hb/Hoga1/Got1/Prdx4/Padi4/Shmt2/Aasdhppt/Gls/Scly/Glul/Pycr2/Fh1/Sephs1/Hdc/Ahcy/Slc7a11/Gmps/Ddah1/Hmgcl/Nos3/Ppat/Enoph1/Mthfd2l/Sirt4/Ahcyl2/Fah/Got2/Gpt2/Gclc/Spr/Gcsh/Egln3/Prodh2/Azin1/Aspg/Icmt/Kyat3/Sephs2/Phgd…	75
GO:0007409	GO:0007409	axonogenesis	155/5425	466/23174	6.76992e-07	1.04227e-05	6.35058e-06	Ngfr/Wnt3/Lhx2/Cdh4/Ifrd1/Rac1/Tiam1/Stk11/Efna2/Etv1/Rab11a/Eif2b2/Map2k1/Igf1r/Eif4g2/Atp5g1/Epha2/Cnp/Fzd3/Gdi1/Srf/Tnr/Etv4/Pitpna/B4galt5/Lhx1/Ndel1/Zfyve27/Scn1b/Mypn/Unc5b/Rab21/Cdkl3/Rtn4/Rab10/Foxg1/Nin/Numb/Hsp90aa1/Sema4d/Ptch1/Smn1/Emb/Wnt5a/Dpysl2/Nefm/Nefl/Alcam/Gsk3b/Robo1/Enah/Bsg/Twf2/Ache/Tnfrsf12a/Hsp90ab1/Vegfa/Mapk8ip3/Afg3l2/Csf1r/Nptx1/Itgb1/Myo5b/Klf7/Als2/Dst/Fn1/Actr3/Va…	155
GO:1903322	GO:1903322	positive regulation of protein modification by small protein conjugation or removal	57/5425	134/23174	7.12915e-07	1.09466e-05	6.66982e-06	Cul3/Pias4/Ubqln1/Cdc20/Cav1/Cdk9/Ube2i/Phf23/Cdk5rap3/Arrb1/Sart3/Peli1/Fzr1/Mapk9/Trib2/Sumo2/Tbc1d7/Cblb/Ndfip1/Hdac3/Tollip/Smad7/Hdac4/Ngf/Bcl10/Vcp/Aimp2/Plk1/Pin1/Rnf111/Trib1/Wdr48/Trib3/Fkbp1a/Cdc14b/Lrrk2/Topors/Dcun1d2/Ube2l3/Mul1/Inava/Gnl3/Arrdc4/Nhlrc1/Cdkn2a/Rps2/Spsb4/Traf7/Ndfip2/Skp2/Kdm2a/Npm1/Gsk3a/Sphk1/Hspbp1/Nsmce3/Ube2n	57
GO:0044784	GO:0044784	metaphase/anaphase transition of cell cycle	31/5425	58/23174	7.14519e-07	1.09466e-05	6.66982e-06	Cul3/Cdt1/Anapc1/Zfp207/Birc5/Fbxo5/Usp44/Aurkb/Xrcc3/Trip13/Cdc23/Ik/Psmg2/Cep192/Anapc11/Terf1/Anapc5/Cit/Mad1l1/Anapc15/Plk1/Zw10/Dync1li1/Pcid2/Bub1b/Ccnb1/Gen1/Nsmce2/Cdc26/Bub3/Riok2	31
GO:0070198	GO:0070198	protein localization to chromosome, telomeric region	19/5425	28/23174	7.41974e-07	1.13395e-05	6.90922e-06	Cct3/Cct4/H2afy/Pinx1/Cct5/Tnks2/Gnl3l/Nabp2/Cct8/Terf1/Cct6a/Cct7/Dkc1/Terf2/Cct2/Acd/Wrap53/Gnl3/Tcp1	19
GO:0003254	GO:0003254	regulation of membrane depolarization	26/5425	45/23174	7.60675e-07	1.15971e-05	7.06612e-06	Ngfr/Scn1b/Rack1/Hcn1/Fgf12/Nedd4l/Got1/Oga/Smad7/Bok/Parp1/Ntsr1/P2rx7/Gclc/Cck/Rangrf/Scn10a/Lrrk2/Ptpn3/Tspo/Gpd1l/Gja1/Mllt11/Kdr/Ank3/Scn2b	26
GO:0046825	GO:0046825	regulation of protein export from nucleus	24/5425	40/23174	7.79895e-07	1.18612e-05	7.22708e-06	Supt6/Mdm2/Xpo1/Ywhae/Ppm1a/Xpo4/Rangap1/Rapgef3/Gsk3b/Hdac3/Rbm22/Ptpn14/Uhmk1/Txn1/Bag3/Chchd4/Thoc5/Ptpn11/Cdkn2a/Sfn/Ifi27/Xpo5/Wipf1/Riok2	24
GO:0048588	GO:0048588	developmental cell growth	95/5425	258/23174	7.9148e-07	1.20083e-05	7.31668e-06	Wnt3/Lhx2/Cdh4/Sox9/Ifrd1/Tiam1/Stk11/Rab11a/Eif2b2/Eif4g2/Atp5g1/Gdi1/Srf/Tnr/Ndel1/Zfyve27/Ddx39b/Rab21/Llph/Prmt2/Jade2/Cdkl3/Rtn4/Nin/Yy1/Hsp90aa1/Sema4d/Hnrnpk/Wnt5a/Dpysl2/Tomm70a/Gsk3b/Twf2/Tnfrsf12a/Hsp90ab1/Vegfa/Pi16/Nedd4l/Gal/Itgb1/Myo5b/Fn1/Actr3/Rgs2/Olfm1/Abl1/Zeb2/Anapc2/Itga4/Aurka/Ngf/Fubp1/Epha7/Plaa/Rufy3/Limk1/Plxna4/Plxna1/Cyfip1/Sema4b/Pak1/Usp9x/Cttn/G6pdx/Pin1/Rpl4/Ctdp1/…	95
GO:0051262	GO:0051262	protein tetramerization	72/5425	182/23174	8.02627e-07	1.21359e-05	7.39442e-06	Oxa1l/Srr/Cd79a/Farsa/Mcoln1/Igf1r/Acot13/Homer1/Aldh1a3/Rxrg/Rxra/Aldoc/Pcbd1/Txnrd1/Appl2/Pfkl/Shmt1/Rrm2/Pfkp/Hmgcr/Hcn1/St13/Adsl/Xrcc6/Ache/Cd74/Trpm6/Cbr2/Hsd17b10/Shmt2/Tk1/Hprt/Acadl/Gls/Farsb/Dnm1/Cat/Samhd1/Crtc2/Cryz/Hmgcl/Cda/Rcc1/Pex14/Ppat/Vasp/Anxa2/Pkm/Me1/Acpp/Pfkm/Upb1/Pkd2/Nup54/Sbf2/S100a10/Acacb/Dctpp1/Actn2/Cpsf6/Ide/Uxs1/Gapdh/Grin2a/Trp53/Dhps/Hist1h4h/Kcnc3/Impdh2/Syt11/H…	72
GO:1902905	GO:1902905	positive regulation of supramolecular fiber organization	76/5425	195/23174	8.03763e-07	1.21359e-05	7.39442e-06	Rac1/Rhoc/Snx9/Scin/Cdkn1b/Wdr1/Arpc2/Nphs1/Cav1/Rhoa/Arpc5/Trpv4/Sdc4/Myo1c/Pfn1/Actr2/Nav3/Drg1/Nin/Trim27/Carmil1/Iqgap2/F2rl1/Mtss1/Rapgef3/Bin1/Coro1b/Terf1/Ppm1f/Actr3/Arpc5l/Abl1/Nckap1/Mapre1/Stmn2/Arpc3/Pxn/Arpc1a/Arpc1b/Limk1/Epha1/Vasp/Cyfip1/Fchsd2/Coro1a/Rps3/Pak1/Pycard/Swap70/Cttn/Arhgef5/Brk1/Colgalt1/Slain2/Bag4/Icam1/Csf3/Fchsd1/Sh3pxd2b/Arhgef10l/Cdc42ep4/S100a10/Arf6/Cdc42ep1/…	76
GO:0098876	GO:0098876	vesicle-mediated transport to the plasma membrane	45/5425	98/23174	8.09736e-07	1.21702e-05	7.41537e-06	Grasp/Rab11a/Golga7/Steap2/Rack1/Arf5/Rab10/Gga3/Rabep1/Amn/Kif13a/Golph3/Scrib/Vps26c/Krt18/Arl3/Myo5b/Optn/Vamp4/Entr1/Snap25/Snap23/Snx27/Vamp3/Nsg1/Snx17/Chic2/Vps29/Gripap1/Vps35/Csk/Micall1/Dnm2/Nsf/Grip1/Ankrd27/Exoc1/Cnst/Clstn1/Stx3/Sys1/Trarg1/Arf3/Rab31/Ank3	45
GO:0051701	GO:0051701	interaction with host	51/5425	116/23174	8.09925e-07	1.21702e-05	7.41537e-06	Cav2/Tgfb1/Kpna6/Trim28/Nectin4/Cav1/Bcl2l1/Hyal2/Tsg101/Rxra/Mmp9/Ddx39b/Snx3/Itgb3/Trim27/Myc/Vapa/Cd74/Ddb1/Grk2/Smc3/Trim8/P4hb/Ifitm1/Thoc3/Itgav/Vps16/Tlr2/Eps15/Atg7/Mre11a/Nectin1/Chmp2a/Vps18/Thoc5/Trim59/Trim13/Uvrag/Dag1/Vamp8/Trim32/Chmp3/Thoc7/Vapb/Gapdh/Trim38/Vps37b/Tcp1/Lgals1/Rraga/Rab7	51
GO:0006446	GO:0006446	regulation of translational initiation	32/5425	61/23174	8.25941e-07	1.23517e-05	7.52591e-06	Ddx3x/Eif2b2/Eif4g2/Rxra/Gle1/Eif4ebp2/Eif2s1/Eif5/Habp4/Mettl3/Ncbp2/Polr2d/Rps6kb2/Uhmk1/Ncbp1/Khdrbs1/Eif2b1/Eif2ak1/Eif4ebp1/Eif2ak3/Ago2/Paip2/Larp1/Ythdf1/Ythdf2/Ppp1r15a/Eif4g1/Eif3k/Eif3b/Npm1/Nck2/Polr2g	32
GO:0042278	GO:0042278	purine nucleoside metabolic process	32/5425	61/23174	8.25941e-07	1.23517e-05	7.52591e-06	Gnai3/Pemt/Gmpr2/Rab23/Ampd3/Aprt/Rhoa/Guk1/Rhoq/Nt5c2/Hprt/Nme7/Ak1/Ahcy/Mfn1/Gmps/Ampd2/Ak4/Ran/Ahcyl2/Nt5e/Nme6/Acpp/Lrrk2/Nme1/Efl1/Adk/Icmt/Gtpbp1/Impdh2/Mtap/Mocs1	32
GO:0016482	GO:0016482	cytosolic transport	60/5425	144/23174	8.57757e-07	1.27969e-05	7.79721e-06	Trappc10/Ykt6/Ap1s1/Map2k1/Snx6/Snf8/Kif1a/Snx3/Rab21/Actr2/Ankfy1/Ube2o/Kif1c/Gosr2/Vti1b/Trim27/Cln5/Dab2/Emp2/Slc30a6/Vti1a/Rab14/Rgp1/Eps15/Srsf10/Vamp3/Vps29/Snx8/Erc1/Ccdc91/Rab6a/Coro1a/Msn/Lamp1/Vps35/Vps26b/Vps11/Dnajc13/Pqlc1/Tbc1d10a/Ankrd27/Map2k2/Plekhj1/Rnf126/Dennd5a/Ptpn23/Lrrk2/Rilp/Dennd2a/Pheta1/Sys1/Snx12/Cltc/Hook2/Chmp3/Snx32/Mapk3/Kif1b/Mapk1/Rab7	60
GO:0045598	GO:0045598	regulation of fat cell differentiation	57/5425	135/23174	9.54387e-07	1.42047e-05	8.65499e-06	Mmp11/Ppard/Tgfb1/Rarres2/Trpv4/Wdfy2/Sirt2/Stk4/Wif1/Lpin1/Trib2/Nr1d1/Sav1/Msx2/Wnt5a/Uchl3/Trio/Stk3/Hes1/Noct/Vegfa/Taf8/Lrp5/Ccdc3/Frzb/Bmp2/E2f1/Wwtr1/Zbtb7b/Ncor2/Gdf3/Nucb2/Dkkl1/Rora/Ptgs2/Trib3/Mex3c/Enpp1/Fndc3b/Dusp10/Prdm16/Hnrnpu/Sh3pxd2b/Cmklr1/Asxl1/Zfp36/Insig1/Zfp36l2/Vstm2a/Zadh2/Mapk14/Gper1/Arntl/Fam57b/Alms1/Zbtb16/Ccdc85b	57
GO:0033045	GO:0033045	regulation of sister chromatid segregation	39/5425	81/23174	9.79225e-07	1.45399e-05	8.85919e-06	Cul3/Cdt1/Anapc1/H2afy/Zfp207/Birc5/Fbxo5/Usp44/Aurkb/Xrcc3/Trip13/Cdc23/Ik/Psmg2/Cep192/Cdca5/Anapc11/Terf1/Sgo2a/Sfpq/Anapc5/Cit/Mad1l1/Anapc15/Plk1/Naa10/Zw10/Dync1li1/Pcid2/Hnrnpu/Bub1b/Wapl/Ccnb1/Gen1/Nsmce2/Cdc26/Bub3/Hdac8/Riok2	39
GO:0009314	GO:0009314	response to radiation	134/5425	394/23174	9.88043e-07	1.46361e-05	8.91783e-06	Ccnd2/Kmt2a/Nr2f6/Stk11/Ercc1/Ruvbl2/Akt2/Map3k20/Aqp1/Mapk13/Msh6/Atp1a2/Bcl2l1/Gnat2/Elk1/Hyal2/Hyal1/Map3k4/Ppp1cb/Ube2a/Cacnb4/Arrb1/Sgk1/Mdm2/Mapk9/Ube2b/Aurkb/Eif2s1/Yy1/Xrcc4/Hmgcr/Ercc8/Mettl3/Myc/Xrcc6/Hsf1/Nfatc4/Msh2/Ercc3/Pmaip1/Ddb1/Rad9a/Rela/Nabp2/Ric8a/Hras/Itgb1/Uimc1/Nhej1/Xrcc5/Nucks1/Parp1/Trp53bp2/Abl2/Usf1/Cat/Mtch2/Pcna/Ect2/Slc7a11/Ppid/Ints3/Xpa/Txn1/Usp1/Plk3/Casp9/Ube4b…	134
GO:0007163	GO:0007163	establishment or maintenance of cell polarity	83/5425	219/23174	1.00079e-06	1.479e-05	9.0116e-06	Lhx2/Myo18a/Rhoc/Stk11/Aqp1/Myo9b/Wdr1/Igf1r/Cdc42/Mark3/Rhoa/Arpc5/Pdzd11/Cyth1/Ndel1/Syne4/Lin7a/Actr2/Rab10/Slc9a3r1/Fbf1/Hsp90aa1/Fgf10/Wnt5a/Spry2/Golph3/Sh3bp1/Parvb/Hes1/Scrib/Nde1/Gsk3b/Hsp90ab1/Rhoq/Kif20b/Actr1a/Pard3/Actr3/Sdccag8/Vangl2/Sapcd2/Nckap1/Nsfl1c/Arhgef2/Lmna/Cap1/Cenpa/Rufy3/Frmd4b/Sipa1l3/Pak1/Plk1/Bccip/Wee1/Msn/Fez1/Zw10/Pdcd6ip/Ephb1/Foxj1/Actr1b/Ctnna1/Mcph1/Amot/Foxf…	83
GO:0043536	GO:0043536	positive regulation of blood vessel endothelial cell migration	30/5425	56/23174	1.00893e-06	1.48752e-05	9.06348e-06	Pdgfb/Sp1/Tgfb1/Stat5a/Hspb1/Hmox1/Nfe2l2/Plcg1/Cd40/Map2k3/Akt3/Map3k3/Hdac7/Nus1/Vegfa/Atp5b/Atp5a1/Abl1/Nos3/Ptgs2/Jcad/Prkd2/Amot/Foxc2/Igf2/Prkca/Adam17/Fgf18/Kdr/Prl2c2	30
GO:2001235	GO:2001235	positive regulation of apoptotic signaling pathway	72/5425	183/23174	1.02262e-06	1.50416e-05	9.16493e-06	Ngfr/Tpd52l1/Lck/Eef1e1/Bcap31/Daxx/Fam162a/Bid/Pias4/Tfap4/Ppp2r1a/Cav1/G0s2/Hyal2/Mmp9/Stk4/Ubb/Unc5b/Mapk9/Rack1/Slc9a3r1/Ppif/Cideb/Ripk3/Stk3/Myc/Gsk3b/Sod1/Nfatc4/Tnfrsf12a/Ralbp1/Pmaip1/Ptpn2/Rad9a/Bok/Ing5/Mtch2/Bcl10/Sfpq/Ret/Pdcd5/Rps3/Pycard/Nox1/Eif2ak3/Ppp2r1b/Inhbb/Ctnna1/Mcl1/Trps1/Bmf/Ppp1ca/Pdcd7/Pla2g6/Cradd/Plaur/Msx1/Chchd10/Traf7/Mllt11/Gper1/Atpif1/Dedd2/S100a8/Gsk3a/Spop/Ba…	72
GO:0033047	GO:0033047	regulation of mitotic sister chromatid segregation	34/5425	67/23174	1.03999e-06	1.52613e-05	9.29876e-06	Cul3/Cdt1/Anapc1/H2afy/Zfp207/Birc5/Fbxo5/Usp44/Aurkb/Xrcc3/Trip13/Cdc23/Ik/Psmg2/Cep192/Anapc11/Terf1/Anapc5/Cit/Mad1l1/Anapc15/Plk1/Naa10/Zw10/Dync1li1/Pcid2/Hnrnpu/Bub1b/Ccnb1/Gen1/Nsmce2/Cdc26/Bub3/Riok2	34
GO:0016073	GO:0016073	snRNA metabolic process	25/5425	43/23174	1.05583e-06	1.54576e-05	9.41838e-06	Nhp2/Mettl16/Exosc10/Ints2/Ints9/Exosc7/Nop10/Exosc9/Exosc8/Ints3/Exosc3/Ints11/Ints1/Dkc1/Ints10/Rpap2/Exosc4/Ints14/Ice1/Snapc4/Exosc2/Uspl1/Exosc5/Tut1/Ints5	25
GO:0000209	GO:0000209	protein polyubiquitination	75/5425	193/23174	1.07993e-06	1.57735e-05	9.61084e-06	Ube2c/Cul3/Ube2g2/Klhl3/Anapc1/Sash1/Rnf5/Ube2a/Smurf2/Tmem129/Peli1/Fbxw11/Cdc34/Jade2/Ube2b/Rnf187/Ube2g1/Ube2o/Trim27/Ercc8/Mgrn1/Sharpin/Ppil2/Ube2j2/Cdc23/Nedd4l/Zfp91/Prpf19/Tnks2/Anapc11/Arih1/Trip12/Anapc2/Ube2e3/Plaa/Ube4b/Rnf4/Ube2k/Anapc7/Anapc5/Mkrn1/Cbfb/Wwp2/Rnf111/Ube2q2/Fbxo22/Znrf1/Cbl/Hectd1/G2e3/Rnf126/Topors/Ubr5/Foxf2/Cdc16/Ube2l3/Nhlrc3/Irf2bp1/Nhlrc1/Cdkn2a/Spsb4/Trim32/Rnf…	75
GO:0070202	GO:0070202	regulation of establishment of protein localization to chromosome	5425-11-01	12/23174	1.08261e-06	1.57759e-05	9.61233e-06	Cct3/Cct4/Cct5/Cct8/Terf1/Cct6a/Cct7/Dkc1/Cct2/Wrap53/Tcp1	11
GO:1900180	GO:1900180	regulation of protein localization to nucleus	52/5425	120/23174	1.0907e-06	1.58569e-05	9.66169e-06	Cav2/Ngfr/Jup/Tgfb1/Stk11/Rab23/Trim28/Nutf2/Dmap1/Hyal2/Chp1/Cacnb4/Akap1/Cdk5rap3/Fyn/Cdk1/Ppp2ca/Pinx1/Gsk3b/Hdac3/Rbm22/Trim8/Glul/Parp1/Nvl/Ect2/Nmd3/Lmna/Ran/Ipo5/Bag3/Eif2ak3/Zpr1/Pin1/Zic1/Ptgs2/Ogt/Lif/Nup54/Pkig/Ubr5/Mavs/Otud7b/Kat7/Tardbp/Cdkn2a/Polr1a/Mapk14/Ilrun/Npm1/Hnrnpm/Mapk1	52
GO:0010499	GO:0010499	proteasomal ubiquitin-independent protein catabolic process	17/5425	24/23174	1.13597e-06	1.64009e-05	9.99309e-06	Psmb4/Psmb1/Psma2/Nfe2l2/Psmb6/Psma6/Psmb5/Psmb7/Psma7/Psmb2/Psma1/Psmb10/Psma4/Enc1/Psma3/Psma5/Psmb3	17
GO:0048025	GO:0048025	negative regulation of mRNA splicing, via spliceosome	17/5425	24/23174	1.13597e-06	1.64009e-05	9.99309e-06	Ptbp1/Hnrnpl/C1qbp/Hnrnpk/Acin1/Tra2b/Pcbp4/Srsf7/Ptbp3/Srsf10/Srsf4/Srsf9/U2af2/Rbm10/Rnps1/Rbmxl1/Npm1	17
GO:0070199	GO:0070199	establishment of protein localization to chromosome	17/5425	24/23174	1.13597e-06	1.64009e-05	9.99309e-06	Cct3/Ruvbl2/Cct4/H2afy/H2afy2/Cct5/Nabp2/Cct8/Terf1/Cct6a/Lrwd1/Cct7/Dkc1/Cct2/Acd/Wrap53/Tcp1	17
GO:0030832	GO:0030832	regulation of actin filament length	70/5425	177/23174	1.14859e-06	1.65449e-05	1.00809e-05	Rac1/Snx9/Scin/Wdr1/Arpc2/Nphs1/Rhoa/Arpc5/Capza2/Eps8/Myo1c/Pfn1/Actr2/Pecam1/Trim27/Carmil1/Rasa1/Iqgap2/F2rl1/Sh3bp1/Twf1/Twf2/Bin1/Coro1b/Capn1/Actr3/Arpc5l/Nckap1/Hax1/Tlr2/Tmod1/Gba2/Capzb/Arpc3/Cit/Arpc1a/Arpc1b/Mtpn/Vasp/Cyfip1/Fchsd2/Coro1a/Pycard/Swap70/Cttn/Brk1/Bag4/Icam1/Csf3/Fchsd1/Abitram/Prex1/Cdc42ep4/Arf6/Cdc42ep1/Actn2/Gm14137/Cfl1/Capg/Arhgap35/Tmod3/Ptk2b/Grb2/Gmfb/Nck2/Arfge…	70
GO:0198738	GO:0198738	cell-cell signaling by wnt	143/5425	427/23174	1.17283e-06	1.68554e-05	1.02701e-05	Wnt3/Sox9/Tcf7/Ddx3x/Pfdn5/Itga3/Folr1/Rac1/Ccne1/Tiam1/Stk11/Csnk1g2/Ruvbl2/Cul3/Ndrg2/Pias4/Cd44/Cav1/Fzd3/Fuz/Prdm15/Mertk/Nlk/Stk4/Wnt9b/G3bp1/Sfrp5/Snx3/Wif1/Fbxw11/Ube2b/Kremen1/Hnf1b/Slc9a3r1/Ppm1a/Barx1/Spin1/Depdc1b/Fgf10/Fgf9/Wnt5a/Dab2/Stk3/Myc/Csnk1e/Gsk3b/Cela1/Nfatc4/Atp6v0c/Csnk2b/Pou5f1/Csnk1a1/Sdhaf2/Ddb1/Tnks2/Lrp5/Hhex/Csnk1d/Gli1/Jade1/Cdc73/Vangl2/Abl2/Lmx1a/Abl1/Zeb2/Notch1/…	143
GO:0042060	GO:0042060	wound healing	124/5425	360/23174	1.18329e-06	1.69669e-05	1.0338e-05	Clec10a/Pdgfb/Acvrl1/Timp1/Ifrd1/Vwf/Ppard/Tgfb1/Cdkn1b/Aqp1/Cd44/Prdx2/Hmox1/Bloc1s6/P2rx5/Cav1/Elk3/Mymk/Mertk/Srf/Nfe2l2/Cd34/Sdc4/Gna13/Itgb3/Pecam1/Syk/Msx2/Hmgcr/F2rl2/F2rl1/Ap3b1/Fgf10/Plau/Anxa8/Wnt5a/Bin3/Plec/Scrib/Pros1/Tarbp2/Akirin1/Smoc2/Tnfrsf12a/Hbegf/Coro1b/Bnc1/Hras/Cd151/Pard3/Pdgfa/Cflar/Dst/Fn1/Vangl2/F5/Tor1a/Tyro3/Gnas/Procr/Anxa5/Slc7a11/Pdcd10/Ptgfrn/Notch2/Pear1/Epb41l4b…	124
GO:1902275	GO:1902275	regulation of chromatin organization	76/5425	197/23174	1.27612e-06	1.82561e-05	1.11235e-05	Kat2b/Smarcb1/Kmt2a/Supt6/Daxx/Tgfb1/Ruvbl2/Trim28/Ctcf/Cdk9/H2afy/Tada2a/Arrb1/Sart3/Ube2b/Srebf1/Lpin1/Kat2a/Atad2/L3mbtl2/Bcl6/Hira/Vegfa/Pou5f1/Trip12/Fh1/Phf19/Zbtb7b/Lmna/Pax7/Nelfa/Mtf2/Atg7/Mki67/Ogt/Setd5/Wbp2/Lif/Sirt6/Pphln1/Lrrk2/Ctbp1/Ubr5/Atg5/Mllt6/Jarid2/Kat7/Suv39h1/Foxp3/Hnrnpu/Wdr70/Zfp335/Bcor/Prkd2/Ccnb1/Zfp451/Setd1a/Zmpste24/Pygo2/Igf2/Tada3/Prmt6/Kdm3a/Kdm2a/Ep300/Sphk2/Zn…	76
GO:0090162	GO:0090162	establishment of epithelial cell polarity	20/5425	31/23174	1.28039e-06	1.82755e-05	1.11353e-05	Myo18a/Rhoa/Cyth1/Syne4/Slc9a3r1/Fbf1/Wnt5a/Golph3/Sh3bp1/Hes1/Pard3/Vangl2/Frmd4b/Sipa1l3/Msn/Foxf1/Arf6/Camsap3/Gja1/Tcf15	20
GO:0045785	GO:0045785	positive regulation of cell adhesion	138/5425	410/23174	1.31289e-06	1.86968e-05	1.1392e-05	Tfe3/Lck/Itga5/Il12rb1/Itga3/Jup/Rac1/Tgfb1/Stat5a/Col26a1/Zp3/Cd44/Arpc2/Chrd/Cav1/Rhoa/Zmiz1/Hyal1/Piezo1/Itga2/Nkap/Pdcd1lg2/Sdc4/C1qbp/Irf1/Havcr2/Itgb3/Hsp90aa1/Carmil1/Gcnt2/Syk/Ap3b1/Wnt5a/Tnfsf11/Dab2/Myo10/Has2/Emp2/Bcl6/Hes1/Gsk3b/Ccl25/Smoc2/Vegfa/Emilin2/Cd74/Rela/Capn1/Cd63/Adam8/Podxl/Itgb1/Smad7/Hspd1/Map4k4/Ppm1f/Fn1/Apbb1ip/Abl1/Itga4/Itgav/Itga6/Hsd17b12/Il6ra/Lef1/Zbtb7b/Cd1d1/…	138
GO:0030177	GO:0030177	positive regulation of Wnt signaling pathway	55/5425	130/23174	1.36007e-06	1.93248e-05	1.17746e-05	Wnt3/Ddx3x/Csnk1g2/Cav1/Prdm15/Ube2b/Ppm1a/Spin1/Depdc1b/Fgf10/Fgf9/Wnt5a/Dab2/Csnk1e/Atp6v0c/Pou5f1/Tnks2/Hhex/Csnk1d/Cdc73/Abl2/Lmx1a/Abl1/Zeb2/Bmp2/Gid8/Tbl1xr1/Tlr2/Dkk2/Vcp/Ruvbl1/Fam53b/Sall1/Vps35/Dixdc1/Pin1/Smarca4/Csnk1g1/Ccar2/Lrrk2/Ubr5/Rbpj/Ankrd6/Daam2/Disc1/Gskip/Rspo2/Arntl/Usp34/Cdh3/Frat1/Csnk1g3/Csnk2a1/Sox4/Nrarp	55
GO:0006310	GO:0006310	DNA recombination	100/5425	278/23174	1.41979e-06	2.01174e-05	1.22576e-05	Rpa1/Tcf7/Supt6/Tgfb1/Mcm2/Ercc1/Ruvbl2/Msh6/Mcm5/Ubqln4/Rpa3/Msh3/Actr8/Cd40/Uchl5/Psmc3ip/Supv3l1/Actr2/Ube2b/Lig3/Recql5/Top2a/Yy1/Xrcc3/Trip13/Xrcc4/Xrcc6/Bcl6/Mcm4/Msh2/Ndfip1/Cenpx/Mms19/Apex2/Nabp2/Hspd1/Xrcc5/Mcm6/Nucks1/Parp1/Psmd14/Xrn2/Samhd1/Actl6a/Lef1/Exosc3/Sfpq/Rpa2/Cdc7/Ung/Mcm7/Smarcad1/Ruvbl1/Ercc2/Swap70/Nono/Gins4/Terf2/Mre11a/Cgas/Wdr48/Topbp1/Fan1/Rfwd3/Mnd1/Ino80/Batf/Sirt…	100
GO:1902099	GO:1902099	regulation of metaphase/anaphase transition of cell cycle	29/5425	54/23174	1.42475e-06	2.01174e-05	1.22576e-05	Cul3/Cdt1/Zfp207/Birc5/Fbxo5/Usp44/Aurkb/Xrcc3/Trip13/Cdc23/Ik/Psmg2/Cep192/Anapc11/Terf1/Anapc5/Mad1l1/Anapc15/Plk1/Zw10/Dync1li1/Pcid2/Bub1b/Ccnb1/Gen1/Nsmce2/Cdc26/Bub3/Riok2	29
GO:0071824	GO:0071824	protein-DNA complex subunit organization	81/5425	214/23174	1.42549e-06	2.01174e-05	1.22576e-05	Sox9/Smarcb1/Mcm3ap/Supt6/Psmc3/Daxx/Med6/Mcm2/Taf6l/Mcm5/Asf1b/Ctcf/Cdt1/Arid1a/Vps72/Tbp/Anp32e/H2afy/H3f3b/Sart3/Asf1a/H2afy2/Cand1/Hnf1b/Psmc5/Psmc6/Myc/Mcm4/Hira/Gtf2e1/Chaf1b/Taf11/Brd2/Cenpx/Padi4/Terf1/Tnp1/Ptma/Mcm6/Hat1/Polr1e/Nasp/Psmc2/Rnf4/Cenpa/Cenpc1/Mcm7/Psmc4/Kat6a/Smarca4/Smarcc1/Arid2/Gtf2a2/Ino80/Gtf2h5/Smarce1/Orc3/Mis12/Tspyl2/Mcm3/Swi5/Cenph/Grwd1/Set/Ep300/Smyd3/Cebpg/Npm1…	81
GO:0016055	GO:0016055	Wnt signaling pathway	142/5425	425/23174	1.47566e-06	2.07787e-05	1.26605e-05	Wnt3/Sox9/Tcf7/Ddx3x/Pfdn5/Itga3/Folr1/Rac1/Ccne1/Tiam1/Stk11/Csnk1g2/Ruvbl2/Cul3/Ndrg2/Pias4/Cd44/Cav1/Fzd3/Fuz/Prdm15/Mertk/Nlk/Stk4/Wnt9b/G3bp1/Sfrp5/Snx3/Wif1/Fbxw11/Ube2b/Kremen1/Hnf1b/Slc9a3r1/Ppm1a/Barx1/Spin1/Depdc1b/Fgf10/Fgf9/Wnt5a/Dab2/Stk3/Myc/Csnk1e/Gsk3b/Cela1/Nfatc4/Atp6v0c/Csnk2b/Pou5f1/Csnk1a1/Sdhaf2/Ddb1/Tnks2/Lrp5/Hhex/Csnk1d/Gli1/Jade1/Cdc73/Vangl2/Abl2/Lmx1a/Abl1/Zeb2/Notch1/…	142
GO:0061138	GO:0061138	morphogenesis of a branching epithelium	83/5425	221/23174	1.53588e-06	2.15782e-05	1.31476e-05	Pdgfb/Sox9/Tgfb1/Phb2/Cd44/Epha2/Etv5/Notch4/Srf/Rxra/Etv4/Stk4/Wnt9b/Tbx3/Lhx1/Gna13/Hnf1b/Ptch1/Msx2/Fgf10/Wnt5a/Spry2/Myc/Nfatc4/Vegfa/Six2/Sox8/Lrp5/Hhex/Pdgfa/Vangl2/Abl1/Notch1/Spint1/Bmp2/Lef1/Tnc/Tfap2c/Ctnnbip1/Areg/Pxn/Flt1/Plxna1/Plxnd1/Mgp/Kras/Pak1/Ednra/Sall1/Nfatc3/St14/Fem1b/Sox10/Nfatc1/Ppp3r1/Six4/Sirt6/Fgf1/Foxa2/Mycn/Clic4/Gdf7/Hoxb7/Dag1/Timeless/Ppp1ca/Esrp1/Btbd7/Kdm5b/Foxf…	83
GO:0046653	GO:0046653	tetrahydrofolate metabolic process	15/5425	20/23174	1.54724e-06	2.16891e-05	1.32152e-05	Mthfd2/Sardh/Pipox/Shmt1/Mthfd1/Mtr/Dhfr/Gart/Shmt2/Tyms/Atic/Mthfd2l/Gch1/Mthfd1l/Mthfs	15
GO:0051817	GO:0051817	modification of morphology or physiology of other organism involved in symbiotic interaction	42/5425	91/23174	1.57519e-06	2.20316e-05	1.34239e-05	Cav2/Smarcb1/Hpn/Sp1/Psmc3/Tgfb1/Kpna6/Aqp1/Tfap4/Bcl2l1/Hyal2/Hspa8/Rxra/Mmp9/F2rl1/Myc/Vapa/Taf11/Smc3/Nucks1/Stom/Lef1/Tlr2/Hdac1/Rest/Cxcl1/Atg7/Smarca4/Anxa2/Ppib/Fbxl2/Ctdp1/Camp/Dag1/Tardbp/Jun/Vapb/Ep300/Cfl1/Gapdh/Rrp1b/Rraga	42
GO:0032970	GO:0032970	regulation of actin filament-based process	132/5425	390/23174	1.58599e-06	2.21332e-05	1.34858e-05	Jup/Rac1/Rhoc/Snx9/Scin/Tgfb1/Wdr1/Arpc2/Nphs1/Cdc42/Atp1a2/Cav1/Rhoa/Arpc5/Fhod1/Stc1/Capza2/Eps8/Sdc4/Myo1c/Pfn1/Actr2/Itgb3/Pecam1/Trim27/Carmil1/Ctsl/Rasa1/Iqgap2/F2rl1/Mtss1/Sh3bp1/Twf1/Rapgef3/Shank3/Twf2/Cacna1h/Rhoq/Dsc2/Bin1/Csf1r/Coro1b/Capn1/Arhgdia/Hras/Pard3/Sumo1/Ppm1f/Actr3/Tnnt2/Vangl2/Arpc5l/Abl1/Nckap1/Ect2/Notch2/Hax1/Tlr2/Tmod1/Gba2/Pde4b/Pdpn/Capzb/Fgr/Arhgef19/Bst1/Arpc3/Atp…	132
GO:0043488	GO:0043488	regulation of mRNA stability	44/5425	97/23174	1.61273e-06	2.24564e-05	1.36828e-05	Tbrg4/Hnrnpd/Ptbp1/Hnrnpa0/Carhsp1/Mettl16/Igf2bp1/Mapkapk2/Fxr2/Fastkd3/Samd4/Mettl3/Noct/Pcbp4/Vegfa/Vim/Fastkd1/E2f1/Pum1/Ybx1/Rbm10/Tirap/Syncrip/Tent4a/Cnot6l/Apex1/Larp1/Rbm24/Pcid2/Hnrnpu/Ythdf2/Elavl1/Tardbp/Pde12/Thrap3/Zfp36/Zfp36l2/Npm1/Upf1/Hnrnpm/Hnrnpc/Plekhn1/Trim71/Samd4b	44
GO:0030041	GO:0030041	actin filament polymerization	68/5425	172/23174	1.644e-06	2.28411e-05	1.39172e-05	Rac1/Snx9/Scin/Arpc2/Nphs1/Rhoa/Arpc5/Capza2/Eps8/Myo1c/Pfn1/Actr2/Pecam1/Trim27/Carmil1/Rasa1/Iqgap2/Mtss1/Twf1/Twf2/Bin1/Diaph1/Coro1b/Capn1/Pstpip2/Actr3/Arpc5l/Nckap1/Hax1/Tlr2/Tmod1/Gba2/Capzb/Arpc3/Arpc1a/Arpc1b/Mtpn/Vasp/Cyfip1/Fchsd2/Coro1a/Pycard/Cttn/Pstpip1/Brk1/Micall2/Bag4/Icam1/Csf3/Fchsd1/Abitram/Prex1/Cdc42ep4/Arf6/Cdc42ep1/Gm14137/Cfl1/Capg/Tmod3/Ptk2b/Grb2/Gmfb/Nck2/Arfgef1/Myad…	68
GO:0000463	GO:0000463	maturation of LSU-rRNA from tricistronic rRNA transcript (SSU-rRNA, 5.8S rRNA, LSU-rRNA)	13/5425	16/23174	1.68815e-06	2.33508e-05	1.42277e-05	Znhit3/Ftsj3/Gtpbp4/Bop1/Wdr12/Nol9/Rpf2/Urb1/Rpl7/Npm1/Rpl35/Rpl7l1/Znhit6	13
GO:0070200	GO:0070200	establishment of protein localization to telomere	13/5425	16/23174	1.68815e-06	2.33508e-05	1.42277e-05	Cct3/Cct4/Cct5/Nabp2/Cct8/Terf1/Cct6a/Cct7/Dkc1/Cct2/Acd/Wrap53/Tcp1	13
GO:0009611	GO:0009611	response to wounding	161/5425	495/23174	1.90429e-06	2.62826e-05	1.60141e-05	Ngfr/Clec10a/Pdgfb/Acvrl1/Timp1/Ifrd1/Folr1/Vwf/Ppard/Tgfb1/Cdkn1b/Aqp1/Map2k1/Cd44/Prdx2/Hmox1/Igf1r/Bloc1s6/P2rx5/Cav1/Elk3/Mymk/Mertk/Srf/Cers2/Tnr/Nfe2l2/Cd34/Matn4/Sdc4/Ndel1/Kremen1/Rtn4/Gna13/Fkbp1b/Itgb3/Pecam1/Mtr/Syk/Msx2/Hmgcr/F2rl2/F2rl1/Ap3b1/Dhfr/Fgf10/Plau/Anxa8/Wnt5a/Nefl/Bin3/Plec/Scrib/Pros1/Sod1/Tarbp2/Akirin1/Smoc2/Tnfrsf12a/Mapk8ip3/Hbegf/Coro1b/Bnc1/Gli1/Hras/Cd151/Pard3/Pdg…	161
GO:0006356	GO:0006356	regulation of transcription by RNA polymerase I	21/5425	34/23174	1.97181e-06	2.7095e-05	1.65091e-05	Smarcb1/Pwp1/Dedd/H2afy/H2afy2/Ippk/Bnc1/Wdr75/Ncl/Rasl11a/Eif2ak3/Smarca4/Baz2a/Mars/Ppp1r15a/Dhx33/Wdr43/Utp15/Pdcd7/Zmpste24/Heatr1	21
GO:1901068	GO:1901068	guanosine-containing compound metabolic process	21/5425	34/23174	1.97181e-06	2.7095e-05	1.65091e-05	Gnai3/Gmpr2/Rab23/Ampd3/Rhoa/Guk1/Rhoq/Hprt/Nme7/Mfn1/Gmps/Ampd2/Ak4/Ran/Nme6/Lrrk2/Nme1/Efl1/Gtpbp1/Impdh2/Mocs1	21
GO:0046777	GO:0046777	protein autophosphorylation	88/5425	239/23174	1.98117e-06	2.71641e-05	1.65512e-05	Lck/Pdgfb/Acvr1b/Stk11/Cdk12/Csnk1g2/Igf1r/Trim28/Mark3/Cav1/Bcr/Cad/Chp1/Hspa8/Mapkapk2/Nlk/Stk4/Fyn/Stk10/Ppp2ca/Flt4/Ace/Map3k3/Ern1/Mink1/Eif2s1/Syk/Camk2g/Gfra2/Ripk3/Gsk3b/Vegfa/Hspa9/Csf1r/Pdgfa/Stk17b/Stk16/Pask/Abl2/Ppp2r5a/Uhmk1/Ddr2/Abl1/Tyro3/Ngf/Pdgfc/Epha7/Fgr/Errfi1/Prkg2/Eif2ak1/Flt1/Gpnmb/Epha1/Smg1/Pak1/Eif2ak3/Mre11a/Csk/Csnk1g1/Ephb1/Map2k2/Lrrk2/Atp13a2/Rap2b/Hk1/Map4k1/Enpp1…	88
GO:0007018	GO:0007018	microtubule-based movement	98/5425	273/23174	1.9965e-06	2.73145e-05	1.66428e-05	Spg7/Kpnb1/Ccdc65/Kif20a/Map2k1/Hspb1/Bloc1s6/Cdc42/Hap1/Dynll1/Ick/Kif19a/Kif11/Cluap1/Kif1a/Hspa8/Ift52/Dync1h1/Ndel1/Ubb/Cfap54/Rab21/Actr2/Kif3c/Kif1c/Actr10/Kif13a/Ap3b1/Kif2a/Dnah12/Nefm/Nefl/Kif21a/Nde1/Cfap298/Sod1/Rsph9/Mapk8ip3/Rab27b/Kif20b/Klc2/Cnih2/Arl3/Actr1a/Rhot2/Dst/Actr3/Arl8a/Adcy10/Nme7/Kif5c/Ssna1/Dync1i2/Map1a/Spag17/Invs/Sfpq/Tekt2/Pex14/Arl8b/Lamp1/Ap3m2/Cfap20/Terf2/Fez1…	98
GO:0051656	GO:0051656	establishment of organelle localization	155/5425	474/23174	2.07964e-06	2.83901e-05	1.72982e-05	Kpnb1/Ykt6/Stard3nl/Ikbkg/Cul3/Gab2/Rab11a/Map2k1/Hmox1/Bloc1s6/Cdt1/Cdc42/Hap1/Bcl2l1/Git1/Kif1a/Fhod1/Cyth1/Cacnb4/Birc5/Myo1c/Dync1h1/Ndel1/Atp6ap1/Gipc1/Ubb/Lin7a/Cep83/Actr2/Xpo1/Ube2b/Kif3c/Slc9a3r1/Kif1c/Actr10/Kif13a/Syk/Ap3b1/Fgf10/Pinx1/Dpysl2/Nefl/Spry2/Ywhaz/Scrib/Nde1/Snap29/Gsk3b/Prepl/Cdc23/Rab27b/Cdca5/Cnih2/Hhex/Actr1a/Chmp6/Dctn2/Rhot2/Pard3/Terf1/Actr3/Cenpf/Kif5c/Dnm1/Tor1a/Sa…	155
GO:0090398	GO:0090398	cellular senescence	32/5425	63/23174	2.08921e-06	2.84586e-05	1.73399e-05	Eef1e1/Map2k1/Rsl1d1/Cav1/Srf/Tbx3/Akt3/Fbxo5/Map3k3/Arg2/Bmpr1a/Bcl6/Hras/Slc30a10/Abl1/Rbl1/Kras/Kat6a/Terf2/Cgas/Suv39h1/Icmt/Zmpste24/Cdkn2a/Prmt6/Mapk14/Arntl/Hmga2/Trp53/Nsmce2/Ing2/Cdkn2b	32
GO:0097581	GO:0097581	lamellipodium organization	39/5425	83/23174	2.11603e-06	2.87615e-05	1.75245e-05	Rac1/Coro1c/Aqp1/Myo9b/Cd44/Arpc2/Epha2/Arpc5/Vav2/Plekho1/Nup85/Hsp90aa1/Carmil1/Spata13/Bin3/Golph3/Parvb/Twf1/Akirin1/Twf2/Coro1b/Itgb1/Hdac4/Actr3/Nckap1/Pdpn/Capzb/Pxn/Cyfip1/Cttn/Arhgef7/Cdh13/Dnm2/Vav3/Brk1/Rreb1/S1pr1/Cfl1/Nck2	39
GO:0030516	GO:0030516	regulation of axon extension	48/5425	110/23174	2.18728e-06	2.96656e-05	1.80754e-05	Wnt3/Cdh4/Ifrd1/Rab11a/Eif2b2/Eif4g2/Atp5g1/Gdi1/Srf/Tnr/Ndel1/Zfyve27/Rab21/Cdkl3/Rtn4/Sema4d/Wnt5a/Dpysl2/Gsk3b/Twf2/Tnfrsf12a/Vegfa/Myo5b/Fn1/Actr3/Olfm1/Abl1/Anapc2/Ngf/Rufy3/Limk1/Plxna4/Cyfip1/Sema4b/Pak1/Cttn/Rpl4/Dnm2/Barhl2/Sema3f/Nkx6-1/Sema7a/Wdr36/Disc1/Islr2/Sema5b/Ep300/Fxn	48
GO:0071456	GO:0071456	cellular response to hypoxia	43/5425	95/23174	2.26222e-06	3.06158e-05	1.86543e-05	Sdhd/Ppard/Fam162a/Aqp1/Map2k1/Ubqln1/Pdk1/Usp19/Sirt2/Nfe2l2/Cd34/Ptgis/Rtn4/Bnip3l/Myc/Vegfa/Cbs/Vldlr/P4hb/Adam8/Cpeb1/Bach1/Notch1/Ddah1/Plk3/Gnb1/Eif4ebp1/Hyou1/Rora/Ogt/Kcnk2/Tigar/Higd1a/Egr1/Rbpj/Suv39h1/Vasn/Cited2/Kcnk3/Trp53/Pgk1/Chchd2/Slc8a3	43
GO:0009636	GO:0009636	response to toxic substance	118/5425	343/23174	2.26784e-06	3.06256e-05	1.86603e-05	Lck/Pdgfb/Mapk7/Daxx/Nqo1/Gstm5/Aqp1/Mapk13/Prdx2/Hmox1/Igf1r/Trap1/Cnp/Atp1a2/Bcl2l1/Ppp2cb/Endog/Eps8/Nfe2l2/Glrx2/Kdm6b/Scn1b/Fyn/Cdk1/Rack1/Slc6a4/Blmh/Ngb/Unc79/Glrx/Dhfr/Ppif/Nefl/Ripk3/Hsf1/Sod1/Asic1/Trpm6/Rela/Capn1/Prdx3/Pde8a/Hprt/Gsta3/Nr4a2/Abl1/Chrna1/Cat/Chrna4/Ect2/Slc7a11/Kpna4/Pdcd10/Adh5/Xpa/Txn1/Aptx/Prdx1/Akr1a1/Hdac1/Nos3/Aacs/Actb/Hsph1/Ezh2/Pon3/Akr1b8/Itpr2/Rps3/G6pdx/Cas…	118
GO:0051260	GO:0051260	protein homooligomerization	129/5425	382/23174	2.36407e-06	3.18564e-05	1.94102e-05	Kctd10/Srr/Nacc1/Slc1a5/Vwf/Rhoc/Angptl4/Ikzf4/Clpp/Cd79a/Bid/Mcoln1/Letm1/Hmox1/P2rx5/Acot13/Cav1/Aldh1a3/Rxrg/Rxra/Atxn10/Kctd2/Kctd5/Aldoc/Tnfaip1/Tysnd1/Pcbd1/Appl2/Pfkl/Rack1/Shmt1/Slc6a4/Pfkp/Hcn1/Tnfsf11/Ripk3/St13/Cldn1/Sharpin/Hsf1/Cpt1a/Slc1a1/Vwa2/Twnk/Hsd17b10/Shmt2/Tk1/Hprt/Terf1/Acadl/Als2/Gls/Glul/Optn/Tor1b/Tor1a/Stom/Cat/Dut/Samhd1/Ect2/Anxa5/Crtc2/Gba/Bcl10/Cryz/Vcp/Cda/Pex14/Sk…	129
GO:0072593	GO:0072593	reactive oxygen species metabolic process	102/5425	288/23174	2.51273e-06	3.37871e-05	2.05866e-05	Gnai3/Ngfr/Pdgfb/Hk2/Rac1/Tgfb1/Ier3/Nqo1/Stat3/Akt2/Clcn3/Prdx2/Por/Mmp8/Atp5g1/Cav1/Rhoa/Dynll1/Bcr/Sirt2/Nfe2l2/Cd34/Ptgis/Aatf/Fyn/Ddit4/Txnrd1/Mapk9/Vdac1/Pxdn/Nos2/Esr2/Arg2/Akr1c18/Hsp90aa1/Tfap2a/Syk/F2rl1/Dhfr/Plau/Ripk3/Sod1/Cbs/Prdx3/Prdx4/Ndufs1/Hspd1/Cflar/Hdac4/Slc30a10/Cat/Eif6/Tlr2/Ddah1/Prdx1/Nos3/Slc25a33/Cxcl1/P2rx7/Pon3/Nox1/G6pdx/Cryab/Rora/Ptgs2/Gnai2/Dnm2/Spr/Parl/Ogt/Pkd2/…	102
GO:0051091	GO:0051091	positive regulation of DNA-binding transcription factor activity	89/5425	244/23174	2.72614e-06	3.65782e-05	2.22872e-05	Smarcb1/Jup/Ifrd1/Tgfb1/Stat3/Ikbkg/Phb2/Ripk4/Cav1/Ube2i/Srf/Cd40/Rwdd1/Psma6/Esr2/Sav1/Trim27/Wnt5a/Tnfsf11/Ripk3/Mtdh/Stk3/Il1rap/Cd200/Rhebl1/Vegfa/Tmem173/Fosl1/Lrp5/Rela/Prdx3/Trim8/Adam8/Cops5/Cflar/Il18rap/Rnf25/Lrrfip1/Hdac4/Traf5/Fcgr2b/Ddr2/Traf1/Cat/Ngf/Crtc2/Tlr2/Arhgef2/Bcl10/Tnfrsf8/Lrp8/Mtpn/Kras/Rps3/Pycard/Tirap/Smarca4/Lrrfip2/Nlrp3/Arhgef5/Gtf2a2/Ppargc1b/Trim13/Nodal/Icam1/Ma…	89
GO:0006760	GO:0006760	folic acid-containing compound metabolic process	17/5425	25/23174	2.77191e-06	3.70302e-05	2.25626e-05	Folr1/Mthfd2/Fpgs/Sardh/Pipox/Shmt1/Mthfd1/Mtr/Dhfr/Gart/Shmt2/Tyms/Atic/Mthfd2l/Gch1/Mthfd1l/Mthfs	17
GO:1903747	GO:1903747	regulation of establishment of protein localization to mitochondrion	17/5425	25/23174	2.77191e-06	3.70302e-05	2.25626e-05	Srebf1/Bnip3l/Pmaip1/Dnaja1/Sirt4/Hsph1/Pdcd5/Bag3/Ptpn5/Parl/Lrrk2/Bag4/Cdkn2a/Prkaa1/Atpif1/Gsk3a/Siah3	17
GO:0048754	GO:0048754	branching morphogenesis of an epithelial tube	71/5425	184/23174	2.77756e-06	3.70302e-05	2.25626e-05	Sox9/Tgfb1/Phb2/Cd44/Epha2/Etv5/Notch4/Srf/Etv4/Stk4/Wnt9b/Tbx3/Lhx1/Gna13/Hnf1b/Ptch1/Msx2/Fgf10/Wnt5a/Spry2/Myc/Nfatc4/Vegfa/Six2/Sox8/Lrp5/Hhex/Vangl2/Abl1/Notch1/Bmp2/Lef1/Tnc/Tfap2c/Ctnnbip1/Areg/Pxn/Flt1/Plxnd1/Mgp/Kras/Pak1/Ednra/Sall1/Nfatc3/Nfatc1/Ppp3r1/Six4/Sirt6/Fgf1/Foxa2/Mycn/Clic4/Gdf7/Hoxb7/Dag1/Timeless/Ppp1ca/Esrp1/Kdm5b/Foxf1/Cxcr4/Foxc2/Nog/Adamts16/Rspo2/Hmga2/Kdr/Sox2/Grem1/…	71
GO:1901988	GO:1901988	negative regulation of cell cycle phase transition	63/5425	158/23174	2.78681e-06	3.70571e-05	2.2579e-05	Ier3/Cdt1/H2afy/Cacnb4/Zfp207/Birc5/Cdk5rap3/Fbxo5/Cdk1/Usp44/Mdm2/Prmt2/Fzr1/Aurkb/Xrcc3/Trip13/Pinx1/Ik/Psmg2/Cep192/Cdk2ap2/Jade1/Uimc1/Terf1/Ctdsp1/Cdc73/Rbl1/Orc1/Plk3/Rpa2/Miip/Mad1l1/Ezh2/Gpnmb/Mbd4/Anapc15/Plk1/Brcc3/Babam1/Nae1/Mre11a/Zw10/Dync1li1/Topbp1/Cdc14b/Rfwd3/Pkd2/Abraxas1/Ccl12/Rps27l/Pcid2/Bub1b/Dgkz/Ccnb1/Foxo4/Zfp36l2/Cradd/Gen1/Trp53/Bub3/Ccnd1/Cdkn2b/Sox4	63
GO:0000027	GO:0000027	ribosomal large subunit assembly	22/5425	37/23174	2.79141e-06	3.70571e-05	2.2579e-05	Ppan/Brix1/Bop1/Mrpl11/Fastkd2/Mrto4/Mrpl20/Rpl6/Rsl24d1/Dhx30/Nop2/Rpf2/Rpl12/Ddx28/Traf7/Rpl38/Mdn1/Rpl5/Rpl11/Rpl3/Rrs1/Rplp0	22
GO:0033002	GO:0033002	muscle cell proliferation	86/5425	234/23174	2.80514e-06	3.71607e-05	2.26421e-05	Gnai3/Pdgfb/Ppard/Cdkn1b/Foxj2/Stat3/Ndrg2/Hmox1/Igf1r/Cav1/Itga2/Rxra/Mmp9/Ddx39b/Cdk1/Mdm2/Prkar1a/Itgb3/Ern1/Esr2/Sav1/Hmgcr/Bmpr1a/Fgf9/Myc/Xrcc6/Gsk3b/Akirin1/Vegfa/Ralbp1/Hbegf/Megf10/Grk2/Sf1/Gli1/Cflar/Xrcc5/Hdac4/Myog/Notch1/Pik3ca/Il6ra/Orc1/Nos3/Ctnnbip1/Mfn2/Ereg/Pak1/Nox1/Ednra/Cdh13/Ptgs2/Trib1/Ephb1/Gnai2/Abcc4/Arid2/Fgf1/Apln/Kcnk2/Egr1/Jarid2/Rbpj/Cited2/Ccnb1/Shc1/Ptgir/S1pr1/Fo…	86
GO:0031570	GO:0031570	DNA integrity checkpoint	48/5425	111/23174	2.98386e-06	3.94449e-05	2.40339e-05	Ier3/Map3k20/Cdt1/Cdk5rap3/Ddx39b/Cdk1/Mdm2/Fzr1/Top2a/Cdc5l/Msh2/Prpf19/Rad9a/Uimc1/E2f1/Orc1/Rpa2/Mbd4/Plk1/Brcc3/Babam1/Nae1/Mre11a/Fem1b/Topbp1/Cdc14b/Rfwd3/Ccar2/Thoc5/Abraxas1/Rps27l/Rad9b/Eme1/Ppp1r10/Timeless/Dgkz/Tiprl/Foxo4/Ptpn11/Trp53bp1/Cradd/Rhno1/Mapk14/Trp53/Dot1l/Ccnd1/Eme2/Sox4	48
GO:0043624	GO:0043624	cellular protein complex disassembly	56/5425	136/23174	3.04166e-06	4.01243e-05	2.44479e-05	Scin/Sh3gl1/Wdr1/Arpc2/Mid1ip1/Kif19a/Trpv4/Hspa8/Capza2/Eps8/Mrpl58/Gle1/Mical1/Sgk1/Nav3/Carmil1/Smn1/F2rl1/Mtrf1/Sh3bp1/Twf1/Nckap5l/Twf2/Etf1/Hdgfl3/Map1a/Spef1/Stmn2/Arhgef2/Asph/Tmod1/Capzb/Pex14/Mtpn/Sh3gl3/Swap70/Ccsap/Ogfod1/Nsf/Mical2/Map6d1/Bmerb1/Camsap3/Kif18b/Actn2/Cfl1/Capg/Upf1/Abce1/Tmod3/Trim54/Gspt1/Capza1/Gspt2/Eif5a/Pdxp	56
GO:0043535	GO:0043535	regulation of blood vessel endothelial cell migration	41/5425	90/23174	3.15435e-06	4.15235e-05	2.53004e-05	Pdgfb/Acvrl1/Sp1/Jup/Tgfb1/Stat5a/Hspb1/Hmox1/Epha2/Rhoa/Nfe2l2/Plcg1/Cd40/Map2k3/Akt3/Map3k3/Sh3bp1/Hdac7/Nus1/Vegfa/Csnk2b/Atp5b/Atp5a1/Abl1/Notch1/Spred1/Pdcd10/Nos3/Ptgs2/Jcad/Prkd2/Mmrn2/Amot/Foxc2/Igf2/Prkca/Adam17/Fgf18/Itgb1bp1/Kdr/Prl2c2	41
GO:0006352	GO:0006352	DNA-templated transcription, initiation	43/5425	96/23174	3.17455e-06	4.16145e-05	2.53559e-05	Psmc3/Med6/Taf6l/Tfam/Cavin1/Med16/Tbp/Srf/Polr2i/Cand1/Hnf1b/Psmc5/Gtf2a1/Psmc6/Med4/Myc/Polr3h/Rrn3/Gtf2e1/Taf11/Polr2d/Ercc3/Fosl1/Taf5/Crcp/Tfb2m/Gtf3c5/Polr1e/Psmc2/Ctnnbip1/Hnf1a/Psmc4/Gtf2e2/Gtf3c1/Gtf2a2/Zfp451/Thrap3/Jun/Trp53/Med14/Gtf2f2/Polr2g/Med12	43
GO:1902600	GO:1902600	proton transmembrane transport	43/5425	96/23174	3.17455e-06	4.16145e-05	2.53559e-05	Atp5f1/Atp5d/Phb2/Atp6v1f/Clcn3/Atp5g1/Atp6v1b2/Atp1a2/Atp6v0d1/Chp1/Slc9a5/Atp6v0e/Atp5g3/Atp6ap1/Atp6v1e1/Atp6v0a1/Ndufs7/Slc5a4a/Slc36a1/Slc9a3r1/Ppif/Atp6v1c1/Rapgef3/Cyc1/Atp5j/Atp5o/Atp6v0c/Atp5b/Atp5a1/Alox5/Atp5c1/Stoml2/Atp1a1/Atp6v0b/Atp5h/Atp6v0a2/Atp6v1g1/Atp6v0e2/Atp1a3/Chchd10/Atp5k/Atp6v1a/Sphk2	43
GO:0046824	GO:0046824	positive regulation of nucleocytoplasmic transport	32/5425	64/23174	3.24325e-06	4.24264e-05	2.58505e-05	Jup/Tgfb1/Trim28/Nutf2/Dmap1/Hyal2/Mdm2/Ywhae/Ppm1a/Xpo4/Rapgef3/Gsk3b/Hdac3/Rbm27/Rbm22/Ect2/Khdrbs1/Ran/Ipo5/Bag3/Zpr1/Zic1/Ptgs2/Ubr5/Mavs/Tardbp/Sfn/Mapk14/Cpsf6/Mapk1/Wipf1/Riok2	32
GO:1901215	GO:1901215	negative regulation of neuron death	89/5425	245/23174	3.30718e-06	4.31725e-05	2.63051e-05	Ngfr/Dnajc5/Ppp5c/Stat3/Prdx2/Hmox1/Snx6/Bcl2l1/Rhoa/Crlf1/Cd34/Birc5/Arrb1/Fyn/Unc5b/Rack1/Btg2/Esr2/Psmc1/Tfap2a/Xrcc4/Nefl/Hdac7/Hsf1/Cd200/Gsk3b/Sod1/Sncg/Abcc1/Nfatc4/Hsp90ab1/Vegfa/Glp1r/Msh2/Prdx3/Agap2/Adam8/Hras/Hspd1/Bok/Slc30a10/Optn/Barhl1/Nr4a2/Tyro3/Pik3ca/Slc7a11/Ngf/Gba/Bag1/Hdac1/Nmnat1/Rest/Kdm2b/Hsph1/Gpnmb/Chl1/Kras/Atg7/Coro1a/Nono/Star/Vps35/Mt1/Aars/Zpr1/Hyou1/Pin1/Gclc/Map…	89
GO:0032210	GO:0032210	regulation of telomere maintenance via telomerase	28/5425	53/23174	3.31434e-06	4.3176e-05	2.63073e-05	Smg5/Cct3/Pnkp/Cct4/Map3k4/Exosc10/Aurkb/Ctc1/Pinx1/Cct5/Gnl3l/Cct8/Terf1/Xrcc5/Cct6a/Cct7/Dkc1/Terf2/Cct2/Acd/Hnrnpu/Pif1/Stn1/Smg7/Hnrnpc/Mapk3/Mapk1/Tcp1	28
GO:0051961	GO:0051961	negative regulation of nervous system development	122/5425	360/23174	3.60326e-06	4.68424e-05	2.85412e-05	Ngfr/Wnt3/Lhx2/Sox9/Sez6/Tulp3/Ifrd1/Tgfb1/Prkcsh/Stat3/Dnajb11/Prkacb/Ptbp1/Chrd/Cav1/Rhoa/Acp4/Trpv4/Dll1/Sirt2/Gdi1/Cers2/Tnr/Ywhah/Mdm2/Appl2/Cdkl3/Kremen1/Rtn4/Slc6a4/Nr1d1/Foxg1/Sema4d/Hnrnpk/Ptprg/Bmpr1a/Wnt5a/Dab2/Hes1/Gsk3b/Il15ra/Nfatc4/Tnfrsf21/Sox8/Prpf19/Gdf11/Itgb1/Map4k4/Ctdsp1/Actr3/Lmx1a/Vim/Olfm1/Notch1/Dync1i2/Stmn2/Tlr2/Arhgef2/Eif4e/Epha7/Dab1/Casz1/Ski/Crmp1/Rest/Rufy3/Cit/D…	122
GO:0010721	GO:0010721	negative regulation of cell development	129/5425	385/23174	3.71147e-06	4.81492e-05	2.93375e-05	Ngfr/Wnt3/Lhx2/Sox9/Sez6/Ifrd1/Tgfb1/Prkcsh/Stat3/Dnajb11/Coro1c/Ptbp1/Cav1/Rhoa/Acp4/Trpv4/Dll1/Sirt2/Gdi1/Cers2/Tnr/Ywhah/Mdm2/Appl2/Cdkl3/Kremen1/Rtn4/Slc6a4/Nr1d1/Foxg1/Yy1/Sema4d/Ptprg/Bmpr1a/Wnt5a/Dab2/Hes1/Tomm70a/Gsk3b/Il15ra/Nfatc4/Pi16/Sox8/Prpf19/Tjp2/Gal/Gdf11/Itgb1/Map4k4/Ctdsp1/Actr3/Rgs2/Lmx1a/Vim/Olfm1/Notch1/Frzb/Dync1i2/Stmn2/Arhgef2/Eif4e/Epha7/Dab1/Casz1/Ski/Crmp1/Rest/Rufy3/C…	129
GO:0010035	GO:0010035	response to inorganic substance	159/5425	493/23174	3.79653e-06	4.90752e-05	2.99017e-05	Lck/Hnrnpd/Mapk7/Daxx/Mien1/Cdkn1b/Ppp5c/Fosb/Nqo1/Mcoln1/Aqp1/Mapk13/Prdx2/Hmox1/Trap1/Cdk4/Homer1/Cav1/Ppp2cb/Slc41a1/Slc25a13/Gdi1/Endog/Nfe2l2/Mmp9/Glrx2/Kdm6b/Lrp11/Fyn/Ppp2ca/Mapk9/Rack1/Pgam2/Dlg4/Ngb/Akr1c18/Fos/Mtr/Tfap2a/Ptch1/Glrx/Slc30a5/Dhfr/Hcn1/Glud1/Anxa7/Ppif/Nefl/Ripk3/Hsf1/Gsk3b/Gart/Sod1/Nr4a1/Nfatc4/Nedd4l/Rela/Capn1/Prdx3/Nptx1/Pde8a/Sumo1/Cflar/Cnga3/Fn1/Tnnt2/Myog/Parp1/Ad…	159
GO:0050821	GO:0050821	protein stabilization	66/5425	169/23174	3.80265e-06	4.90752e-05	2.99017e-05	Cct3/Pex6/Pex19/Phb2/Usp19/Cct4/Tbrg1/Chp1/Golga7/Nlk/Zfp207/Stk4/Pfn1/Cdc37/Ncln/Ube2b/Rtn4/Sav1/Gtpbp4/Hsp90aa1/Caml/Ccnh/Cct5/Stk3/Telo2/Bag6/Cct8/Smad7/Hspd1/Sumo1/Nckap1/Pdcd10/Stx12/Cct6a/Cct7/Bag3/Usp9x/Hcfc1/Lamp1/Cryab/Pin1/Ppib/Atp1b3/Usp36/Cct2/Phb/Morc3/Hip1/Otud3/Mul1/Ipo9/Hps4/Cdkn2a/Tmem88/Msx1/Ep300/Npm1/Gapdh/Rpl5/Rpl11/Trp53/Flot2/Tcp1/Ptges3/Rpl23/Sox4	66
GO:0045926	GO:0045926	negative regulation of growth	99/5425	280/23174	3.80635e-06	4.90752e-05	2.99017e-05	Wnt3/Acvrl1/Acvr1b/Ddx3x/Ifrd1/Idh3g/Ppard/Tgfb1/Cdkn1b/Stk11/Sertad1/Hyal2/Hyal1/Tnr/Stk4/Sfrp5/Wwc1/Socs2/Rack1/Cdkl3/Rtn4/Slc6a4/Sav1/Yy1/Sema4d/Ptch1/Wnt5a/Dab2/Stk3/Bcl6/Tomm70a/Pi16/Tslp/Lta/Gal/Tll2/Ing5/Actr3/Rgs2/Adipor1/Notch1/Frzb/Gnas/Notch2/Tlr2/Adam15/Epha7/Cdkn2c/Cda/Dnajc2/Adipor2/Sema4b/Pak1/Rbbp7/G6pdx/Rrad/Tirap/Cryab/Smarca4/Nme6/Ctdp1/Ccar2/Sema3f/Adrb1/Sh3bp4/Fstl4/Scd1/Enpp…	99
GO:0018107	GO:0018107	peptidyl-threonine phosphorylation	50/5425	118/23174	3.81718e-06	4.91139e-05	2.99252e-05	Acvr1b/Tgfb1/Csnk1g2/Dgkq/Map2k1/Cad/Sirt2/Nlk/Akt3/Cdk1/Ddit4/Wnt5a/Spry2/Csnk1e/Gsk3b/Csnk2b/Csnk1a1/Grk2/Csnk1d/Rptor/Pard3/Smad7/Spred1/Ube2k/Cdc7/Cit/Plk1/Trpc6/Csnk1g1/Ogt/Lrrk2/Cab39/Hk1/Spred3/Prkd2/Wnk3/Sbk1/S1pr2/Spred2/Eif4g1/Prkca/Prkcb/Gsk3a/Ppp2r5d/Hipk2/Sphk1/Mapk1/Trim6/Csnk1g3/Csnk2a1	50
GO:0018209	GO:0018209	peptidyl-serine modification	115/5425	336/23174	3.99444e-06	5.11844e-05	3.11868e-05	Galnt1/Pdgfb/Mapk7/Stk38l/Pwp1/Tgfb1/Csnk1g2/Mast2/Akt2/Il11/Pkn2/Dgkq/Mapk13/Cd44/Pdk1/Mark3/Cav1/Mapkapk2/Nlk/Stk4/Arrb1/Akt3/Cdk1/Sgk1/Ddit4/Mapk9/Rack1/Ern1/Aurkb/Bdkrb2/Galnt16/Hsp90aa1/Syk/Wnt5a/Gfra2/Spry2/Csnk1e/Rapgef3/Mapk12/Gsk3b/Rps6ka2/Hsp90ab1/Vegfa/Stk38/Csnk1a1/Grk2/Csnk1d/Rptor/Smad7/Sgk3/Cnot9/Ppm1f/Parp1/Uhmk1/Pkn3/Galnt3/Pik3ca/Pdcd10/Hax1/Txn1/Stk32b/Cdc7/Prkg2/Ret/Smg1/Pak1/…	115
GO:0032102	GO:0032102	negative regulation of response to external stimulus	115/5425	336/23174	3.99444e-06	5.11844e-05	3.11868e-05	Wnt3/Pdgfb/Ppard/Cdkn1b/Irf3/Ier3/Cd44/Prdx2/Ufd1/Psmb4/Bcr/Sirt2/Cers2/Tnr/Cd34/Abr/Ptgis/C1qbp/Appl2/Kremen1/Havcr2/Rtn4/Mmp28/Nr1d1/Arg2/Sema4d/Hmgcr/Plau/Wnt5a/Sharpin/Cd200/Robo1/Pros1/Sod1/Tarbp2/C1qtnf12/Ndfip1/Ptpn2/Coro1b/Pdgfa/Il1r2/Fcgr2b/Hc/Notch1/Tyro3/Anxa5/Gpatch3/Cd9/Sema4b/Nucb2/Psma1/Pycard/Adcy7/Vps35/Ubash3b/Ldlr/Anxa2/Rora/Nt5e/Trib1/Cck/Nlrp3/Mif/Tspan8/Sema3f/Cactin/Ccl12/C…	115
GO:0050679	GO:0050679	positive regulation of epithelial cell proliferation	75/5425	199/23174	4.11814e-06	5.26618e-05	3.2087e-05	Cav2/Ccnd2/Pdgfb/Acvrl1/Sox9/Hpn/Sp1/Tgfb1/Stat3/Stat5a/Hmox1/Cdc42/Cav1/Emc10/Hyal1/Plcg1/Akt3/Flt4/Rtn4/Itgb3/Aggf1/Fgf10/Bmpr1a/Fgf9/Wnt5a/Osr2/Myc/Has2/Nr4a1/Vegfa/Pold4/Bnc1/Agap2/Hras/Rptor/Cflar/Pdcl3/Ptprn/Htr2b/Glul/Notch1/Itga4/Bmp2/Nras/Notch2/Ecm1/Cdh13/Tbx18/Wdr48/Egr3/Jcad/Sirt6/Ccl2/Fgf1/Apln/Nodal/Vash2/Nme1/Rreb1/Esrp1/Prkd2/Kdm5b/Igf2/Nog/Mmp12/Prkca/Adam17/Jun/Hmga2/Cdh3/Kdr/Cc…	75
GO:0009991	GO:0009991	response to extracellular stimulus	133/5425	400/23174	4.14313e-06	5.28734e-05	3.22159e-05	Pemt/Folr1/Angptl4/Ppan/Dgkq/Igf1r/Atp5g1/Nuak2/Cad/Trpv4/Sirt2/Hnrnpl/Srf/Nfe2l2/Mmp9/Wnt9b/Gabarap/Cd68/Lrp11/Fyn/Hsp90b1/Appl2/Nprl3/Castor1/Srebf1/Pomc/Eif2s1/Fos/Kif26a/Dnajc15/Adsl/Srebf2/Plec/Sod1/Noct/Cbs/Dsc2/Lars/Fosl1/Wdr45b/Rptor/Capn10/Atg4b/Pik3c2b/Glul/Usf1/Nr4a2/Itga4/Itga6/Ahcy/Map1lc3a/Tbl1xr1/Gba/Bcl10/Asph/Rragd/Sgip1/Slc2a1/Spp1/Eif2b1/P2rx7/Aacs/Wipi2/Eif2ak1/Gdf3/Atg7/Rasgr…	133
GO:0034614	GO:0034614	cellular response to reactive oxygen species	60/5425	150/23174	4.21626e-06	5.36973e-05	3.27179e-05	Hnrnpd/Mapk7/Nqo1/Aqp1/Mapk13/Prdx2/Trap1/Endog/Nfe2l2/Mmp9/Kdm6b/Mapk9/Rack1/Ngb/Akr1c18/Fos/Mtr/Glrx/Dhfr/Ppif/Ripk3/Hsf1/Sod1/Rela/Capn1/Prdx3/Pde8a/Cflar/Parp1/Abl1/Ect2/Pdcd10/Txn1/Prdx1/Nos3/Hsph1/Ezh2/Atg7/Rps3/Trpc6/Ppargc1b/Oser1/Kcnc2/Apex1/Sigmar1/Lrrk2/Gch1/Sirpa/Plekha1/Cdkn2a/Jun/Rhob/Cfl1/Fxn/Trp53/Sphk1/Mapk3/Mapk1/Map3k5/Sod3	60
GO:0061136	GO:0061136	regulation of proteasomal protein catabolic process	68/5425	176/23174	4.23341e-06	5.36996e-05	3.27193e-05	Gna12/Bcap31/Dlgap1/Rad23a/Sgta/Ubqln1/Usp19/Ubqln4/Ube2g2/Sirt2/Uchl5/Gipc1/Ubb/Mdm2/Mapk9/Rack1/Trib2/Sumo2/Caml/Dab2/Psme1/Csnk1e/Gsk3b/Hsp90ab1/Bag6/Csnk1a1/Il33/Csnk1d/Arih1/Smad7/Sumo1/Psmd14/Map1a/Aurka/Gba/Ube2j1/Rad23b/Vcp/Plk3/Ube2k/Glmn/Edem1/Atg7/Plk1/Fbxo22/Gclc/Smarcc1/Trib1/Trib3/Psmf1/Ccar2/Ogt/Lrrk2/Socs5/Foxf2/Usp5/Cop1/Usp14/Zfand2a/Gsk3a/Rpl11/Rnf14/Rnf217/Hspbp1/Arih2/Dda1/Ps…	68
GO:0043487	GO:0043487	regulation of RNA stability	46/5425	106/23174	4.23358e-06	5.36996e-05	3.27193e-05	Tbrg4/Hnrnpd/Ptbp1/Hnrnpa0/Carhsp1/Mettl16/Igf2bp1/Mapkapk2/Fxr2/Fastkd3/Samd4/Mettl3/Noct/Pcbp4/Vegfa/Vim/Fastkd1/E2f1/Pum1/Ybx1/Rbm10/Dkc1/Tirap/Syncrip/Tent4a/Cnot6l/Apex1/Larp1/Rbm24/Pcid2/Hnrnpu/Ythdf2/Elavl1/Dxo/Tardbp/Pde12/Thrap3/Zfp36/Zfp36l2/Npm1/Upf1/Hnrnpm/Hnrnpc/Plekhn1/Trim71/Samd4b	46
GO:0046040	GO:0046040	IMP metabolic process	5425-10-01	11/23174	4.25462e-06	5.38574e-05	3.28155e-05	Ampd3/Adssl1/Adss/Pfas/Gart/Nt5c2/Hprt/Atic/Ampd2/Paics	10
GO:1901342	GO:1901342	regulation of vasculature development	116/5425	340/23174	4.31327e-06	5.44898e-05	3.32008e-05	Ngfr/Pdgfb/Acvrl1/Itga5/Hk2/Mapk7/Ramp2/Sp1/Jup/Foxj2/Stat3/Aqp1/Hspb1/Hmox1/Epha2/Rhoa/Emc10/Hyal1/Dll1/Sash1/Notch4/Nfe2l2/Cd34/Plcg1/Cd40/Mmp9/Ptgis/Akt3/Rtn4/Itgb3/Map3k3/Aggf1/Fgf9/Wnt5a/Spry2/Mtdh/Rapgef3/Hdac7/Emp2/Cela1/Smoc2/Tnfrsf12a/Vegfa/Hhex/Hgs/Itgb1/Cflar/Pdcl3/Glul/Abl1/Hc/Notch1/Spred1/Nfatc2/Pdcd10/Nras/Il6ra/Ecm1/Ddah1/Jak1/Nos3/Pxn/Flt1/Epha1/Plxnd1/Pde3b/Nfatc3/Bmper/Pkm/Ptgs…	116
GO:0022900	GO:0022900	electron transport chain	39/5425	85/23174	4.38611e-06	5.52986e-05	3.36936e-05	Cox5a/Sdhd/Bid/Sdhb/Ndufs2/Slc25a13/Cyb561/Cdk1/Dld/Polg2/Uqcrb/Dnajc15/Cyc1/Ndufv3/Ndufv2/Sdhaf2/Ndufb8/Uqcrc1/Ndufs1/Ndufb3/Ndufa10/Ndufa8/Slc25a12/Mtch2/Ndufaf1/Cox4i1/Ndufv1/Afg1l/Uqcrfs1/Mybbp1a/Ccnb1/Cox6a1/Uqcrq/Sdhc/Uqcr10/Ndufs8/Cycs/Ndufaf2/Sco2	39
GO:0006367	GO:0006367	transcription initiation from RNA polymerase II promoter	31/5425	62/23174	4.60075e-06	5.77721e-05	3.52008e-05	Psmc3/Med6/Taf6l/Med16/Tbp/Srf/Polr2i/Cand1/Hnf1b/Psmc5/Gtf2a1/Psmc6/Med4/Gtf2e1/Taf11/Polr2d/Ercc3/Taf5/Psmc2/Ctnnbip1/Hnf1a/Psmc4/Gtf2e2/Gtf2a2/Zfp451/Thrap3/Trp53/Med14/Gtf2f2/Polr2g/Med12	31
GO:1904356	GO:1904356	regulation of telomere maintenance via telomere lengthening	31/5425	62/23174	4.60075e-06	5.77721e-05	3.52008e-05	Smg5/Cct3/Pnkp/Cct4/Map3k4/Exosc10/Aurkb/Ctc1/Pinx1/Cct5/Tnks2/Gnl3l/Cct8/Terf1/Xrcc5/Parp1/Cct6a/Cct7/Dkc1/Terf2/Cct2/Acd/Rtel1/Hnrnpu/Pif1/Stn1/Smg7/Hnrnpc/Mapk3/Mapk1/Tcp1	31
GO:0010212	GO:0010212	response to ionizing radiation	52/5425	125/23174	4.72919e-06	5.89477e-05	3.59171e-05	Ccnd2/Stk11/Ercc1/Map3k20/Bcl2l1/Elk1/Mdm2/Xrcc4/Ercc8/Myc/Xrcc6/Hsf1/Msh2/Pmaip1/Rad9a/Nabp2/Hras/Uimc1/Nhej1/Xrcc5/Nucks1/Trp53bp2/Ect2/Ints3/Rnf4/Brcc3/Babam1/Kars/Cryab/Topbp1/Rfwd3/Ino80/Gtf2h5/Tmem109/Abraxas1/Tigar/Egr1/Inip/Rad9b/Cop1/Zmpste24/Swi5/Rhno1/H2afx/Prkaa1/Mapk14/Rhob/Eef1d/Bak1/Trp53/Grb2/Clk2	52
GO:0032273	GO:0032273	positive regulation of protein polymerization	52/5425	125/23174	4.72919e-06	5.89477e-05	3.59171e-05	Rac1/Snx9/Scin/Cdkn1b/Arpc2/Nphs1/Cav1/Rhoa/Arpc5/Myo1c/Pfn1/Actr2/Nav3/Drg1/Nin/Hsp90aa1/Trim27/Carmil1/Iqgap2/Bin1/Coro1b/Terf1/Actr3/Arpc5l/Nckap1/Mapre1/Arpc3/Arpc1a/Arpc1b/Vasp/Cyfip1/Fchsd2/Coro1a/Rps3/Pak1/Pycard/Cttn/Brk1/Slain2/Bag4/Icam1/Csf3/Fchsd1/Cdc42ep4/Arf6/Cdc42ep1/Gm14137/Ptk2b/Grb2/Gmfb/Nck2/Arpc4	52
GO:0061387	GO:0061387	regulation of extent of cell growth	52/5425	125/23174	4.72919e-06	5.89477e-05	3.59171e-05	Wnt3/Cdh4/Ifrd1/Rab11a/Eif2b2/Eif4g2/Atp5g1/Gdi1/Srf/Tnr/Ndel1/Zfyve27/Rab21/Cdkl3/Rtn4/Sema4d/Wnt5a/Dpysl2/Gsk3b/Twf2/Tnfrsf12a/Vegfa/Myo5b/Fn1/Actr3/Olfm1/Abl1/Anapc2/Ngf/Epha7/Rufy3/Limk1/Plxna4/Cyfip1/Sema4b/Pak1/Cttn/Rpl4/Dnm2/Barhl2/Sema3f/Nkx6-1/Fstl4/Lpar3/Sema7a/Wdr36/Disc1/Islr2/Sema5b/Ep300/Fxn/Rgma	52
GO:0016236	GO:0016236	macroautophagy	73/5425	193/23174	4.732e-06	5.89477e-05	3.59171e-05	Gnai3/Poldip2/Supt5/Ikbkg/Mcoln1/Rab23/Ubqln1/Hmox1/Ubqln4/Rnf5/Pip4k2b/Gabarap/Phf23/Atp6v0a1/Cdc37/Ubxn6/Nprl3/Sptlc2/Pacs2/Sptlc1/Bnip3l/Snap29/Tmem173/Rab1b/Wdr45b/Pip4k2c/Atg4b/Atg16l1/Pik3c2b/Optn/Pip4k2a/Vps16/Nsfl1c/Map1lc3a/Tlr2/Gba/Vcp/Plaa/Stx12/Mfn2/Wipi2/Atg7/Bag3/Fez1/Atg12/Usp36/Trim13/Uvrag/Lrrk2/Lzts1/Atp13a2/Atg101/Larp1/Atg14/Tigar/Atg5/Atg9b/Sesn1/Tbc1d25/Epg5/Ambra1/Atg2b/Tme…	73
GO:0015991	GO:0015991	ATP hydrolysis coupled proton transport	18/5425	28/23174	4.74757e-06	5.90243e-05	3.59637e-05	Atp6v1f/Atp5g1/Atp6v1b2/Atp1a2/Atp6v0d1/Atp6v0e/Atp5g3/Atp6ap1/Atp6v1e1/Atp6v0a1/Atp6v1c1/Atp6v0c/Atp1a1/Atp6v0b/Atp6v0a2/Atp6v0e2/Atp1a3/Atp6v1a	18
GO:0010952	GO:0010952	positive regulation of peptidase activity	62/5425	157/23174	4.82778e-06	5.97843e-05	3.64268e-05	Ngfr/Lck/Ddx3x/Bcap31/Fam162a/Stat3/Bid/Tfap4/Rhoa/Pdcd2/Arrb1/Fyn/Ppp2ca/Mapk9/Rack1/Prelid1/Psme1/Cideb/Myc/Hsf1/Robo1/Pmaip1/Hspd1/Ppm1f/Bok/Mtch2/Bcl10/Asph/Akirin2/Vcp/Casp9/Rest/Ret/Pdcd5/Rps3/Pycard/Eif2ak3/Kars/Cck/Nlrp3/Ift57/Tbc1d10a/Rps27l/Aifm1/Nodal/Aim2/Dap/Hip1/Mul1/Cdkn2a/Cradd/Foxl2/Mapk14/Gper1/S100a8/Bak1/Sox7/Mapk3/Cycs/Map3k5/Psme3/Psme2	62
GO:0030833	GO:0030833	regulation of actin filament polymerization	62/5425	157/23174	4.82778e-06	5.97843e-05	3.64268e-05	Rac1/Snx9/Scin/Arpc2/Nphs1/Rhoa/Arpc5/Capza2/Eps8/Myo1c/Pfn1/Actr2/Pecam1/Trim27/Carmil1/Rasa1/Iqgap2/Twf1/Twf2/Bin1/Coro1b/Capn1/Actr3/Arpc5l/Nckap1/Hax1/Tlr2/Tmod1/Gba2/Capzb/Arpc3/Arpc1a/Arpc1b/Mtpn/Vasp/Cyfip1/Fchsd2/Coro1a/Pycard/Cttn/Brk1/Bag4/Icam1/Csf3/Fchsd1/Abitram/Prex1/Cdc42ep4/Arf6/Cdc42ep1/Gm14137/Cfl1/Capg/Tmod3/Ptk2b/Grb2/Gmfb/Nck2/Arfgef1/Myadm/Capza1/Arpc4	62
GO:0110053	GO:0110053	regulation of actin filament organization	91/5425	254/23174	4.98347e-06	6.15905e-05	3.75273e-05	Rac1/Rhoc/Snx9/Scin/Wdr1/Arpc2/Nphs1/Rhoa/Arpc5/Fhod1/Capza2/Eps8/Sdc4/Myo1c/Pfn1/Actr2/Pecam1/Trim27/Carmil1/Rasa1/Iqgap2/F2rl1/Mtss1/Sh3bp1/Twf1/Rapgef3/Shank3/Twf2/Bin1/Coro1b/Capn1/Ppm1f/Actr3/Arpc5l/Abl1/Nckap1/Hax1/Tlr2/Tmod1/Gba2/Capzb/Arpc3/Cit/Pxn/Arpc1a/Arpc1b/Limk1/Mtpn/Epha1/Vasp/Cyfip1/Fchsd2/Coro1a/Pak1/Pycard/Swap70/Cttn/Arhgap6/Arhgef5/Brk1/Bag4/Icam1/Csf3/Fchsd1/Abitram/Prex1/Sh3…	91
GO:1903214	GO:1903214	regulation of protein targeting to mitochondrion	14/5425	19/23174	4.9989e-06	6.16597e-05	3.75695e-05	Srebf1/Bnip3l/Sirt4/Pdcd5/Bag3/Ptpn5/Parl/Lrrk2/Bag4/Cdkn2a/Prkaa1/Atpif1/Gsk3a/Siah3	14
GO:2000377	GO:2000377	regulation of reactive oxygen species metabolic process	75/5425	200/23174	5.0927e-06	6.26933e-05	3.81992e-05	Gnai3/Ngfr/Pdgfb/Hk2/Rac1/Tgfb1/Ier3/Stat3/Akt2/Clcn3/Prdx2/Mmp8/Atp5g1/Cav1/Rhoa/Dynll1/Bcr/Sirt2/Nfe2l2/Cd34/Ptgis/Aatf/Fyn/Mapk9/Vdac1/Esr2/Arg2/Akr1c18/Hsp90aa1/Tfap2a/Syk/F2rl1/Dhfr/Plau/Ripk3/Sod1/Hspd1/Cflar/Hdac4/Slc30a10/Eif6/Tlr2/Ddah1/Slc25a33/Cxcl1/Pon3/Nox1/G6pdx/Cryab/Ptgs2/Gnai2/Dnm2/Parl/Ogt/Pkd2/Mycn/Icam1/Gch1/Eef1a1/Sirpa/Tigar/Atg5/Tspo/Shc1/Mmp3/Nqo2/Mapk14/Klf2/Sphk2/Ptk2b/T…	75
GO:0002040	GO:0002040	sprouting angiogenesis	49/5425	116/23174	5.27361e-06	6.4793e-05	3.94786e-05	Ngfr/Itga5/Ramp2/Hmox1/Epha2/Cdc42/Rhoa/Dll1/Srf/Akt3/Flt4/Rtn4/Map3k3/Hdac7/Robo1/Nr4a1/Vegfa/Itgb1/Glul/Abl1/Notch1/Spred1/Pdcd10/Lef1/Jak1/Flt1/Cdh13/Bmper/Pkm/Ptgs2/Egr3/Jcad/Epn1/Fgf1/Mmrn2/Esm1/Clec14a/Otulin/Foxc2/Klf2/Jmjd6/Adtrp/Ptk2b/Itgb1bp1/Kdr/Grem1/Nrarp/Prl2c2/Synj2bp	49
GO:0034330	GO:0034330	cell junction organization	90/5425	251/23174	5.38786e-06	6.60672e-05	4.0255e-05	Cdh4/Ccm2/Acvrl1/Itga5/Ramp2/Jup/Rac1/Rhoc/Tgfb1/Coro1c/Pkn2/Wdr1/Epha2/Cdc42/Cav1/Rhoa/Trpv4/Itga2/Srf/Sdc4/Cntnap1/Myo1c/Grhl1/Ace/Itgb3/Fbf1/Numb/Marveld2/Ocln/F2rl1/Mtss1/Sh3bp1/Hdac7/Cldn1/Plec/Vegfa/Lama3/Nedd4l/Csf1r/Itgb1/Pard3/Smad7/Map4k4/Dst/Ppm1f/Fn1/Abl1/Itgav/Ect2/Pxn/Rassf8/Cd9/Cttn/Arhgap6/Cdh13/Gnpat/Nectin1/Csk/Pdcd6ip/Ptpn23/Micall2/Ctnna1/Tbcd/Cdh6/Nphp4/Rcc2/Inava/S100a10/Arf…	90
GO:0035023	GO:0035023	regulation of Rho protein signal transduction	55/5425	135/23174	5.44077e-06	6.64559e-05	4.04918e-05	Ngfr/Kctd10/Itga3/Tiam1/Cul3/Arhgef40/Arhgef18/Myo9b/Vav2/Bcr/Eps8/Tnfaip1/Abr/Arrb1/Fgd6/F2rl2/F2rl1/Spata13/Trio/Bcl6/Robo1/Arap3/Arhgdia/Fgd1/Farp1/Arhgef9/Itgb1/Als2/Gpr35/Abl2/Abl1/Ect2/Arhgef2/Arhgef19/Arhgdib/Mcf2l/Arhgef7/Adgrg1/Rasgrf1/Arhgef5/Vav3/Fgd5/Sos2/Ripor1/Prex1/Plekhg5/Arhgef1/Arhgef10l/Adra1a/Cdc42se1/Prex2/Arhgef39/Cdc42se2/Arhgef15/Arhgap35	55
GO:0072331	GO:0072331	signal transduction by p53 class mediator	55/5425	135/23174	5.44077e-06	6.64559e-05	4.04918e-05	Eef1e1/Stk11/Cd44/Tfap4/Dyrk3/Cdk5rap3/Ubb/Ddit4/Mdm2/Ddx5/Bdkrb2/Hnrnpk/Bop1/Rrn3/Pcbp4/Msh2/Bag6/Pmaip1/Cd74/Ankrd1/Ankrd2/Bok/Trp53bp2/Smyd2/Spred1/E2f1/Pycard/Usp10/Mif/Batf/Tmem109/Rps27l/Topors/Spred3/Nop2/Rpf2/Pak1ip1/Mybbp1a/Zmpste24/Cdkn2a/Spred2/Cradd/Msx1/Hexim1/Prmt6/Kmt5a/Ep300/Npm1/Rpl5/Rpl11/Trp53/Rrs1/Hipk2/Rpl23/Sox4	55
GO:0000054	GO:0000054	ribosomal subunit export from nucleus	5425-11-01	13/23174	5.53208e-06	6.73087e-05	4.10114e-05	Xpo1/Eif6/Nmd3/Zfp593/Ran/Nup88/Npm1/Abce1/Rrs1/Rps15/Riok2	11
GO:0033750	GO:0033750	ribosome localization	5425-11-01	13/23174	5.53208e-06	6.73087e-05	4.10114e-05	Xpo1/Eif6/Nmd3/Zfp593/Ran/Nup88/Npm1/Abce1/Rrs1/Rps15/Riok2	11
GO:0019674	GO:0019674	NAD metabolic process	25/5425	46/23174	5.66906e-06	6.88417e-05	4.19455e-05	Idh3g/Dlst/Mdh2/Pfkl/Mdh1/Ogdh/Pfkp/Nadk2/Cbr2/Gpd2/Idh3b/Vcp/Nmnat1/Nadk/Qprt/Idh3a/Pfkm/Gpi1/Hk1/Tigar/Foxk2/Nmnat2/Gpd1l/Trp53/Ldha	25
GO:0010950	GO:0010950	positive regulation of endopeptidase activity	59/5425	148/23174	5.7219e-06	6.93489e-05	4.22545e-05	Ngfr/Lck/Ddx3x/Bcap31/Fam162a/Stat3/Bid/Tfap4/Rhoa/Pdcd2/Arrb1/Fyn/Ppp2ca/Mapk9/Rack1/Prelid1/Psme1/Cideb/Myc/Hsf1/Robo1/Pmaip1/Hspd1/Ppm1f/Bok/Mtch2/Bcl10/Asph/Akirin2/Vcp/Casp9/Rest/Ret/Pdcd5/Rps3/Pycard/Eif2ak3/Cck/Nlrp3/Ift57/Tbc1d10a/Rps27l/Aifm1/Nodal/Aim2/Dap/Hip1/Mul1/Cdkn2a/Cradd/Foxl2/Gper1/S100a8/Bak1/Sox7/Cycs/Map3k5/Psme3/Psme2	59
GO:0050708	GO:0050708	regulation of protein secretion	157/5425	489/23174	5.77964e-06	6.99136e-05	4.25986e-05	Myo18a/Cyp51/Rac1/Ppard/Tiam1/Tgfb1/Irf3/Mmp8/Ptbp1/Dynll1/Hyal2/Trpv4/Cd34/Cd40/Birc5/Arrb1/Pfkl/Havcr2/Srebf1/Fkbp1b/Nos2/Nr1d1/Arg2/Trim27/Syk/Glrx/Hmgcr/F2rl1/Glud1/Ppp3cb/Dph3/Wnt5a/Golph3/Il1rap/Cd200/Adcy5/Ifnar1/Clec4n/C1qtnf12/Tnfrsf21/Glp1r/Uqcc2/Tslp/Csf1r/Ankrd1/Il33/Frmd8/Cpt1a/Lrp5/Oga/Rptor/Klf7/Hspd1/Il1rl1/Il1r2/Map4k4/Fn1/Htr2b/Ncl/Capn10/Glul/Parp1/Mpc2/Abl2/Abl1/Hc/Anxa5/Ppid/…	157
GO:0052547	GO:0052547	regulation of peptidase activity	134/5425	406/23174	5.85475e-06	7.06856e-05	4.3069e-05	Ngfr/Lck/Ddx3x/Timp1/Bcap31/Rps6ka1/Fam162a/Stat3/Akt2/Bid/Aqp1/Cstb/Cd44/Por/Tfap4/Cav1/Rhoa/Pdcd2/Slpi/Timp2/Birc5/Wfdc2/Mmp9/Arrb1/Mical1/Fyn/Mdm2/Ppp2ca/Mapk9/Rack1/Serpina3n/Prelid1/Itih4/Anxa8/Psme1/Cideb/Myc/Hsf1/Fetub/Robo1/Nr4a1/Vegfa/Pi16/Birc6/Bin1/Dele1/Pmaip1/Grk2/Col7a1/Hspd1/Cflar/Ppm1f/Bok/Mtch2/Spint1/Cst3/Ngf/Lef1/Ecm1/Bcl10/Asph/Epha7/Akirin2/Vcp/Hdac1/Casp9/Dnajb6/Rest/Ints1/T…	134
GO:0042775	GO:0042775	mitochondrial ATP synthesis coupled electron transport	29/5425	57/23174	5.96485e-06	7.17385e-05	4.37105e-05	Cox5a/Sdhd/Bid/Ndufs2/Cdk1/Dld/Uqcrb/Dnajc15/Cyc1/Ndufv3/Ndufv2/Sdhaf2/Ndufb8/Uqcrc1/Ndufa10/Ndufa8/Mtch2/Ndufaf1/Cox4i1/Ndufv1/Afg1l/Uqcrfs1/Ccnb1/Cox6a1/Uqcrq/Sdhc/Uqcr10/Ndufs8/Cycs	29
GO:0071806	GO:0071806	protein transmembrane transport	29/5425	57/23174	5.96485e-06	7.17385e-05	4.37105e-05	Pex6/Tomm40/Timm50/Akt2/Tomm40l/Bcr/Timm23/Hspa8/Sec63/Pex7/Timm13/Timm22/Timm9/Dnajc15/Grpel2/Sec61a2/Hspd1/Timm10/Pex16/Pex14/Pex10/Grpel1/Sec61a1/C2cd5/Timm17b/Chchd4/Timm29/Timm17a/Tomm20	29
GO:0031099	GO:0031099	regeneration	58/5425	145/23174	6.04313e-06	7.25408e-05	4.41993e-05	Ifrd1/Folr1/Ppard/Tgfb1/Cdkn1b/Map2k1/Hmox1/Igf1r/P2rx5/Ezh1/Mymk/Cers2/Tnr/Ndel1/Cdk1/Kremen1/Rtn4/Fkbp1b/Ace/Mtr/Dhfr/Plau/Nefl/Bin3/Tarbp2/Akirin1/Mapk8ip3/Gli1/Cflar/Map4k4/Prrx1/Aurka/Ptgfrn/Tnc/Pax7/Ezh2/Cd9/Pkm/Mif/Lif/Map2k2/Igsf10/Serpine1/Dusp10/Sox15/Inpp5f/Mustn1/Gap43/Rtn4rl2/Gja1/Adam17/Jun/Mapk14/Hopx/Naca/Stk24/Ccnd1/Rgma	58
GO:0030838	GO:0030838	positive regulation of actin filament polymerization	41/5425	92/23174	6.22088e-06	7.45316e-05	4.54124e-05	Rac1/Snx9/Scin/Arpc2/Nphs1/Rhoa/Arpc5/Myo1c/Pfn1/Actr2/Trim27/Carmil1/Iqgap2/Bin1/Coro1b/Actr3/Arpc5l/Nckap1/Arpc3/Arpc1a/Arpc1b/Vasp/Cyfip1/Fchsd2/Coro1a/Pycard/Cttn/Brk1/Bag4/Icam1/Csf3/Fchsd1/Cdc42ep4/Arf6/Cdc42ep1/Gm14137/Ptk2b/Grb2/Gmfb/Nck2/Arpc4	41
GO:0106106	GO:0106106	cold-induced thermogenesis	57/5425	142/23174	6.37532e-06	7.60909e-05	4.63624e-05	Tfe3/Pemt/Stk11/Igf1r/Acot13/Cav1/G0s2/Kdm6b/Dync1h1/Appl2/Pctp/Lpin1/Map2k6/Nr1d1/Syk/Ebf2/Hoxc10/Hsf1/Ache/Vegfa/Hdac3/Abhd6/Acadl/Adipor1/Fh1/Esrrg/Notch1/Gnas/Pdgfc/Zbtb7b/Mfn2/Pgam5/Prkab1/Adipor2/Nova2/Ucp2/Ppargc1b/Ogt/Sirt6/Oma1/Adrb1/Scd1/Rbpj/Prdm16/Elovl6/Cmklr1/Cxcr4/Foxc2/Gpr3/Gja1/Adam17/Kdm3a/Nrd1/Ffar4/Arntl/Ksr2/Fabp4	57
GO:0120161	GO:0120161	regulation of cold-induced thermogenesis	57/5425	142/23174	6.37532e-06	7.60909e-05	4.63624e-05	Tfe3/Pemt/Stk11/Igf1r/Acot13/Cav1/G0s2/Kdm6b/Dync1h1/Appl2/Pctp/Lpin1/Map2k6/Nr1d1/Syk/Ebf2/Hoxc10/Hsf1/Ache/Vegfa/Hdac3/Abhd6/Acadl/Adipor1/Fh1/Esrrg/Notch1/Gnas/Pdgfc/Zbtb7b/Mfn2/Pgam5/Prkab1/Adipor2/Nova2/Ucp2/Ppargc1b/Ogt/Sirt6/Oma1/Adrb1/Scd1/Rbpj/Prdm16/Elovl6/Cmklr1/Cxcr4/Foxc2/Gpr3/Gja1/Adam17/Kdm3a/Nrd1/Ffar4/Arntl/Ksr2/Fabp4	57
GO:0007162	GO:0007162	negative regulation of cell adhesion	99/5425	283/23174	6.41555e-06	7.64255e-05	4.65663e-05	Acvrl1/Mapk7/Tgfb1/Coro1c/Map2k1/Cd44/Prdx2/Rhoa/Trpv4/Tnr/Pdcd1lg2/Sdc4/Irf1/Peli1/Havcr2/Prkar1a/Cbll1/Arg2/Gtpbp4/Gcnt2/Sema4d/Rasa1/Bcl6/Cblb/Ccl25/Tnfrsf21/Vegfa/Ndfip1/Ptpn2/Cd74/Atp5b/Adam8/Podxl/Smad7/Ppm1f/Abl2/Plxna2/Abl1/Notch1/Bmp2/Lef1/Adam15/Zbtb7b/Tnc/Dab1/Glmn/Mad1l1/Dtx1/Plxna4/Gpnmb/Plxna1/Plxnd1/Cd9/Pde3b/Swap70/Arhgap6/Fgl1/Casp3/Cdh13/Cbfb/Ubash3b/Plet1/Dscaml1/Foxj1/Skint2/C…	99
GO:0046782	GO:0046782	regulation of viral transcription	23/5425	41/23174	6.57075e-06	7.81258e-05	4.76023e-05	Smarcb1/Hpn/Sp1/Psmc3/Tfap4/Pfn1/Trim27/Tarbp2/Taf11/Trim8/Nucks1/Lef1/Hdac1/Rest/Smarca4/Ctdp1/Trim13/Tardbp/Zfp36/Trim32/Jun/Ep300/Rrp1b	23
GO:0009132	GO:0009132	nucleoside diphosphate metabolic process	49/5425	117/23174	7.02619e-06	8.33154e-05	5.07643e-05	Hk2/Ier3/Stat3/Eno2/Ampd3/Pgam1/Aldoc/Ddit4/Pfkl/Guk1/Ogdh/Pgam2/Pfkp/Myc/Tpi1/Adpgk/Nudt5/Dtymk/Hdac4/Myog/Nme7/Ak1/Mtch2/Eif6/Ak4/Gale/Ak2/Nudt9/P2rx7/Aldoa/Pkm/Mpi/Nme6/Pfkm/Mif/Ogt/Sirt6/Gpi1/Hk1/Nme1/Tigar/Foxk2/Entpd1/Prkaa1/Gapdh/Eno1b/Trp53/Pgk1/Ldha	49
GO:0045454	GO:0045454	cell redox homeostasis	31/5425	63/23174	7.03381e-06	8.33154e-05	5.07643e-05	Prdx2/Txn2/Nfe2l2/Glrx2/Txnrd1/Pdia6/Dld/Tmx1/Glrx5/Glrx/Ero1l/Txnl1/Prdx3/Nhlrc2/P4hb/Prdx4/Pdia4/Ptges2/Dnajc10/Txn1/Txndc12/Prdx1/Sh3bgrl3/Glrx3/Gclc/Apex1/Tmx2/Txndc9/Selenot/Txnrd2/Sco2	31
GO:0043280	GO:0043280	positive regulation of cysteine-type endopeptidase activity involved in apoptotic process	48/5425	114/23174	7.28119e-06	8.60829e-05	5.24506e-05	Ngfr/Lck/Ddx3x/Bcap31/Fam162a/Bid/Tfap4/Rhoa/Pdcd2/Arrb1/Ppp2ca/Mapk9/Rack1/Myc/Hsf1/Robo1/Pmaip1/Hspd1/Ppm1f/Bok/Mtch2/Bcl10/Vcp/Casp9/Rest/Ret/Pdcd5/Rps3/Pycard/Eif2ak3/Cck/Nlrp3/Ift57/Rps27l/Aifm1/Nodal/Dap/Hip1/Mul1/Cdkn2a/Cradd/Foxl2/Gper1/S100a8/Bak1/Sox7/Cycs/Map3k5	48
GO:0001824	GO:0001824	blastocyst development	59/5425	149/23174	7.32899e-06	8.64848e-05	5.26955e-05	Pemt/Smarcb1/Sp1/Supt6/Psmc3/Emg1/Cul3/Zp3/Asf1b/Bnip2/Srf/Ube2a/Rrp7a/Ndel1/Xab2/Rtn4/Hnf1b/Taf8/Bysl/Pou5f1/Hbegf/Prpf19/Phf6/Sf3b1/Capn2/Gins1/Tbl1xr1/Actl6a/Tm4sf1/Tfap2c/Nasp/Mfn2/Ints1/Hnf1a/Med21/Tead4/Tjp1/Psmc4/Hcfc1/Gins4/Zpr1/Smarca4/Eomes/Thoc5/G2e3/Cnot1/Nodal/Nop2/Suv39h1/Cited2/Bcor/Uspl1/Wdr74/Junb/9130008F23Rik/Hopx/Rpl7l1/Suds3/Foxd3	59
GO:1902850	GO:1902850	microtubule cytoskeleton organization involved in mitosis	53/5425	130/23174	7.79789e-06	9.18451e-05	5.59615e-05	Kpnb1/Rab11a/Cdc20/Rhoa/Kif11/Zfp207/Birc5/Dync1h1/Ndel1/Drg1/Aurkb/Kif2a/Fgf10/Spry2/Nde1/Poc1a/Ralbp1/Cep192/Smc3/Actr1a/Dctn2/Sapcd2/Nsfl1c/Aurka/Rae1/Arhgef2/Chmp5/Vcp/Rcc1/Cenpa/Tacc2/Plk1/Bccip/Dctn6/Ccsap/Zw10/Chmp2a/Tubg1/Aaas/Actr1b/Ptpa/Hnrnpu/Mcph1/Ints13/Smc1a/Ccnb1/Tubg2/Cltc/Eml1/Tacc1/Msto1/Kifc1/Chmp1b	53
GO:1903844	GO:1903844	regulation of cellular response to transforming growth factor beta stimulus	45/5425	105/23174	7.98018e-06	9.38158e-05	5.71623e-05	Cav2/Itga3/Folr1/Ltbp1/Tgfb1/Stk11/Snx6/Cav1/Smurf2/Gipc1/Ppm1a/Dab2/Skor1/Hsp90ab1/Ldlrad4/Smad2/Got1/Smad7/Cflar/Ski/Strap/Furin/Pin1/Rnf111/Dnm2/Zfyve9/Smad6/Prdm16/Vasn/Cited2/Zfp451/Onecut2/Cd109/Lemd3/Nrros/Adam17/Dand5/Ep300/Trp53/Hipk2/Ing2/Wfikkn1/Cdkn2b/Zfp703/Peg10	45
GO:0019083	GO:0019083	viral transcription	24/5425	44/23174	8.00734e-06	9.39587e-05	5.72494e-05	Smarcb1/Hpn/Sp1/Psmc3/Tfap4/Pfn1/Trim27/Tarbp2/Taf11/Trim8/Nucks1/Usf1/Lef1/Hdac1/Rest/Smarca4/Ctdp1/Trim13/Tardbp/Zfp36/Trim32/Jun/Ep300/Rrp1b	24
GO:0043921	GO:0043921	modulation by host of viral transcription	16/5425	24/23174	8.13764e-06	9.49543e-05	5.7856e-05	Smarcb1/Hpn/Sp1/Psmc3/Tfap4/Taf11/Nucks1/Lef1/Hdac1/Rest/Smarca4/Ctdp1/Tardbp/Jun/Ep300/Rrp1b	16
GO:0052312	GO:0052312	modulation of transcription in other organism involved in symbiotic interaction	16/5425	24/23174	8.13764e-06	9.49543e-05	5.7856e-05	Smarcb1/Hpn/Sp1/Psmc3/Tfap4/Taf11/Nucks1/Lef1/Hdac1/Rest/Smarca4/Ctdp1/Tardbp/Jun/Ep300/Rrp1b	16
GO:0052472	GO:0052472	modulation by host of symbiont transcription	16/5425	24/23174	8.13764e-06	9.49543e-05	5.7856e-05	Smarcb1/Hpn/Sp1/Psmc3/Tfap4/Taf11/Nucks1/Lef1/Hdac1/Rest/Smarca4/Ctdp1/Tardbp/Jun/Ep300/Rrp1b	16
GO:0001935	GO:0001935	endothelial cell proliferation	57/5425	143/23174	8.20307e-06	9.55399e-05	5.82128e-05	Cav2/Ngfr/Pdgfb/Acvrl1/Sp1/Stat3/Stat5a/Hmox1/Epha2/Cav1/Emc10/Cd34/Plcg1/Akt3/Flt4/Itgb3/Ern1/Aggf1/Wnt5a/Nr4a1/Vegfa/Pold4/Atp5a1/Rptor/Pdcl3/Htr2b/Itga4/Bmp2/Pdcd10/Nras/Aimp1/Ecm1/Flt1/Nr2f2/Cdh13/Bmper/Egr3/Jcad/Sirt6/Ccl12/Ccl2/Apln/Thap1/Vash2/Scarb1/Prkd2/Igf2/Gja1/Prkca/Adam17/Jun/Atpif1/Itgb1bp1/Kdr/Ang/Nrarp/Synj2bp	57
GO:0044262	GO:0044262	cellular carbohydrate metabolic process	98/5425	281/23174	8.2456e-06	9.57545e-05	5.83435e-05	Hk2/Kat2b/Stk11/Ier3/Has1/Gys1/Stat3/Akt2/Dgkq/Pdk1/Arpp19/Phlda2/Pgam1/Ppp1cb/Hsd11b1/Igfbp4/B4galt5/Slc35b4/Isyna1/Ddit4/Pomc/Nr1d1/Kat2a/Pygl/Ippk/Has2/B3gnt5/Gsk3b/Tpi1/C1qtnf12/Synj2/Pcdh12/Impa2/Ptpn2/Ddb1/Got1/Gusb/Rpe/Pask/Hdac4/Slc45a3/Adipor1/Myog/Wdr5/Mtch2/Impa1/Ntsr1/Supt20/Coq3/Pgd/Pgm2/Scarb2/Fam3c/Fgl1/Has3/Slc37a4/Rora/Pygb/Pfkm/Ppip5k1/Ogt/Sirt6/Adrb1/Gnptab/Gnptg/Midn/Csgalnact…	98
GO:0070371	GO:0070371	ERK1 and ERK2 cascade	110/5425	323/23174	8.25206e-06	9.57545e-05	5.83435e-05	Pdgfb/Sox9/Tiam1/Tgfb1/Phb2/Ndrg2/Map2k1/Cd44/Epha2/Cav1/Trpv4/Arrb1/Atp6ap1/Dusp6/Flt4/Havcr2/Itgb3/Slc9a3r1/Esr2/Gcnt2/Syk/Hmgcr/F2rl1/Fgf10/Tnfsf11/Spry2/Dab2/Myc/Prmt5/Ccl25/Vegfa/Spry4/Ptpn2/Cd74/Csf1r/Hras/Pde8a/Ccr1/Pdgfa/Cflar/Fn1/Htr2b/Abl2/Slc30a10/Abl1/Notch1/Itgav/Spred1/Bmp2/Ptpn1/Ngf/Notch2/Tlr2/Pdgfc/Epha7/Errfi1/Flt1/Gpnmb/Pycard/Dusp4/Ednra/Kars/Bmper/Tirap/Pin1/Csk/Ephb1/Trf/Gna…	110
GO:0009135	GO:0009135	purine nucleoside diphosphate metabolic process	43/5425	99/23174	8.35684e-06	9.66125e-05	5.88663e-05	Hk2/Ier3/Stat3/Eno2/Ampd3/Pgam1/Aldoc/Ddit4/Pfkl/Guk1/Ogdh/Pgam2/Pfkp/Myc/Tpi1/Adpgk/Hdac4/Myog/Ak1/Mtch2/Eif6/Gale/Ak2/Nudt9/P2rx7/Aldoa/Pkm/Mpi/Pfkm/Mif/Ogt/Sirt6/Gpi1/Hk1/Tigar/Foxk2/Entpd1/Prkaa1/Gapdh/Eno1b/Trp53/Pgk1/Ldha	43
GO:0009179	GO:0009179	purine ribonucleoside diphosphate metabolic process	43/5425	99/23174	8.35684e-06	9.66125e-05	5.88663e-05	Hk2/Ier3/Stat3/Eno2/Ampd3/Pgam1/Aldoc/Ddit4/Pfkl/Guk1/Ogdh/Pgam2/Pfkp/Myc/Tpi1/Adpgk/Hdac4/Myog/Ak1/Mtch2/Eif6/Gale/Ak2/Nudt9/P2rx7/Aldoa/Pkm/Mpi/Pfkm/Mif/Ogt/Sirt6/Gpi1/Hk1/Tigar/Foxk2/Entpd1/Prkaa1/Gapdh/Eno1b/Trp53/Pgk1/Ldha	43
GO:0022904	GO:0022904	respiratory electron transport chain	37/5425	81/23174	8.67964e-06	0.00010016	6.10275e-05	Cox5a/Sdhd/Bid/Sdhb/Ndufs2/Slc25a13/Cdk1/Dld/Polg2/Uqcrb/Dnajc15/Cyc1/Ndufv3/Ndufv2/Sdhaf2/Ndufb8/Uqcrc1/Ndufs1/Ndufa10/Ndufa8/Slc25a12/Mtch2/Ndufaf1/Cox4i1/Ndufv1/Afg1l/Uqcrfs1/Mybbp1a/Ccnb1/Cox6a1/Uqcrq/Sdhc/Uqcr10/Ndufs8/Cycs/Ndufaf2/Sco2	37
GO:0042770	GO:0042770	signal transduction in response to DNA damage	40/5425	90/23174	8.70529e-06	0.000100271	6.10954e-05	Eef1e1/Bid/Cd44/Tfap4/Dyrk3/Mdm2/Fzr1/Ddx5/Pcbp4/Cdc5l/Pmaip1/Cd74/Prpf19/Ankrd1/Uimc1/Smyd2/Abl1/Spred1/Casp9/Plk1/Brcc3/Babam1/Usp10/Cdc14b/Mif/Batf/Abraxas1/Rps27l/Spred3/Zmpste24/Cdkn2a/Spred2/Cradd/Kmt5a/Mapk14/Npm1/Trp53/Grb2/Hipk2/Sox4	40
GO:0043467	GO:0043467	regulation of generation of precursor metabolites and energy	50/5425	121/23174	8.9271e-06	0.000102637	6.25371e-05	Ier3/Stat3/Akt2/Phb2/Trap1/Rhoa/Phlda2/Pgam1/Trpv4/Ppp1cb/Cdk1/Ddit4/Pomc/Prelid1/Ppif/Dnajc15/Myc/Uqcc2/Shmt2/Alox5/Pask/Hdac4/Myog/Mtch2/Eif6/Pik3ca/Vcp/Slc25a33/P2rx7/Cox7a2/Mif/Gadd45gip1/Ogt/Chchd4/Sirt6/Enpp1/Cisd1/Tigar/Prdm16/Ppp1r3f/Ppp1ca/Ccnb1/Pde12/Igf2/Chchd10/Prkaa1/Ide/Sphk2/Trp53/Pgk1	50
GO:0010506	GO:0010506	regulation of autophagy	88/5425	247/23174	9.08939e-06	0.000104312	6.35574e-05	Gnai3/Hk2/Poldip2/Stk11/Supt5/Stat3/Ikbkg/Bid/Map2k1/Ubqln1/Hmox1/Eif4g2/Ubqln4/Sirt2/Rnf5/Pip4k2b/Phf23/Atp6v0a1/Cdc37/Nprl3/Vdac1/Srebf1/Sptlc2/Sptlc1/Bnip3l/Mtdh/Gsk3b/Tfeb/Tmem173/Rmc1/Lars/Rab1b/Trim8/Pip4k2c/Htr2b/Bok/Atg16l1/Optn/Pip4k2a/Dram2/Tlr2/Gba/Cisd2/Rragd/Xpa/Plk3/Mfn2/Cptp/Atg7/Pycard/Bag3/Cttn/Usp10/Fez1/Fbxl2/Trib3/Usp36/Parl/Trim13/Sh3bp4/Lrrk2/Lzts1/Atp13a2/Larp1/Tigar/Sesn1/…	88
GO:0045841	GO:0045841	negative regulation of mitotic metaphase/anaphase transition	22/5425	39/23174	9.2262e-06	0.000105688	6.43961e-05	Cdt1/Zfp207/Birc5/Fbxo5/Usp44/Aurkb/Xrcc3/Trip13/Ik/Psmg2/Cep192/Terf1/Mad1l1/Anapc15/Plk1/Zw10/Dync1li1/Pcid2/Bub1b/Ccnb1/Gen1/Bub3	22
GO:0090342	GO:0090342	regulation of cell aging	25/5425	47/23174	9.42254e-06	0.00010774	6.56465e-05	Eef1e1/Rsl1d1/Akt3/Fbxo5/Fzr1/Map3k3/Arg2/Bmpr1a/Bcl6/Slc30a10/Abl1/Rbl1/Lmna/Kras/Terf2/Cgas/Mif/Suv39h1/Icmt/Zmpste24/Cdkn2a/Arntl/Hmga2/Trp53/Ing2	25
GO:0006302	GO:0006302	double-strand break repair	80/5425	220/23174	9.65226e-06	0.000110166	6.71245e-05	Rpa1/Mcm2/Ercc1/Mcm5/Ubqln4/Rpa3/Actr8/Actr2/Lig3/Recql5/Tdp1/Yy1/Xrcc3/Trip13/Xrcc4/Xrcc6/Hsf1/Mcm4/Msh2/Prpf19/Cdca5/Mms19/Nabp2/Uimc1/Nhej1/Xrcc5/Trip12/Mcm6/Nucks1/Parp1/Fh1/Psmd14/Samhd1/Dclre1b/Aptx/Vcp/Sfpq/Rpa2/Cdc7/Mcm7/Smarcad1/Ogg1/Brcc3/Ggn/Gins4/Babam1/Mre11a/Cgas/Wdr48/Fan1/Rfwd3/Ino80/Sirt6/Abraxas1/Uvrag/Tdp2/Ubr5/Zfp365/Rtel1/Eme1/Ap5z1/Wdr70/Timeless/Wrap53/Mcm3/Trp53bp1/Swi5/Sh…	80
GO:0007007	GO:0007007	inner mitochondrial membrane organization	18/5425	29/23174	9.77099e-06	0.000110515	6.73369e-05	Letm1/Timm13/Timm22/Timm9/Myc/Samm50/Afg3l2/Timm10/Chchd6/Afg3l1/Oma1/Dnajc11/Tmem11/Timm29/Chchd10/Micos13/Immt/Chchd3	18
GO:0033119	GO:0033119	negative regulation of RNA splicing	18/5425	29/23174	9.77099e-06	0.000110515	6.73369e-05	Akt2/Ptbp1/Hnrnpl/C1qbp/Hnrnpk/Acin1/Tra2b/Pcbp4/Srsf7/Ptbp3/Srsf10/Srsf4/Srsf9/U2af2/Rbm10/Rnps1/Rbmxl1/Npm1	18
GO:0090662	GO:0090662	ATP hydrolysis coupled transmembrane transport	18/5425	29/23174	9.77099e-06	0.000110515	6.73369e-05	Atp6v1f/Atp5g1/Atp6v1b2/Atp1a2/Atp6v0d1/Atp6v0e/Atp5g3/Atp6ap1/Atp6v1e1/Atp6v0a1/Atp6v1c1/Atp6v0c/Atp1a1/Atp6v0b/Atp6v0a2/Atp6v0e2/Atp1a3/Atp6v1a	18
GO:0099131	GO:0099131	ATP hydrolysis coupled ion transmembrane transport	18/5425	29/23174	9.77099e-06	0.000110515	6.73369e-05	Atp6v1f/Atp5g1/Atp6v1b2/Atp1a2/Atp6v0d1/Atp6v0e/Atp5g3/Atp6ap1/Atp6v1e1/Atp6v0a1/Atp6v1c1/Atp6v0c/Atp1a1/Atp6v0b/Atp6v0a2/Atp6v0e2/Atp1a3/Atp6v1a	18
GO:0099132	GO:0099132	ATP hydrolysis coupled cation transmembrane transport	18/5425	29/23174	9.77099e-06	0.000110515	6.73369e-05	Atp6v1f/Atp5g1/Atp6v1b2/Atp1a2/Atp6v0d1/Atp6v0e/Atp5g3/Atp6ap1/Atp6v1e1/Atp6v0a1/Atp6v1c1/Atp6v0c/Atp1a1/Atp6v0b/Atp6v0a2/Atp6v0e2/Atp1a3/Atp6v1a	18
GO:0042773	GO:0042773	ATP synthesis coupled electron transport	30/5425	61/23174	9.98043e-06	0.000112477	6.85328e-05	Cox5a/Sdhd/Bid/Ndufs2/Cdk1/Dld/Uqcrb/Dnajc15/Cyc1/Ndufv3/Ndufv2/Sdhaf2/Ndufb8/Uqcrc1/Ndufs1/Ndufa10/Ndufa8/Mtch2/Ndufaf1/Cox4i1/Ndufv1/Afg1l/Uqcrfs1/Ccnb1/Cox6a1/Uqcrq/Sdhc/Uqcr10/Ndufs8/Cycs	30
GO:0061951	GO:0061951	establishment of protein localization to plasma membrane	30/5425	61/23174	9.98043e-06	0.000112477	6.85328e-05	Grasp/Rab11a/Golga7/Rack1/Gga3/Amn/Kif13a/Golph3/Scrib/Nectin3/Krt18/Myo5b/Optn/Vamp4/Snx27/Vamp3/Nsg1/Rilpl2/Gripap1/Vps35/Csk/Gorasp1/Nsf/Grip1/Cnst/Sys1/Trarg1/Rab31/Afdn/Ank3	30
GO:2001056	GO:2001056	positive regulation of cysteine-type endopeptidase activity	53/5425	131/23174	1.01382e-05	0.00011405	6.9491e-05	Ngfr/Lck/Ddx3x/Bcap31/Fam162a/Bid/Tfap4/Rhoa/Pdcd2/Arrb1/Fyn/Ppp2ca/Mapk9/Rack1/Cideb/Myc/Hsf1/Robo1/Pmaip1/Hspd1/Ppm1f/Bok/Mtch2/Bcl10/Asph/Vcp/Casp9/Rest/Ret/Pdcd5/Rps3/Pycard/Eif2ak3/Cck/Nlrp3/Ift57/Tbc1d10a/Rps27l/Aifm1/Nodal/Aim2/Dap/Hip1/Mul1/Cdkn2a/Cradd/Foxl2/Gper1/S100a8/Bak1/Sox7/Cycs/Map3k5	53
GO:0071902	GO:0071902	positive regulation of protein serine/threonine kinase activity	97/5425	279/23174	1.05836e-05	0.000118847	7.24141e-05	Ccnd2/Tpd52l1/Pdgfb/Ddx3x/Tiam1/Tgfb1/Cdkn1b/Stk11/Map3k20/Map2k1/Prdx2/Rhoa/Map3k4/Sash1/Cd40/Avpi1/Arrb1/Map2k3/Shc2/Ppp2ca/Map2k6/Ern1/Syk/Fgf10/Wnt5a/Tnfsf11/Dab2/Tab1/Robo1/Sod1/Hsp90ab1/Vegfa/Mapk8ip3/Telo2/Cd74/Csf1r/Adam8/Hras/Rptor/Pdgfa/Htr2b/Vangl2/Zeb2/Bmp2/Ptpn1/Pdcd10/Pdgfc/Map3k6/P2rx7/Pxn/Erp29/Flt1/Ezh2/Ret/Kras/Rps3/Pak1/Kars/Tirap/Csk/Trf/Mst1r/Cspg4/Mif/Map2k4/Arhgef5/Pkd2/Map…	97
GO:0032784	GO:0032784	regulation of DNA-templated transcription, elongation	26/5425	50/23174	1.07745e-05	0.000120775	7.35884e-05	Supt6/Cdk12/Supt5/Map2k1/Cdk9/Ccnt1/Nelfb/Nelfcd/Ddx39b/Supt4a/Recql5/Dab2/Nelfe/Cdc73/Nelfa/Zfp326/Ezh2/Ccar2/Thoc5/Hnrnpu/Leo1/Cbx7/Eapp/Wdr61/Gtf2f2/Eloc	26
GO:0009185	GO:0009185	ribonucleoside diphosphate metabolic process	44/5425	103/23174	1.10656e-05	0.000123596	7.53075e-05	Hk2/Ier3/Stat3/Eno2/Ampd3/Pgam1/Aldoc/Ddit4/Pfkl/Guk1/Ogdh/Pgam2/Pfkp/Myc/Tpi1/Adpgk/Nudt5/Hdac4/Myog/Ak1/Mtch2/Eif6/Gale/Ak2/Nudt9/P2rx7/Aldoa/Pkm/Mpi/Pfkm/Mif/Ogt/Sirt6/Gpi1/Hk1/Tigar/Foxk2/Entpd1/Prkaa1/Gapdh/Eno1b/Trp53/Pgk1/Ldha	44
GO:0017015	GO:0017015	regulation of transforming growth factor beta receptor signaling pathway	44/5425	103/23174	1.10656e-05	0.000123596	7.53075e-05	Cav2/Itga3/Folr1/Ltbp1/Tgfb1/Stk11/Snx6/Cav1/Smurf2/Gipc1/Ppm1a/Dab2/Skor1/Hsp90ab1/Ldlrad4/Smad2/Got1/Smad7/Ski/Strap/Furin/Pin1/Rnf111/Dnm2/Zfyve9/Smad6/Prdm16/Vasn/Cited2/Zfp451/Onecut2/Cd109/Lemd3/Nrros/Adam17/Dand5/Ep300/Trp53/Hipk2/Ing2/Wfikkn1/Cdkn2b/Zfp703/Peg10	44
GO:1901991	GO:1901991	negative regulation of mitotic cell cycle phase transition	56/5425	141/23174	1.11239e-05	0.000124026	7.55694e-05	Ier3/Cdt1/Cacnb4/Zfp207/Birc5/Cdk5rap3/Fbxo5/Cdk1/Usp44/Mdm2/Prmt2/Aurkb/Xrcc3/Trip13/Pinx1/Ik/Psmg2/Cep192/Cdk2ap2/Jade1/Terf1/Ctdsp1/Cdc73/Rbl1/Orc1/Plk3/Rpa2/Miip/Mad1l1/Ezh2/Gpnmb/Mbd4/Anapc15/Plk1/Nae1/Mre11a/Zw10/Dync1li1/Topbp1/Rfwd3/Pkd2/Ccl12/Rps27l/Pcid2/Bub1b/Dgkz/Ccnb1/Foxo4/Zfp36l2/Cradd/Gen1/Trp53/Bub3/Ccnd1/Cdkn2b/Sox4	56
GO:0071478	GO:0071478	cellular response to radiation	60/5425	154/23174	1.11599e-05	0.000124206	7.56792e-05	Ccnd2/Stk11/Ercc1/Ruvbl2/Akt2/Map3k20/Aqp1/Mapk13/Bcl2l1/Elk1/Hyal2/Hyal1/Mdm2/Mapk9/Aurkb/Eif2s1/Yy1/Mettl3/Xrcc6/Hsf1/Nfatc4/Ddb1/Rad9a/Hras/Xrcc5/Nucks1/Parp1/Mtch2/Pcna/Ect2/Ppid/Xpa/Casp9/Rnf4/Rho/Cryab/Cdc25a/Ino80/Gtf2h5/Tmem109/Egr1/Rad9b/Pold1/Sde2/Bmf/Zmpste24/Swi5/Rhno1/H2afx/Mapk14/Rhob/Ep300/Eef1d/Npm1/Bak1/Trp53/Grb2/Gpr88/Nsmce3/Noc2l	60
GO:0000959	GO:0000959	mitochondrial RNA metabolic process	23/5425	42/23174	1.13099e-05	0.00012543	7.64248e-05	Tbrg4/Tfam/Trmt10a/Supv3l1/Elac2/Yars2/Lrpprc/Twnk/Hsd17b10/Tfb2m/Dars2/Fastkd1/Slc25a33/Gars/Ears2/Mto1/Ppargc1b/Trmt5/Mrpl12/Pde12/Trmt10c/Chchd10/Prkaa1	23
GO:0045740	GO:0045740	positive regulation of DNA replication	23/5425	42/23174	1.13099e-05	0.00012543	7.64248e-05	Rac1/Dbf4/Cdt1/Cdc42/Cacybp/Tnfaip1/Cdk1/Ctc1/Fgf10/Atf1/Gli1/Hras/Pcna/Cst3/Stoml2/Cdc7/Ereg/Map2k4/Ino80/Ciz1/Stn1/Jun/Npm1	23
GO:0031669	GO:0031669	cellular response to nutrient levels	72/5425	194/23174	1.17957e-05	0.000130586	7.95666e-05	Folr1/Angptl4/Atp5g1/Nuak2/Hnrnpl/Srf/Nfe2l2/Wnt9b/Gabarap/Cd68/Fyn/Hsp90b1/Nprl3/Castor1/Srebf1/Eif2s1/Dnajc15/Srebf2/Dsc2/Lars/Wdr45b/Rptor/Atg4b/Pik3c2b/Glul/Usf1/Map1lc3a/Gba/Rragd/Slc2a1/Wipi2/Atg7/Ryr1/Eif2ak3/Wdr59/Fbxo22/Lrrk2/Foxa2/Inhbb/Klf10/Cib2/Atg14/Atg5/Sesn1/Higd1a/Ripor1/Dap/Bmf/Mars/Mybbp1a/Gcn1/Ssh1/Eif4g1/Hrk/Scd4/Kcnb1/Prkaa1/Jun/Tnrc6a/BC048403/Trp53/Mapk3/Slc39a4/Mapk1/Stk2…	72
GO:2000573	GO:2000573	positive regulation of DNA biosynthetic process	34/5425	73/23174	1.18431e-05	0.000130809	7.97021e-05	Pdgfb/Hnrnpd/Cct3/Pnkp/Cct4/Map3k4/Ddx39b/Aurkb/Hsp90aa1/Cct5/Myc/Gsk3b/Rfc2/Smoc2/Hsp90ab1/Vegfa/Cct8/Xrcc5/Nvl/Rfc5/Cct6a/Cct7/Dkc1/Cct2/Acd/Prkd2/Wrap53/Npm1/Ptk2b/Mapk3/Mapk1/Tcp1/Ptges3/Grem1	34
GO:0046031	GO:0046031	ADP metabolic process	41/5425	94/23174	1.18575e-05	0.000130809	7.97021e-05	Hk2/Ier3/Stat3/Eno2/Ampd3/Pgam1/Aldoc/Ddit4/Pfkl/Ogdh/Pgam2/Pfkp/Myc/Tpi1/Adpgk/Hdac4/Myog/Ak1/Mtch2/Eif6/Gale/Ak2/Nudt9/P2rx7/Aldoa/Pkm/Mpi/Pfkm/Mif/Ogt/Sirt6/Gpi1/Hk1/Tigar/Foxk2/Prkaa1/Gapdh/Eno1b/Trp53/Pgk1/Ldha	41
GO:0050768	GO:0050768	negative regulation of neurogenesis	113/5425	336/23174	1.19278e-05	0.000131352	8.00334e-05	Ngfr/Wnt3/Lhx2/Sox9/Sez6/Ifrd1/Tgfb1/Prkcsh/Stat3/Dnajb11/Ptbp1/Cav1/Rhoa/Acp4/Trpv4/Dll1/Sirt2/Gdi1/Cers2/Tnr/Ywhah/Mdm2/Appl2/Cdkl3/Kremen1/Rtn4/Slc6a4/Nr1d1/Foxg1/Sema4d/Ptprg/Bmpr1a/Wnt5a/Dab2/Hes1/Gsk3b/Il15ra/Nfatc4/Sox8/Prpf19/Gdf11/Itgb1/Map4k4/Ctdsp1/Actr3/Lmx1a/Vim/Olfm1/Notch1/Dync1i2/Stmn2/Arhgef2/Eif4e/Epha7/Dab1/Casz1/Ski/Crmp1/Rest/Rufy3/Cit/Dtx1/Sema4b/Irx3/Adgrg1/Trpc6/Dixdc1/Ldl…	113
GO:0001938	GO:0001938	positive regulation of endothelial cell proliferation	40/5425	91/23174	1.20433e-05	0.000132392	8.06671e-05	Cav2/Pdgfb/Acvrl1/Sp1/Stat3/Stat5a/Hmox1/Cav1/Emc10/Plcg1/Akt3/Flt4/Itgb3/Aggf1/Wnt5a/Nr4a1/Vegfa/Pold4/Rptor/Pdcl3/Htr2b/Itga4/Bmp2/Nras/Ecm1/Cdh13/Egr3/Jcad/Sirt6/Ccl2/Apln/Vash2/Prkd2/Igf2/Prkca/Adam17/Jun/Kdr/Ang/Nrarp	40
GO:0051702	GO:0051702	interaction with symbiont	35/5425	76/23174	1.20693e-05	0.000132446	8.06996e-05	Cav2/Smarcb1/Hpn/Sp1/Psmc3/Aqp1/Tfap4/Hspa8/F2rl1/Vapa/Taf11/Ddb1/Smc3/Hspd1/Fn1/Nucks1/Stom/Lef1/Hdac1/Rest/Cxcl1/Smarca4/Anxa2/Ppib/Fbxl2/Ctdp1/Camp/Tardbp/Gpx2/Jun/Vapb/Ep300/Cfl1/Gapdh/Rrp1b	35
GO:0051899	GO:0051899	membrane depolarization	37/5425	82/23174	1.22691e-05	0.000134402	8.18918e-05	Ngfr/Cav1/Ywhah/Scn1b/Rack1/Hcn1/Fgf12/Cacna1h/Nedd4l/Got1/Oga/Smad7/Bok/Parp1/Ntsr1/Chrna4/P2rx7/Gclc/Cck/Rangrf/Scn11a/Scn10a/Cacna1a/Scn7a/Lrrk2/Ptpn3/Tspo/Cdkn2a/Scn4b/Gpd1l/Gja1/Jun/Mllt11/Atpif1/Kdr/Ank3/Scn2b	37
GO:0007094	GO:0007094	mitotic spindle assembly checkpoint	21/5425	37/23174	1.29453e-05	0.000140581	8.56563e-05	Cdt1/Zfp207/Birc5/Usp44/Aurkb/Xrcc3/Trip13/Ik/Psmg2/Cep192/Terf1/Mad1l1/Anapc15/Plk1/Zw10/Dync1li1/Pcid2/Bub1b/Ccnb1/Gen1/Bub3	21
GO:0031577	GO:0031577	spindle checkpoint	21/5425	37/23174	1.29453e-05	0.000140581	8.56563e-05	Cdt1/Zfp207/Birc5/Usp44/Aurkb/Xrcc3/Trip13/Ik/Psmg2/Cep192/Terf1/Mad1l1/Anapc15/Plk1/Zw10/Dync1li1/Pcid2/Bub1b/Ccnb1/Gen1/Bub3	21
GO:0071173	GO:0071173	spindle assembly checkpoint	21/5425	37/23174	1.29453e-05	0.000140581	8.56563e-05	Cdt1/Zfp207/Birc5/Usp44/Aurkb/Xrcc3/Trip13/Ik/Psmg2/Cep192/Terf1/Mad1l1/Anapc15/Plk1/Zw10/Dync1li1/Pcid2/Bub1b/Ccnb1/Gen1/Bub3	21
GO:0071174	GO:0071174	mitotic spindle checkpoint	21/5425	37/23174	1.29453e-05	0.000140581	8.56563e-05	Cdt1/Zfp207/Birc5/Usp44/Aurkb/Xrcc3/Trip13/Ik/Psmg2/Cep192/Terf1/Mad1l1/Anapc15/Plk1/Zw10/Dync1li1/Pcid2/Bub1b/Ccnb1/Gen1/Bub3	21
GO:0072350	GO:0072350	tricarboxylic acid metabolic process	21/5425	37/23174	1.29453e-05	0.000140581	8.56563e-05	Dlat/Sdhd/Idh3g/Dlst/Cs/Sdhb/Mdh2/Mdh1/Ogdh/Glud1/Sucla2/Aco2/Sdhaf2/Fh1/Idh3b/Sirt4/Pdha1/Idh3a/Suclg1/Sdhc/Ass1	21
GO:0000413	GO:0000413	protein peptidyl-prolyl isomerization	14/5425	20/23174	1.30528e-05	0.000141015	8.59209e-05	Fkbp1b/Cwc27/Ppif/Ppil2/Ppil1/Fkbp5/Ppil3/Ppid/Ppie/Fkbp4/Ppib/Fkbp1a/Ppih/Ppia	14
GO:0002183	GO:0002183	cytoplasmic translational initiation	14/5425	20/23174	1.30528e-05	0.000141015	8.59209e-05	Eif3d/Eif5/Mettl3/Denr/Eif2d/Eif3m/Eif4ebp1/Eif2s3x/Ythdf2/Eif4h/Mcts2/Rps2/Eif4b/Eif2s2	14
GO:1900151	GO:1900151	regulation of nuclear-transcribed mRNA catabolic process, deadenylation-dependent decay	14/5425	20/23174	1.30528e-05	0.000141015	8.59209e-05	Btg2/Pabpc1/Tnrc6c/Cnot7/Tent4a/Cnot1/Ago2/Tob1/Zfp36/Zfp36l2/Nanos2/Tnrc6a/Nanos3/Polr2g	14
GO:0065002	GO:0065002	intracellular protein transmembrane transport	28/5425	56/23174	1.31668e-05	0.000142002	8.65221e-05	Pex6/Tomm40/Timm50/Akt2/Tomm40l/Bcr/Timm23/Sec63/Pex7/Timm13/Timm22/Timm9/Dnajc15/Grpel2/Sec61a2/Hspd1/Timm10/Pex16/Pex14/Pex10/Grpel1/Sec61a1/C2cd5/Timm17b/Chchd4/Timm29/Timm17a/Tomm20	28
GO:0033046	GO:0033046	negative regulation of sister chromatid segregation	24/5425	45/23174	1.33562e-05	0.00014355	8.74656e-05	Cdt1/Zfp207/Birc5/Fbxo5/Usp44/Aurkb/Xrcc3/Trip13/Ik/Psmg2/Cep192/Terf1/Mad1l1/Anapc15/Plk1/Naa10/Zw10/Dync1li1/Pcid2/Bub1b/Wapl/Ccnb1/Gen1/Bub3	24
GO:1902893	GO:1902893	regulation of pri-miRNA transcription by RNA polymerase II	24/5425	45/23174	1.33562e-05	0.00014355	8.74656e-05	Ngfr/Pdgfb/Sox9/Ppard/Tgfb1/Stat3/Ctcf/Srf/Srebf1/Fos/Yy1/Bmpr1a/Srebf2/Nfatc4/Rela/Hdac4/Bmp2/Nfatc3/Smarca4/Smad6/Apln/Gnl3/Jun/Trp53	24
GO:1903900	GO:1903900	regulation of viral life cycle	57/5425	145/23174	1.33985e-05	0.000143759	8.75928e-05	Cav2/Ddx3x/Kpna6/Rad23a/Pkn2/Srpk1/Trim28/Snf8/Tsg101/Hspa8/Slpi/Kpna2/Snx3/Ddx5/Top2a/Trim27/Pabpc1/Tarbp2/Vapa/Cd74/Fam111a/Ddb1/Banf1/Smc3/Trim8/P4hb/Ifitm1/Nr5a2/Nucks1/Stom/Notch1/Ppid/Ppie/Cnot7/Mre11a/Ilf3/Anxa2/Ppib/Fbxl2/Hacd3/Chmp2a/Trim59/Trim13/Larp1/Mavs/Stau1/Pde12/Trim32/Chmp3/Vapb/Ppih/Trim38/Vps37b/Lgals1/Ppia/Trim6/Mphosph8	57
GO:0015988	GO:0015988	energy coupled proton transmembrane transport, against electrochemical gradient	19/5425	32/23174	1.38119e-05	0.000147688	8.99869e-05	Atp6v1f/Atp5g1/Atp6v1b2/Atp1a2/Atp6v0d1/Atp6v0e/Atp5g3/Atp6ap1/Atp6v1e1/Atp6v0a1/Ndufs7/Atp6v1c1/Atp6v0c/Atp1a1/Atp6v0b/Atp6v0a2/Atp6v0e2/Atp1a3/Atp6v1a	19
GO:0042558	GO:0042558	pteridine-containing compound metabolic process	19/5425	32/23174	1.38119e-05	0.000147688	8.99869e-05	Folr1/Mthfd2/Fpgs/Sardh/Pipox/Pcbd1/Shmt1/Mthfd1/Mtr/Dhfr/Gart/Shmt2/Tyms/Atic/Mthfd2l/Spr/Gch1/Mthfd1l/Mthfs	19
GO:1990845	GO:1990845	adaptive thermogenesis	60/5425	155/23174	1.40885e-05	0.000150389	9.16327e-05	Tfe3/Pemt/Stk11/Igf1r/Acot13/Cav1/G0s2/Trpv4/Kdm6b/Dync1h1/Appl2/Pctp/Lpin1/Map2k6/Nr1d1/Syk/Ebf2/Hoxc10/Hsf1/Ache/Vegfa/Hdac3/Abhd6/Acadl/Adipor1/Fh1/Esrrg/Notch1/Gnas/Pdgfc/Zbtb7b/Mfn2/Pgam5/Prkab1/Adipor2/Nova2/Bmp8a/Ucp2/Ppargc1b/Ogt/Sirt6/Oma1/Adrb1/Scd1/Rbpj/Prdm16/Hnrnpu/Elovl6/Cmklr1/Cxcr4/Foxc2/Gpr3/Gja1/Adam17/Kdm3a/Nrd1/Ffar4/Arntl/Ksr2/Fabp4	60
GO:0048562	GO:0048562	embryonic organ morphogenesis	107/5425	316/23174	1.44092e-05	0.000153551	9.35592e-05	Sox9/Hoxb6/Tcf7/Sec24b/Hpn/Sp1/Tulp3/Hoxc11/Folr1/Rac1/Epha2/Arid1a/Fzd3/Bcr/Hyal1/Fuz/Cluap1/Dll1/Aldh1a3/Srf/Abr/Ift52/Wnt9b/Tbx3/Lhx1/Hoxb1/Lrig3/Hnf1b/Slc9a3r1/Foxg1/Tfap2a/Fgf10/Fgf9/Wnt5a/Spry2/Osr2/Myc/Col2a1/Hes1/Scrib/Sod1/Six2/Smad2/Gli1/Eif4a3/Vangl2/Prrx1/Notch1/Nckap1/Frzb/Gnas/Notch2/Rest/Tmed2/Kdm2b/Lrig1/Tead2/Fgf3/Sall1/Dscaml1/Smarca4/Tbx18/Ift57/Foxh1/Six4/Pkd2/Hoxc9/Mycn/Nodal…	107
GO:2001234	GO:2001234	negative regulation of apoptotic signaling pathway	82/5425	229/23174	1.45626e-05	0.000154923	9.43948e-05	Gnai3/Ddx3x/Mapk7/Ier3/Ikbkg/Bid/Map2k1/Hspb1/Cd44/Prdx2/Hmox1/Trap1/Tmbim1/Bcl2l1/Tnfrsf22/Nfe2l2/Slc25a5/Mmp9/Csf2/Fyn/Unc5b/Mdm2/Bdkrb2/Prelid1/Fgf10/Vdac2/Ppif/Dab2/Col2a1/Rrn3/Ivns1abp/Vegfa/Birc6/Cd74/Rela/Agap2/Sgk3/Cflar/Bok/Nr4a2/Itgav/Itga6/Mapk8ip1/Ptpn1/Lmna/Dnaja1/Txndc12/Hdac1/Tnfrsf4/Hsph1/Ybx3/Cttn/Nono/Sh3rf1/Hyou1/Gclc/Ptgs2/Gnai2/Mif/Ccar2/Parl/G2e3/Lrrk2/Icam1/Serpine1/Tnfrsf2…	82
GO:0006406	GO:0006406	mRNA export from nucleus	25/5425	48/23174	1.53018e-05	0.000161499	9.84019e-05	Mcm3ap/Nup214/Supt6/Ddx39/Nxf1/Ddx39b/Gle1/Nup85/Nup155/Polr2d/Hhex/Thoc3/Rae1/Ncbp1/Nup93/Thoc5/Pcid2/Nup133/Nup88/Nup160/Nup107/Thoc7/Srsf3/Rbm15b/Eif5a	25
GO:0071427	GO:0071427	mRNA-containing ribonucleoprotein complex export from nucleus	25/5425	48/23174	1.53018e-05	0.000161499	9.84019e-05	Mcm3ap/Nup214/Supt6/Ddx39/Nxf1/Ddx39b/Gle1/Nup85/Nup155/Polr2d/Hhex/Thoc3/Rae1/Ncbp1/Nup93/Thoc5/Pcid2/Nup133/Nup88/Nup160/Nup107/Thoc7/Srsf3/Rbm15b/Eif5a	25
GO:1904591	GO:1904591	positive regulation of protein import	25/5425	48/23174	1.53018e-05	0.000161499	9.84019e-05	Jup/Tgfb1/Trim28/Nutf2/Dmap1/Hyal2/Tomm70a/Hdac3/Rbm22/Ect2/Ran/Pdcd5/Ipo5/Bag3/Zpr1/Zic1/Ptgs2/Arhgef5/Ubr5/Mavs/Tardbp/Mapk14/Hnrnpm/Mapk1/Tomt	25
GO:0006140	GO:0006140	regulation of nucleotide metabolic process	43/5425	101/23174	1.53354e-05	0.000161499	9.84019e-05	Ier3/Stat3/Map2k1/Pdk1/Bcl2l1/Rhoa/Pgam1/Hsd11b1/Cdk1/Ddit4/Nos2/Ppif/Dnajc15/Myc/Uqcc2/Me2/Shmt2/Hdac4/Myog/Parp1/Mtch2/Eif6/Vcp/Cda/Nos3/Slc25a33/P2rx7/Cox7a2/Me1/Mif/Gadd45gip1/Ogt/Sirt6/Tigar/Ccnb1/Tspo/Pde12/Entpd1/Prkaa1/Atpif1/Sphk2/Trp53/Pgk1	43
GO:0046939	GO:0046939	nucleotide phosphorylation	43/5425	101/23174	1.53354e-05	0.000161499	9.84019e-05	Hk2/Pnkp/Ier3/Stat3/Eno2/Pgam1/Aldoc/Ddit4/Pfkl/Guk1/Ogdh/Pgam2/Pfkp/Myc/Tpi1/Adpgk/Hdac4/Myog/Nme7/Ak1/Mtch2/Eif6/Ak4/Gale/P2rx7/Aldoa/Pkm/Mpi/Nme6/Pfkm/Mif/Ogt/Sirt6/Gpi1/Hk1/Nme1/Tigar/Foxk2/Prkaa1/Gapdh/Eno1b/Trp53/Pgk1	43
GO:0051289	GO:0051289	protein homotetramerization	43/5425	101/23174	1.53354e-05	0.000161499	9.84019e-05	Srr/Cd79a/Mcoln1/Acot13/Aldh1a3/Rxrg/Rxra/Aldoc/Pcbd1/Appl2/Pfkl/Shmt1/Pfkp/Hcn1/St13/Hsd17b10/Shmt2/Tk1/Hprt/Acadl/Gls/Cat/Samhd1/Crtc2/Cryz/Cda/Pex14/Ppat/Vasp/Pkm/Acpp/Pfkm/Upb1/Pkd2/Acacb/Dctpp1/Actn2/Ide/Gapdh/Trp53/Dhps/Impdh2/Syt11	43
GO:0042440	GO:0042440	pigment metabolic process	31/5425	65/23174	1.57329e-05	0.000165407	0.000100783	Blvra/Hmox2/Hmox1/Aprt/Slc25a39/Gipc1/Snx3/Shmt1/Mthfd1/Tmem14c/Wnt5a/Gart/Hprt/Zeb2/Slc7a11/Srrd/Hnf1a/Prps1/Hmbs/Alas1/Myo5a/Mthfd1l/Cox10/Grk3/Hebp1/Atpif1/Fxn/Cdh3/Rapgef2/Ppox/Sox2	31
GO:0010801	GO:0010801	negative regulation of peptidyl-threonine phosphorylation	13/5425	18/23174	1.58804e-05	0.000165727	0.000100978	Dgkq/Sirt2/Ddit4/Spry2/Grk2/Pard3/Smad7/Spred1/Ogt/Spred3/Spred2/Eif4g1/Ppp2r5d	13
GO:1900153	GO:1900153	positive regulation of nuclear-transcribed mRNA catabolic process, deadenylation-dependent decay	13/5425	18/23174	1.58804e-05	0.000165727	0.000100978	Btg2/Pabpc1/Tnrc6c/Cnot7/Cnot1/Ago2/Tob1/Zfp36/Zfp36l2/Nanos2/Tnrc6a/Nanos3/Polr2g	13
GO:2000641	GO:2000641	regulation of early endosome to late endosome transport	13/5425	18/23174	1.58804e-05	0.000165727	0.000100978	Map2k1/Snx3/Rab21/Dab2/Msn/Vps11/Dnajc13/Map2k2/Ptpn23/Snx12/Chmp3/Mapk3/Mapk1	13
GO:0044743	GO:0044743	protein transmembrane import into intracellular organelle	22/5425	40/23174	1.59738e-05	0.000165727	0.000100978	Pex6/Tomm40/Timm50/Tomm40l/Timm23/Pex7/Timm13/Timm22/Timm9/Dnajc15/Grpel2/Hspd1/Timm10/Pex16/Pex14/Pex10/Grpel1/Timm17b/Chchd4/Timm29/Timm17a/Tomm20	22
GO:2000772	GO:2000772	regulation of cellular senescence	22/5425	40/23174	1.59738e-05	0.000165727	0.000100978	Eef1e1/Rsl1d1/Akt3/Fbxo5/Map3k3/Arg2/Bmpr1a/Bcl6/Slc30a10/Abl1/Rbl1/Kras/Terf2/Cgas/Suv39h1/Icmt/Zmpste24/Cdkn2a/Arntl/Hmga2/Trp53/Ing2	22
GO:2000816	GO:2000816	negative regulation of mitotic sister chromatid separation	22/5425	40/23174	1.59738e-05	0.000165727	0.000100978	Cdt1/Zfp207/Birc5/Fbxo5/Usp44/Aurkb/Xrcc3/Trip13/Ik/Psmg2/Cep192/Terf1/Mad1l1/Anapc15/Plk1/Zw10/Dync1li1/Pcid2/Bub1b/Ccnb1/Gen1/Bub3	22
GO:0071214	GO:0071214	cellular response to abiotic stimulus	100/5425	292/23174	1.59749e-05	0.000165727	0.000100978	Ccnd2/Sox9/Ddx3x/Rac1/Stk11/Ercc1/Ruvbl2/Akt2/Map3k20/Mcoln1/Aqp1/Mapk13/Letm1/Atp1a2/Cav1/Bcl2l1/Elk1/Hyal2/Hyal1/Trpv4/Piezo1/Mdm2/Mapk9/Aurkb/Bdkrb2/Eif2s1/Yy1/Habp4/Mettl3/Xrcc6/Hsf1/Gsk3b/Asic1/Nfatc4/Ddb1/Ankrd1/Rad9a/Arhgdia/Got1/Hras/Xrcc5/Nucks1/Parp1/Mtch2/Pcna/Ect2/Ppid/Xpa/Casp9/Nos3/Rnf4/Rest/Prkg2/Actb/Ybx3/Rho/Bag3/Nox1/Ednra/Casp3/Cryab/Cdc25a/Ptgs2/Atp1a1/Ino80/Gtf2h5/Pkd2/Tmem10…	100
GO:0104004	GO:0104004	cellular response to environmental stimulus	100/5425	292/23174	1.59749e-05	0.000165727	0.000100978	Ccnd2/Sox9/Ddx3x/Rac1/Stk11/Ercc1/Ruvbl2/Akt2/Map3k20/Mcoln1/Aqp1/Mapk13/Letm1/Atp1a2/Cav1/Bcl2l1/Elk1/Hyal2/Hyal1/Trpv4/Piezo1/Mdm2/Mapk9/Aurkb/Bdkrb2/Eif2s1/Yy1/Habp4/Mettl3/Xrcc6/Hsf1/Gsk3b/Asic1/Nfatc4/Ddb1/Ankrd1/Rad9a/Arhgdia/Got1/Hras/Xrcc5/Nucks1/Parp1/Mtch2/Pcna/Ect2/Ppid/Xpa/Casp9/Nos3/Rnf4/Rest/Prkg2/Actb/Ybx3/Rho/Bag3/Nox1/Ednra/Casp3/Cryab/Cdc25a/Ptgs2/Atp1a1/Ino80/Gtf2h5/Pkd2/Tmem10…	100
GO:0000478	GO:0000478	endonucleolytic cleavage involved in rRNA processing	5425-09-01	10/23174	1.65873e-05	0.000171229	0.00010433	Fcf1/Utp23/Bop1/Rcl1/Nol9/Kri1/Abt1/Npm1/Rrs1	9
GO:0000479	GO:0000479	endonucleolytic cleavage of tricistronic rRNA transcript (SSU-rRNA, 5.8S rRNA, LSU-rRNA)	5425-09-01	10/23174	1.65873e-05	0.000171229	0.00010433	Fcf1/Utp23/Bop1/Rcl1/Nol9/Kri1/Abt1/Npm1/Rrs1	9
GO:0072321	GO:0072321	chaperone-mediated protein transport	5425-09-01	10/23174	1.65873e-05	0.000171229	0.00010433	Pex19/Hspa8/Timm13/Timm9/Tor1a/Timm10/Timm8b/Timm8a1/Timm8a2	9
GO:0001659	GO:0001659	temperature homeostasis	67/5425	179/23174	1.69335e-05	0.000174516	0.000106333	Tfe3/Pemt/Stk11/Stat3/Igf1r/Acot13/Cav1/G0s2/Kdm6b/Acadvl/Dync1h1/Appl2/Pctp/Lpin1/Map2k6/Nr1d1/Syk/Tnfsf11/Ebf2/Hoxc10/Hsf1/Ache/Vegfa/Hdac3/Abhd6/Acadl/Adipor1/Fh1/Esrrg/Notch1/Gnas/Ntsr1/Pdgfc/Zbtb7b/Mfn2/Pgam5/Prkab1/Adipor2/Nova2/Ptgs2/Ucp2/Ppargc1b/Ogt/Sirt6/Oma1/Adrb1/Apln/Scd1/Egr1/Rbpj/Prdm16/Elovl6/Cmklr1/Adora1/Gpx2/Cxcr4/Foxc2/Gpr3/Gja1/Adam17/Kdm3a/Nrd1/Ffar4/Arntl/Ksr2/Fabp4/Fcor	67
GO:0032206	GO:0032206	positive regulation of telomere maintenance	26/5425	51/23174	1.70984e-05	0.000175925	0.000107192	Hnrnpd/Cct3/Pnkp/Ercc1/Cct4/Map3k4/Aurkb/Cct5/Tnks2/Nabp2/Cct8/Xrcc5/Cct6a/Cct7/Dkc1/Terf2/Mre11a/Cct2/Sirt6/Acd/Rtel1/Ppp1r10/Gnl3/Mapk3/Mapk1/Tcp1	26
GO:0032956	GO:0032956	regulation of actin cytoskeleton organization	114/5425	342/23174	1.7142e-05	0.000176085	0.000107289	Rac1/Rhoc/Snx9/Scin/Tgfb1/Wdr1/Arpc2/Nphs1/Cdc42/Rhoa/Arpc5/Fhod1/Capza2/Eps8/Sdc4/Myo1c/Pfn1/Actr2/Itgb3/Pecam1/Trim27/Carmil1/Ctsl/Rasa1/Iqgap2/F2rl1/Mtss1/Sh3bp1/Twf1/Rapgef3/Shank3/Twf2/Rhoq/Bin1/Csf1r/Coro1b/Capn1/Arhgdia/Hras/Ppm1f/Actr3/Vangl2/Arpc5l/Abl1/Nckap1/Ect2/Notch2/Hax1/Tlr2/Tmod1/Gba2/Capzb/Fgr/Arhgef19/Bst1/Arpc3/Cit/Pxn/Arpc1a/Arpc1b/Limk1/Mtpn/Epha1/Arhgdib/Vasp/Cyfip1/Fchsd2/…	114
GO:0071383	GO:0071383	cellular response to steroid hormone stimulus	60/5425	156/23174	1.77149e-05	0.000181672	0.000110693	Daxx/Tgfb1/Ppp5c/Phb2/Aqp1/Tfap4/Atp1a2/Rhoa/Arid1a/Ube2i/Ywhah/Rwdd1/Sgk1/Ddit4/Prmt2/Ddx5/Esr2/Akr1c18/Dab2/Lbh/Cnot9/Parp1/Ufm1/Eif4e/Dnaja1/Hdac1/Trim63/Casp9/Rest/Ncor2/Fkbp4/Pak1/Eif4ebp1/Ufsp2/Smarca4/Atp1a1/Foxh1/Ppargc1b/Wbp2/Cnot1/Nodal/Ubr5/Phb/Ube2l3/Hnrnpu/Zfp36/Zfp36l2/Kmt2d/Zfp366/Kdm3a/Gper1/Skp2/Ep300/Smyd3/Arntl/Ntrk2/Hmga2/Rnf14/Safb/Ptges3	60
GO:0051668	GO:0051668	localization within membrane	69/5425	186/23174	1.80312e-05	0.000184614	0.000112486	Grasp/Sec24b/Itgb7/Rac1/Tgfb1/Rab11a/Map2k1/Hap1/Rala/Git1/Etv5/Sirt2/Itgb3/Dlg4/Numb/Scrib/Shank3/Gsk3b/Ap2m1/Cnih2/Hras/Nptx1/Arhgef9/Zdhhc3/Itgb1/Myo5b/Nme7/Kif5c/Dnm1/Ssna1/Itga4/Snap25/Snap23/Sec23b/Slc7a11/Snx27/Eps15/Ndc1/Rer1/Nsg1/Rilpl2/Sec13/Pak1/Gripap1/Vps35/Cdh13/Dnm2/Ppp3r1/Cacna1a/Grip1/Ap2b1/Mesd/Sec24c/Nup133/Dag1/Clstn1/Pacsin1/Stx3/Ssh1/Insig1/Gsg1l/Cd24a/Shisa6/Adam10/Usp46/Np…	69
GO:1901292	GO:1901292	nucleoside phosphate catabolic process	56/5425	143/23174	1.80865e-05	0.000184658	0.000112513	Hk2/Gmpr2/Ier3/Stat3/Eno2/Cnp/Pgam1/Aldoc/Ddit4/Pfkl/Upp1/Ogdh/Pgam2/Nt5c/Pfkp/Myc/Tpi1/Nudt3/Adpgk/Hprt/Nudt5/Hdac4/Myog/Dut/Mtch2/Eif6/Samhd1/Vcp/Gale/Acot7/Nudt9/P2rx7/Aldoa/Pkm/Mpi/Nt5e/Pfkm/Mif/Ogt/Sirt6/Gpi1/Nudt1/Hk1/Enpp1/Tigar/Foxk2/Dnph1/Pde9a/Dctpp1/Entpd1/Prkaa1/Gapdh/Eno1b/Trp53/Pgk1/Ldha	56
GO:0042594	GO:0042594	response to starvation	63/5425	166/23174	1.80945e-05	0.000184658	0.000112513	Angptl4/Nuak2/Cad/Hnrnpl/Nfe2l2/Wnt9b/Gabarap/Lrp11/Nprl3/Srebf1/Eif2s1/Dnajc15/Srebf2/Dsc2/Lars/Wdr45b/Rptor/Atg4b/Pik3c2b/Glul/Map1lc3a/Gba/Rragd/Slc2a1/Eif2b1/Wipi2/Eif2ak1/Atg7/Eif4ebp1/Eif2ak3/Wdr59/Fbxo22/Lrrk2/Inhbb/Larp1/Klf10/Atg14/Atg5/Sesn1/Higd1a/Ripor1/Dap/Foxk2/Bmf/Mars/Mybbp1a/Gcn1/Zfp36/Hrk/Prkaa1/Jun/Tnrc6a/BC048403/Trp53/Mapk3/Slc39a4/Mapk1/Stk24/Rraga/Map3k5/Seh1l/Fcor/Nim1k	63
GO:0006479	GO:0006479	protein methylation	66/5425	176/23174	1.81863e-05	0.000184992	0.000112716	Smarcb1/Pwp1/Fam98a/Kmt2a/Supt6/Ctcf/Ezh1/H2afy/Suz12/Snrpd3/Prmt2/Wdr82/Btg2/Mtr/Eef1akmt1/L3mbtl2/Setd4/Prmt5/Dpy30/Etf1/Rbbp5/Fh1/Smyd2/Phf19/Wdr5/Fam98b/Snrpb/Lmna/Pax7/Nelfa/Mtf2/Ezh2/Prmt3/Rab6a/Setd6/Ilf3/Ogt/Wdr5b/Prdm8/Btg1/Kmt2c/Mllt6/Jarid2/Suv39h1/Mettl22/Icmt/Zfp335/Baz2a/Bcor/Setd1a/Fbl/Pygo2/Kmt2d/Prmt6/Kmt5a/Vcpkmt/Kdm3a/Smyd3/Setd3/Prmt7/Wdr61/Dot1l/Gspt1/Ctcfl/Dppa2/Prmt1	66
GO:0008213	GO:0008213	protein alkylation	66/5425	176/23174	1.81863e-05	0.000184992	0.000112716	Smarcb1/Pwp1/Fam98a/Kmt2a/Supt6/Ctcf/Ezh1/H2afy/Suz12/Snrpd3/Prmt2/Wdr82/Btg2/Mtr/Eef1akmt1/L3mbtl2/Setd4/Prmt5/Dpy30/Etf1/Rbbp5/Fh1/Smyd2/Phf19/Wdr5/Fam98b/Snrpb/Lmna/Pax7/Nelfa/Mtf2/Ezh2/Prmt3/Rab6a/Setd6/Ilf3/Ogt/Wdr5b/Prdm8/Btg1/Kmt2c/Mllt6/Jarid2/Suv39h1/Mettl22/Icmt/Zfp335/Baz2a/Bcor/Setd1a/Fbl/Pygo2/Kmt2d/Prmt6/Kmt5a/Vcpkmt/Kdm3a/Smyd3/Setd3/Prmt7/Wdr61/Dot1l/Gspt1/Ctcfl/Dppa2/Prmt1	66
GO:0045765	GO:0045765	regulation of angiogenesis	104/5425	307/23174	1.84402e-05	0.000187262	0.000114099	Ngfr/Acvrl1/Itga5/Hk2/Mapk7/Ramp2/Sp1/Jup/Foxj2/Stat3/Aqp1/Hspb1/Hmox1/Epha2/Rhoa/Emc10/Hyal1/Dll1/Sash1/Notch4/Nfe2l2/Cd34/Plcg1/Cd40/Mmp9/Ptgis/Akt3/Rtn4/Itgb3/Map3k3/Aggf1/Wnt5a/Spry2/Mtdh/Rapgef3/Hdac7/Emp2/Cela1/Smoc2/Tnfrsf12a/Vegfa/Hhex/Hgs/Itgb1/Pdcl3/Glul/Abl1/Hc/Notch1/Spred1/Pdcd10/Nras/Ecm1/Ddah1/Jak1/Nos3/Pxn/Flt1/Epha1/Plxnd1/Pde3b/Bmper/Pkm/Ptgs2/Jcad/Lif/Sirt6/Epn1/Ccl2/Btg1/Fgf1/…	104
GO:0034329	GO:0034329	cell junction assembly	74/5425	203/23174	1.85027e-05	0.000187262	0.000114099	Cdh4/Acvrl1/Itga5/Ramp2/Jup/Rac1/Rhoc/Coro1c/Pkn2/Wdr1/Epha2/Cav1/Rhoa/Trpv4/Itga2/Srf/Sdc4/Cntnap1/Myo1c/Ace/Itgb3/Fbf1/Marveld2/Ocln/Sh3bp1/Hdac7/Cldn1/Plec/Vegfa/Lama3/Nedd4l/Itgb1/Pard3/Smad7/Map4k4/Dst/Ppm1f/Fn1/Abl1/Itgav/Ect2/Pxn/Cd9/Cttn/Arhgap6/Cdh13/Gnpat/Pdcd6ip/Micall2/Ctnna1/Tbcd/Cdh6/Nphp4/Rcc2/S100a10/Camsap3/Gjb2/Gja1/Prkca/Actn2/Epha3/Rap1b/Cfl1/Ptk2b/Cdh3/Rapgef2/Itgb1bp1/Kdr/Af…	74
GO:0006103	GO:0006103	2-oxoglutarate metabolic process	5425-12-01	16/23174	1.8529e-05	0.000187262	0.000114099	Idh3g/Dlst/Ogdh/Dld/Got1/Phyh/Idh3b/Got2/Gpt2/Idh3a/Kyat3/Mrps36	12
GO:0043923	GO:0043923	positive regulation by host of viral transcription	5425-12-01	16/23174	1.8529e-05	0.000187262	0.000114099	Smarcb1/Hpn/Sp1/Tfap4/Taf11/Nucks1/Lef1/Smarca4/Ctdp1/Jun/Ep300/Rrp1b	12
GO:0045773	GO:0045773	positive regulation of axon extension	27/5425	54/23174	1.87118e-05	0.000188805	0.00011504	Cdh4/Rab11a/Eif2b2/Eif4g2/Atp5g1/Gdi1/Srf/Ndel1/Zfyve27/Gsk3b/Twf2/Tnfrsf12a/Vegfa/Myo5b/Fn1/Anapc2/Ngf/Rufy3/Limk1/Cyfip1/Pak1/Rpl4/Sema7a/Disc1/Islr2/Ep300/Fxn	27
GO:0048863	GO:0048863	stem cell differentiation	81/5425	227/23174	1.89247e-05	0.000190474	0.000116057	Wnt3/Sox9/Dnmt3l/Pwp1/Folr1/Cdk12/Stat3/Coro1c/Nelfb/Srf/Nfe2l2/Psmd11/Etv4/Hnf1b/Tfap2a/Sema4d/Msx2/Bmpr1a/L3mbtl2/Hes1/Gsk3b/Zscan10/Lbh/Sox8/Hspa9/Pou5f1/Tcof1/Hhex/Xrcc5/Fn1/Htr2b/Zeb2/Phf19/Notch1/Frzb/Pum1/Rest/Mtf2/Ret/Ercc2/Sema4b/Tead2/Ednra/Setd6/Eomes/Sox10/Batf/Lif/Sema3f/Shc4/Ovol2/Rbm24/Sema7a/Jarid2/Hoxb4/Runx2/Rbpj/Hnrnpu/Cited2/Sox5/Setd1a/Foxo4/Epop/Epcam/Zfp36l2/Sox18/Foxc2/Msx…	81
GO:0033048	GO:0033048	negative regulation of mitotic sister chromatid segregation	23/5425	43/23174	1.8938e-05	0.000190474	0.000116057	Cdt1/Zfp207/Birc5/Fbxo5/Usp44/Aurkb/Xrcc3/Trip13/Ik/Psmg2/Cep192/Terf1/Mad1l1/Anapc15/Plk1/Naa10/Zw10/Dync1li1/Pcid2/Bub1b/Ccnb1/Gen1/Bub3	23
GO:0018105	GO:0018105	peptidyl-serine phosphorylation	105/5425	311/23174	1.98035e-05	0.000198801	0.00012113	Pdgfb/Mapk7/Stk38l/Pwp1/Tgfb1/Csnk1g2/Mast2/Akt2/Il11/Pkn2/Dgkq/Mapk13/Cd44/Pdk1/Mark3/Cav1/Mapkapk2/Nlk/Stk4/Arrb1/Akt3/Cdk1/Sgk1/Ddit4/Mapk9/Rack1/Ern1/Aurkb/Bdkrb2/Hsp90aa1/Syk/Wnt5a/Gfra2/Spry2/Csnk1e/Rapgef3/Mapk12/Gsk3b/Rps6ka2/Hsp90ab1/Vegfa/Stk38/Csnk1a1/Grk2/Csnk1d/Rptor/Smad7/Sgk3/Cnot9/Ppm1f/Uhmk1/Pkn3/Pik3ca/Pdcd10/Hax1/Txn1/Stk32b/Cdc7/Prkg2/Ret/Smg1/Pak1/Plk1/Eif2ak3/Csnk1g1/Ptgs2/M…	105
GO:0038127	GO:0038127	ERBB signaling pathway	44/5425	105/23174	1.98293e-05	0.000198801	0.00012113	Sox9/Tgfb1/Hap1/Acp4/Tsg101/Plcg1/Mmp9/Rtn4/Esr2/Tfap2a/Caml/Cblb/Hbegf/Ptpn2/Chmp6/Cnot9/Abl2/Slc30a10/Abl1/Ptpn12/Errfi1/Ereg/Areg/Cdh13/Cbl/Rnf126/Socs5/Rbpj/Hip1/Cblc/Adora1/Shc1/Ptpn11/Plaur/Gprc5a/Adam17/Gper1/Ptk2b/Mapk1/Pde6h/Vps25/Rab7/Btc/Shkbp1	44
GO:0060213	GO:0060213	positive regulation of nuclear-transcribed mRNA poly(A) tail shortening	5425-10-01	12/23174	2.01146e-05	0.000200755	0.000122321	Btg2/Pabpc1/Tnrc6c/Cnot7/Cnot1/Ago2/Tob1/Zfp36/Tnrc6a/Polr2g	10
GO:2000232	GO:2000232	regulation of rRNA processing	5425-10-01	12/23174	2.01146e-05	0.000200755	0.000122321	Riok1/Dimt1/Wdr75/Ncl/Usp36/Shq1/Wdr43/Utp15/Heatr1/Riok2	10
GO:0001825	GO:0001825	blastocyst formation	28/5425	57/23174	2.01204e-05	0.000200755	0.000122321	Sp1/Supt6/Cul3/Zp3/Srf/Rrp7a/Rtn4/Hnf1b/Bysl/Pou5f1/Sf3b1/Actl6a/Tm4sf1/Tfap2c/Mfn2/Tead4/Tjp1/Eomes/Cnot1/Nodal/Nop2/Cited2/Uspl1/Wdr74/Junb/Hopx/Rpl7l1/Foxd3	28
GO:0043248	GO:0043248	proteasome assembly	5425-11-01	14/23174	2.0306e-05	0.000201325	0.000122668	Psmd4/Psmd11/Psmg1/Psmg2/Psmd13/Psmd5/Psmd9/Pomp/Adrm1/Otud6b/Ecpas	11
GO:0060211	GO:0060211	regulation of nuclear-transcribed mRNA poly(A) tail shortening	5425-11-01	14/23174	2.0306e-05	0.000201325	0.000122668	Btg2/Pabpc1/Tnrc6c/Cnot7/Tent4a/Cnot1/Ago2/Tob1/Zfp36/Tnrc6a/Polr2g	11
GO:0071428	GO:0071428	rRNA-containing ribonucleoprotein complex export from nucleus	5425-11-01	14/23174	2.0306e-05	0.000201325	0.000122668	Xpo1/Eif6/Nmd3/Zfp593/Ran/Nup88/Npm1/Abce1/Rrs1/Rps15/Riok2	11
GO:0090069	GO:0090069	regulation of ribosome biogenesis	5425-11-01	14/23174	2.0306e-05	0.000201325	0.000122668	Riok1/Dimt1/Wdr75/Ncl/Malsu1/Usp36/Shq1/Wdr43/Utp15/Heatr1/Riok2	11
GO:0014706	GO:0014706	striated muscle tissue development	143/5425	448/23174	2.04877e-05	0.000202806	0.00012357	Cav2/Ifrd1/Tgfb1/Hlf/Nphs1/Usp19/Cdc42/Homer1/Cav1/Rhoa/Arid1a/Rbfox1/Cacybp/Dll1/Sirt2/Srf/Rxra/Kdm6b/Tbx3/Ddx39b/Cdk1/Nprl3/Sgcd/Btg2/Prkar1a/Ddx5/Kat2a/Psma6/Sav1/Fos/Yy1/Ptcd2/Hmgcr/Bmpr1a/Fgf9/Wnt5a/Bin3/Myc/Hdac7/Tomm70a/Gsk3b/Rcan1/Nr4a1/Akirin1/Vegfa/Pi16/Ndufv2/Sox8/Luc7l/Uqcc2/Hdac3/Megf10/Ankrd1/Tll2/Ankrd2/Gli1/Itgb1/Smad7/Cflar/Hdac4/Rgs2/Tnnt2/Myog/Cenpf/Gtf3c5/Notch1/Chrna1/Bmp2/Nr…	143
GO:0048871	GO:0048871	multicellular organismal homeostasis	153/5425	485/23174	2.1455e-05	0.000212046	0.0001292	Tfe3/Pemt/Sox9/Rpa1/Tmem79/Rac1/Kmt2a/Stk11/Stat3/Clcn3/Aqp1/Igf1r/Ampd3/Elovl1/Acot13/Homer1/Cav1/G0s2/Hyal2/Trpv4/Dll1/Srf/Cd34/Kdm6b/Acadvl/Dync1h1/Atp6ap1/Ubb/Akt3/Poc1b/Mdm1/Appl2/Pctp/Lpin1/Map2k6/Grhl1/Itgb3/Nr1d1/Gcnt2/Syk/Lpcat1/Tnfsf11/Ebf2/Col2a1/Hoxc10/Cldn1/Hsf1/Sod1/Ache/Vegfa/Hdac3/Csf1r/Cd7/Abhd6/Adam8/Itgb1/Acadl/Pask/Adipor1/Fh1/Esrrg/Notch1/Itgav/Map1a/Gnas/Ntsr1/Pik3ca/Wwtr1/A…	153
GO:0033120	GO:0033120	positive regulation of RNA splicing	24/5425	46/23174	2.17421e-05	0.000214545	0.000130723	Hspa8/Srsf1/Ern1/Habp4/Hnrnpk/Smn1/Tra2b/Hnrnpll/Rbm22/Prpf19/Eif4a3/Zfp64/Celf3/Ncbp1/U2af2/Rbm3/Zpr1/Rbmxl1/Rbm20/Thrap3/Snrnp70/Nup98/Sf3b4/Dazap1	24
GO:0022407	GO:0022407	regulation of cell-cell adhesion	128/5425	394/23174	2.18419e-05	0.00021497	0.000130982	Lck/Il12rb1/Mapk7/Tgfb1/Stat5a/Map2k1/Zp3/Cd44/Prdx2/Cav1/Rhoa/Zmiz1/Trpv4/Piezo1/Tnr/Nkap/Pdcd1lg2/Sdc4/Irf1/Peli1/Havcr2/Prkar1a/Mink1/Arg2/Gtpbp4/Hsp90aa1/Gcnt2/Syk/Ap3b1/Wnt5a/Tnfsf11/Myo10/Has2/Bcl6/Hes1/Cblb/Ccl25/Tnfrsf21/Vegfa/Ndfip1/Ptpn2/Cd74/Rela/Capn1/Adam8/Podxl/Smad7/Hspd1/Ppm1f/Abl2/Abl1/Itga4/Itga6/Bmp2/Il6ra/Lef1/Zbtb7b/Cd1d1/Bcl10/Epha7/Pdpn/Glmn/Mad1l1/Dtx1/Hsph1/Gpnmb/Cd9/Coro…	128
GO:0120162	GO:0120162	positive regulation of cold-induced thermogenesis	41/5425	96/23174	2.18881e-05	0.00021497	0.000130982	Pemt/Igf1r/Cav1/G0s2/Kdm6b/Dync1h1/Appl2/Lpin1/Syk/Ebf2/Hsf1/Ache/Vegfa/Hdac3/Acadl/Adipor1/Fh1/Esrrg/Gnas/Pdgfc/Zbtb7b/Mfn2/Prkab1/Adipor2/Ucp2/Ppargc1b/Ogt/Sirt6/Oma1/Adrb1/Scd1/Prdm16/Elovl6/Cmklr1/Cxcr4/Gpr3/Gja1/Kdm3a/Ffar4/Ksr2/Fabp4	41
GO:1901989	GO:1901989	positive regulation of cell cycle phase transition	41/5425	96/23174	2.18881e-05	0.00021497	0.000130982	Ccnd2/Ddx3x/Ube2c/Ccne1/Dbf4/Tgfb1/Phb2/Cul3/Rab11a/Cdt1/Cdk4/Hyal1/Dyrk3/Birc5/Fbxo5/Cdk1/Mdm2/Fgf10/Mtbp/Cdca5/Anapc11/Gli1/Rptor/Cdc73/Cdc25b/Anp32b/Cdc7/Anapc5/Ezh2/Cdc25a/Apex1/Rcc2/Ccnb1/Eif4g1/Adam17/Ankrd17/Mta3/Npm1/Tmod3/Nsmce2/Ccnd1	41
GO:0031929	GO:0031929	TOR signaling	48/5425	118/23174	2.19362e-05	0.000215105	0.000131064	Gna12/Fbxo9/Stk11/Dgkq/Dyrk3/Akt3/Eif4ebp2/Ddit4/Nprl3/Castor1/Tbc1d7/Golph3/Deptor/Gsk3b/Rhebl1/Telo2/Hdac3/Lars/Rps6kb2/Rptor/Tti1/Gba/Rragd/Gpat3/Sec13/Lamtor1/Eif4ebp1/Wdr59/Meak7/Prr5/Sh3bp4/Larp1/Sesn1/Icmt/Tiprl/Slc7a1/Disc1/Zmpste24/Smcr8/Lamtor4/Prkaa1/BC048403/Arntl/Gsk3a/Kdr/Rraga/Seh1l/Nim1k	48
GO:0071695	GO:0071695	anatomical structure maturation	66/5425	177/23174	2.24318e-05	0.000219621	0.000133816	Pdgfb/Tmem79/Nom1/Rac1/Ppp2r1a/Rhoa/Sirt2/B4galt5/Fbxo5/Esr2/Sema4d/Msx2/Trip13/Nsun2/Wnt5a/Washc5/Gsk3b/Rps6ka2/Anks1/Gal/Kcnip2/Fam20c/Abl2/Nr4a2/Cdc25b/Bmp2/Fam210b/Aurka/Ngf/Ptbp3/Ereg/Ret/Ercc2/Ryr1/G6pdx/Gpat4/Irx5/Fem1b/Cspg4/Vsx1/Myo5a/Cacna1a/Lrrk2/Lgi4/Rflna/Rbpj/Kcne1/Rere/Dag1/Ythdf2/Ccnb1/Shb/S1pr1/C1ql1/Gldn/Gja1/Cntn2/Klf2/Fev/Ankrd17/Ptk2b/Cdh3/Flvcr1/Ank3/Grem1/Cdk5r2	66
GO:0009166	GO:0009166	nucleotide catabolic process	52/5425	131/23174	2.29013e-05	0.000223869	0.000136404	Hk2/Gmpr2/Ier3/Stat3/Eno2/Cnp/Pgam1/Aldoc/Ddit4/Pfkl/Upp1/Ogdh/Pgam2/Nt5c/Pfkp/Myc/Tpi1/Nudt3/Adpgk/Hprt/Hdac4/Myog/Dut/Mtch2/Eif6/Samhd1/Vcp/Gale/Acot7/Nudt9/P2rx7/Aldoa/Pkm/Mpi/Nt5e/Pfkm/Mif/Ogt/Sirt6/Gpi1/Nudt1/Hk1/Tigar/Foxk2/Pde9a/Dctpp1/Prkaa1/Gapdh/Eno1b/Trp53/Pgk1/Ldha	52
GO:0032387	GO:0032387	negative regulation of intracellular transport	31/5425	66/23174	2.3048e-05	0.000224952	0.000137064	Rab23/Hmox1/Ube2g2/Chp1/Gdi1/Akap1/Snx3/Ppp2ca/Nup153/Rangap1/Hdac3/Cnih2/Arhgap1/Ube2j1/Txn1/Sirt4/Bag3/Cryab/Ogt/Cd300a/Pkig/Lrrk2/Bag4/Kcne1/Foxf1/Insig1/Snx12/Rap1b/Itgb1bp1/Rap1a/Siah3	31
GO:0043407	GO:0043407	negative regulation of MAP kinase activity	32/5425	69/23174	2.36037e-05	0.000230016	0.00014015	Mapk7/Cav1/Hyal2/Cdk5rap3/Sfrp5/Dusp6/Hmgcr/Spry2/Gsk3b/Stk38/Spry4/Rgs2/Mapk8ip1/Spred1/Ptpn1/Gba/Dnaja1/Ptpn5/Dusp9/Dusp4/Inppl1/Cd300a/Dusp5/Spred3/Dusp10/Cblc/Sh2b3/Fem1a/Spred2/Prkca/Dusp7/Gstp1	32
GO:0032409	GO:0032409	regulation of transporter activity	91/5425	263/23174	2.40483e-05	0.000233748	0.000142424	Rem1/Kmt2a/Phb2/Ubqln1/Stimate/Hap1/Atp1a2/Homer1/Cav1/Fxyd5/Chp1/Plcg1/Stac2/Cacnb4/Mmp9/Ywhah/Scn1b/Ppp2ca/Rgs9/Fkbp1b/Slc9a3r1/Galr2/Mink1/Ywhae/Dlg4/Glrx/Hcn1/Ppif/Rapgef3/Fgf12/Shank3/Ndfip1/Nedd4l/Cnih2/Gal/Gsto1/Alox5/Sumo1/Gpr35/Stom/Ntsr1/Chrna4/Snx27/Asph/Pde4b/Lrrc38/Actb/Rrad/Wwp2/Trpc6/Rasgrf1/Atp1b3/Rangrf/Fkbp1a/Dnm2/Plcg2/Pkd2/Myo5a/Cacna1a/Wnk4/Adrb1/Cbarp/Kcnc2/Hk1/Ptpn3/Stim2/K…	91
GO:0072384	GO:0072384	organelle transport along microtubule	36/5425	81/23174	2.40612e-05	0.000233748	0.000142424	Map2k1/Bloc1s6/Cdc42/Hap1/Kif1a/Dync1h1/Ndel1/Ubb/Kif3c/Kif1c/Actr10/Kif13a/Ap3b1/Nefl/Nde1/Cnih2/Actr1a/Rhot2/Pex14/Lamp1/Ap3m2/Fez1/Trak1/Arhgap21/Actr1b/Bicd2/Tmem201/Map6/Bloc1s2/Dtnbp1/Bloc1s3/Ap3b2/Kif1b/Syne2/Ap3s2/Kifc1	36
GO:0045843	GO:0045843	negative regulation of striated muscle tissue development	34/5425	75/23174	2.41536e-05	0.000234282	0.000142749	Tgfb1/Usp19/Dll1/Sirt2/Sav1/Yy1/Hdac7/Tomm70a/Akirin1/Pi16/Luc7l/Hdac3/Tll2/Rgs2/Bmp2/Nras/Lef1/Ybx3/Pak1/Fgf3/G6pdx/Ephb1/S100b/Ctdp1/Six4/Kcnk2/Jarid2/Cited2/Sox15/Nog/Gja1/Sox6/Mapk11/Gsk3a	34
GO:0043112	GO:0043112	receptor metabolic process	73/5425	201/23174	2.42392e-05	0.000234749	0.000143033	Ramp2/Tgfb1/Ankrd13d/Hap1/Cav1/Git1/Sirt2/Arrb1/Itgb3/Dlg4/Nr1d1/Fut8/Numb/Syk/Caml/Hnrnpk/Gtf2h2/Dab2/Scrib/Ap2m1/Ache/Vegfa/Grk2/Capn1/Cd63/Mkln1/Itgb1/Pard3/Als2/Htr2b/Sele/Optn/Dnm1/Itgav/Snap25/Ptpn1/Chmp5/Eps15/Hdac1/Vamp3/Nsg1/Cd9/Furin/Lamtor1/Ptpn5/Trappc4/Anxa2/Dnm2/Ppp3r1/Nsf/Plcg2/Ap2b1/Plekhj1/Uvrag/Apln/Rep15/Pacsin1/Inpp5f/Grk3/Pheta1/Gsg1l/Cltc/Cntn2/Usp46/Sag/Rab31/Ece1/Dtnbp1/Ca…	73
GO:0016051	GO:0016051	carbohydrate biosynthetic process	70/5425	191/23174	2.50455e-05	0.000242184	0.000147564	Pdgfb/Kat2b/Tgfb1/Stk11/Has1/Gys1/Akt2/Dgkq/Arpp19/Ppp1cb/B4galt5/Slc35b4/Isyna1/Pgam2/Nr1d1/Kat2a/Has2/B3gnt5/Tpi1/C1qtnf12/Ptpn2/Ddb1/Gsto1/Got1/Pask/St6galnac6/Gpd2/Wdr5/Ntsr1/Supt20/Crtc2/Nans/Akr1a1/Pgd/Pgm2/Fam3c/Chst15/G6pdx/Has3/St3gal4/B3galt2/Ogt/Csgalnact1/Gpi1/Chst12/Enpp1/Foxk2/Ndst2/Ppp1r3f/Hs2st1/Ppp1ca/Ppp4r3a/Pgp/Nhlrc1/Cltc/Igf2/B3gnt2/Gnpda1/Gper1/Ndst1/Ep300/Soga1/Gapdh/Ptk2b/…	70
GO:0090100	GO:0090100	positive regulation of transmembrane receptor protein serine/threonine kinase signaling pathway	45/5425	109/23174	2.51913e-05	0.000243218	0.000148194	Acvrl1/Acvr1b/Tgfb1/Stk11/Gipc1/Ube2o/Msx2/Bmpr1a/Gdf10/Fgf9/Dab2/Hes1/Hsp90ab1/Csnk2b/Pou5f1/Smad2/Got1/Gdf11/Parp1/Notch1/Bmp2/Notch2/Gdf3/Furin/Rbpms/Rnf111/Bmp8a/Nup93/Inhbb/Nodal/Gdf7/Gdf15/Rbpj/Cited2/Msx1/Adam17/Ep300/Kcp/Hipk2/Zic2/Kdr/Ing2/Lefty2/Cdkn2b/Synj2bp	45
GO:0090257	GO:0090257	regulation of muscle system process	84/5425	239/23174	2.54501e-05	0.000245339	0.000149486	Lck/Jup/Map2k1/Atp1a2/Cav1/Rhoa/Mymk/Cdk9/Stc1/Itga2/Srf/Akap1/Ddx39b/Atp2b1/Smtn/Fkbp1b/Arg2/Yy1/Camk2g/Twf1/Srl/Tomm70a/Gsk3b/Sod1/Gtf2ird1/Pi16/Cacna1h/Dsc2/Bin1/Grk2/Oga/Smad7/Sumo1/Hdac4/Rgs2/Tnnt2/Myog/Parp1/Notch1/Lmna/Pde4b/Trim63/Errfi1/Nos3/Atp2a2/Mtpn/Ryr1/Pak1/Glrx3/Cttn/G6pdx/Pin1/Ptgs2/Rangrf/Nfatc1/Atp1a1/Ctdp1/Scn10a/Adrb1/Dock4/Jarid2/Adk/Pde9a/Adora1/Shc1/Dock5/Adra1a/Ptgs1/Cmya…	84
GO:0051147	GO:0051147	regulation of muscle cell differentiation	61/5425	161/23174	2.58384e-05	0.000248699	0.000151533	Pdgfb/Supt6/Daxx/Tgfb1/Ptbp1/Cdk9/Dll1/Med28/Ddx39b/Kat2a/Yy1/Fgf9/Tomm70a/Gsk3b/Tarbp2/Pi16/Hdac3/Megf10/Ankrd2/Cflar/Hdac4/Rgs2/Myog/Capn2/Notch1/Bmp2/Nfatc2/Ybx1/Ereg/Ezh2/Bhlhe41/Pak1/G6pdx/Tnpo2/Nfatc3/Pin1/Fbxo22/Rbpms2/Nfatc1/Ctdp1/Adrb1/Rbm24/Gdf15/Rbpj/Cd53/Foxo4/Msx1/Igf2/Maml1/Trim32/Sox6/Mapk14/Gper1/Ep300/Ankrd17/Setd3/Gsk3a/Hopx/Naca/Grem1/Eif5a	61
GO:0045980	GO:0045980	negative regulation of nucleotide metabolic process	17/5425	28/23174	2.62476e-05	0.000252251	0.000153697	Ier3/Stat3/Rhoa/Ddit4/Ppif/Dnajc15/Hdac4/Myog/Parp1/Mtch2/Cda/Sirt6/Tigar/Tspo/Pde12/Entpd1/Trp53	17
GO:0035924	GO:0035924	cellular response to vascular endothelial growth factor stimulus	26/5425	52/23174	2.66065e-05	0.000254529	0.000155085	Pdgfb/Ramp2/Hspb1/Dll1/Mapkapk2/Myo1c/Map2k3/Flt4/Ern1/Spry2/Robo1/Nr4a1/Nus1/Smoc2/Vegfa/Rela/Cd63/Notch1/Flt1/Egr3/Jcad/Prkd2/Mapk14/Sphk1/Itgb1bp1/Kdr	26
GO:0046148	GO:0046148	pigment biosynthetic process	26/5425	52/23174	2.66065e-05	0.000254529	0.000155085	Aprt/Slc25a39/Gipc1/Snx3/Shmt1/Mthfd1/Tmem14c/Wnt5a/Gart/Hprt/Zeb2/Slc7a11/Srrd/Hnf1a/Prps1/Hmbs/Alas1/Myo5a/Mthfd1l/Cox10/Atpif1/Fxn/Cdh3/Rapgef2/Ppox/Sox2	26
GO:0061614	GO:0061614	pri-miRNA transcription by RNA polymerase II	26/5425	52/23174	2.66065e-05	0.000254529	0.000155085	Ngfr/Pdgfb/Sox9/Ppard/Tgfb1/Stat3/Ctcf/Srf/Srebf1/Ddx5/Fos/Yy1/Bmpr1a/Srebf2/Nfatc4/Fosl1/Rela/Hdac4/Bmp2/Nfatc3/Smarca4/Smad6/Apln/Gnl3/Jun/Trp53	26
GO:1902100	GO:1902100	negative regulation of metaphase/anaphase transition of cell cycle	22/5425	41/23174	2.68615e-05	0.000256577	0.000156333	Cdt1/Zfp207/Birc5/Fbxo5/Usp44/Aurkb/Xrcc3/Trip13/Ik/Psmg2/Cep192/Terf1/Mad1l1/Anapc15/Plk1/Zw10/Dync1li1/Pcid2/Bub1b/Ccnb1/Gen1/Bub3	22
GO:0046434	GO:0046434	organophosphate catabolic process	74/5425	205/23174	2.71631e-05	0.000258874	0.000157733	Hk2/Gmpr2/Ier3/Stat3/Eno2/Smpd4/Cnp/Pgam1/Plcg1/Aldoc/Smpd2/Ddit4/Pfkl/Upp1/Ogdh/Pgam2/Nt5c/Pfkp/Myc/Tpi1/Synj2/Nudt3/Impa2/Adpgk/Abhd6/Hprt/Nudt5/Hdac4/Myog/Gpd2/Dut/Mtch2/Impa1/Ntsr1/Eif6/Samhd1/Pld1/Vcp/Gale/Acot7/Nudt9/P2rx7/Aldoa/Abhd12/Ldlr/Pkm/Mpi/Nt5e/Pfkm/Mif/Ogt/Plcg2/Sirt6/Gpi1/Nudt1/Hk1/Enpp1/Scarb1/Inpp4b/Tigar/Foxk2/Dnph1/Pde9a/Inpp5f/Dctpp1/Entpd1/Gpd1l/Prkaa1/Gapdh/Eno1b/Trp53/Pgk…	74
GO:0070372	GO:0070372	regulation of ERK1 and ERK2 cascade	103/5425	306/23174	2.71847e-05	0.000258874	0.000157733	Pdgfb/Tiam1/Tgfb1/Phb2/Ndrg2/Map2k1/Cd44/Epha2/Cav1/Trpv4/Arrb1/Atp6ap1/Dusp6/Flt4/Havcr2/Itgb3/Slc9a3r1/Esr2/Gcnt2/Syk/Hmgcr/F2rl1/Fgf10/Tnfsf11/Spry2/Dab2/Prmt5/Ccl25/Vegfa/Spry4/Ptpn2/Cd74/Csf1r/Hras/Pde8a/Ccr1/Pdgfa/Cflar/Fn1/Htr2b/Abl2/Slc30a10/Abl1/Notch1/Spred1/Bmp2/Ptpn1/Ngf/Notch2/Tlr2/Pdgfc/Epha7/Errfi1/Flt1/Gpnmb/Pycard/Dusp4/Ednra/Kars/Bmper/Tirap/Pin1/Csk/Ephb1/Gnai2/Mif/Lif/Ccl12/Cc…	103
GO:0048675	GO:0048675	axon extension	53/5425	135/23174	2.7563e-05	0.000262078	0.000159685	Wnt3/Lhx2/Cdh4/Ifrd1/Rab11a/Eif2b2/Eif4g2/Atp5g1/Gdi1/Srf/Tnr/Ndel1/Zfyve27/Rab21/Cdkl3/Rtn4/Hsp90aa1/Sema4d/Wnt5a/Dpysl2/Gsk3b/Twf2/Tnfrsf12a/Hsp90ab1/Vegfa/Itgb1/Myo5b/Fn1/Actr3/Olfm1/Abl1/Anapc2/Ngf/Rufy3/Limk1/Plxna4/Cyfip1/Sema4b/Pak1/Usp9x/Cttn/Rpl4/Dnm2/Barhl2/Sema3f/Nkx6-1/Sema7a/Wdr36/Disc1/Islr2/Sema5b/Ep300/Fxn	53
GO:0006006	GO:0006006	glucose metabolic process	71/5425	195/23174	2.8246e-05	0.000268166	0.000163394	Dlat/Hk2/Kat2b/Stk11/Akt2/Dgkq/Pdk1/Arpp19/Phlda2/Ppp1cb/Igfbp4/Slc35b4/Pfkl/Pgam2/Pomc/Nr1d1/Kat2a/Pfkp/Myc/Tpi1/C1qtnf12/Ptpn2/Ddb1/Cpt1a/Lrp5/Cbr2/Adpgk/Pask/Slc45a3/Adipor1/Usf1/Gpd2/Wdr5/Pik3ca/Supt20/Crtc2/Pgm2/Fam3c/Pdha1/G6pdx/Fgl1/Rora/Pkm/Inppl1/Pfkm/Ogt/Oma1/Midn/Gpi1/Hk1/Foxa2/Enpp1/Tigar/Foxk2/Ppp1r3f/Ppp1ca/Ppp4r3a/Acacb/Hectd4/Zmpste24/Pgp/Igf2/Prkaa1/Mapk14/Ep300/Soga1/Gapdh/Trp53…	71
GO:0031109	GO:0031109	microtubule polymerization or depolymerization	48/5425	119/23174	2.84841e-05	0.000270017	0.000164522	Rac1/Cdkn1b/Cav1/Mid1ip1/Kif19a/Trpv4/Prune1/Ndel1/Fbxo5/Sgk1/Nav3/Drg1/Nin/Smn1/Nde1/Nckap5l/Cep192/Hdgfl3/Csnk1d/Terf1/Dst/Abl1/Map1a/Tubgcp4/Spef1/Mapre1/Stmn2/Arhgef2/Gba2/Capzb/Fkbp4/Rps3/Pak1/Ccsap/Cryab/Rangrf/Tubg1/Slain2/Tbcd/Eml2/Map6d1/Bmerb1/Camsap3/Tubg2/Kif18b/Tubgcp6/Trim54/Map7d3	48
GO:0010595	GO:0010595	positive regulation of endothelial cell migration	41/5425	97/23174	2.93998e-05	0.000277438	0.000169044	Pdgfb/Sp1/Tgfb1/Stat5a/Hspb1/Hmox1/Emc10/Sash1/Nfe2l2/Plcg1/Cd40/Map2k3/Akt3/Flt4/Itgb3/Map3k3/Wnt5a/Hdac7/Nus1/Smoc2/Vegfa/Atp5b/Atp5a1/Abl1/Nos3/Ptgs2/Jcad/Gpi1/Fgf1/Prkd2/Amot/Foxc2/Igf2/Prkca/Adam17/Rhob/Fgf18/Ptk2b/Itgb1bp1/Kdr/Prl2c2	41
GO:0031058	GO:0031058	positive regulation of histone modification	41/5425	97/23174	2.93998e-05	0.000277438	0.000169044	Kat2b/Smarcb1/Kmt2a/Daxx/Tgfb1/Ruvbl2/Cdk9/Tada2a/Arrb1/Sart3/Srebf1/Lpin1/Kat2a/L3mbtl2/Bcl6/Vegfa/Phf19/Zbtb7b/Lmna/Pax7/Nelfa/Mtf2/Ogt/Wbp2/Lif/Lrrk2/Ctbp1/Jarid2/Kat7/Suv39h1/Foxp3/Prkd2/Ccnb1/Kdm2a/Ep300/Sphk2/Trp53/Wdr61/Ing2/Mapk3/Ube2n	41
GO:0043502	GO:0043502	regulation of muscle adaptation	41/5425	97/23174	2.93998e-05	0.000277438	0.000169044	Mymk/Cdk9/Akap1/Ddx39b/Yy1/Twf1/Srl/Tomm70a/Gsk3b/Gtf2ird1/Pi16/Oga/Hdac4/Rgs2/Myog/Parp1/Notch1/Lmna/Trim63/Errfi1/Nos3/Atp2a2/Mtpn/Pak1/Glrx3/G6pdx/Pin1/Nfatc1/Ctdp1/Adrb1/Jarid2/Adk/Pde9a/Adra1a/Cmya5/Prkca/Ep300/Gsk3a/Ece1/Lmcd1/Tnnt1	41
GO:0031124	GO:0031124	mRNA 3'-end processing	28/5425	58/23174	3.02477e-05	0.00028501	0.000173658	Supt5/Aplp1/Cdk9/Ccnt1/Papola/Hsf1/Ncbp2/Sympk/Polr2d/Nelfe/Wdr33/Cpeb1/Cdc73/Clp1/Ncbp1/Ssu72/Fip1l1/Cpsf4/Cstf2/Cpsf1/Rprd1a/Virma/Ccnb1/Leo1/Scaf8/Cpsf3/Cpsf6/Tut1	28
GO:0048762	GO:0048762	mesenchymal cell differentiation	77/5425	216/23174	3.11362e-05	0.000292942	0.000178491	Sox9/Hpn/Folr1/Tiam1/Tgfb1/Coro1c/Trim28/Fuz/Ppp2ca/Hnrnpab/Rtn4/Ddx5/Tfap2a/Gcnt2/Sema4d/Msx2/Fgf10/Bmpr1a/Wnt5a/Dab2/Has2/Hes1/Gsk3b/Vegfa/Six2/Sox8/Ldlrad4/Smad2/Tcof1/Sdhaf2/Smad7/Fn1/Htr2b/Adipor1/Vangl2/Zeb2/Notch1/Frzb/Bmp2/Wwtr1/Lef1/Adam15/Pdpn/Ezh2/Ret/Strap/Sema4b/Ednra/Eomes/Sox10/Nfatc1/Ppp3r1/Sema3f/Foxa2/Ovol2/Sema7a/Cul7/Rbpj/Vasn/Cited2/Dag1/Plaur/Foxc2/Msx1/Phldb1/Nog/Gja1/Sema5…	77
GO:0052548	GO:0052548	regulation of endopeptidase activity	110/5425	332/23174	3.18498e-05	0.000298787	0.000182052	Ngfr/Lck/Ddx3x/Timp1/Bcap31/Rps6ka1/Fam162a/Stat3/Akt2/Bid/Aqp1/Cd44/Por/Tfap4/Rhoa/Pdcd2/Timp2/Birc5/Mmp9/Arrb1/Mical1/Fyn/Mdm2/Ppp2ca/Mapk9/Rack1/Serpina3n/Prelid1/Anxa8/Psme1/Cideb/Myc/Hsf1/Fetub/Robo1/Nr4a1/Vegfa/Bin1/Dele1/Pmaip1/Grk2/Hspd1/Cflar/Ppm1f/Bok/Mtch2/Lef1/Bcl10/Asph/Epha7/Akirin2/Vcp/Hdac1/Casp9/Dnajb6/Rest/Ints1/Ret/Pdcd5/Furin/Arl6ip1/Rps3/Pycard/Renbp/Sh3rf1/Eif2ak3/Cryab/Ptgs…	110
GO:0034243	GO:0034243	regulation of transcription elongation from RNA polymerase II promoter	20/5425	36/23174	3.18528e-05	0.000298787	0.000182052	Supt6/Cdk12/Map2k1/Cdk9/Nelfb/Nelfcd/Supt4a/Recql5/Dab2/Nelfe/Cdc73/Nelfa/Ezh2/Hnrnpu/Leo1/Cbx7/Eapp/Wdr61/Gtf2f2/Eloc	20
GO:0090559	GO:0090559	regulation of membrane permeability	30/5425	64/23174	3.26049e-05	0.000305385	0.000186072	Hk2/Spg7/Ier3/Stat3/Bid/Cnp/Bcl2l1/Hspa8/Slc25a5/Hebp2/Ppif/Bnip3l/Laptm4b/Gsk3b/Pmaip1/Tjp2/Rhot2/Bok/Mtch2/Pdcd6ip/F11r/Naif1/Mul1/Chchd10/Atpif1/Gsk3a/Bloc1s2/Bak1/Trp53/Tmem102	30
GO:0006338	GO:0006338	chromatin remodeling	54/5425	139/23174	3.28422e-05	0.000307148	0.000187146	Scmh1/Sox9/Kat2b/Smarcb1/Daxx/Ruvbl2/Ezh1/Arid1a/Vps72/Dmap1/Elof1/Anp32e/Actr8/H3f3b/Kdm6b/Tada2a/Myc/Padi4/Nudt5/Tnp1/Ptma/Hdac4/Actl6a/Nasp/Pax7/Hnf1a/Smarcad1/Ruvbl1/Pak1/Rbbp7/Smarca4/Smarcc1/Ino80/Sirt6/Kdm6a/Smarce1/Jarid2/Rere/Bahd1/Baz2a/Chd7/Kdm5b/Setd1a/Cdkn2a/Riox1/Ino80c/Chd8/Npm3/Cebpg/Npm1/Znhit1/H3f3a/Morf4l1/Mta2	54
GO:0032092	GO:0032092	positive regulation of protein binding	45/5425	110/23174	3.30414e-05	0.00030855	0.000188001	Tiam1/Mark3/Cav1/Ppp2cb/Traf4/Mmp9/Stk4/Arrb1/Ppp2ca/Hspa4/Ace/Wnt5a/Stk3/Hsf1/Gsk3b/Hsp90ab1/Tmem173/Gnl3l/Actr3/Nvl/Abl2/Abl1/Bmp2/Mapre1/Nmd3/Ngf/Ran/Sppl3/Lfng/Plxnd1/Arhgef7/Eif2ak3/Tirap/Pin1/Anxa2/Trib3/Fkbp1a/Lrrk2/Csf3/Arf6/Lgals3/Ep300/Rpl11/Hipk2/Rapgef2	45
GO:0010959	GO:0010959	regulation of metal ion transport	134/5425	419/23174	3.31409e-05	0.000309019	0.000188286	Rem1/Pdgfb/Il16/Tgfb1/Homer3/Akt2/Ubqln1/Stimate/Hap1/Atp1a2/Homer1/Cav1/Rhoa/Fxyd5/Chp1/Stc1/Plcg1/Stac2/Cacnb4/Ywhah/Scn1b/Akt3/Fyn/Atp2b1/Sgk1/Ppp2ca/Rgs9/Fkbp1b/Ace/Itgb3/Slc9a3r1/Galr2/Ywhae/Trim27/Glrx/Jph4/Rapgef3/Fgf12/Hes1/Efhb/Glp1r/Bin1/Diaph1/Nedd4l/Gal/Gsto1/Oga/Kcnip2/Cd63/Ccr1/Sumo1/Gpr35/Dbi/Slc30a10/Abl1/Stom/Pacsin3/Gnas/Ntsr1/Ngf/Snx27/Asph/Pde4b/Lrrc38/Kcnab2/Nos3/Cxcl1/P2rx7/…	134
GO:0043523	GO:0043523	regulation of neuron apoptotic process	91/5425	265/23174	3.33695e-05	0.000310688	0.000189303	Ngfr/Dnajc5/Nqo1/Prdx2/Hmox1/Ube2m/Snx6/Cdc42/Bcl2l1/Rhoa/Crlf1/Birc5/Arrb1/Fyn/Unc5b/Cdc34/Btg2/Esr2/Tfap2a/Xrcc4/Nefl/Gsk3b/Sod1/Nfatc4/Hsp90ab1/Vegfa/Glp1r/Ralbp1/Msh2/Hdac3/Pmaip1/Prdx3/Agap2/Adam8/Hras/Hspd1/Bok/Hdac4/Parp1/Slc30a10/Optn/Barhl1/Nr4a2/Tyro3/Pik3ca/Ngf/Epha7/Bag1/Hdac1/Casp9/Nmnat1/Kdm2b/Hsph1/Chl1/Kras/Coro1a/Nono/G6pdx/Star/Casp3/Mt1/Nae1/Aars/Zpr1/Hyou1/Pin1/Gclc/Map2k4/Six…	91
GO:0046785	GO:0046785	microtubule polymerization	34/5425	76/23174	3.3936e-05	0.000315337	0.000192136	Rac1/Cdkn1b/Cav1/Trpv4/Prune1/Ndel1/Fbxo5/Sgk1/Nav3/Drg1/Nin/Nde1/Cep192/Hdgfl3/Csnk1d/Terf1/Abl1/Tubgcp4/Mapre1/Stmn2/Gba2/Capzb/Fkbp4/Rps3/Pak1/Rangrf/Tubg1/Slain2/Tbcd/Eml2/Camsap3/Tubg2/Tubgcp6/Map7d3	34
GO:0031397	GO:0031397	negative regulation of protein ubiquitination	33/5425	73/23174	3.39695e-05	0.000315337	0.000192136	Cav1/Chp1/Arrb1/Fbxo5/Fyn/Usp44/Gtpbp4/Caml/Pinx1/Ivns1abp/Gnl3l/Smad7/Trip12/Abl1/Dnaja1/Plaa/Limk1/U2af2/Prmt3/Rps3/Gclc/Usp4/Ogt/Ubr5/Atg5/Tspo/Cdkn2a/Rpl5/Rpl11/Hdac8/Rpl23/Sox4/Vps28	33
GO:0097237	GO:0097237	cellular response to toxic substance	63/5425	169/23174	3.43294e-05	0.000318207	0.000193885	Pdgfb/Mapk7/Daxx/Nqo1/Gstm5/Aqp1/Mapk13/Prdx2/Hmox1/Trap1/Endog/Nfe2l2/Kdm6b/Rack1/Ngb/Glrx/Dhfr/Ppif/Ripk3/Hsf1/Sod1/Rela/Capn1/Pde8a/Abl1/Ect2/Pdcd10/Adh5/Txn1/Prdx1/Akr1a1/Nos3/Actb/Hsph1/Ezh2/Akr1b8/Itpr2/Rps3/Adcy7/Trpc6/Abtb2/Oser1/Kcnc2/Apex1/Sigmar1/Lrrk2/Gch1/Sirpa/Sesn1/Egr1/Timeless/Plekha1/Cdkn2a/Rhob/Cfl1/Fxn/Trp53/Sphk1/Kdr/Slc31a1/Map3k5/Sod3/Selenot	63
GO:0048732	GO:0048732	gland development	147/5425	467/23174	3.47566e-05	0.000321691	0.000196007	Pdgfb/Wdr77/Sox9/Hpn/Sp1/Vwf/Tgfb1/Cdkn1b/Stk11/Prkcsh/Rps6ka1/Stat5a/Phb2/Cul3/Map2k1/Cd44/Prdx2/Hmox1/Igf1r/Epha2/Aprt/Ezh1/Cav1/Etv5/Aldh1a3/Notch4/Srf/Rxra/Cacnb4/Etv4/Tbx3/Sec63/Socs2/Rtn4/Hnf1b/Slc9a3r1/Hoxb9/Ctc1/Esr2/Ptch1/Msx2/Ptcd2/Fgf10/Bmpr1a/Plau/Wnt5a/Tnfsf11/Ripk3/Hes1/Scrib/Robo1/Cela1/Vegfa/Lbh/Smad2/Lrp5/Rela/Capn1/Hhex/Fasn/Gli1/Agap2/Pdgfa/Cflar/Abl1/Notch1/Frzb/Bmp2/Aurka/Pik…	147
GO:0006099	GO:0006099	tricarboxylic acid cycle	18/5425	31/23174	3.55293e-05	0.000327875	0.000199775	Dlat/Sdhd/Idh3g/Dlst/Cs/Sdhb/Mdh2/Mdh1/Ogdh/Sucla2/Aco2/Sdhaf2/Fh1/Idh3b/Pdha1/Idh3a/Suclg1/Sdhc	18
GO:0071985	GO:0071985	multivesicular body sorting pathway	18/5425	31/23174	3.55293e-05	0.000327875	0.000199775	Snf8/Ubxn6/Vta1/Laptm4b/Tmem50b/Rab27b/Chmp5/Vcp/Tmem50a/Vps36/Leprotl1/Chmp2a/Rilp/Chmp3/Vps37b/Vps25/Chmp1b/Vps28	18
GO:0009299	GO:0009299	mRNA transcription	16/5425	26/23174	3.59521e-05	0.000329351	0.000200675	Hnrnpd/Sp1/Supt6/Ppard/Stat3/Srf/Srebf1/Ddx5/Hsf1/Pou5f1/Myog/Ereg/Lmo2/Sox18/Eef1d/Trp53	16
GO:0016180	GO:0016180	snRNA processing	16/5425	26/23174	3.59521e-05	0.000329351	0.000200675	Ints2/Ints9/Exosc7/Exosc9/Exosc8/Ints3/Exosc3/Ints11/Ints1/Ints10/Exosc4/Ints14/Exosc2/Exosc5/Tut1/Ints5	16
GO:0016556	GO:0016556	mRNA modification	16/5425	26/23174	3.59521e-05	0.000329351	0.000200675	Dnajb11/Mettl16/Cbll1/Mettl3/Trub1/Pus1/Dkc1/Pus3/Bag4/Trmt6/Virma/Mettl8/Trmt10c/Cmtr2/Hnrnpc/Trmt61a	16
GO:0032509	GO:0032509	endosome transport via multivesicular body sorting pathway	16/5425	26/23174	3.59521e-05	0.000329351	0.000200675	Snf8/Ubxn6/Laptm4b/Tmem50b/Chmp5/Vcp/Tmem50a/Vps36/Leprotl1/Chmp2a/Rilp/Chmp3/Vps37b/Vps25/Chmp1b/Vps28	16
GO:1903579	GO:1903579	negative regulation of ATP metabolic process	16/5425	26/23174	3.59521e-05	0.000329351	0.000200675	Ier3/Stat3/Rhoa/Ddit4/Ppif/Dnajc15/Hdac4/Myog/Parp1/Mtch2/Sirt6/Tigar/Tspo/Pde12/Entpd1/Trp53	16
GO:0048872	GO:0048872	homeostasis of number of cells	105/5425	315/23174	3.60223e-05	0.000329512	0.000200773	Acvr1b/Sox9/Hoxb6/Rpa1/Sp1/Rac1/Kmt2a/Tgfb1/Stat3/Stat5a/Ikbkg/Cd44/Prdx2/Hmox1/Ampd3/Pknox1/Ezh1/Bcr/Mertk/Srf/Dyrk3/Sart3/Akt3/Map7/Mthfd1/Tmem14c/Smad5/Ppp3cb/Ripk3/Bcl6/Rrn3/Sod1/Vegfa/Hspa9/Pmaip1/Ptpn2/Cd74/Cd7/Smap1/Fh1/Fcgr2b/Abl1/Notch1/Mtch2/Fam210b/Slc7a11/Bcl10/Ptbp3/Pde4b/Prdx1/Rhd/Nos3/Tnfrsf4/P2rx7/Ezh2/Kras/Ercc2/Coro1a/Lat/G6pdx/Ank1/Casp3/Slc37a4/Smarca4/Ccnb2/Wdr48/Slc25a38/Lmo…	105
GO:0071103	GO:0071103	DNA conformation change	75/5425	210/23174	3.64602e-05	0.000333031	0.000202917	Sox9/Rpa1/Daxx/Mcm2/Asf1b/Ctcf/Gatad1/Ncaph2/H2afy/H3f3b/Phf23/Sart3/Asf1a/Cdk1/Supv3l1/H2afy2/Recql5/Top2a/Gtf2h2/Acin1/Mcm4/Hira/Chaf1b/Brd2/Ercc3/Cdca5/Banf1/Hhex/Twnk/Padi4/Tnp1/Mcm6/Abl1/Hat1/Cdan1/Nasp/Mcm7/Ercc2/Kat6a/Mre11a/Smarca4/Smarcc1/Smc4/Sirt6/Ncaph/Ncapd2/Rtel1/Suv39h1/Smarcal1/Mcph1/Bahd1/Baz2a/Pif1/Tspyl2/Wapl/Ccnb1/Cdkn2a/Gper1/Grwd1/Set/Smyd3/Hmga2/Npm1/Mcm9/Nap1l1/Nap1l4/Trp5…	75
GO:0051302	GO:0051302	regulation of cell division	59/5425	156/23174	3.69013e-05	0.00033657	0.000205073	Pdgfb/Tgfb1/Kif20a/Cul3/Pkn2/Rab11a/Igf1r/Bcl2l1/Rhoa/Git1/Prdm15/Dll1/Sirt2/Wnt9b/Gipc1/Aurkb/Kif13a/Ptch1/Fgf9/Myc/Vegfa/Lbh/Birc6/Pou5f1/Incenp/Kif20b/Cdk2ap2/Pdgfa/Htr2b/Entr1/Cat/Cdc25b/Aurka/Rbl1/Ect2/Pdgfc/Ybx1/Plk3/Ereg/Cit/Plk1/Fgf3/Orc6/Pin1/Cdc14b/Thoc5/Uvrag/Fgf1/Txnip/Sfn/Igf2/Kif18b/Chmp3/Intu/Prpf40a/Itgb1bp1/Klhl21/Btc/Pdxp	59
GO:1903364	GO:1903364	positive regulation of cellular protein catabolic process	52/5425	133/23174	3.72127e-05	0.000338917	0.000206503	Bcap31/Rad23a/Sgta/Ubqln1/Sirt2/Mdm2/Sumo3/Mapk9/Rack1/Trib2/Sumo2/Hsp90aa1/Dab2/Csnk1e/Gsk3b/Uqcc2/Bag6/Csnk1a1/Il33/Csnk1d/Arih1/Smad7/Sumo1/Aurka/Gba/Vcp/Plk3/Edem1/Atg7/Plk1/Msn/Vps35/Vps11/Ldlr/Fbxo22/Gclc/Trib1/Trib3/Lrrk2/Trim67/Socs5/Usp5/Cop1/Disc1/Zfand2a/Atpif1/Gsk3a/Ptk2b/Rnf14/Rnf217/Hspbp1/Arih2	52
GO:0000077	GO:0000077	DNA damage checkpoint	42/5425	101/23174	3.76883e-05	0.00034275	0.000208839	Ier3/Map3k20/Cdk5rap3/Ddx39b/Cdk1/Mdm2/Fzr1/Cdc5l/Msh2/Prpf19/Rad9a/Uimc1/E2f1/Rpa2/Mbd4/Plk1/Brcc3/Babam1/Mre11a/Fem1b/Cdc14b/Rfwd3/Ccar2/Thoc5/Abraxas1/Rps27l/Rad9b/Eme1/Ppp1r10/Dgkz/Tiprl/Foxo4/Ptpn11/Trp53bp1/Cradd/Rhno1/Mapk14/Trp53/Dot1l/Ccnd1/Eme2/Sox4	42
GO:0019318	GO:0019318	hexose metabolic process	79/5425	224/23174	3.80054e-05	0.000345133	0.000210291	Dlat/Hk2/Kat2b/Stk11/Akt2/Dgkq/Pdk1/Arpp19/Phlda2/Ppp1cb/Igfbp4/Slc35b4/Pfkl/Pgam2/Pomc/Nr1d1/Kat2a/Pfkp/Myc/Tpi1/C1qtnf12/Ptpn2/Ddb1/Cpt1a/Lrp5/Cbr2/Adpgk/Pask/Slc45a3/Adipor1/Usf1/Gpd2/Wdr5/Chst1/Pik3ca/Supt20/Crtc2/Gale/Pgm2/Fam3c/Aldoa/Chst15/Pdha1/G6pdx/Fgl1/Rora/Pkm/Mpi/Inppl1/Pfkm/Ogt/Oma1/Midn/Gpi1/Hk1/Foxa2/Enpp1/Tigar/Foxk2/Ppp1r3f/Ppp1ca/Ppp4r3a/Acacb/Hectd4/Zmpste24/Pgp/Glb1/Igf2/Prka…	79
GO:0009267	GO:0009267	cellular response to starvation	55/5425	143/23174	3.87725e-05	0.00035159	0.000214225	Angptl4/Nuak2/Hnrnpl/Nfe2l2/Wnt9b/Gabarap/Nprl3/Srebf1/Eif2s1/Dnajc15/Srebf2/Dsc2/Lars/Wdr45b/Rptor/Atg4b/Pik3c2b/Glul/Map1lc3a/Gba/Rragd/Slc2a1/Wipi2/Atg7/Eif2ak3/Wdr59/Fbxo22/Lrrk2/Inhbb/Klf10/Atg14/Atg5/Sesn1/Higd1a/Ripor1/Dap/Bmf/Mars/Mybbp1a/Gcn1/Hrk/Prkaa1/Jun/Tnrc6a/BC048403/Trp53/Mapk3/Slc39a4/Mapk1/Stk24/Rraga/Map3k5/Seh1l/Fcor/Nim1k	55
GO:0032412	GO:0032412	regulation of ion transmembrane transporter activity	85/5425	245/23174	3.91846e-05	0.000354814	0.000216189	Rem1/Phb2/Ubqln1/Stimate/Hap1/Atp1a2/Homer1/Cav1/Fxyd5/Chp1/Plcg1/Stac2/Cacnb4/Mmp9/Ywhah/Scn1b/Ppp2ca/Rgs9/Fkbp1b/Slc9a3r1/Galr2/Mink1/Ywhae/Dlg4/Glrx/Hcn1/Ppif/Rapgef3/Fgf12/Shank3/Nedd4l/Cnih2/Gal/Gsto1/Alox5/Sumo1/Gpr35/Stom/Ntsr1/Chrna4/Snx27/Asph/Pde4b/Lrrc38/Rrad/Wwp2/Trpc6/Rasgrf1/Atp1b3/Rangrf/Fkbp1a/Dnm2/Plcg2/Pkd2/Myo5a/Cacna1a/Wnk4/Adrb1/Cbarp/Kcnc2/Hk1/Ptpn3/Stim2/Kcne1/Stac3/Wnk3/Pl…	85
GO:0007173	GO:0007173	epidermal growth factor receptor signaling pathway	40/5425	95/23174	4.06667e-05	0.000367703	0.000224042	Sox9/Tgfb1/Hap1/Tsg101/Plcg1/Mmp9/Esr2/Tfap2a/Caml/Cblb/Hbegf/Ptpn2/Chmp6/Cnot9/Abl2/Slc30a10/Abl1/Ptpn12/Errfi1/Ereg/Areg/Cdh13/Cbl/Rnf126/Socs5/Hip1/Cblc/Adora1/Shc1/Ptpn11/Plaur/Gprc5a/Adam17/Gper1/Ptk2b/Pde6h/Vps25/Rab7/Btc/Shkbp1	40
GO:0006090	GO:0006090	pyruvate metabolic process	46/5425	114/23174	4.09262e-05	0.000368984	0.000224823	Dlat/Hk2/Srr/Ier3/Stat3/Eno2/Pdk1/Pgam1/Aldoc/Ddit4/Pfkl/Ogdh/Pgam2/Dld/Pfkp/Myc/Tpi1/Me2/Hoga1/Adpgk/Hdac4/Myog/Mpc2/Mtch2/Eif6/Gale/P2rx7/Aldoa/Pdha1/Pkm/Mpi/Me1/Pfkm/Mif/Ogt/Sirt6/Gpi1/Hk1/Tigar/Foxk2/Prkaa1/Gapdh/Eno1b/Trp53/Pgk1/Ldha	46
GO:1903052	GO:1903052	positive regulation of proteolysis involved in cellular protein catabolic process	46/5425	114/23174	4.09262e-05	0.000368984	0.000224823	Bcap31/Rad23a/Sgta/Ubqln1/Sirt2/Mdm2/Sumo3/Mapk9/Rack1/Trib2/Sumo2/Dab2/Csnk1e/Gsk3b/Bag6/Csnk1a1/Il33/Csnk1d/Arih1/Smad7/Sumo1/Aurka/Gba/Vcp/Plk3/Edem1/Atg7/Plk1/Fbxo22/Gclc/Trib1/Trib3/Lrrk2/Trim67/Socs5/Usp5/Cop1/Disc1/Zfand2a/Atpif1/Gsk3a/Ptk2b/Rnf14/Rnf217/Hspbp1/Arih2	46
GO:0018108	GO:0018108	peptidyl-tyrosine phosphorylation	105/5425	316/23174	4.16704e-05	0.000375153	0.000228582	Cav2/Lck/Pdgfb/Itga5/Il12rb1/Unc119/Tgfb1/Stk11/Stat5a/Il11/Dgkq/Cd44/Igf1r/Cav1/Crlf1/Hyal2/Tsg101/Dyrk3/Suz12/Cd40/Irf1/Csf2/Fyn/Prmt2/Flt4/Ace/Itgb3/Pecam1/Dlg4/Sema4d/Syk/Rasa1/Fgf10/Hes1/Hsf1/Cblb/Ifnar1/Vegfa/Tslp/Hbegf/Ptpn2/Cd74/Csf1r/Gfra1/Chmp6/Itgb1/Pdgfa/Pdcl3/Abl2/Ddr2/Abl1/Ptpn1/Hax1/Il6ra/Pdgfc/Arhgef2/Epha7/Jak1/Lrp8/Hdac1/Fgr/Errfi1/Bst1/Ereg/Areg/Pxn/Flt1/Hsph1/Epha1/Wee1/Cnot7/…	105
GO:0036293	GO:0036293	response to decreased oxygen levels	80/5425	228/23174	4.17772e-05	0.000375575	0.000228839	Sdhd/Ppard/Fam162a/Hmox2/Hif3a/Aqp1/Map2k1/Ubqln1/Hmox1/Pdk1/Usp19/Cav1/Sirt2/Nfe2l2/Cd34/Ptgis/Aldh3a1/Hsp90b1/Ddit4/Prmt2/Rtn4/Nos2/Camk2g/Plau/Bnip3l/Myc/Vegfa/Cbs/Vldlr/P4hb/Adam8/Cpeb1/Bach1/Usf1/Nr4a2/Notch1/Cat/Bmp2/Chrna4/Ddah1/Plk3/Gnb1/Rest/Flt1/Itpr2/Ryr1/Pak1/Eif4ebp1/Ednra/Nfatc3/Cryab/Hyou1/Rora/Ucp2/Ogt/Wtip/Kcnk2/Tigar/Higd1a/Egr1/Rbpj/Suv39h1/Vasn/Cited2/Adora1/Cd24a/Kcnk3/Adam17…	80
GO:0043620	GO:0043620	regulation of DNA-templated transcription in response to stress	27/5425	56/23174	4.29469e-05	0.000385537	0.000234909	Mapk7/Hmox1/Dnajb1/Sirt2/Atf6b/Nfe2l2/Hsf1/Vegfa/Rela/Ankrd2/Bach1/Atf6/Notch1/Bag3/Eif2ak3/Ino80/Egr1/Rbpj/Cited2/Ppp1r15a/Gcn1/Jun/Klf2/Tcim/Trp53/Nck2/Hsf5	27
GO:0070301	GO:0070301	cellular response to hydrogen peroxide	38/5425	89/23174	4.33795e-05	0.000388864	0.000236936	Mapk7/Nqo1/Aqp1/Mapk13/Trap1/Endog/Nfe2l2/Kdm6b/Rack1/Ngb/Glrx/Ppif/Ripk3/Hsf1/Rela/Capn1/Pde8a/Abl1/Ect2/Pdcd10/Txn1/Hsph1/Ezh2/Rps3/Trpc6/Oser1/Apex1/Sigmar1/Lrrk2/Sirpa/Plekha1/Cdkn2a/Rhob/Cfl1/Fxn/Trp53/Sphk1/Map3k5	38
GO:1902743	GO:1902743	regulation of lamellipodium organization	22/5425	42/23174	4.39683e-05	0.000393017	0.000239467	Rac1/Coro1c/Aqp1/Cd44/Arpc2/Epha2/Hsp90aa1/Carmil1/Bin3/Twf1/Akirin1/Twf2/Coro1b/Hdac4/Actr3/Nckap1/Pdpn/Capzb/Dnm2/Brk1/Rreb1/Cfl1	22
GO:1905819	GO:1905819	negative regulation of chromosome separation	22/5425	42/23174	4.39683e-05	0.000393017	0.000239467	Cdt1/Zfp207/Birc5/Fbxo5/Usp44/Aurkb/Xrcc3/Trip13/Ik/Psmg2/Cep192/Terf1/Mad1l1/Anapc15/Plk1/Zw10/Dync1li1/Pcid2/Bub1b/Ccnb1/Gen1/Bub3	22
GO:0030307	GO:0030307	positive regulation of cell growth	70/5425	194/23174	4.47683e-05	0.00039906	0.000243149	Wnt3/Cdh4/Ddx3x/Hpn/Rab11a/Eif2b2/Eif4g2/Atp5g1/Rhoa/Hyal1/Gdi1/Srf/Ndel1/Zfyve27/Ddx39b/Sgk1/Supv3l1/Flt4/Rtn4/Sema4d/Hnrnpk/Extl3/Gsk3b/Twf2/Tnfrsf12a/Vegfa/Hbegf/Nedd4l/Rptor/Myo5b/Fn1/Anapc2/Exosc9/Ngf/Lef1/Ncbp1/Plaa/Slc25a33/Rufy3/Kdm2b/Limk1/Mtpn/Cyfip1/Pak1/Pin1/Rpl4/Ino80/Exosc4/Adrb1/Lpar3/Sema7a/Exosc2/Dnph1/Mul1/Disc1/Cxcr4/Eif4g1/Sfn/Islr2/Trim32/Adam17/Rnf157/Adam10/Ep300/Cfl1/Fxn/P…	70
GO:0001836	GO:0001836	release of cytochrome c from mitochondria	28/5425	59/23174	4.47717e-05	0.00039906	0.000243149	Timm50/Fam162a/Bid/Bcl2l1/Mmp9/Mapk9/Prelid1/Ppif/Cideb/Pmaip1/Bok/Lmna/Pdcd5/Pycard/Cck/Parl/Higd1a/Bmf/Pla2g6/Plaur/Sfn/Chchd10/Jun/Mllt11/Gper1/Bak1/Fxn/Trp53	28
GO:1901992	GO:1901992	positive regulation of mitotic cell cycle phase transition	36/5425	83/23174	4.56334e-05	0.000406163	0.000247476	Ccnd2/Ddx3x/Ube2c/Ccne1/Dbf4/Tgfb1/Phb2/Cul3/Rab11a/Cdt1/Cdk4/Hyal1/Birc5/Fbxo5/Cdk1/Mdm2/Fgf10/Mtbp/Cdca5/Anapc11/Rptor/Cdc25b/Anp32b/Cdc7/Anapc5/Cdc25a/Apex1/Rcc2/Ccnb1/Eif4g1/Adam17/Ankrd17/Mta3/Tmod3/Nsmce2/Ccnd1	36
GO:0010594	GO:0010594	regulation of endothelial cell migration	59/5425	157/23174	4.57595e-05	0.000406707	0.000247808	Pdgfb/Acvrl1/Sp1/Jup/Tgfb1/Stat5a/Hspb1/Hmox1/Epha2/Rhoa/Emc10/Stc1/Sash1/Nfe2l2/Plcg1/Cd40/Map2k3/Akt3/Flt4/Patz1/Itgb3/Map3k3/Wnt5a/Sh3bp1/Hdac7/Emp2/Nus1/Smoc2/Vegfa/Csnk2b/Atp5b/Atp5a1/Glul/Abl1/Notch1/Spred1/Pdcd10/Nos3/Nr2f2/Bmper/Dnaja4/Ptgs2/Jcad/Gpi1/Fgf1/Prkd2/Mmrn2/Amot/Foxc2/Igf2/Prkca/Adam17/Rhob/Fgf18/Ptk2b/Itgb1bp1/Kdr/Prl2c2/Synj2bp	59
GO:0030031	GO:0030031	cell projection assembly	155/5425	499/23174	4.62193e-05	0.000410212	0.000249944	Pdgfb/B9d1/Rac1/Aif1l/Fam98a/Mien1/Ccdc65/Coro1c/Aqp1/Rab23/Arpc2/Epha2/Cdc42/Hap1/Cav1/Rala/Vdac3/Dynll1/Vav2/Ick/Fuz/Cluap1/E2f4/Srf/Eps8/Atxn10/Ift52/Pfn1/Ndel1/Poc1b/Cfap54/Cep83/Actr2/Ube2b/Dbnl/Slc9a3r1/Nup85/Fbf1/Cfap52/Atp6v1d/Hsp90aa1/Carmil1/Tbc1d7/F2rl1/Spata13/Bin3/Golph3/Myo10/Sh3bp1/Parvb/Twf1/Emp2/Fopnl/Snap29/Cfap298/Akirin1/Twf2/Poc1a/Rsph9/Rhoq/Tmem216/Arl3/Csnk1d/Fgd1/Myo1a/Hra…	155
GO:0022898	GO:0022898	regulation of transmembrane transporter activity	87/5425	253/23174	4.62993e-05	0.000410341	0.000250022	Rem1/Phb2/Ubqln1/Stimate/Hap1/Atp1a2/Homer1/Cav1/Fxyd5/Chp1/Plcg1/Stac2/Cacnb4/Mmp9/Ywhah/Scn1b/Ppp2ca/Rgs9/Fkbp1b/Slc9a3r1/Galr2/Mink1/Ywhae/Dlg4/Glrx/Hcn1/Ppif/Rapgef3/Fgf12/Shank3/Nedd4l/Cnih2/Gal/Gsto1/Alox5/Sumo1/Gpr35/Stom/Ntsr1/Chrna4/Snx27/Asph/Pde4b/Lrrc38/Actb/Rrad/Wwp2/Trpc6/Rasgrf1/Atp1b3/Rangrf/Fkbp1a/Dnm2/Plcg2/Pkd2/Myo5a/Cacna1a/Wnk4/Adrb1/Cbarp/Kcnc2/Hk1/Ptpn3/Stim2/Kcne1/Stac3/Wn…	87
GO:0000422	GO:0000422	autophagy of mitochondrion	30/5425	65/23174	4.70666e-05	0.00041414	0.000252337	Hk2/Gabarap/Cdc37/Vdac1/Srebf1/Bnip3l/Wdr45b/Capn10/Optn/Map1lc3a/Gba/Cisd2/Mfn2/Wipi2/Atg7/Cttn/Atg12/Parl/Atg14/Tigar/Atg5/Atg9b/Ambra1/Mul1/Atg2b/Tspo/Cdkn2a/Atpif1/Gsk3a/Trp53	30
GO:0030032	GO:0030032	lamellipodium assembly	30/5425	65/23174	4.70666e-05	0.00041414	0.000252337	Rac1/Aqp1/Arpc2/Epha2/Vav2/Nup85/Hsp90aa1/Carmil1/Spata13/Bin3/Golph3/Parvb/Twf1/Akirin1/Twf2/Itgb1/Hdac4/Actr3/Nckap1/Capzb/Pxn/Cyfip1/Arhgef7/Cdh13/Dnm2/Vav3/Brk1/S1pr1/Cfl1/Nck2	30
GO:0061726	GO:0061726	mitochondrion disassembly	30/5425	65/23174	4.70666e-05	0.00041414	0.000252337	Hk2/Gabarap/Cdc37/Vdac1/Srebf1/Bnip3l/Wdr45b/Capn10/Optn/Map1lc3a/Gba/Cisd2/Mfn2/Wipi2/Atg7/Cttn/Atg12/Parl/Atg14/Tigar/Atg5/Atg9b/Ambra1/Mul1/Atg2b/Tspo/Cdkn2a/Atpif1/Gsk3a/Trp53	30
GO:0006633	GO:0006633	fatty acid biosynthetic process	52/5425	134/23174	4.70999e-05	0.00041414	0.000252337	Abhd3/Elovl1/Mid1ip1/Acsf3/Ptgis/Acadvl/Mapk9/Srebf1/Cd74/Fads3/Fasn/Scd3/Scd2/Acadl/Pecr/Slc45a3/Lpgat1/Olah/Ptges2/Acss1/Eif6/Abcd3/Mecr/Acot7/Lias/Prkab1/Hnf1a/Ndufab1/Tecr/Elovl4/Acsbg1/Elovl5/Ptgs2/Trib3/Mif/Hacd3/Myo5a/Hacd2/Scd1/Degs1/Elovl6/Acacb/Insig1/Ptgs1/Mcat/Scd4/Prkaa1/Ptges/Lipg/Sphk1/Prkag1/Ptges3	52
GO:0071453	GO:0071453	cellular response to oxygen levels	52/5425	134/23174	4.70999e-05	0.00041414	0.000252337	Sdhd/Ppard/Fam162a/Aqp1/Map2k1/Ubqln1/Pdk1/Usp19/Cav1/Atp6v0d1/Sirt2/Nfe2l2/Cd34/Ptgis/Atp6ap1/Rtn4/Bnip3l/Myc/Vegfa/Cbs/Vldlr/P4hb/Adam8/Cpeb1/Bach1/Notch1/Ddah1/Plk3/Gnb1/Atg7/Nox1/Eif4ebp1/Hyou1/Rora/Ogt/Kcnk2/Atp6v0a2/Tigar/Higd1a/Egr1/Atp6v1g1/Rbpj/Suv39h1/Vasn/Cited2/Kcnk3/Tmem199/Atp6v1a/Trp53/Pgk1/Chchd2/Slc8a3	52
GO:0030148	GO:0030148	sphingolipid biosynthetic process	34/5425	77/23174	4.71905e-05	0.00041414	0.000252337	Pemt/Smpd4/Elovl1/Kdsr/Cers2/B4galt5/Smpd2/Sptlc2/Sptlc1/B3gnt5/Cers5/Ormdl2/St8sia2/Ormdl1/St6galnac6/Gba/P2rx7/Atg7/Acer3/Elovl4/Elovl5/Hacd3/B3galt2/Hacd2/Degs1/Elovl6/Pla2g6/A4galt/B4galt3/St8sia3/Sphk2/Fam57b/Sphk1/Cerkl	34
GO:0048635	GO:0048635	negative regulation of muscle organ development	34/5425	77/23174	4.71905e-05	0.00041414	0.000252337	Tgfb1/Usp19/Dll1/Sirt2/Sav1/Yy1/Hdac7/Tomm70a/Akirin1/Pi16/Luc7l/Hdac3/Tll2/Rgs2/Bmp2/Nras/Lef1/Ybx3/Pak1/Fgf3/G6pdx/Ephb1/S100b/Ctdp1/Six4/Kcnk2/Jarid2/Cited2/Sox15/Nog/Gja1/Sox6/Mapk11/Gsk3a	34
GO:1904950	GO:1904950	negative regulation of establishment of protein localization	74/5425	208/23174	4.73541e-05	0.000414994	0.000252857	Cyp51/Rab23/Ube2g2/Chp1/Gdi1/Cd34/Akap1/Snx3/Pfkl/Ppp2ca/Srebf1/Fkbp1b/Arg2/Trim27/Hmgcr/F2rl1/Dph3/Rangap1/Cd200/Tnfrsf21/Ndfip1/Hdac3/Il33/Rptor/Terf1/Klf7/Il1r2/Map4k4/Ppm1f/Fn1/Parp1/Anxa5/Ube2j1/Txn1/Dnaja1/Hdac1/Cptp/Tnfrsf4/Rest/Psmd9/Sirt4/Erp29/Hsph1/Pde3b/Bag3/Wwp2/Csk/Nlrp3/Bmp8a/Ucp2/Ogt/Pkig/Midn/Lrrk2/Ppp1r11/Inhbb/Bag4/Ubr5/Foxp3/Kcne1/Ptpn11/Insig1/Snx12/Kcnb1/Jagn1/Rab11fip5/Ndfi…	74
GO:0010822	GO:0010822	positive regulation of mitochondrion organization	33/5425	74/23174	4.76217e-05	0.000416757	0.000253931	Hk2/Fam162a/Bid/Mmp9/Cdc37/Ppif/Cideb/Mief1/Gsk3b/Pmaip1/Bok/Optn/Mfn1/Gba/Stoml2/Mfn2/Pdcd5/Pycard/Ptpn5/Vps35/Bmf/Mul1/Pla2g6/Plaur/Chchd10/Prkaa1/Mllt11/Gper1/Atpif1/Gsk3a/Bak1/Trp53/Kdr	33
GO:1990138	GO:1990138	neuron projection extension	69/5425	191/23174	4.83826e-05	0.000422825	0.000257629	Wnt3/Lhx2/Cdh4/Ifrd1/Tiam1/Stk11/Rab11a/Eif2b2/Eif4g2/Atp5g1/Gdi1/Srf/Tnr/Ndel1/Zfyve27/Rab21/Llph/Jade2/Cdkl3/Rtn4/Hsp90aa1/Sema4d/Hnrnpk/Wnt5a/Dpysl2/Gsk3b/Twf2/Tnfrsf12a/Hsp90ab1/Vegfa/Nedd4l/Itgb1/Myo5b/Fn1/Actr3/Olfm1/Abl1/Anapc2/Itga4/Aurka/Ngf/Plaa/Rufy3/Limk1/Plxna4/Plxna1/Cyfip1/Sema4b/Pak1/Usp9x/Cttn/Rpl4/Dnm2/Barhl2/Sema3f/Nkx6-1/Sema7a/Wdr36/Nrn1/Mul1/Tmem108/Disc1/Cxcr4/Islr2/Sema5b/…	69
GO:0035303	GO:0035303	regulation of dephosphorylation	61/5425	164/23174	4.88765e-05	0.000426546	0.000259896	Hpn/Smg5/Tgfb1/Ptbp1/Arpp19/Chp1/Itga2/Ywhab/Akap1/Cdk5rap3/Hsp90b1/Ppp2ca/Fkbp1b/Ywhae/Sema4d/Zcchc9/Ripk3/Rcan1/Sympk/Hsp90ab1/Cep192/Farp1/Slc39a10/Ppp1r7/Ppp2r5a/Spred1/Bmp2/Gba/Spocd1/Ppp1r8/Rimbp2/Ankle2/Sppl3/Mphosph10/Swap70/Pin1/Gnai2/Fkbp1a/Ppargc1b/Tmem132d/Cd300a/Myo1d/Mgat5/Ppp1r11/Bag4/Ensa/Cnst/Ppp1r9b/Ptpa/Ppp1r15a/Tiprl/Adora1/Cd2bp2/Elfn2/Camsap3/Cmya5/Elfn1/Ppp1r37/Rrp1b/Rpl5/P…	61
GO:0051882	GO:0051882	mitochondrial depolarization	15/5425	24/23174	4.89564e-05	0.000426649	0.000259959	Ngfr/Rack1/Got1/Oga/Bok/Parp1/P2rx7/Gclc/Cck/Lrrk2/Tspo/Cdkn2a/Mllt11/Atpif1/Kdr	15
GO:0035196	GO:0035196	production of miRNAs involved in gene silencing by miRNA	23/5425	45/23174	4.92611e-05	0.000428232	0.000260923	Tgfb1/Map2k1/Ddx5/Mettl3/Drosha/Zc3h7b/Dgcr8/Tarbp2/Pum1/Ppp1r8/Ncor2/Rbm3/Map2k2/Ago2/Srrt/Bcdin3d/Spout1/Zc3h10/Zmpste24/Snip1/Trp53/Nr2f1/Trim71	23
GO:0001522	GO:0001522	pseudouridine synthesis	5425-12-01	17/23174	4.94995e-05	0.000428232	0.000260923	Nhp2/Trub1/Nop10/Rpusd2/Gar1/Pus1/Dkc1/Rpusd4/Pus3/Pus7l/Rpusd3/Pusl1	12
GO:0006270	GO:0006270	DNA replication initiation	17/5425	29/23174	4.95895e-05	0.000428232	0.000260923	Ccne1/Mcm2/Mcm5/Cdt1/Wrnip1/Mcm4/Mcm6/Mcm10/Orc4/Orc1/Mcm7/Orc6/Wdr18/Ciz1/Orc3/Mcm3/Mcm9	17
GO:0030488	GO:0030488	tRNA methylation	17/5425	29/23174	4.95895e-05	0.000428232	0.000260923	Trmt1/Trmt10a/Mettl1/Mettl2/Nsun2/Mettl6/Hsd17b10/Thumpd3/Ftsj1/Mto1/Trmt5/Trmt6/Bcdin3d/Tyw3/Trmt1l/Trmt61a/Tarbp1	17
GO:0046039	GO:0046039	GTP metabolic process	17/5425	29/23174	4.95895e-05	0.000428232	0.000260923	Gnai3/Rab23/Ampd3/Rhoa/Rhoq/Nme7/Mfn1/Ampd2/Ak4/Ran/Nme6/Lrrk2/Nme1/Efl1/Gtpbp1/Impdh2/Mocs1	17
GO:0046365	GO:0046365	monosaccharide catabolic process	17/5425	29/23174	4.95895e-05	0.000428232	0.000260923	Pfkl/Pfkp/Lrp5/Nudt5/Rpe/Gale/Akr1a1/Pgm2/Mpi/Pfkm/Gpi1/Hk1/Tigar/Foxk2/Glb1/Trp53/Ldha	17
GO:0019359	GO:0019359	nicotinamide nucleotide biosynthetic process	42/5425	102/23174	4.96848e-05	0.000428232	0.000260923	Hk2/Ier3/Stat3/Eno2/Pgam1/Aldoc/Ddit4/Pfkl/Ogdh/Pgam2/Pfkp/Nadk2/Myc/Tpi1/Adpgk/Hdac4/Myog/Mtch2/Eif6/Gale/Nmnat1/Nadk/P2rx7/Qprt/Aldoa/G6pdx/Pkm/Mpi/Pfkm/Mif/Ogt/Sirt6/Gpi1/Hk1/Tigar/Foxk2/Nmnat2/Prkaa1/Gapdh/Eno1b/Trp53/Pgk1	42
GO:0051225	GO:0051225	spindle assembly	42/5425	102/23174	4.96848e-05	0.000428232	0.000260923	Kpnb1/Tubb5/Rab11a/Cdc20/Rhoa/Kif11/Zfp207/Birc5/Dync1h1/Fbxo5/Drg1/Aurkb/Kif2a/Washc5/Hdac3/Cep192/Smc3/Csnk1d/Tubgcp4/Haus2/Mapre1/Aurka/Chmp5/Rcc1/Rnf4/Rps3/Plk1/Bccip/Haus7/Ccsap/Chmp2a/Ino80/Aaas/Haus6/Hnrnpu/Smc1a/Cltc/Tubgcp6/Msto1/Kifc1/Haus3/Chmp1b	42
GO:0021700	GO:0021700	developmental maturation	101/5425	303/23174	5.01284e-05	0.000431462	0.000262891	Pdgfb/Sez6/Tmem79/Nom1/Rac1/Clcn3/Bloc1s6/Cdc20/Ppp2r1a/Rhoa/Pou2f2/Adgrl1/Sirt2/B4galt5/Pfn1/Fbxo5/Dld/Dlg4/Esr2/Sema4d/Msx2/Hnrnpk/Trip13/Nsun2/Wnt5a/Nefl/Ywhaz/Washc5/Hes1/Gsk3b/Nfatc4/Rps6ka2/Vegfa/Sox8/Anks1/Gal/Kcnip2/Cd63/Gdf11/Fam20c/Ptprn/Abl2/Nr4a2/Anapc2/Cdc25b/Bmp2/Fam210b/Aurka/Ngf/Ptbp3/Ereg/Ret/Ercc2/Ryr1/G6pdx/Gpat4/Irx5/Cbfb/Fem1b/Cspg4/Pebp1/Sox10/Vsx1/Myo5a/Cacna1a/Ankrd27/Lrrk…	101
GO:0000082	GO:0000082	G1/S transition of mitotic cell cycle	63/5425	171/23174	5.17112e-05	0.000444475	0.00027082	Ccnd2/Acvr1b/Ddx3x/Ccne1/Dbf4/Cdkn1b/Bid/Cdk4/Hyal1/E2f4/Cacnb4/Mdm2/Prmt2/Fgf10/Ecd/Camk2g/Psme1/Mtbp/Cdk2ap2/Rptor/Bach1/Jade1/Itgb1/Ctdsp1/Cdc73/E2f1/Rbl1/Eif4e/Anp32b/Cdkn2c/Pdpn/Plk3/Nasp/Rpa2/Rcc1/Ezh2/Gpnmb/Eif4ebp1/Zpr1/Cdc25a/Nfatc1/Rfwd3/Ino80/Pkd2/Ccl12/Apex1/Rps27l/Dgkz/Cdkn2a/Cradd/Eif4g1/Tcf19/Adam17/Skp2/Ankrd17/E2f6/Trp53/Ccnd1/Cdkn2b/Sox4/Psme3/Psme2/Trim71	63
GO:0006165	GO:0006165	nucleoside diphosphate phosphorylation	41/5425	99/23174	5.18964e-05	0.000445456	0.000271418	Hk2/Ier3/Stat3/Eno2/Pgam1/Aldoc/Ddit4/Pfkl/Ogdh/Pgam2/Pfkp/Myc/Tpi1/Adpgk/Hdac4/Myog/Nme7/Ak1/Mtch2/Eif6/Ak4/Gale/P2rx7/Aldoa/Pkm/Mpi/Nme6/Pfkm/Mif/Ogt/Sirt6/Gpi1/Hk1/Nme1/Tigar/Foxk2/Prkaa1/Gapdh/Eno1b/Trp53/Pgk1	41
GO:0042177	GO:0042177	negative regulation of protein catabolic process	50/5425	128/23174	5.34145e-05	0.000457234	0.000278594	Timp1/Cyp51/Sgta/Usp19/Ube2g2/Dedd/Sirt2/Timp2/Uchl5/Cdk5rap3/Gipc1/Snx3/Fyn/Nos2/Caml/Hmgcr/Laptm4b/Hsp90ab1/Anks1/Bag6/Rela/Agap2/Pdcl3/Map1a/Cst3/Ube2j1/Rgp1/Furin/Vps35/Pin1/Anxa2/Smarcc1/Psmf1/Ccar2/Sf3b3/Ogt/Azin1/Rilp/Ptpn3/Phb/Cdkn2a/Snx12/Csnk2a2/Usp14/Rpl5/Grin2a/Rpl11/Hipk2/Rpl23/Csnk2a1	50
GO:0051092	GO:0051092	positive regulation of NF-kappaB transcription factor activity	50/5425	128/23174	5.34145e-05	0.000457234	0.000278594	Tgfb1/Stat3/Ikbkg/Ripk4/Cav1/Cd40/Psma6/Wnt5a/Tnfsf11/Ripk3/Mtdh/Il1rap/Rhebl1/Rela/Prdx3/Trim8/Adam8/Cflar/Il18rap/Rnf25/Lrrfip1/Traf5/Traf1/Cat/Tlr2/Arhgef2/Bcl10/Tnfrsf8/Mtpn/Kras/Rps3/Pycard/Tirap/Lrrfip2/Nlrp3/Trim13/Icam1/Aim2/Dhx33/Prkd2/Trim32/Prkcb/Npm1/Irak4/Sphk1/Flot2/Trim38/Ube2n/Grem1/Ube2v1	50
GO:0044786	GO:0044786	cell cycle DNA replication	24/5425	48/23174	5.38929e-05	0.000458822	0.000279562	Dbf4/Mcm2/Msh6/Mcm5/Cdt1/Fbxo5/Mcm4/Smc3/Mcm6/Pcna/Gins1/Rtf2/Cdc7/Mcm7/Mre11a/Zpr1/Ino80/Rtel1/Orc3/Smc1a/Mcm3/Zmpste24/Dach1/Upf1	24
GO:0051438	GO:0051438	regulation of ubiquitin-protein transferase activity	24/5425	48/23174	5.38929e-05	0.000458822	0.000279562	Cdc20/Fbxo5/Usp44/Fzr1/Trib2/Smad7/Abl1/Limk1/Plk1/Pin1/Fem1b/Trib1/Trib3/Cdc14b/Topors/Dcun1d2/Ube2l3/Arrdc4/Cdkn2a/Rps2/Rpl5/Rpl11/Rpl23/Ube2n	24
GO:0051985	GO:0051985	negative regulation of chromosome segregation	24/5425	48/23174	5.38929e-05	0.000458822	0.000279562	Cdt1/Zfp207/Birc5/Fbxo5/Usp44/Aurkb/Xrcc3/Trip13/Ik/Psmg2/Cep192/Terf1/Mad1l1/Anapc15/Plk1/Naa10/Zw10/Dync1li1/Pcid2/Bub1b/Wapl/Ccnb1/Gen1/Bub3	24
GO:0090311	GO:0090311	regulation of protein deacetylation	24/5425	48/23174	5.38929e-05	0.000458822	0.000279562	Tgfb1/Tada2a/Srebf1/Lpin1/Ripk3/Bcl6/Vegfa/Spred1/Zbtb7b/Ncor2/Ccar2/Lrrk2/Spred3/Ctbp1/Foxp3/Prkd2/Spred2/Tada3/Prkaa1/Ep300/Sphk2/Znhit1/Trp53/Ing2	24
GO:0000184	GO:0000184	nuclear-transcribed mRNA catabolic process, nonsense-mediated decay	20/5425	37/23174	5.4097e-05	0.000459935	0.00028024	Smg5/Exosc10/Smg8/Dcp1a/Pabpc1/Eif3e/Ncbp2/Etf1/Eif4a3/Ncbp1/Magoh/Magohb/Smg1/Rnps1/Upf3b/Rbm8a/Smg7/Upf1/Gspt1/Gspt2	20
GO:0005996	GO:0005996	monosaccharide metabolic process	87/5425	254/23174	5.44267e-05	0.000462111	0.000281566	Dlat/Hk2/Kat2b/Stk11/Akt2/Dgkq/Pdk1/Arpp19/Otog/Phlda2/Ppp1cb/Igfbp4/Slc35b4/Pfkl/Pgam2/Pomc/Nr1d1/Kat2a/Pfkp/Myc/Tpi1/C1qtnf12/Ptpn2/Ddb1/Cpt1a/Lrp5/Gsto1/Cbr2/Adpgk/Nudt5/Rpe/Pask/Slc45a3/Adipor1/Usf1/Gpd2/Wdr5/Chst1/Slc23a2/Pik3ca/Supt20/Crtc2/Gale/Akr1a1/Pgd/Pgm2/Fam3c/Aldoa/Chst15/Pdha1/G6pdx/Fgl1/Rora/Pkm/Mpi/Gclc/Inppl1/Pfkm/Ogt/Oma1/Midn/Gpi1/Hk1/Foxa2/Enpp1/Tigar/Foxk2/Ppp1r3f/Ppp1ca/Ppp…	87
GO:0001892	GO:0001892	embryonic placenta development	45/5425	112/23174	5.58156e-05	0.000471985	0.000287582	Pdgfb/Sp1/Map2k1/Trim28/Phlda2/Stk4/Csf2/Krt19/Stk3/Hes1/Hsf1/Tfeb/Birc6/Pcdh12/Plk4/Itga4/Itgav/Spint1/Lef1/Dnajb6/Tmed2/Nr2f2/Nsdhl/St14/Eomes/Lif/Pkd2/Hectd1/Nodal/Ovol2/Vash2/Prdm1/Rbpj/Tex19.1/Cited2/Erf/Igf2/Krt8/Junb/Socs3/Grb2/Mapk1/Foxd3/Spint2/Syna	45
GO:0031398	GO:0031398	positive regulation of protein ubiquitination	45/5425	112/23174	5.58156e-05	0.000471985	0.000287582	Cul3/Ubqln1/Cdc20/Cav1/Cdk9/Phf23/Cdk5rap3/Arrb1/Peli1/Fzr1/Mapk9/Trib2/Tbc1d7/Cblb/Ndfip1/Hdac3/Smad7/Ngf/Bcl10/Aimp2/Plk1/Pin1/Rnf111/Trib1/Trib3/Fkbp1a/Cdc14b/Lrrk2/Topors/Dcun1d2/Ube2l3/Inava/Arrdc4/Nhlrc1/Rps2/Spsb4/Ndfip2/Skp2/Kdm2a/Npm1/Gsk3a/Sphk1/Hspbp1/Nsmce3/Ube2n	45
GO:1905269	GO:1905269	positive regulation of chromatin organization	45/5425	112/23174	5.58156e-05	0.000471985	0.000287582	Kat2b/Smarcb1/Kmt2a/Daxx/Tgfb1/Ruvbl2/Trim28/Cdk9/Tada2a/Arrb1/Sart3/Srebf1/Lpin1/Kat2a/L3mbtl2/Bcl6/Vegfa/Phf19/Zbtb7b/Lmna/Pax7/Nelfa/Mtf2/Ogt/Wbp2/Lif/Sirt6/Pphln1/Lrrk2/Ctbp1/Jarid2/Kat7/Suv39h1/Foxp3/Prkd2/Ccnb1/Kdm2a/Ep300/Sphk2/Trp53/Wdr61/Ing2/Mapk3/Ube2n/Mphosph8	45
GO:0044843	GO:0044843	cell cycle G1/S phase transition	67/5425	185/23174	5.6488e-05	0.000476758	0.00029049	Ccnd2/Acvr1b/Ddx3x/Ccne1/Dbf4/Cdkn1b/Phb2/Bid/Cdk4/Hyal1/E2f4/Cacnb4/Mdm2/Prmt2/Fgf10/Ecd/Camk2g/Psme1/Mtbp/Cdk2ap2/Gli1/Rptor/Bach1/Jade1/Itgb1/Ctdsp1/Cdc73/E2f1/Rbl1/Ccna2/Eif4e/Anp32b/Cdkn2c/Pdpn/Plk3/Nasp/Rpa2/Rcc1/Ezh2/Gpnmb/Eif4ebp1/Zpr1/Cdc25a/Nfatc1/Rfwd3/Ino80/Pkd2/Ccl12/Apex1/Rps27l/Dgkz/Cdkn2a/Cradd/Eif4g1/Tcf19/Adam17/Skp2/Ankrd17/Tcim/E2f6/Trp53/Ccnd1/Cdkn2b/Sox4/Psme3/Psme2/Trim71	67
GO:0008654	GO:0008654	phospholipid biosynthetic process	59/5425	158/23174	5.65323e-05	0.000476758	0.00029049	Pemt/Pdgfb/Ppard/Dgkq/Zp3/Vac14/Pigl/Pgs1/Pigt/Isyna1/Acsl6/Mboat2/Sptlc2/Pigh/Sptlc1/Ptdss1/Lpcat1/Serinc5/Gpaa1/Nus1/Pisd/Pigx/Agpat4/Pigf/Pcyt2/Pi4k2a/Dgka/Pdgfa/Htr2b/Pik3c2b/Capn2/Lpgat1/Dpm2/Agpat2/Lpcat4/Impa1/Pik3ca/Pld1/Gpat3/Tamm41/Cdipt/Gpat4/Gnpat/Abhd5/Inppl1/Lpcat2/Plcg2/Pcyt1b/Mboat7/Pik3cd/Dgkz/Pla2g6/Pigz/Fitm2/Pigm/Lclat1/Sphk2/Idi1/Hmgcs1	59
GO:0120031	GO:0120031	plasma membrane bounded cell projection assembly	151/5425	486/23174	5.67024e-05	0.00047755	0.000290973	B9d1/Rac1/Aif1l/Fam98a/Mien1/Ccdc65/Coro1c/Aqp1/Rab23/Arpc2/Epha2/Cdc42/Hap1/Cav1/Rala/Vdac3/Dynll1/Vav2/Ick/Fuz/Cluap1/E2f4/Srf/Eps8/Atxn10/Ift52/Pfn1/Ndel1/Poc1b/Cfap54/Cep83/Actr2/Ube2b/Dbnl/Slc9a3r1/Nup85/Fbf1/Cfap52/Atp6v1d/Hsp90aa1/Carmil1/Tbc1d7/F2rl1/Spata13/Bin3/Golph3/Myo10/Sh3bp1/Parvb/Twf1/Emp2/Fopnl/Snap29/Cfap298/Akirin1/Twf2/Poc1a/Rsph9/Rhoq/Tmem216/Arl3/Csnk1d/Fgd1/Myo1a/Hras/Tmem…	151
GO:0043618	GO:0043618	regulation of transcription from RNA polymerase II promoter in response to stress	25/5425	51/23174	5.78127e-05	0.000486247	0.000296272	Mapk7/Hmox1/Dnajb1/Sirt2/Atf6b/Nfe2l2/Hsf1/Vegfa/Ankrd2/Bach1/Atf6/Notch1/Bag3/Eif2ak3/Ino80/Egr1/Rbpj/Cited2/Ppp1r15a/Gcn1/Jun/Klf2/Trp53/Nck2/Hsf5	25
GO:0042866	GO:0042866	pyruvate biosynthetic process	38/5425	90/23174	5.82634e-05	0.000489381	0.000298182	Hk2/Srr/Ier3/Stat3/Eno2/Pgam1/Aldoc/Ddit4/Pfkl/Ogdh/Pgam2/Pfkp/Myc/Tpi1/Hoga1/Adpgk/Hdac4/Myog/Mtch2/Eif6/Gale/P2rx7/Aldoa/Pkm/Mpi/Pfkm/Mif/Ogt/Sirt6/Gpi1/Hk1/Tigar/Foxk2/Prkaa1/Gapdh/Eno1b/Trp53/Pgk1	38
GO:0016050	GO:0016050	vesicle organization	88/5425	258/23174	5.88085e-05	0.000493299	0.000300569	Gnai3/Cav2/Myo18a/Rab5b/Sec24b/Akt2/Clcn3/Cul3/Coro1c/Aqp1/Rab11a/Bloc1s6/Ptbp1/Tsg101/Cd34/Sdc4/Rab5c/Fbxo5/Snx3/Ankfy1/Snx11/Dlg4/Gosr2/Vti1b/Kif13a/Ap3b1/Anxa8/Golph3/Laptm4b/Snap29/Ap2m1/Vapa/Vti1a/Pi4k2a/Als2/Ptprn/Vamp4/Dnm1/Zeb2/Rab14/Snap25/Snap23/Vps16/Sec23b/Snph/Stx12/Vamp3/Pi4k2b/Uso1/P2rx7/Ccdc136/C2cd5/Sec13/Coro1a/Lamtor1/Rab20/Vps11/Anxa2/Pdcd6ip/Dnajc13/Snx33/Dnm2/Vav3/Vps18/Ankr…	88
GO:0070646	GO:0070646	protein modification by small protein removal	52/5425	135/23174	5.93399e-05	0.000497091	0.000302879	Senp3/Usp19/Uchl5/Sart3/Cops6/Usp44/Usp15/Kat2a/Uchl3/Otub1/Stambpl1/Gps1/Shmt2/Uimc1/Cops5/Cops7b/Tor1a/Usp20/Psmd14/Vcp/Usp1/Usp12/Cops7a/Usp9x/Brcc3/Babam1/Usp10/Usp3/Wdr48/Usp4/Usp36/Cops8/Cops4/Usp5/Otud7b/Mindy1/Supt3/Otud6b/Otud3/Uspl1/Asxl1/Epop/Trrap/Otulin/Usp14/Ggnbp1/Usp42/Usp21/Usp46/Usp39/Usp34/Atxn7l3	52
GO:0034471	GO:0034471	ncRNA 5'-end processing	5425-11-01	15/23174	5.99272e-05	0.000500005	0.000304655	Rpp40/Pop1/Rpp14/Hsd17b10/Pop7/Pop4/Abt1/Trmt10c/Rpp38/Pop5/Rpp25	11
GO:0046033	GO:0046033	AMP metabolic process	5425-11-01	15/23174	5.99272e-05	0.000500005	0.000304655	Ampd3/Aprt/Adssl1/Adss/Adsl/Ak1/Ampd2/Ak4/Ak2/Prps1/Nt5e	11
GO:0071025	GO:0071025	RNA surveillance	5425-11-01	15/23174	5.99272e-05	0.000500005	0.000304655	Exosc10/Supv3l1/Exosc7/Exosc9/Exosc8/Exosc3/Exosc4/Pcid2/Exosc2/Dxo/Exosc5	11
GO:0007051	GO:0007051	spindle organization	61/5425	165/23174	6.00186e-05	0.000500102	0.000304714	Kpnb1/Tubb5/Rab11a/Ranbp1/Cdc20/Ppp2r1a/Rhoa/Kif11/Zfp207/Birc5/Dync1h1/Fbxo5/Drg1/Aurkb/Kif2a/Washc5/Poc1a/Ralbp1/Hdac3/Cep192/Smc3/Csnk1d/Dctn2/Tubgcp4/Haus2/Mapre1/Aurka/Rae1/Chmp5/Vcp/Rcc1/Rnf4/Rps3/Tacc2/Plk1/Bccip/Haus7/Dctn6/Ccsap/Chmp2a/Ino80/Tubg1/Uvrag/Aaas/Haus6/Ptpa/Hnrnpu/Ints13/Smc1a/Ccnb1/Tubg2/Cltc/Tubgcp6/Eml1/Espl1/Tacc1/Msto1/Aunip/Kifc1/Haus3/Chmp1b	61
GO:0031098	GO:0031098	stress-activated protein kinase signaling cascade	97/5425	290/23174	6.02068e-05	0.000501004	0.000305263	Tpd52l1/Tiam1/Map3k20/Mapk13/Map2k1/Igf1r/Mmp8/Nphs1/Cdc42/Rhoa/Emc10/Trpv4/Map3k4/Sash1/Mapkapk2/Traf4/Stk4/Sfrp5/Map2k3/Stk10/Flt4/Mapk9/Map2k6/Map3k3/Ern1/Mink1/Syk/Hmgcr/F2rl1/Wnt5a/Tnfsf11/Dab2/Stk3/Fgf12/Vegfa/Cbs/Mapk8ip3/Hdac3/Hras/Cops5/Map4k4/Vangl2/Fcgr2b/Zeb2/Mapk8ip1/Bmp2/Ptpn1/Pdcd10/Dnaja1/Prdx1/Errfi1/Hsph1/Klhdc10/Rps3/Pak1/Pycard/Nox1/Sh3rf1/Kars/Tirap/Cryab/Dixdc1/Trib1/Ephb1/T…	97
GO:0003012	GO:0003012	muscle system process	125/5425	391/23174	6.08031e-05	0.000505295	0.000307878	Lck/Jup/Tiam1/Map2k1/Atp1a2/Homer1/Cav1/Rhoa/Mymk/Cdk9/Stc1/Itga2/Srf/Stac2/Srsf1/Akap1/Map2k3/Scn1b/Ddx39b/Atp2b1/Sgcd/Smtn/Pgam2/Map2k6/Fkbp1b/Bdkrb2/Arg2/Yy1/Smad5/Col4a3bp/Camk2g/Nup155/Twf1/Tomm70a/Gsk3b/Sod1/Gtf2ird1/Pi16/Cacna1h/Dsc2/Bin1/Nedd4l/Grk2/Oga/Smad7/Sumo1/Cflar/Htr2b/Hdac4/Rgs2/Tnnt2/Myog/Parp1/Notch1/Chrna1/Lmna/Rap1gds1/Tmod1/Pde4b/Trim63/Errfi1/Nos3/Atp2a2/Ezh2/Mtpn/Clcn1/Ryr…	125
GO:0048661	GO:0048661	positive regulation of smooth muscle cell proliferation	43/5425	106/23174	6.1928e-05	0.000513282	0.000312744	Gnai3/Pdgfb/Foxj2/Hmox1/Igf1r/Itga2/Mmp9/Ddx39b/Mdm2/Itgb3/Ern1/Hmgcr/Bmpr1a/Fgf9/Myc/Gsk3b/Vegfa/Hbegf/Grk2/Hdac4/Pik3ca/Il6ra/Orc1/Mfn2/Ereg/Pak1/Nox1/Cdh13/Ptgs2/Gnai2/Abcc4/Egr1/Rbpj/Shc1/S1pr1/Nqo2/Prkca/Jun/Skp2/Calcrl/Irak4/Zfp143/Map3k5	43
GO:0060840	GO:0060840	artery development	43/5425	106/23174	6.1928e-05	0.000513282	0.000312744	Ngfr/Acvrl1/Sec24b/Folr1/Ltbp1/Zmiz1/Fuz/Notch4/Srf/Akt3/Nprl3/Rtn4/Bmpr1a/Tab1/Hes1/Robo1/Vegfa/Smad7/Prrx1/Notch1/Snx17/Plxnd1/Dctn5/Kat6a/Smarca4/Ldlr/Arid2/Dnm2/Foxh1/Ap2b1/Hectd1/Smad6/Prdm1/Rbpj/Prrx2/Cited2/Chd7/Foxf1/Cxcr4/Foxc2/Nog/Ndst1/Sox4	43
GO:0014037	GO:0014037	Schwann cell differentiation	21/5425	40/23174	6.25831e-05	0.000518026	0.000315635	Nab1/Akt2/Ndrg1/Sirt2/Cntnap1/Sod1/Rela/Nab2/Pard3/Bag1/Ski/Ppp3r1/Gpc1/Lgi4/Egr2/Adgrg6/Dag1/Ncmap/Ntrk2/Med12/Pou3f1	21
GO:0065004	GO:0065004	protein-DNA complex assembly	63/5425	172/23174	6.31489e-05	0.00052202	0.000318068	Sox9/Psmc3/Daxx/Med6/Mcm2/Taf6l/Mcm5/Asf1b/Cdt1/Tbp/H2afy/H3f3b/Sart3/Asf1a/H2afy2/Cand1/Hnf1b/Psmc5/Psmc6/Mcm4/Hira/Chaf1b/Taf11/Brd2/Cenpx/Padi4/Terf1/Mcm6/Hat1/Polr1e/Nasp/Psmc2/Rnf4/Cenpa/Cenpc1/Mcm7/Psmc4/Kat6a/Smarca4/Gtf2a2/Gtf2h5/Orc3/Mis12/Tspyl2/Mcm3/Swi5/Cenph/Grwd1/Set/Ep300/Smyd3/Npm1/Nap1l1/Nap1l4/Trp53/H3f3a/Hist1h4h/Gtf2f2/Hist2h2be/Hist1h3a/Hist1h3c/Cenps/Hist2h3c2	63
GO:0043406	GO:0043406	positive regulation of MAP kinase activity	77/5425	220/23174	6.32784e-05	0.000522294	0.000318235	Tpd52l1/Pdgfb/Tiam1/Tgfb1/Map3k20/Map2k1/Prdx2/Map3k4/Sash1/Cd40/Avpi1/Arrb1/Map2k3/Shc2/Map2k6/Ern1/Syk/Fgf10/Wnt5a/Tnfsf11/Dab2/Tab1/Robo1/Sod1/Vegfa/Mapk8ip3/Cd74/Adam8/Hras/Pdgfa/Htr2b/Vangl2/Zeb2/Bmp2/Ptpn1/Pdcd10/Pdgfc/Map3k6/P2rx7/Pxn/Erp29/Flt1/Ezh2/Ret/Kras/Rps3/Pak1/Kars/Tirap/Csk/Trf/Mst1r/Cspg4/Mif/Map2k4/Arhgef5/Map2k2/Lrrk2/Fgf1/Lpar3/Map4k1/Gdf15/Mul1/Inava/Adora1/Shc1/Ptpn11/Pik3r…	77
GO:0007034	GO:0007034	vacuolar transport	51/5425	132/23174	6.33487e-05	0.000522294	0.000318235	Snf8/M6pr/Atp6v0d1/Tsg101/Hspa8/Ubxn6/Ankfy1/Gosr2/Vti1b/Kif13a/Ap3b1/Mgrn1/Tmem50b/Bin1/Ndfip1/Lars/Vti1a/Chmp6/Hgs/Als2/Vps16/Snx27/Chmp5/Vcp/Tmem50a/Scarb2/Vps29/Tmem106b/Ccdc91/Lamp1/Vps36/Leprotl1/Vps35/Vps11/Trak1/Chmp2a/Vps18/Gnptab/Hgsnat/Atg14/Rilp/Epg5/Hook2/Chmp3/Ndfip2/Rhob/Vps37b/Vps25/Rab7/Chmp1b/Vps28	51
GO:0006101	GO:0006101	citrate metabolic process	18/5425	32/23174	6.34518e-05	0.000522456	0.000318334	Dlat/Sdhd/Idh3g/Dlst/Cs/Sdhb/Mdh2/Mdh1/Ogdh/Sucla2/Aco2/Sdhaf2/Fh1/Idh3b/Pdha1/Idh3a/Suclg1/Sdhc	18
GO:0018212	GO:0018212	peptidyl-tyrosine modification	105/5425	319/23174	6.39148e-05	0.000525577	0.000320236	Cav2/Lck/Pdgfb/Itga5/Il12rb1/Unc119/Tgfb1/Stk11/Stat5a/Il11/Dgkq/Cd44/Igf1r/Cav1/Crlf1/Hyal2/Tsg101/Dyrk3/Suz12/Cd40/Irf1/Csf2/Fyn/Prmt2/Flt4/Ace/Itgb3/Pecam1/Dlg4/Sema4d/Syk/Rasa1/Fgf10/Hes1/Hsf1/Cblb/Ifnar1/Vegfa/Tslp/Hbegf/Ptpn2/Cd74/Csf1r/Gfra1/Chmp6/Itgb1/Pdgfa/Pdcl3/Abl2/Ddr2/Abl1/Ptpn1/Hax1/Il6ra/Pdgfc/Arhgef2/Epha7/Jak1/Lrp8/Hdac1/Fgr/Errfi1/Bst1/Ereg/Areg/Pxn/Flt1/Hsph1/Epha1/Wee1/Cnot7/…	105
GO:0003158	GO:0003158	endothelium development	47/5425	119/23174	6.40577e-05	0.000526062	0.000320531	Ccm2/Pdgfb/Acvrl1/Col18a1/Foxj2/Rhoa/Dll1/Stc1/Notch4/Kdm6b/Rtn4/Pecam1/Marveld2/F2rl1/Rapgef3/Cldn1/Vegfa/Csnk2b/Tjp2/Fasn/Notch1/Pdpn/Abcb1b/Tjp1/Nr2f2/Msn/Anxa2/Btg1/Fgf1/Clic4/Icam1/F11r/Cul7/Hoxb5/Rbpj/S1pr2/Cxcr4/Sox18/Foxc2/Rap1b/Rhob/Rapgef2/Kdr/Afdn/Myadm/Rap1a/Apold1	47
GO:1901862	GO:1901862	negative regulation of muscle tissue development	34/5425	78/23174	6.49719e-05	0.000532872	0.000324681	Tgfb1/Usp19/Dll1/Sirt2/Sav1/Yy1/Hdac7/Tomm70a/Akirin1/Pi16/Luc7l/Hdac3/Tll2/Rgs2/Bmp2/Nras/Lef1/Ybx3/Pak1/Fgf3/G6pdx/Ephb1/S100b/Ctdp1/Six4/Kcnk2/Jarid2/Cited2/Sox15/Nog/Gja1/Sox6/Mapk11/Gsk3a	34
GO:0043524	GO:0043524	negative regulation of neuron apoptotic process	65/5425	179/23174	6.59138e-05	0.00053989	0.000328957	Ngfr/Dnajc5/Prdx2/Hmox1/Snx6/Bcl2l1/Rhoa/Crlf1/Birc5/Arrb1/Fyn/Unc5b/Btg2/Tfap2a/Xrcc4/Nefl/Sod1/Nfatc4/Hsp90ab1/Vegfa/Glp1r/Msh2/Prdx3/Agap2/Adam8/Hras/Hspd1/Bok/Slc30a10/Optn/Barhl1/Nr4a2/Tyro3/Pik3ca/Ngf/Bag1/Hdac1/Nmnat1/Kdm2b/Hsph1/Chl1/Kras/Coro1a/Nono/Star/Mt1/Aars/Zpr1/Hyou1/Pin1/Gclc/Map2k4/Six4/Cacna1a/Ccl12/Gpi1/Ambra1/Clcf1/Jun/Set/Ntrk2/Npm1/Ptk2b/Hipk2/Kdr	65
GO:0000380	GO:0000380	alternative mRNA splicing, via spliceosome	33/5425	75/23174	6.6061e-05	0.000540389	0.000329261	Ptbp1/Rbfox1/Hnrnpl/Srsf1/Sart3/Ddx5/Tra2b/Srsf7/Celf3/Magoh/Srsf10/Khdrbs1/Sfpq/Srsf4/Rest/Srsf9/Rbm19/Rbm10/Pqbp1/Srsf2/Rnps1/Rbmxl1/Rbm17/Rbm24/Rbm8a/Hnrnpu/Zc3h10/Esrp1/Thrap3/Hnrnpa1/Hnrnpm/Srsf3/Rbm15b	33
GO:0035904	GO:0035904	aorta development	29/5425	63/23174	6.64766e-05	0.000542372	0.000330469	Ngfr/Acvrl1/Sec24b/Ltbp1/Fuz/Notch4/Srf/Nprl3/Bmpr1a/Tab1/Hes1/Robo1/Notch1/Snx17/Plxnd1/Dctn5/Kat6a/Smarca4/Dnm2/Foxh1/Ap2b1/Hectd1/Smad6/Prdm1/Rbpj/Chd7/Cxcr4/Ndst1/Sox4	29
GO:0070059	GO:0070059	intrinsic apoptotic signaling pathway in response to endoplasmic reticulum stress	29/5425	63/23174	6.64766e-05	0.000542372	0.000330469	Ikbkg/Bcl2l1/Ern1/Ero1l/Gsk3b/Bag6/Pmaip1/Ptpn2/Bok/Dnajc10/Ptpn1/Txndc12/Casp9/Ube2k/Erp29/Casp3/Eif2ak3/Hyou1/Trib3/Lrrk2/Aifm1/Selenok/Brsk2/Spop/Bak1/Trp53/Rnf183/Nck2/Map3k5	29
GO:1901184	GO:1901184	regulation of ERBB signaling pathway	30/5425	66/23174	6.70821e-05	0.000545934	0.000332639	Hap1/Acp4/Tsg101/Mmp9/Rtn4/Esr2/Tfap2a/Cblb/Ptpn2/Chmp6/Cnot9/Ptpn12/Errfi1/Ereg/Cdh13/Cbl/Rnf126/Socs5/Rbpj/Hip1/Cblc/Adora1/Plaur/Gprc5a/Adam17/Gper1/Pde6h/Vps25/Rab7/Shkbp1	30
GO:0000281	GO:0000281	mitotic cytokinesis	31/5425	69/23174	6.71744e-05	0.000545934	0.000332639	Unc119/Rhoc/Daxx/Snx9/Kif20a/Cdt1/Rhoa/Birc5/Bin3/Son/Incenp/Kif20b/Arl3/Chmp6/Ect2/Jtb/Chmp5/Cenpa/Cit/Rab35/Plk1/Pdcd6ip/Snx33/Chmp2a/Zfp365/Cul7/Chmp3/Rhob/Cfl1/Ank3/Chmp1b	31
GO:1904589	GO:1904589	regulation of protein import	31/5425	69/23174	6.71744e-05	0.000545934	0.000332639	Jup/Tgfb1/Rab23/Trim28/Nutf2/Dmap1/Hyal2/Chp1/Akap1/Ppp2ca/Tomm70a/Hdac3/Rbm22/Ect2/Ran/Pdcd5/Ipo5/Bag3/Zpr1/Zic1/Ptgs2/Arhgef5/Nup54/Pkig/Ubr5/Mavs/Tardbp/Mapk14/Hnrnpm/Mapk1/Tomt	31
GO:0001936	GO:0001936	regulation of endothelial cell proliferation	50/5425	129/23174	6.75775e-05	0.000547789	0.000333769	Cav2/Ngfr/Pdgfb/Acvrl1/Sp1/Stat3/Stat5a/Hmox1/Cav1/Emc10/Plcg1/Akt3/Flt4/Itgb3/Aggf1/Wnt5a/Nr4a1/Vegfa/Pold4/Atp5a1/Rptor/Pdcl3/Htr2b/Itga4/Bmp2/Pdcd10/Nras/Aimp1/Ecm1/Flt1/Nr2f2/Cdh13/Egr3/Jcad/Sirt6/Ccl12/Ccl2/Apln/Vash2/Prkd2/Igf2/Gja1/Prkca/Adam17/Jun/Atpif1/Kdr/Ang/Nrarp/Synj2bp	50
GO:0051101	GO:0051101	regulation of DNA binding	50/5425	129/23174	6.75775e-05	0.000547789	0.000333769	Lhx2/Calm1/Tgfb1/Hmox1/Trim28/Tfap4/Mmp8/Cdt1/Sirt2/Itga2/Mmp9/Sumo3/Hspa4/Msx2/Habp4/Pinx1/Myc/Hes1/Cdca5/Sumo1/Parp1/Fam129b/E2f1/Ngf/Lef1/Txn1/Pax7/Zfp593/Ctnnbip1/Ski/Rest/Ercc2/Zfp90/Smarca4/Lif/Nme1/Acd/Wapl/Zmpste24/Plaur/Msx1/Jun/Ep300/Ilrun/Zfp462/Hipk2/Dot1l/Hdac8/Wfikkn1/Trim6	50
GO:0071027	GO:0071027	nuclear RNA surveillance	5425-10-01	13/23174	6.87232e-05	0.000555638	0.000338552	Exosc10/Exosc7/Exosc9/Exosc8/Exosc3/Exosc4/Pcid2/Exosc2/Dxo/Exosc5	10
GO:0071028	GO:0071028	nuclear mRNA surveillance	5425-10-01	13/23174	6.87232e-05	0.000555638	0.000338552	Exosc10/Exosc7/Exosc9/Exosc8/Exosc3/Exosc4/Pcid2/Exosc2/Dxo/Exosc5	10
GO:1900543	GO:1900543	negative regulation of purine nucleotide metabolic process	16/5425	27/23174	6.90549e-05	0.0005576	0.000339748	Ier3/Stat3/Rhoa/Ddit4/Ppif/Dnajc15/Hdac4/Myog/Parp1/Mtch2/Sirt6/Tigar/Tspo/Pde12/Entpd1/Trp53	16
GO:0072089	GO:0072089	stem cell proliferation	53/5425	139/23174	6.95373e-05	0.000560773	0.000341681	Wnt3/Tgfb1/Fzd3/Pdcd2/Nkap/Cd34/Tbx3/Sart3/Acsl6/Rab10/Ace/Ctc1/Foxg1/Numb/Wnt5a/L3mbtl2/Nde1/Dgcr8/Vegfa/Nfya/Six2/Notch1/Ngf/Lef1/Fubp1/Arhgef2/Cxcl1/Babam1/Sox10/Nfatc1/Sirt6/Lrrk2/Ovol2/Ctnna1/Hnrnpu/Zfp335/Sox5/Setd1a/Disc1/Shb/Epcam/Sox18/Kctd11/Cd24a/Kcna1/Hmga2/Eml1/Trp53/Arih2/Dppa2/Sox2/Prl2c2/Trim71	53
GO:0010824	GO:0010824	regulation of centrosome duplication	22/5425	43/23174	7.01905e-05	0.000565313	0.000344447	Kat2b/Chordc1/Rbm14/Mdm1/Xpo1/Kat2a/Xrcc3/Poc1a/Cep192/Plk4/Chmp5/Pdcd6ip/Chmp2a/Gen1/Chmp3/Npm1/Alms1/Ccnf/Cep76/Cep295nl/Kifc1/Chmp1b	22
GO:0016202	GO:0016202	regulation of striated muscle tissue development	64/5425	176/23174	7.11846e-05	0.000572584	0.000348877	Tgfb1/Usp19/Rbfox1/Dll1/Sirt2/Ddx39b/Cdk1/Ddx5/Kat2a/Sav1/Yy1/Hmgcr/Bmpr1a/Fgf9/Hdac7/Tomm70a/Gsk3b/Akirin1/Pi16/Luc7l/Uqcc2/Hdac3/Megf10/Tll2/Gli1/Hdac4/Rgs2/Myog/Cenpf/Notch1/Bmp2/Nras/Lef1/Ybx3/Pak1/Fgf3/G6pdx/Pin1/Fbxo22/Ephb1/S100b/Ctdp1/Gpc1/Six4/Adrb1/Kcnk2/Rbm24/Jarid2/Rbpj/Cited2/Sox15/Ccnb1/Nog/Prkaa1/Gja1/Sox6/Mapk11/Mapk14/Ep300/Arntl/Gsk3a/Naca/Mapk1/Grem1	64
GO:0043244	GO:0043244	regulation of protein complex disassembly	45/5425	113/23174	7.19073e-05	0.000577655	0.000351967	Scin/Wdr1/Igf1r/Arpc2/Mid1ip1/Ubqln4/Trpv4/Capza2/Eps8/Phf23/Gle1/Nav3/Carmil1/F2rl1/Sh3bp1/Twf1/Twf2/Hdgfl3/Oga/Map1a/Spef1/Stmn2/Gba/Arhgef2/Asph/Tmod1/Capzb/Mtpn/Swap70/Ogfod1/Tbc1d25/Map6d1/Zmpste24/Bmerb1/Camsap3/Smcr8/Actn2/Cfl1/Capg/Upf1/Tmod3/Trim54/Capza1/Eif5a/Pdxp	45
GO:1901163	GO:1901163	regulation of trophoblast cell migration	5425-09-01	11/23174	7.20843e-05	0.000578336	0.000352382	Acvr1b/Timp1/Smurf2/C1qbp/Arhgdib/Syde1/Ago2/Nodal/Mmp12	9
GO:0006790	GO:0006790	sulfur compound metabolic process	91/5425	270/23174	7.31945e-05	0.000586492	0.000357351	Dlat/Pemt/Sp1/Gstm5/Stat5a/Mri1/Cs/Sqor/Pdk1/Mettl16/Nfe2l2/Pipox/Sult4a1/Mical1/Chac2/Acsl6/Ogdh/Adi1/Dld/Blmh/Mthfd1/Mtr/Sucla2/Oplah/Sod1/Cbs/Hagh/Hspa9/Pcyox1l/Fasn/Mms19/Acot9/Gsta3/Mpc2/Chst1/Acss1/Ahcy/Gss/Slc7a11/Scp2/Hmgcl/Mmachc/Acot7/Lias/Ugdh/Enoph1/Mthfd2l/Ahcyl2/Glrx3/Hmgn5/Pdha1/G6pdx/Gpat4/Eif2ak3/Ciapin1/Ciao2b/Chst5/Gsta4/Gclc/Acpp/Gstt2/Chst2/Cacna1a/Nubpl/Csgalnact1/Chst12/Chs…	91
GO:0043631	GO:0043631	RNA polyadenylation	23/5425	46/23174	7.67801e-05	0.000613903	0.000374053	Supt5/Aplp1/Cdk9/Ccnt1/Papola/Hsf1/Sympk/Nelfe/Wdr33/Cpeb1/Cdc73/Clp1/Ssu72/Fip1l1/Cstf2/Cpsf1/Tent4a/Virma/Leo1/Scaf8/Cpsf3/Cpsf6/Tut1	23
GO:0043516	GO:0043516	regulation of DNA damage response, signal transduction by p53 class mediator	19/5425	35/23174	7.68114e-05	0.000613903	0.000374053	Eef1e1/Cd44/Dyrk3/Mdm2/Ddx5/Pcbp4/Pmaip1/Cd74/Ankrd1/Smyd2/Spred1/Mif/Spred3/Zmpste24/Cdkn2a/Spred2/Kmt5a/Npm1/Trp53	19
GO:0009266	GO:0009266	response to temperature stimulus	60/5425	163/23174	7.91807e-05	0.00063123	0.00038461	Ngfr/Chordc1/Daxx/Nr2f6/Eif2b5/Eif2b2/Hmox1/Hspb7/Trpv4/Hspa8/Cd34/Slc12a5/Acadvl/Lrp11/Appl2/Hspa4/Ywhae/Eif2s1/Hsp90aa1/Hsf1/Sod1/Polr2d/Hspa9/Acadl/Sumo1/Htr2b/Ntsr1/Mmp24/Dnaja1/Vcp/Pde4b/Eif2b3/Eif2b4/Eif2b1/St8sia1/Bag3/Rbm3/Rbbp7/Rasa3/Eif2ak3/Dnaja2/Hsbp1/Dnaja4/Gclc/Ephb1/Ucp2/Adrb1/Ccl2/Fgf1/Vgf/Adora1/Cxcr4/Lxn/Myof/Prkaa1/Tcim/Hikeshi/Hsf5/Fcor/Hspa14	60
GO:0048660	GO:0048660	regulation of smooth muscle cell proliferation	60/5425	163/23174	7.91807e-05	0.00063123	0.00038461	Gnai3/Pdgfb/Ppard/Cdkn1b/Foxj2/Ndrg2/Hmox1/Igf1r/Cav1/Itga2/Mmp9/Ddx39b/Mdm2/Itgb3/Ern1/Esr2/Hmgcr/Bmpr1a/Fgf9/Myc/Xrcc6/Gsk3b/Vegfa/Ralbp1/Hbegf/Grk2/Sf1/Xrcc5/Hdac4/Pik3ca/Il6ra/Orc1/Nos3/Ctnnbip1/Mfn2/Ereg/Pak1/Nox1/Cdh13/Ptgs2/Trib1/Gnai2/Abcc4/Apln/Egr1/Rbpj/Shc1/Ptgir/S1pr1/Nqo2/Prkca/Jun/Gper1/Skp2/Trp53/Calcrl/Irak4/Zfp143/Map3k5/Ang	60
GO:0008286	GO:0008286	insulin receptor signaling pathway	47/5425	120/23174	8.16185e-05	0.000649837	0.000395948	Cav2/Akt2/Igf1r/Cdk4/Rarres2/Ndel1/Socs2/Eif4ebp2/Srebf1/Gkap1/Gsk3b/C1qtnf12/Rhoq/Ptpn2/Rela/Vwa2/Nucks1/Adipor1/Zfp106/Ptpn1/Sla2/Zbtb7b/Ybx1/C2cd5/Nucb2/Pak1/Eif4ebp1/Smarcc1/Gnai2/Inppl1/Ogt/Enpp1/Ptpre/Shc1/Foxo4/Ptpn11/Foxc2/Igf2/Prkaa1/Prkca/Foxo6/Prkcb/Socs3/Soga1/Gsk3a/Grb2/Srsf3	47
GO:0061014	GO:0061014	positive regulation of mRNA catabolic process	24/5425	49/23174	8.2288e-05	0.000653506	0.000398184	Hnrnpd/Mettl16/Btg2/Mettl3/Pabpc1/Tnrc6c/Pum1/Cnot7/Cnot6l/Cnot1/Ago2/Tob1/Rbm24/Ythdf2/Gtpbp1/Zfp36/Zfp36l2/Nanos2/Tnrc6a/Nanos3/Upf1/Polr2g/Plekhn1/Trim71	24
GO:0090329	GO:0090329	regulation of DNA-dependent DNA replication	24/5425	49/23174	8.2288e-05	0.000653506	0.000398184	Dbf4/Msh6/Cdt1/Msh3/Fbxo5/Lig3/Wrnip1/Rfc2/Smc3/Stoml2/Cdc7/Rfc5/Atg7/Mre11a/Ino80/Wdr18/Zfp365/Ciz1/Smarcal1/Timeless/Smc1a/Zmpste24/Dach1/Npm1	24
GO:0071407	GO:0071407	cellular response to organic cyclic compound	149/5425	482/23174	8.30094e-05	0.000658401	0.000401166	Pdgfb/Gramd1a/Jup/Folr1/Daxx/Tgfb1/Cdkn1b/Ppp5c/Ruvbl2/Stat3/Stat5a/Akt2/Phb2/Aqp1/Tfap4/Ranbp1/Arpc2/Aplp1/Cdk4/Atp1a2/Cav1/Rhoa/Arid1a/Ube2i/Sirt2/Ywhah/Rwdd1/Sgk1/Hsp90b1/Ddit4/Prmt2/Shmt1/Ddx5/Recql5/Nos2/Slc6a4/Esr2/Akr1c18/Ptch1/Msx2/Adcy2/Smad5/Hnrnpk/Glrx/Hcn1/Dab2/Rapgef3/Hsf1/Adcy5/Nfatc4/Cdc5l/Lbh/Tmem173/Diaph1/Shmt2/Cnot9/Htr2b/Myog/Parp1/Bmp2/Fam210b/Rae1/Gnas/Ufm1/Eif4e/Dnaja1/Pde4…	149
GO:1903578	GO:1903578	regulation of ATP metabolic process	36/5425	85/23174	8.34997e-05	0.000661453	0.000403025	Ier3/Stat3/Map2k1/Bcl2l1/Rhoa/Pgam1/Cdk1/Ddit4/Ppif/Dnajc15/Myc/Uqcc2/Shmt2/Hdac4/Myog/Parp1/Mtch2/Eif6/Vcp/Slc25a33/P2rx7/Cox7a2/Mif/Gadd45gip1/Ogt/Sirt6/Tigar/Ccnb1/Tspo/Pde12/Entpd1/Prkaa1/Atpif1/Sphk2/Trp53/Pgk1	36
GO:0060537	GO:0060537	muscle tissue development	146/5425	471/23174	8.42428e-05	0.000666497	0.000406099	Cav2/Sox9/Ifrd1/Tgfb1/Hlf/Nphs1/Usp19/Cdc42/Homer1/Cav1/Rhoa/Arid1a/Rbfox1/Cacybp/Dll1/Sirt2/Srf/Rxra/Kdm6b/Tbx3/Ddx39b/Cdk1/Nprl3/Sgcd/Btg2/Prkar1a/Ddx5/Kat2a/Psma6/Sav1/Fos/Yy1/Ptcd2/Hmgcr/Bmpr1a/Fgf9/Wnt5a/Bin3/Myc/Hdac7/Tomm70a/Gsk3b/Rcan1/Nr4a1/Akirin1/Vegfa/Pi16/Ndufv2/Sox8/Luc7l/Uqcc2/Hdac3/Megf10/Ankrd1/Tll2/Ankrd2/Gli1/Itgb1/Smad7/Cflar/Hdac4/Rgs2/Tnnt2/Myog/Cenpf/Gtf3c5/Notch1/Chrna1/Bm…	146
GO:0030308	GO:0030308	negative regulation of cell growth	69/5425	194/23174	8.44662e-05	0.000667422	0.000406662	Wnt3/Acvrl1/Acvr1b/Ddx3x/Ifrd1/Ppard/Tgfb1/Cdkn1b/Stk11/Sertad1/Hyal2/Hyal1/Tnr/Rack1/Cdkl3/Rtn4/Yy1/Sema4d/Wnt5a/Dab2/Bcl6/Tomm70a/Pi16/Gal/Actr3/Rgs2/Adipor1/Frzb/Adam15/Epha7/Cdkn2c/Cda/Dnajc2/Adipor2/Sema4b/Pak1/Rbbp7/G6pdx/Rrad/Cryab/Smarca4/Nme6/Ctdp1/Ccar2/Sema3f/Sh3bp4/Fstl4/Enpp1/Sema7a/Sesn1/Phb/Ppp1r9b/Naif1/Tspyl2/Mul1/Bdkrb1/Cdkn2a/Msx1/Gja1/Sema5b/Cgrrf1/Cfl1/Gsk3a/Sphk2/Trp53/Rgma/…	69
GO:0030518	GO:0030518	intracellular steroid hormone receptor signaling pathway	42/5425	104/23174	8.46528e-05	0.000668053	0.000407047	Daxx/Ppp5c/Phb2/Rhoa/Arid1a/Ube2i/Ywhah/Rwdd1/Prmt2/Ddx5/Esr2/Dab2/Lbh/Cnot9/Parp1/Ufm1/Dnaja1/Hdac1/Ncor2/Fkbp4/Pak1/Ufsp2/Smarca4/Foxh1/Ppargc1b/Wbp2/Cnot1/Nodal/Ubr5/Phb/Kmt2d/Zfp366/Kdm3a/Gper1/Skp2/Ep300/Arntl/Ntrk2/Hmga2/Rnf14/Safb/Ptges3	42
GO:0046902	GO:0046902	regulation of mitochondrial membrane permeability	25/5425	52/23174	8.67072e-05	0.000683406	0.000416401	Hk2/Spg7/Ier3/Stat3/Bid/Cnp/Bcl2l1/Slc25a5/Hebp2/Ppif/Bnip3l/Gsk3b/Pmaip1/Rhot2/Bok/Mtch2/Naif1/Mul1/Chchd10/Atpif1/Gsk3a/Bloc1s2/Bak1/Trp53/Tmem102	25
GO:0051403	GO:0051403	stress-activated MAPK cascade	87/5425	257/23174	8.73658e-05	0.000687731	0.000419037	Tpd52l1/Tiam1/Map3k20/Mapk13/Map2k1/Igf1r/Mmp8/Nphs1/Cdc42/Emc10/Trpv4/Map3k4/Sash1/Mapkapk2/Traf4/Sfrp5/Map2k3/Flt4/Mapk9/Map3k3/Ern1/Mink1/Syk/Hmgcr/F2rl1/Wnt5a/Tnfsf11/Dab2/Stk3/Fgf12/Vegfa/Cbs/Mapk8ip3/Hdac3/Hras/Cops5/Map4k4/Vangl2/Fcgr2b/Zeb2/Mapk8ip1/Bmp2/Ptpn1/Pdcd10/Dnaja1/Prdx1/Hsph1/Klhdc10/Rps3/Pak1/Pycard/Nox1/Sh3rf1/Kars/Tirap/Cryab/Dixdc1/Trib1/Ephb1/Trf/Map2k4/Arhgef5/Hacd3/Map2k2…	87
GO:0050434	GO:0050434	positive regulation of viral transcription	13/5425	20/23174	8.84936e-05	0.000695735	0.000423914	Smarcb1/Hpn/Sp1/Tfap4/Pfn1/Taf11/Nucks1/Lef1/Smarca4/Ctdp1/Jun/Ep300/Rrp1b	13
GO:1901800	GO:1901800	positive regulation of proteasomal protein catabolic process	41/5425	101/23174	8.9099e-05	0.000699617	0.000426279	Bcap31/Rad23a/Sgta/Ubqln1/Sirt2/Mdm2/Mapk9/Rack1/Trib2/Sumo2/Dab2/Csnk1e/Gsk3b/Bag6/Csnk1a1/Il33/Csnk1d/Arih1/Smad7/Sumo1/Aurka/Gba/Vcp/Plk3/Edem1/Atg7/Plk1/Fbxo22/Gclc/Trib1/Trib3/Lrrk2/Socs5/Usp5/Cop1/Zfand2a/Gsk3a/Rnf14/Rnf217/Hspbp1/Arih2	41
GO:0006921	GO:0006921	cellular component disassembly involved in execution phase of apoptosis	17/5425	30/23174	8.94932e-05	0.000701833	0.000427629	Endog/Cdk5rap3/Top2a/Acin1/Sharpin/Hsf1/Dnase1l3/Bok/Nmnat1/Aifm1/Exog/Cdkn2a/Cd24a/Foxl2/Gper1/Dedd2/Blcap	17
GO:0046467	GO:0046467	membrane lipid biosynthetic process	45/5425	114/23174	9.21124e-05	0.000721365	0.00043953	Pemt/Smpd4/Elovl1/Kdsr/Pigl/Cers2/Pigt/B4galt5/Smpd2/Sptlc2/Pigh/Sptlc1/Gpaa1/B3gnt5/Cers5/Pigx/Pigf/Ormdl2/St8sia2/Ormdl1/Dpm2/St6galnac6/Gba/P2rx7/Atg7/Acer3/St3gal4/Elovl4/Elovl5/Hacd3/B3galt2/Hacd2/Degs1/Sccpdh/Elovl6/Pla2g6/Pigz/A4galt/Pigm/B4galt3/St8sia3/Sphk2/Fam57b/Sphk1/Cerkl	45
GO:0043954	GO:0043954	cellular component maintenance	27/5425	58/23174	9.24443e-05	0.000721365	0.00043953	Itga3/Supt6/Igf1r/Homer1/Hspa8/Fyn/Supv3l1/F2rl1/Mtss1/Csf1r/Abl2/Fcgr2b/Rassf8/Cttn/Vps35/Tanc1/Zmynd8/Dgkz/Inava/Arf6/Camsap3/C1ql1/Tprn/Chchd10/Cfl1/Mpz/Afdn	27
GO:0045806	GO:0045806	negative regulation of endocytosis	27/5425	58/23174	9.24443e-05	0.000721365	0.00043953	Unc119/Tgfb1/Ankrd13d/Cav1/Pacsin2/Snx3/Rack1/Dlg4/Fcgr2b/Pacsin3/Snph/Tlr2/Atg7/Sh3gl3/Csk/Snx33/Cd300a/Abca7/Sirpa/Atg5/Pacsin1/Scamp5/Cd300lf/Lgals3/Epha3/Syt11/Lrrtm2	27
GO:0046605	GO:0046605	regulation of centrosome cycle	27/5425	58/23174	9.24443e-05	0.000721365	0.00043953	Kat2b/Chordc1/Ranbp1/Rbm14/Kif11/Mdm1/Xpo1/Kat2a/Xrcc3/Poc1a/Cep192/Plk4/Nsfl1c/Chmp5/Dync1li1/Pdcd6ip/Chmp2a/Mcph1/Gen1/Chmp3/Npm1/Alms1/Ccnf/Cep76/Cep295nl/Kifc1/Chmp1b	27
GO:0051402	GO:0051402	neuron apoptotic process	97/5425	293/23174	9.32666e-05	0.000726593	0.000442715	Ngfr/Dnajc5/Nqo1/Fam162a/Akt2/Prdx2/Hmox1/Ube2m/Snx6/Cdc42/Bcl2l1/Rhoa/Crlf1/Birc5/Pigt/Arrb1/Fyn/Unc5b/Cdc34/Btg2/Esr2/Tfap2a/Xrcc4/Nefl/Gsk3b/Sod1/Nfatc4/Tnfrsf21/Hsp90ab1/Vegfa/Glp1r/Ralbp1/Msh2/Hdac3/Pmaip1/Prdx3/Agap2/Adam8/Hras/Hspd1/Bok/Hdac4/Parp1/Slc30a10/Optn/Barhl1/Nr4a2/Tyro3/Pik3ca/Ngf/Epha7/Bag1/Hdac1/Casp9/Nmnat1/Kdm2b/Cit/Hsph1/Chl1/Kras/Coro1a/Nono/G6pdx/Star/Casp3/Mt1/Nae1/Aars/…	97
GO:0009743	GO:0009743	response to carbohydrate	70/5425	198/23174	9.33462e-05	0.000726593	0.000442715	Smarcb1/Rac1/Tiam1/Eif2b5/Eif2b2/Mapk13/Igf1r/Cdt1/Dynll1/Birc5/Arrb1/Pfkl/Ppp2ca/Rack1/Srebf1/Fkbp1b/Hnf1b/Ern1/Nr1d1/Hmgcr/Ppp3cb/Adcy5/Tra2b/C1qtnf12/Rps6ka2/Glp1r/Smad2/Grk2/Lrp5/Klf7/Map4k4/Ptprn/Glul/Mpc2/Pik3ca/Eif2b3/Nadk/Eif2b4/Eif2b1/Aacs/Hnf1a/Atg7/Pde3b/Cdk16/Casp3/Smarca4/Ucp2/Ogt/Piwil4/Foxa2/Icam1/Slc9b2/Egr1/Kat7/Pla2g6/Kcnb1/Prkaa1/Prkca/Jagn1/Rab11fip5/Prkcb/Brsk2/Gper1/Ep300/Pt…	70
GO:0002793	GO:0002793	positive regulation of peptide secretion	107/5425	329/23174	9.389e-05	0.000729919	0.000444742	Myo18a/Rac1/Ppard/Tgfb1/Irf3/Mmp8/Ptbp1/Dynll1/Hyal2/Trpv4/Cd34/Arrb1/Havcr2/Syk/Glrx/F2rl1/Glud1/Ppp3cb/Wnt5a/Tnfsf11/Golph3/Il1rap/Ifnar1/Clec4n/C1qtnf12/Glp1r/Tslp/Csf1r/Ankrd1/Il33/Frmd8/Oga/Hspd1/Il1rl1/Htr2b/Ncl/Capn10/Glul/Mpc2/Abl2/Abl1/Hc/Ppid/Cd2/Tlr2/Aimp1/Fgr/Nadk/Tnfrsf4/Glmn/Psmd9/P2rx7/Aacs/Atg7/Gipr/Pycard/Arhgef7/Vps35/Kars/Lrrfip2/Nlrp3/Pfkm/Mif/Lif/Nkx6-1/Adrb1/Cd276/Ptpn23/Lrr…	107
GO:0050900	GO:0050900	leukocyte migration	110/5425	340/23174	9.57546e-05	0.000743492	0.000453012	Pdgfb/Itgb7/Il16/Rac1/Tgfb1/Myo9b/Zp3/Wdr1/Cdc42/Rhoa/Rarres2/Bcr/Mcoln2/Trpv4/Itga2/Eps8/Cd34/Abr/Mmp9/C1qbp/Stk10/Rtn4/Mmp28/Itgb3/Pecam1/Nup85/Syk/Cxcl14/F2rl1/Wnt5a/Tnfsf11/Golph3/Ripk3/Cd200/Akirin1/Ccl25/Pla2g7/Vegfa/Cd74/Il33/Capn1/Adam8/Podxl/Ccr1/Itgb1/Gpr35/Sele/Hc/Itga4/Itga6/Tlr2/Aimp1/Ecm1/Pde4b/Bst1/Spp1/Cxcl3/Cxcl1/Flt1/Cd9/Coro1a/Pycard/Swap70/Msn/Ednra/Kars/Tirap/Slc37a4/Dapk2/Mi…	110
GO:0000289	GO:0000289	nuclear-transcribed mRNA poly(A) tail shortening	15/5425	25/23174	9.5876e-05	0.000743513	0.000453025	Btg2/Samd4/Pabpc1/Noct/Tnrc6c/Cnot7/Tent4a/Cnot6l/Cnot1/Ago2/Tob1/Zfp36/Tnrc6a/Polr2g/Samd4b	15
GO:0019079	GO:0019079	viral genome replication	44/5425	111/23174	9.76879e-05	0.000756628	0.000461016	Ddx3x/Smarcb1/Rad23a/Pkn2/Srpk1/Trim28/Hspa8/Slpi/Ddx5/Top2a/Pabpc1/Tarbp2/Vapa/Fam111a/Ddb1/Banf1/Grk2/Ifitm1/Atg16l1/Nr5a2/Nucks1/Stom/Notch1/Ppid/Vcp/Ppie/Atg7/Cnot7/Ilf3/Ppib/Fbxl2/Hacd3/Larp1/Mavs/Atg5/Stau1/Pde12/Pcbp1/Vapb/Ppih/Trim38/Ppia/Trim6/Mphosph8	44
GO:0051154	GO:0051154	negative regulation of striated muscle cell differentiation	21/5425	41/23174	0.000100091	0.000774282	0.000471773	Daxx/Dll1/Yy1/Tomm70a/Pi16/Hdac3/Ankrd2/Cflar/Hdac4/Rgs2/Notch1/Bmp2/Ybx1/Ezh2/Bhlhe41/Pak1/G6pdx/Ctdp1/Msx1/Sox6/Gsk3a	21
GO:0042593	GO:0042593	glucose homeostasis	89/5425	265/23174	0.000100503	0.000776514	0.000473132	Ngfr/Hk2/Smarcb1/Rac1/Tiam1/Stk11/Stat3/Map2k1/Igf1r/Dynll1/Trpv4/Birc5/Arrb1/Appl2/Ppp2ca/Rack1/Fkbp1b/Pomc/Ern1/Nr1d1/Pygl/Ptch1/Hmgcr/Ppp3cb/Adcy5/Tra2b/Fam3b/C1qtnf12/Ptpn2/Grk2/Lrp5/Aspscr1/Nmb/Klf7/Map4k4/Ptprn/Nucks1/Adipor1/Mpc2/Pik3ca/Crtc2/Nadk/Ncor2/Aacs/Hnf1a/Adipor2/Atg7/Pde3b/Cdk16/Slc37a4/Smarca4/Slc16a1/Pfkm/Ucp2/Ogt/Cacna1a/Sirt6/Gpi1/Mbd5/Piwil4/Hk1/Foxa2/Icam1/Vgf/Slc9b2/Foxk2/…	89
GO:0001889	GO:0001889	liver development	47/5425	121/23174	0.000103452	0.000798317	0.000486417	Sox9/Hpn/Sp1/Vwf/Prkcsh/Rps6ka1/Cul3/Hmox1/Ezh1/Sec63/Rtn4/Hnf1b/Ptcd2/Plau/Hes1/Rela/Hhex/Gli1/Cflar/Notch1/Frzb/Aurka/Pik3ca/Notch2/Aacs/Hnf1a/Ezh2/Atg7/Mki67/Fgl1/Smarca4/Pkm/Upb1/Rhbdd3/Pkd2/Nodal/Jarid2/Hlx/Icmt/Cited2/Ccdc40/Zmpste24/Arf6/Cdkn2a/Onecut2/Jun/Ccnd1	47
GO:0031589	GO:0031589	cell-substrate adhesion	109/5425	337/23174	0.000103956	0.000801217	0.000488184	Acvrl1/Itga5/Itgb7/Itga3/Jup/Rac1/Vwf/Ppard/Tiam1/Col5a3/Col26a1/Coro1c/Arpc2/Rhoa/Mertk/Itga2/Srf/Sdc4/C1qbp/Itgb3/Pecam1/Mink1/Carmil1/Gcnt2/Rasa1/Nid2/Plau/Dab2/Has2/Parvb/Emp2/Bcl6/Gsk3b/Ccl25/Smoc2/Tnfrsf12a/Vegfa/Emilin2/Vwa2/Cd63/Adam8/Mkln1/Itgb1/Map4k4/Ppm1f/Fn1/Lamc2/Ddr2/Abl1/Notch1/Itga4/Itgav/Itga6/Hsd17b12/Tyro3/Adam15/Pdpn/Vamp3/Bst1/Spp1/Pxn/Epha1/Zyx/Coro1a/Cttn/Arhgap6/Cdh13/Ple…	109
GO:0007229	GO:0007229	integrin-mediated signaling pathway	37/5425	89/23174	0.00010715	0.000824818	0.000502564	Itga5/Timp1/Itgb7/Itga3/Cul3/Gab2/Rhoa/Itga2/Itgb3/Fut8/Syk/Dab2/Emp2/Lama3/Itga7/Cd63/Itgb1/Abl1/Itga4/Itgav/Itga6/Adam15/Fgr/Pxn/Zyx/Lat/Vav3/Ctnna1/Sema7a/Rcc2/Ptpn11/Arhgap35/Ptk2b/Itgb1bp1/Phactr4/Mpig6b/Itga10	37
GO:0031667	GO:0031667	response to nutrient levels	118/5425	370/23174	0.000107537	0.000826785	0.000503763	Pemt/Folr1/Angptl4/Dgkq/Igf1r/Atp5g1/Nuak2/Cad/Trpv4/Sirt2/Hnrnpl/Srf/Nfe2l2/Wnt9b/Gabarap/Cd68/Lrp11/Fyn/Hsp90b1/Appl2/Nprl3/Castor1/Srebf1/Pomc/Eif2s1/Dnajc15/Adsl/Srebf2/Plec/Sod1/Cbs/Dsc2/Lars/Wdr45b/Rptor/Capn10/Atg4b/Pik3c2b/Glul/Usf1/Ahcy/Map1lc3a/Tbl1xr1/Gba/Bcl10/Asph/Rragd/Sgip1/Slc2a1/Spp1/Eif2b1/P2rx7/Aacs/Wipi2/Eif2ak1/Gdf3/Atg7/Ryr1/Nucb2/Eif4ebp1/Eif2ak3/Wdr59/Ldlr/Bckdhb/Fbxo22/Cc…	118
GO:0048659	GO:0048659	smooth muscle cell proliferation	61/5425	168/23174	0.000108871	0.000834987	0.00050876	Gnai3/Pdgfb/Ppard/Cdkn1b/Foxj2/Ndrg2/Hmox1/Igf1r/Cav1/Itga2/Mmp9/Ddx39b/Mdm2/Itgb3/Ern1/Esr2/Hmgcr/Bmpr1a/Fgf9/Myc/Xrcc6/Gsk3b/Vegfa/Ralbp1/Hbegf/Grk2/Sf1/Xrcc5/Hdac4/Pik3ca/Il6ra/Orc1/Nos3/Ctnnbip1/Mfn2/Ereg/Pak1/Nox1/Ednra/Cdh13/Ptgs2/Trib1/Gnai2/Abcc4/Apln/Egr1/Rbpj/Shc1/Ptgir/S1pr1/Nqo2/Prkca/Jun/Gper1/Skp2/Trp53/Calcrl/Irak4/Zfp143/Map3k5/Ang	61
GO:0051100	GO:0051100	negative regulation of binding	61/5425	168/23174	0.000108871	0.000834987	0.00050876	Lhx2/Pdgfb/Pex19/Ruvbl2/Hmox1/Tfap4/Cav1/Slpi/Sumo3/Hspa4/Ace/Aurkb/Eif2s1/Gtpbp4/Msx2/Habp4/Hnrnpk/Dab2/Myc/Csnk1e/Gsk3b/Sympk/Nfatc4/Efhb/Gnl3l/Eif4a3/Sumo1/Itga4/E2f1/Aurka/Lef1/Adam15/Zfp593/Pex14/Ctnnbip1/Crmp1/Eif2b4/Rest/Tfip11/Eif2b1/Actb/Zfp90/Pin1/Tdg/Lrrk2/Ripor1/Btaf1/Wapl/Disc1/Cdkn2a/Msx1/Nog/Tmc8/Jun/Ilrun/Dtnbp1/Zfp462/Itgb1bp1/Mapk3/Rgma/Wfikkn1	61
GO:0019363	GO:0019363	pyridine nucleotide biosynthetic process	42/5425	105/23174	0.000109444	0.000836521	0.000509695	Hk2/Ier3/Stat3/Eno2/Pgam1/Aldoc/Ddit4/Pfkl/Ogdh/Pgam2/Pfkp/Nadk2/Myc/Tpi1/Adpgk/Hdac4/Myog/Mtch2/Eif6/Gale/Nmnat1/Nadk/P2rx7/Qprt/Aldoa/G6pdx/Pkm/Mpi/Pfkm/Mif/Ogt/Sirt6/Gpi1/Hk1/Tigar/Foxk2/Nmnat2/Prkaa1/Gapdh/Eno1b/Trp53/Pgk1	42
GO:0006378	GO:0006378	mRNA polyadenylation	22/5425	44/23174	0.000109471	0.000836521	0.000509695	Supt5/Aplp1/Cdk9/Ccnt1/Papola/Hsf1/Sympk/Nelfe/Wdr33/Cpeb1/Cdc73/Clp1/Ssu72/Fip1l1/Cstf2/Cpsf1/Virma/Leo1/Scaf8/Cpsf3/Cpsf6/Tut1	22
GO:0070849	GO:0070849	response to epidermal growth factor	22/5425	44/23174	0.000109471	0.000836521	0.000509695	Sox9/Snx6/Arpc2/Git1/Plcg1/Rasa1/Dab2/Grk2/Pde8a/Ncl/Ptpn12/Zpr1/Cbl/Bag4/Eef1a1/Mars/Ptpn11/Zfp36/Zfp36l2/Cfl1/Mapk3/Mapk1	22
GO:0030522	GO:0030522	intracellular receptor signaling pathway	70/5425	199/23174	0.000111408	0.00085013	0.000517987	Daxx/Ppp5c/Stat3/Phb2/Ufd1/Rhoa/Arid1a/Ube2i/Aldh1a3/Rxrg/Rxra/Ptgis/C1qbp/Ywhah/Rwdd1/Prmt2/Ddx5/Esr2/Akr1c18/Dab2/Lbh/Tmem173/Rela/Cnot9/Parp1/Esrrg/Ufm1/Dnaja1/Pum1/Hdac1/Gpatch3/Ncor2/Ezh2/Fkbp4/Stard10/Pak1/Ctbp2/Ufsp2/Smarca4/Rora/Foxh1/Ppargc1b/Wbp2/Cnot1/Nodal/Ubr5/Mavs/Phb/Nploc4/Cited2/Inava/Asxl1/Otulin/Tgif1/Trim16/Kmt2d/Zfp366/Cyp2j6/Kdm3a/Gper1/Skp2/Ep300/Arntl/Ankrd17/Ntrk2/Hmga2/R…	70
GO:0006096	GO:0006096	glycolytic process	36/5425	86/23174	0.000111524	0.00085013	0.000517987	Hk2/Ier3/Stat3/Eno2/Pgam1/Aldoc/Ddit4/Pfkl/Ogdh/Pgam2/Pfkp/Myc/Tpi1/Adpgk/Hdac4/Myog/Mtch2/Eif6/Gale/P2rx7/Aldoa/Pkm/Mpi/Pfkm/Mif/Ogt/Sirt6/Gpi1/Hk1/Tigar/Foxk2/Prkaa1/Gapdh/Eno1b/Trp53/Pgk1	36
GO:1902115	GO:1902115	regulation of organelle assembly	72/5425	206/23174	0.000112734	0.000858312	0.000522972	Kat2b/Arpc2/Rbm14/Hap1/Rhoa/Vdac3/Dynll1/Fuz/Tsg101/Rnf5/Sdc4/Pip4k2b/Phf23/G3bp1/Dync1h1/Csf2/Mdm1/Nprl3/Mapk9/Drg1/Kat2a/Numb/Tbc1d7/Il1rap/Cep192/Rab1b/Smc3/Pip4k2c/Nptx1/Arhgef9/Plk4/Sdccag8/Pip4k2a/Odf2/Entr1/Arhgef2/Chmp5/Rnf4/G3bp2/Rabep2/Plk1/Pqbp1/Msn/Ccsap/Fez1/Vps11/Kif9/Pdcd6ip/Atxn2l/Dnm2/Arhgef5/Chmp2a/Cnot6l/Lrrk2/Cnot1/Atg5/Hnrnpu/Smc1a/Gap43/Smcr8/Adamts16/Prkaa1/Tbc1d30/Ep300/Np…	72
GO:0007050	GO:0007050	cell cycle arrest	52/5425	138/23174	0.000115533	0.000876864	0.000534276	Tgfb1/Med25/Cdkn1b/Stk11/Map3k20/Map2k1/Tfap4/Cdk4/Cdk9/Tbrg1/Tsg101/Irf1/Mdm2/Prr11/Ern1/Fgf10/Myc/Mtbp/Hsp90ab1/Msh2/Bin1/Uhrf2/Hras/Myog/Uhmk1/Ak1/Notch1/Notch2/Cdkn2c/Slc25a33/Ppm1g/Gas2/Cdc14b/Mif/Gadd45gip1/Pkd2/Brinp3/Sde2/Mcph1/Mybbp1a/Foxo4/Cdkn2a/AY074887/Cradd/Gper1/Cgrrf1/Trp53/Ccnd1/Rpl23/Cdkn2b/Sox2/Sox4	52
GO:0016052	GO:0016052	carbohydrate catabolic process	52/5425	138/23174	0.000115533	0.000876864	0.000534276	Hk2/Ier3/Stat3/Eno2/Pgam1/Ppp1cb/Hsd11b1/Aldoc/Ddit4/Pfkl/Ogdh/Pgam2/Pygl/Pfkp/Myc/Tpi1/Lrp5/Adpgk/Gusb/Nudt5/Rpe/Hdac4/Myog/Mtch2/Eif6/Gale/Akr1a1/Pgd/Pgm2/Scarb2/P2rx7/Aldoa/Pkm/Mpi/Pygb/Pfkm/Mif/Ogt/Sirt6/Adrb1/Gpi1/Hk1/Tigar/Foxk2/Ppp1ca/Glb1/Prkaa1/Gapdh/Eno1b/Trp53/Pgk1/Ldha	52
GO:1905477	GO:1905477	positive regulation of protein localization to membrane	41/5425	102/23174	0.00011559	0.000876864	0.000534276	Itga3/Tgfb1/Akt2/Rab11a/Arpc2/Epha2/Stac2/Myo1c/Fyn/Rack1/Pmaip1/Hras/Itgb1/Myo5b/Actr3/Stom/Snx27/Rer1/C2cd5/Pdcd5/Pak1/Rangrf/Myo5a/Ccl2/Cnpy4/Mesd/Cnst/Ppp1r9b/Stac3/Wnk3/Stx3/Ssh1/Arf6/Lgals3/Kcnb1/Mtcl1/Epha3/Gper1/Itgb1bp1/Ank3/Rhog	41
GO:0016074	GO:0016074	snoRNA metabolic process	5425-12-01	18/23174	0.000116738	0.000883522	0.000538333	Exosc10/Nop10/Gar1/Exosc3/Dkc1/Exosc4/Tent4a/Rnf113a1/Exosc2/Fbl/Exosc5/Rnf113a2	12
GO:0033500	GO:0033500	carbohydrate homeostasis	89/5425	266/23174	0.00011675	0.000883522	0.000538333	Ngfr/Hk2/Smarcb1/Rac1/Tiam1/Stk11/Stat3/Map2k1/Igf1r/Dynll1/Trpv4/Birc5/Arrb1/Appl2/Ppp2ca/Rack1/Fkbp1b/Pomc/Ern1/Nr1d1/Pygl/Ptch1/Hmgcr/Ppp3cb/Adcy5/Tra2b/Fam3b/C1qtnf12/Ptpn2/Grk2/Lrp5/Aspscr1/Nmb/Klf7/Map4k4/Ptprn/Nucks1/Adipor1/Mpc2/Pik3ca/Crtc2/Nadk/Ncor2/Aacs/Hnf1a/Adipor2/Atg7/Pde3b/Cdk16/Slc37a4/Smarca4/Slc16a1/Pfkm/Ucp2/Ogt/Cacna1a/Sirt6/Gpi1/Mbd5/Piwil4/Hk1/Foxa2/Icam1/Vgf/Slc9b2/Foxk2/…	89
GO:0031050	GO:0031050	dsRNA processing	23/5425	47/23174	0.000117205	0.000884829	0.000539129	Tgfb1/Map2k1/Ddx5/Mettl3/Drosha/Zc3h7b/Dgcr8/Tarbp2/Pum1/Ppp1r8/Ncor2/Rbm3/Map2k2/Ago2/Srrt/Bcdin3d/Spout1/Zc3h10/Zmpste24/Snip1/Trp53/Nr2f1/Trim71	23
GO:0070918	GO:0070918	production of small RNA involved in gene silencing by RNA	23/5425	47/23174	0.000117205	0.000884829	0.000539129	Tgfb1/Map2k1/Ddx5/Mettl3/Drosha/Zc3h7b/Dgcr8/Tarbp2/Pum1/Ppp1r8/Ncor2/Rbm3/Map2k2/Ago2/Srrt/Bcdin3d/Spout1/Zc3h10/Zmpste24/Snip1/Trp53/Nr2f1/Trim71	23
GO:0051224	GO:0051224	negative regulation of protein transport	71/5425	203/23174	0.000122271	0.00092196	0.000561753	Cyp51/Rab23/Ube2g2/Chp1/Gdi1/Cd34/Akap1/Snx3/Pfkl/Ppp2ca/Srebf1/Fkbp1b/Arg2/Trim27/Hmgcr/F2rl1/Dph3/Rangap1/Cd200/Tnfrsf21/Ndfip1/Hdac3/Il33/Rptor/Klf7/Il1r2/Map4k4/Ppm1f/Fn1/Parp1/Anxa5/Ube2j1/Txn1/Hdac1/Cptp/Tnfrsf4/Rest/Psmd9/Sirt4/Erp29/Pde3b/Bag3/Wwp2/Csk/Nlrp3/Bmp8a/Ucp2/Ogt/Pkig/Midn/Lrrk2/Ppp1r11/Inhbb/Bag4/Ubr5/Foxp3/Kcne1/Ptpn11/Insig1/Snx12/Kcnb1/Jagn1/Rab11fip5/Ndfip2/Ffar4/Adtrp/Itgb…	71
GO:1901861	GO:1901861	regulation of muscle tissue development	64/5425	179/23174	0.000125632	0.000946168	0.000576503	Tgfb1/Usp19/Rbfox1/Dll1/Sirt2/Ddx39b/Cdk1/Ddx5/Kat2a/Sav1/Yy1/Hmgcr/Bmpr1a/Fgf9/Hdac7/Tomm70a/Gsk3b/Akirin1/Pi16/Luc7l/Uqcc2/Hdac3/Megf10/Tll2/Gli1/Hdac4/Rgs2/Myog/Cenpf/Notch1/Bmp2/Nras/Lef1/Ybx3/Pak1/Fgf3/G6pdx/Pin1/Fbxo22/Ephb1/S100b/Ctdp1/Gpc1/Six4/Adrb1/Kcnk2/Rbm24/Jarid2/Rbpj/Cited2/Sox15/Ccnb1/Nog/Prkaa1/Gja1/Sox6/Mapk11/Mapk14/Ep300/Arntl/Gsk3a/Naca/Mapk1/Grem1	64
GO:0031063	GO:0031063	regulation of histone deacetylation	16/5425	28/23174	0.000126131	0.000948786	0.000578098	Tgfb1/Tada2a/Srebf1/Lpin1/Bcl6/Vegfa/Zbtb7b/Lrrk2/Ctbp1/Foxp3/Prkd2/Tada3/Sphk2/Znhit1/Trp53/Ing2	16
GO:0007033	GO:0007033	vacuole organization	59/5425	162/23174	0.000127016	0.000952336	0.000580262	Rab23/Ubqln1/Rnf5/Hspa8/Pip4k2b/Gabarap/Phf23/Nprl3/Pacs2/Cln5/Laptm4b/Tfeb/Atp6v0c/Tmem173/Rab1b/Wdr45b/Pip4k2c/Atg4b/Atg16l1/Pik3c2b/Pip4k2a/Rab14/Vps16/Nsfl1c/Map1lc3a/Gba/Chmp5/Stx12/Mfn2/P2rx7/Tmem106b/Wipi2/Atg7/Coro1a/Lamtor1/Bag3/Rab20/Vps35/Fez1/Vps11/Anxa2/Atg12/Vps18/Gnptab/Lrrk2/Atp13a2/Atg101/Atg14/Atg5/Atg9b/Ambra1/Atg2b/Hps4/Tmem41b/Smcr8/Tmem199/Hook2/Rufy4/Rab7	59
GO:0006458	GO:0006458	'de novo' protein folding	19/5425	36/23174	0.000127059	0.000952336	0.000580262	Dnajb1/Dnajc7/Hspa8/Dnajb12/Ero1l/St13/Hspa9/Cd74/Hspd1/Tor1b/Tor1a/Bag1/Hsph1/Cct2/Chchd4/H2-DMa/Ptges3/Hspe1/Hspa14	19
GO:0070528	GO:0070528	protein kinase C signaling	19/5425	36/23174	0.000127059	0.000952336	0.000580262	Pdgfb/Sez6/Dgkq/Arpc2/Cd40/Flt4/Wnt5a/Vegfa/Ankrd1/Coro1b/Htr2b/Capzb/Adgrg1/Pla2g6/Adra1a/Gpd1l/Sphk2/Sez6l/Myadm	19
GO:0099072	GO:0099072	regulation of postsynaptic membrane neurotransmitter receptor levels	39/5425	96/23174	0.000128291	0.000960419	0.000585187	Grasp/Rab11a/Map2k1/Hap1/Git1/Sirt2/Eps8/Itgb3/Ywhae/Dlg4/Numb/Scrib/Gsk3b/Ap2m1/Hras/Nptx1/Dnm1/Snap25/Snap23/Eps15/Nsg1/Gripap1/Vps35/Dnm2/Ppp3r1/Grip1/Ap2b1/Drd5/Dag1/Clstn1/Pacsin1/Stx3/Gsg1l/Shisa6/Adam10/Usp46/Nptx2/Flot2/Rap1a	39
GO:0022408	GO:0022408	negative regulation of cell-cell adhesion	66/5425	186/23174	0.000128603	0.000961607	0.00058591	Mapk7/Tgfb1/Map2k1/Cd44/Prdx2/Trpv4/Tnr/Pdcd1lg2/Sdc4/Irf1/Peli1/Havcr2/Prkar1a/Arg2/Gtpbp4/Bcl6/Cblb/Ccl25/Tnfrsf21/Vegfa/Ndfip1/Ptpn2/Cd74/Adam8/Podxl/Smad7/Ppm1f/Abl2/Abl1/Bmp2/Lef1/Zbtb7b/Glmn/Mad1l1/Dtx1/Gpnmb/Cd9/Swap70/Fgl1/Casp3/Cbfb/Ubash3b/Foxj1/Skint2/Cd300a/Cd276/Socs5/Hlx/Foxp3/Pla2g2d/Sh2b3/Il20rb/Cdkn2a/Epcam/Cd24a/Lgals3/Spn/Zfp608/Adtrp/Gstp1/Myadm/Spint2/Cd80/Ass1/Nrarp/Zfp703	66
GO:0051851	GO:0051851	modification by host of symbiont morphology or physiology	31/5425	71/23174	0.000129335	0.000965924	0.000588541	Cav2/Smarcb1/Hpn/Sp1/Psmc3/Aqp1/Tfap4/Hspa8/F2rl1/Vapa/Taf11/Smc3/Nucks1/Stom/Lef1/Hdac1/Rest/Cxcl1/Smarca4/Anxa2/Ppib/Fbxl2/Ctdp1/Camp/Tardbp/Jun/Vapb/Ep300/Cfl1/Gapdh/Rrp1b	31
GO:0035019	GO:0035019	somatic stem cell population maintenance	26/5425	56/23174	0.000130914	0.000976554	0.000595017	Sox9/Vps72/Wnt9b/Hnf1b/Fgf10/Hes1/Lbh/Six2/Pou5f1/Lrp5/Vangl2/Tfap2c/Ski/Rest/Kat6a/Sall1/Klf10/Rbpj/Prdm16/Cdkn2a/Zfp36l2/Nog/Hmga2/Zhx2/Sox2/Sox4	26
GO:0006612	GO:0006612	protein targeting to membrane	43/5425	109/23174	0.000132547	0.000984421	0.000599811	Folr1/Zdhhc4/Pex19/Akt2/Sgta/Arpc2/Gdi1/Zdhhc12/Golga7/Myo1c/Sec63/Fyn/Oga/Hras/Zdhhc3/Pard3/Sec61a2/Actr3/Stom/Pex16/Sec61a1/C2cd5/Arl6ip1/Pak1/Srpr/Micall1/Ogt/Zdhhc14/Ccl2/Srp72/Zdhhc9/Zdhhc18/Kcne1/Adora1/Golga7b/Dusp18/Kcnb1/Mtcl1/Asna1/Itgb1bp1/Rab3ip/Vps37b/Ank3	43
GO:0048259	GO:0048259	regulation of receptor-mediated endocytosis	43/5425	109/23174	0.000132547	0.000984421	0.000599811	Unc119/Ankrd13d/Hap1/Sirt2/Arrb1/Rab21/Itgb3/Dlg4/Numb/Syk/Hnrnpk/Dab2/Scrib/Ap2m1/Vegfa/Cd63/Mkln1/Pard3/Smap1/Sele/Sgip1/Sh3gl3/Ptpn5/Anxa2/Trf/Dnm2/Ppp3r1/Nsf/Plcg2/Cbl/Apln/Serpine1/Hip1/Pacsin1/Gsg1l/Prkca/Usp46/Dtnbp1/Ap2a1/Syt11/Lrrtm2/Grem1/Synj2bp	43
GO:0072525	GO:0072525	pyridine-containing compound biosynthetic process	43/5425	109/23174	0.000132547	0.000984421	0.000599811	Hk2/Ier3/Stat3/Eno2/Pgam1/Aldoc/Ddit4/Pfkl/Ogdh/Pgam2/Pfkp/Nadk2/Myc/Tpi1/Adpgk/Hdac4/Myog/Mtch2/Eif6/Gale/Nmnat1/Nadk/P2rx7/Qprt/Aldoa/G6pdx/Pkm/Mpi/Pdxk/Pfkm/Mif/Ogt/Sirt6/Gpi1/Hk1/Tigar/Foxk2/Nmnat2/Prkaa1/Gapdh/Eno1b/Trp53/Pgk1	43
GO:0045943	GO:0045943	positive regulation of transcription by RNA polymerase I	14/5425	23/23174	0.000132597	0.000984421	0.000599811	Smarcb1/Pwp1/Ippk/Wdr75/Ncl/Rasl11a/Eif2ak3/Smarca4/Mars/Ppp1r15a/Dhx33/Wdr43/Utp15/Heatr1	14
GO:0060828	GO:0060828	regulation of canonical Wnt signaling pathway	76/5425	221/23174	0.000134389	0.000996549	0.000607201	Sox9/Ddx3x/Pfdn5/Folr1/Stk11/Csnk1g2/Ruvbl2/Cav1/Fuz/Prdm15/Stk4/G3bp1/Sfrp5/Ube2b/Kremen1/Slc9a3r1/Ppm1a/Fgf10/Fgf9/Wnt5a/Dab2/Stk3/Csnk1e/Gsk3b/Pou5f1/Csnk1a1/Sdhaf2/Tnks2/Csnk1d/Gli1/Jade1/Lmx1a/Notch1/Frzb/Gid8/Tbl1xr1/Wwtr1/Dkk2/Invs/Vcp/Hdac1/Ruvbl1/Dkkl1/Fam53b/Vps35/Pin1/Csnk1g1/Tbx18/Sox10/Ccar2/Lrrk2/Ubr5/Egr1/Rbpj/Nphp4/Ankrd6/Daam2/Gskip/Tmem88/Otulin/Nog/Rspo2/Mapk14/Chd8/Shisa6/Arnt…	76
GO:0002262	GO:0002262	myeloid cell homeostasis	63/5425	176/23174	0.000135982	0.00100717	0.000613669	Acvr1b/Hoxb6/Sp1/Stat3/Stat5a/Cd44/Hmox1/Ampd3/Pknox1/Mertk/Srf/Dyrk3/Mthfd1/Tmem14c/Smad5/Bcl6/Sod1/Vegfa/Hspa9/Ptpn2/Smap1/Fcgr2b/Fam210b/Slc7a11/Ptbp3/Pde4b/Prdx1/Rhd/Ercc2/G6pdx/Ank1/Casp3/Slc37a4/Smarca4/Slc25a38/Lmo2/Ankrd54/Ccl2/Gpi1/Itpkb/Foxp3/Cited2/Pik3cd/Setd1a/Sh2b3/Zfp36/Hcar2/Cd24a/Sox6/Klf13/Adam17/Mapk14/Atpif1/Klf2/Cebpg/Jmjd6/Bak1/Tmod3/Rps17/Flvcr1/Lyar/Mpig6b/Prmt1	63
GO:0003002	GO:0003002	regionalization	118/5425	372/23174	0.000137769	0.00101829	0.00062045	Scmh1/Wnt3/Lhx2/Hoxb6/Meox1/Tulp3/Hoxc13/Hoxc11/Kmt2a/Rab23/Prkacb/Chrd/Fuz/Cluap1/Map3k4/Dll1/Srf/Ift52/Tbx3/Lhx1/Hoxb1/Btg2/Hnf1b/Hoxb9/Kat2a/Foxg1/Yy1/Barx1/Ptch1/Msx2/Fgf10/Bmpr1a/Wnt5a/Hoxc10/Hes1/Tra2b/Robo1/Six2/Pou5f1/Smad2/Lrp5/Hhex/Gdf11/Gli1/Ifitm1/Sf3b1/Vangl2/Nme7/Plxna2/Zeb2/Notch1/Nckap1/Bmp2/Aurka/Notch2/Lef1/Invs/Pax7/Ctnnbip1/Ski/Pds5a/Mtf2/Tmed2/Kdm2b/Lfng/Bhlhe40/Gdf3/Bhlhe41/…	118
GO:0050730	GO:0050730	regulation of peptidyl-tyrosine phosphorylation	87/5425	260/23174	0.000137809	0.00101829	0.00062045	Cav2/Lck/Pdgfb/Itga5/Unc119/Tgfb1/Stk11/Il11/Dgkq/Cd44/Cav1/Crlf1/Hyal2/Tsg101/Suz12/Cd40/Irf1/Csf2/Fyn/Prmt2/Ace/Itgb3/Pecam1/Dlg4/Sema4d/Syk/Rasa1/Fgf10/Hes1/Hsf1/Cblb/Ifnar1/Vegfa/Tslp/Hbegf/Ptpn2/Cd74/Csf1r/Gfra1/Chmp6/Itgb1/Pdgfa/Pdcl3/Abl1/Ptpn1/Hax1/Il6ra/Pdgfc/Arhgef2/Epha7/Lrp8/Hdac1/Errfi1/Bst1/Ereg/Areg/Hsph1/Cnot7/Cck/Cspg4/Mif/Cbl/Lif/Cd300a/Rap2b/Socs5/Icam1/Csf3/Cblc/Clcf1/Inpp5f/A…	87
GO:1903532	GO:1903532	positive regulation of secretion by cell	145/5425	472/23174	0.000141357	0.00104328	0.000635673	Myo18a/Rac1/Ppard/Tgfb1/Irf3/Gab2/Zp3/Mmp8/Snf8/Ptbp1/Bcl2l1/Dynll1/Hyal2/Trpv4/Tsg101/Cd34/Sdc4/Arrb1/Atp6ap1/Havcr2/Rtn4/Slc6a4/Syk/Glrx/F2rl1/Glud1/Ppp3cb/Wnt5a/Tnfsf11/Dpysl2/Dab2/Golph3/Il1rap/Ifnar1/Clec4n/C1qtnf12/Glp1r/Cacna1h/Tslp/Rab27b/Csf1r/Ankrd1/Il33/Frmd8/Grk2/Gal/Oga/Nmb/Hgs/Myo5b/Hspd1/Il1rl1/Htr2b/Ncl/Capn10/Glul/Mpc2/Abl2/Abl1/Hc/Snap25/Ntsr1/Chrna4/Ppid/Cd2/Tlr2/Aimp1/Fgr/Nadk…	145
GO:0099003	GO:0099003	vesicle-mediated transport in synapse	83/5425	246/23174	0.00014191	0.00104613	0.000637408	Sh3gl1/Rab11a/Dgkq/Bloc1s6/Hap1/Bcl2l1/Git1/Sirt2/Cyth1/Cacnb4/Gipc1/Lin7a/Itgb3/Numb/Ap3b1/Ppp3cb/Dpysl2/Scrib/Snap29/Gsk3b/Ap2m1/Prepl/Bin1/Rab27b/Cnih2/Vti1a/Myo5b/Vamp4/Kif5c/Dnm1/Tor1a/Snap25/Snap23/Chrna4/Syt6/Eps15/Stx12/Nsg1/Atp2a2/P2rx7/Actb/Erc1/Sh3gl3/Ctbp2/Ap3m2/Vps35/Syde1/P2ry2/Dnm2/Ppp3r1/Vps18/Cacna1a/Grip1/Ap2b1/Lrrk2/Nrn1/Clstn1/Pacsin1/Scamp5/Stx3/Arf6/Adra1a/Gsg1l/Cltc/Cd24a/S…	83
GO:1901998	GO:1901998	toxin transport	20/5425	39/23174	0.000142852	0.00105183	0.000640884	Cct3/Cct4/Arid1a/Atp6v0a1/Ptprg/Cct5/Cct8/Vamp4/Dnm1/Crtc2/Dnaja1/Antxr2/Cct6a/Cct7/Vps11/Cct2/Hrh2/Mtmr12/Copz1/Tcp1	20
GO:0042110	GO:0042110	T cell activation	150/5425	491/23174	0.000146604	0.0010782	0.000656948	Lck/Tcf7/Il12rb1/Tgfb1/Clptm1/Stk11/Stat3/Stat5a/Zp3/Cd44/Prdx2/Pknox1/Cav1/Rhoa/Zmiz1/Ncaph2/Srf/Nkap/Pdcd1lg2/Sdc4/Irf1/Fyn/Peli1/Havcr2/Patz1/Hs1bp3/Prkar1a/Fkbp1b/Mink1/Kat2a/Arg2/Hsp90aa1/Syk/Prelid1/Xrcc4/F2rl1/Ap3b1/Ppp3cb/Tnfsf11/Mettl3/Drosha/Ripk3/Bcl6/Hes1/Cblb/Ifnar1/Tnfrsf21/H2-Oa/Ndfip1/Ptpn2/Cd74/Adam8/Cd151/Smad7/Hspd1/Nhej1/Abl2/Apbb1ip/Abl1/Itgav/Mapk8ip1/Sla2/Cd2/Il6ra/Lef1/Zbt…	150
GO:0006757	GO:0006757	ATP generation from ADP	36/5425	87/23174	0.00014775	0.00108534	0.000661304	Hk2/Ier3/Stat3/Eno2/Pgam1/Aldoc/Ddit4/Pfkl/Ogdh/Pgam2/Pfkp/Myc/Tpi1/Adpgk/Hdac4/Myog/Mtch2/Eif6/Gale/P2rx7/Aldoa/Pkm/Mpi/Pfkm/Mif/Ogt/Sirt6/Gpi1/Hk1/Tigar/Foxk2/Prkaa1/Gapdh/Eno1b/Trp53/Pgk1	36
GO:0007498	GO:0007498	mesoderm development	45/5425	116/23174	0.00014867	0.00109083	0.000664644	Wnt3/Lhx2/Acvr1b/Epha2/Chrd/Srf/Kdm6b/Tbx3/Lhx1/Txnrd1/Ppp2ca/Prkar1a/Bmpr1a/Wnt5a/Vegfa/Six2/Pou5f1/Smad2/Mixl1/Nckap1/Lef1/Hnf1a/Gdf3/Tead2/Sall1/Irx3/Eomes/Foxh1/Poglut1/Gpi1/Foxa2/Nodal/Kdm6a/Mesd/Nup133/Cited2/Foxf1/Foxc2/Nog/Dand5/Rpl38/Zic2/Ssbp3/T/Tcf15	45
GO:0050714	GO:0050714	positive regulation of protein secretion	98/5425	300/23174	0.000150407	0.0011015	0.000671147	Myo18a/Rac1/Ppard/Tgfb1/Irf3/Mmp8/Ptbp1/Dynll1/Hyal2/Trpv4/Cd34/Arrb1/Havcr2/Syk/Glrx/F2rl1/Glud1/Ppp3cb/Wnt5a/Golph3/Il1rap/Ifnar1/Clec4n/C1qtnf12/Glp1r/Tslp/Csf1r/Ankrd1/Il33/Frmd8/Oga/Hspd1/Il1rl1/Htr2b/Ncl/Capn10/Glul/Mpc2/Abl2/Abl1/Hc/Ppid/Cd2/Tlr2/Fgr/Nadk/Tnfrsf4/Glmn/Psmd9/P2rx7/Aacs/Atg7/Gipr/Pycard/Vps35/Kars/Lrrfip2/Nlrp3/Pfkm/Mif/Nkx6-1/Adrb1/Cd276/Ptpn23/Lrrk2/Gpi1/Exoc1/Atp13a2/Hk1/…	98
GO:0048634	GO:0048634	regulation of muscle organ development	64/5425	180/23174	0.000150899	0.0011015	0.000671147	Tgfb1/Usp19/Rbfox1/Dll1/Sirt2/Ddx39b/Cdk1/Ddx5/Kat2a/Sav1/Yy1/Hmgcr/Bmpr1a/Fgf9/Hdac7/Tomm70a/Gsk3b/Akirin1/Pi16/Luc7l/Uqcc2/Hdac3/Megf10/Tll2/Gli1/Hdac4/Rgs2/Myog/Cenpf/Notch1/Bmp2/Nras/Lef1/Ybx3/Pak1/Fgf3/G6pdx/Pin1/Fbxo22/Ephb1/S100b/Ctdp1/Gpc1/Six4/Adrb1/Kcnk2/Rbm24/Jarid2/Rbpj/Cited2/Sox15/Ccnb1/Nog/Prkaa1/Gja1/Sox6/Mapk11/Mapk14/Ep300/Arntl/Gsk3a/Naca/Mapk1/Grem1	64
GO:0042407	GO:0042407	cristae formation	5425-11-01	16/23174	0.000151003	0.0011015	0.000671147	Letm1/Samm50/Afg3l2/Chchd6/Afg3l1/Oma1/Dnajc11/Chchd10/Micos13/Immt/Chchd3	11
GO:0071498	GO:0071498	cellular response to fluid shear stress	5425-11-01	16/23174	0.000151003	0.0011015	0.000671147	Mapk7/Nfe2l2/Mtss1/Hdac3/Spp1/Ptgs2/Pkd2/Socs5/Klf2/Ptk2b/Ass1	11
GO:0097284	GO:0097284	hepatocyte apoptotic process	5425-11-01	16/23174	0.000151003	0.0011015	0.000671147	Bid/Igf1r/Bcl2l1/Stk4/Stk3/Gsk3b/Krt18/Cflar/Mtch2/Arf6/Krt8	11
GO:0031623	GO:0031623	receptor internalization	48/5425	126/23174	0.000152856	0.00111372	0.000678591	Ramp2/Ankrd13d/Hap1/Cav1/Sirt2/Arrb1/Itgb3/Dlg4/Numb/Syk/Gtf2h2/Dab2/Scrib/Ap2m1/Ache/Vegfa/Grk2/Cd63/Mkln1/Itgb1/Pard3/Htr2b/Sele/Dnm1/Snap25/Eps15/Cd9/Ptpn5/Dnm2/Ppp3r1/Nsf/Plcg2/Ap2b1/Apln/Pacsin1/Grk3/Gsg1l/Cltc/Cntn2/Usp46/Sag/Rab31/Dtnbp1/Calcrl/Grb2/Lrrtm2/Grem1/Synj2bp	48
GO:0048255	GO:0048255	mRNA stabilization	21/5425	42/23174	0.000156213	0.00113685	0.00069269	Hnrnpd/Ptbp1/Hnrnpa0/Igf2bp1/Mapkapk2/Noct/Vegfa/E2f1/Ybx1/Rbm10/Tirap/Syncrip/Tent4a/Larp1/Rbm24/Hnrnpu/Elavl1/Tardbp/Thrap3/Zfp36/Hnrnpc	21
GO:0050863	GO:0050863	regulation of T cell activation	99/5425	304/23174	0.000158688	0.00115352	0.000702846	Lck/Il12rb1/Tgfb1/Clptm1/Stat5a/Zp3/Cd44/Prdx2/Cav1/Rhoa/Zmiz1/Nkap/Pdcd1lg2/Sdc4/Irf1/Peli1/Havcr2/Prkar1a/Kat2a/Arg2/Hsp90aa1/Syk/Prelid1/Ap3b1/Tnfsf11/Mettl3/Drosha/Ripk3/Bcl6/Hes1/Cblb/Tnfrsf21/H2-Oa/Ndfip1/Ptpn2/Cd74/Adam8/Smad7/Hspd1/Abl1/Mapk8ip1/Il6ra/Zbtb7b/Cd1d1/Bcl10/Glmn/Mad1l1/Dtx1/Hsph1/Gpnmb/Coro1a/Lat/Rps3/Pycard/Fgl1/Casp3/Sh3rf1/Cbfb/Csk/Cgas/Nlrp3/Egr3/Foxj1/Skint2/Cd300a/Sos2/…	99
GO:0001837	GO:0001837	epithelial to mesenchymal transition	50/5425	133/23174	0.00016522	0.00119962	0.00073093	Sox9/Hpn/Tiam1/Tgfb1/Trim28/Fuz/Ppp2ca/Hnrnpab/Rtn4/Ddx5/Gcnt2/Msx2/Wnt5a/Dab2/Has2/Gsk3b/Vegfa/Ldlrad4/Smad2/Tcof1/Sdhaf2/Smad7/Adipor1/Vangl2/Notch1/Bmp2/Wwtr1/Lef1/Adam15/Pdpn/Ezh2/Strap/Eomes/Nfatc1/Ppp3r1/Foxa2/Ovol2/Cul7/Rbpj/Vasn/Dag1/Msx1/Phldb1/Nog/Gja1/Epha3/Mcrip1/Usf3/Grem1/Zfp703	50
GO:0044272	GO:0044272	sulfur compound biosynthetic process	33/5425	78/23174	0.000166175	0.00120516	0.000734305	Dlat/Sp1/Mri1/Pdk1/Mettl16/Nfe2l2/Acsl6/Adi1/Dld/Mthfd1/Mtr/Cbs/Hagh/Mpc2/Acss1/Gss/Slc7a11/Lias/Ugdh/Enoph1/Mthfd2l/Pdha1/Eif2ak3/Chst5/Gclc/Csgalnact1/Chst12/Chst7/Acacb/Mat2a/Mtap/Mgst2/Chst14	33
GO:1900542	GO:1900542	regulation of purine nucleotide metabolic process	39/5425	97/23174	0.000166545	0.00120644	0.00073509	Ier3/Stat3/Map2k1/Pdk1/Bcl2l1/Rhoa/Pgam1/Cdk1/Ddit4/Nos2/Ppif/Dnajc15/Myc/Uqcc2/Shmt2/Hdac4/Myog/Parp1/Mtch2/Eif6/Vcp/Nos3/Slc25a33/P2rx7/Cox7a2/Mif/Gadd45gip1/Ogt/Sirt6/Tigar/Ccnb1/Tspo/Pde12/Entpd1/Prkaa1/Atpif1/Sphk2/Trp53/Pgk1	39
GO:0031952	GO:0031952	regulation of protein autophosphorylation	22/5425	45/23174	0.000167064	0.00120833	0.000736239	Pdgfb/Cav1/Chp1/Ppp2ca/Ace/Syk/Gfra2/Vegfa/Pdgfa/Ppp2r5a/Ngf/Pdgfc/Epha7/Errfi1/Gpnmb/Mre11a/Rap2b/Enpp1/Jun/Ppp2r5d/Grem1/Nlrp12	22
GO:0045927	GO:0045927	positive regulation of growth	100/5425	308/23174	0.000167191	0.00120833	0.000736239	Wnt3/Cdh4/Ddx3x/Hpn/Ppard/Stat5a/Rab11a/Eif2b2/Zp3/Eif4g2/Atp5g1/Rhoa/Hyal1/Dll1/Gdi1/Srf/Ndel1/Zfyve27/Ddx39b/Cdk1/Sgk1/Supv3l1/Flt4/Rtn4/Sema4d/Hnrnpk/Bmpr1a/Fgf9/Extl3/Hsf1/Gsk3b/Twf2/Tnfrsf12a/Vegfa/Hbegf/Nedd4l/Gli1/Rptor/Myo5b/Ppm1f/Fn1/Notch1/Anapc2/Exosc9/Ngf/Lef1/Ncbp1/Sgip1/Plaa/Slc25a33/Rufy3/Kdm2b/Limk1/Mtpn/Ybx3/Cyfip1/Pak1/Zpr1/Pin1/Ppib/Rpl4/Ino80/Exosc4/Adrb1/Lpar3/Serpine1/Sema7a…	100
GO:0031345	GO:0031345	negative regulation of cell projection organization	71/5425	205/23174	0.000171755	0.00123988	0.000755464	Ngfr/Wnt3/Sez6/Itga3/Ifrd1/Prkcsh/Rhoa/Acp4/Trpv4/Gdi1/Cers2/Tnr/Ywhah/Fyn/Mdm2/Cdkl3/Kremen1/Rtn4/Tbc1d7/Sema4d/Ptprg/Wnt5a/Spry2/Dab2/Hes1/Gsk3b/Il15ra/Nfatc4/Coro1b/Itgb1/Map4k4/Actr3/Vim/Dync1i2/Stmn2/Epha7/Dab1/Capzb/Crmp1/Rufy3/Cit/Sema4b/Trpc6/Gorasp1/Inppl1/Cspg4/Dnm2/Sema3f/Dennd5a/Fstl4/Lrrk2/Zfp365/Sema7a/Rap1gap2/Rbpj/Inpp5f/Arf6/Rtn4rl2/Sema5b/Tbc1d30/Epha3/Adam17/Cfl1/Spock1/Gsk3a/D…	71
GO:0051604	GO:0051604	protein maturation	98/5425	301/23174	0.000172351	0.00124275	0.000757214	Kat2b/Hpn/Naa20/Dnajb11/Prkacb/Fuz/Acp4/Tmem208/Notch4/Ift52/C1qbp/H13/Dcbld1/Tysnd1/Mdm2/Glrx5/Pitrm1/Ptch1/Ctsl/Plau/Ero1l/Cln5/Cideb/Myc/Xpnpep3/Naa50/Rps6ka2/Afg3l2/Aip/Rce1/Capn1/Mms19/Cpn1/Prdx4/Tspan17/Il1r2/Tnp1/Cd55/Parp1/Capn2/Pmpca/Pcsk2/Asph/Stoml2/Pmpcb/Lias/P2rx7/Sirt4/Sppl3/Ruvbl1/Furin/Lipt2/Pycard/Ndufab1/Glrx3/LTO1/Naa10/Casp3/Vps35/Ciao2b/Afg3l1/Anxa2/Ogt/Chchd4/Tbc1d10a/Gcsh/D…	98
GO:0001818	GO:0001818	negative regulation of cytokine production	86/5425	258/23174	0.000173648	0.00125066	0.000762034	Rac1/Tgfb1/Irf3/Homer3/Ndrg2/Ufd1/Hmox1/Mmp8/Epha2/Nutf2/Mertk/Dll1/Cd34/Pdcd1lg2/Suz12/C1qbp/Arrb1/Atp2b1/Nav3/Appl2/Havcr2/Trib2/Pomc/Arg2/Yy1/Trim27/F2rl1/Laptm4b/Hdac7/Bcl6/Hsf1/Cd200/Tnfrsf21/Hsp90ab1/Ndfip1/Hdac3/Il33/Smad7/Il1rl1/Il1r2/Fn1/Parp1/Fcgr2b/Lef1/Tlr2/Gba/Gpatch3/Errfi1/Cptp/Tnfrsf4/Gpnmb/Furin/Pycard/Adcy7/Slc37a4/Csk/Nlrp3/Foxj1/Cactin/Cd276/Ppp1r11/Cuedc2/Inhbb/Socs5/Ubr5/Sir…	86
GO:0000154	GO:0000154	rRNA modification	15/5425	26/23174	0.00017759	0.00127612	0.000777547	Nsun5/Nhp2/Emg1/Mettl16/Ftsj3/Dimt1/Tfb2m/Nop10/Gar1/Dkc1/Fdxacb1/Mrm3/Nop2/Fbl/Mettl15	15
GO:0070129	GO:0070129	regulation of mitochondrial translation	15/5425	26/23174	0.00017759	0.00127612	0.000777547	Coa3/C1qbp/Fastkd3/Mief1/Lrpprc/Uqcc2/Shmt2/Fastkd2/Malsu1/Rpusd4/Mtg1/Mrps27/Trmt10c/Rpusd3/Rcc1l	15
GO:0008544	GO:0008544	epidermis development	104/5425	323/23174	0.000178705	0.00128266	0.000781529	Ngfr/Lhx2/Acvr1b/Sox9/Sec24b/Tmem79/Nom1/Hoxc13/Rac1/Ppard/Nab1/Map2k1/Igf1r/Epha2/Fzd3/Fuz/Tsg101/Dll1/H2afy/Krt27/Stk4/H2afy2/Grhl1/Slc9a3r1/Sav1/Tfap2a/Ptch1/Msx2/Ctsl/Nsun2/Fgf10/Slc4a7/Fst/Wnt5a/Hes1/Sharpin/Scrib/Sod1/Ercc3/Cst6/Gal/Rela/Nab2/Gli1/Pdgfa/Klf7/Dbi/Vangl2/Notch1/Gnas/Lce1g/Lelp1/Tfap2c/Ptch2/Hdac1/Errfi1/Rest/Ezh2/Cux1/Gdf3/Ercc2/Nsdhl/Casp3/St14/Smarca4/Ptgs2/Atp2c1/Myo5a/Pph…	104
GO:0043984	GO:0043984	histone H4-K16 acetylation	13/5425	21/23174	0.000182431	0.00130641	0.000796001	Kmt2a/Kansl2/Wdr5/Atg7/Msl3/Hcfc1/Ogt/Phf20/Atg5/Zmpste24/Msl3l2/Msl1/Msl2	13
GO:0051900	GO:0051900	regulation of mitochondrial depolarization	13/5425	21/23174	0.000182431	0.00130641	0.000796001	Ngfr/Rack1/Got1/Oga/Bok/Parp1/P2rx7/Gclc/Cck/Lrrk2/Tspo/Mllt11/Kdr	13
GO:0009952	GO:0009952	anterior/posterior pattern specification	78/5425	230/23174	0.000183978	0.00131599	0.000801837	Scmh1/Wnt3/Hoxb6/Meox1/Tulp3/Hoxc13/Hoxc11/Kmt2a/Fuz/Dll1/Srf/Tbx3/Lhx1/Hoxb1/Btg2/Hnf1b/Hoxb9/Kat2a/Yy1/Barx1/Msx2/Bmpr1a/Wnt5a/Hoxc10/Hes1/Six2/Smad2/Lrp5/Hhex/Gdf11/Ifitm1/Sf3b1/Vangl2/Plxna2/Zeb2/Notch1/Nckap1/Bmp2/Aurka/Lef1/Ctnnbip1/Ski/Pds5a/Tmed2/Kdm2b/Lfng/Bhlhe40/Gdf3/Bhlhe41/Nr2f2/Tbx18/Foxh1/Poglut1/Hoxc9/Foxa2/Pax1/Nodal/Kdm6a/Hoxb4/Hoxb5/Hoxb7/Rbpj/Foxf1/Foxc2/Msx1/Nog/Ep300/Hoxb8/T…	78
GO:0045839	GO:0045839	negative regulation of mitotic nuclear division	25/5425	54/23174	0.000185448	0.00132499	0.00080732	Cdt1/Zfp207/Birc5/Fbxo5/Usp44/Aurkb/Xrcc3/Trip13/Mtbp/Ik/Psmg2/Cep192/Terf1/Mad1l1/Anapc15/Plk1/Naa10/Zw10/Dync1li1/Nme6/Pcid2/Bub1b/Ccnb1/Gen1/Bub3	25
GO:0000381	GO:0000381	regulation of alternative mRNA splicing, via spliceosome	28/5425	63/23174	0.000186657	0.00133211	0.000811658	Ptbp1/Rbfox1/Hnrnpl/Srsf1/Sart3/Ddx5/Tra2b/Srsf7/Celf3/Magoh/Srsf10/Khdrbs1/Srsf4/Rest/Srsf9/Rbm19/Rbm10/Srsf2/Rnps1/Rbmxl1/Rbm17/Rbm24/Rbm8a/Hnrnpu/Zc3h10/Thrap3/Srsf3/Rbm15b	28
GO:0006007	GO:0006007	glucose catabolic process	5425-10-01	14/23174	0.000189766	0.00134098	0.000817066	Pfkl/Pfkp/Lrp5/Pfkm/Gpi1/Hk1/Tigar/Foxk2/Trp53/Ldha	10
GO:0006415	GO:0006415	translational termination	5425-10-01	14/23174	0.000189766	0.00134098	0.000817066	Mrpl58/Gle1/Mtrf1/Etf1/Ogfod1/Upf1/Abce1/Gspt1/Gspt2/Eif5a	10
GO:0006999	GO:0006999	nuclear pore organization	5425-10-01	14/23174	0.000189766	0.00134098	0.000817066	Rtn4/Nup153/Ndc1/Nup93/Nup54/Nup133/Nup107/Pom121/Nup98/Seh1l	10
GO:0042559	GO:0042559	pteridine-containing compound biosynthetic process	5425-10-01	14/23174	0.000189766	0.00134098	0.000817066	Fpgs/Pcbd1/Mthfd1/Dhfr/Gart/Atic/Spr/Gch1/Mthfd1l/Mthfs	10
GO:0043144	GO:0043144	snoRNA processing	5425-10-01	14/23174	0.000189766	0.00134098	0.000817066	Exosc10/Exosc3/Dkc1/Exosc4/Tent4a/Rnf113a1/Exosc2/Fbl/Exosc5/Rnf113a2	10
GO:0090151	GO:0090151	establishment of protein localization to mitochondrial membrane	5425-10-01	14/23174	0.000189766	0.00134098	0.000817066	Timm13/Hspa4/Timm22/Timm9/Hsp90aa1/Samm50/Timm10/Mtch2/Pdcd5/Timm29	10
GO:0090503	GO:0090503	RNA phosphodiester bond hydrolysis, exonucleolytic	5425-10-01	14/23174	0.000189766	0.00134098	0.000817066	Exosc10/Exosc7/Exosc9/Exosc8/Exosc3/Eri1/Eri3/Exosc2/Trir/Pde12	10
GO:0099116	GO:0099116	tRNA 5'-end processing	5425-10-01	14/23174	0.000189766	0.00134098	0.000817066	Rpp40/Pop1/Rpp14/Hsd17b10/Pop7/Pop4/Trmt10c/Rpp38/Pop5/Rpp25	10
GO:0009411	GO:0009411	response to UV	51/5425	137/23174	0.000189827	0.00134098	0.000817066	Stk11/Ercc1/Ruvbl2/Aqp1/Mapk13/Msh6/Hyal2/Hyal1/Map3k4/Ube2a/Mapk9/Ube2b/Aurkb/Eif2s1/Yy1/Ercc8/Mettl3/Nfatc4/Msh2/Ercc3/Pmaip1/Ddb1/Rela/Parp1/Usf1/Cat/Pcna/Ppid/Xpa/Usp1/Casp9/Ube4b/Ercc2/Casp3/Cdc25a/Ccar2/Ino80/Pold1/Sde2/Bmf/Pclaf/Hmgn1/Prkaa1/Trim32/Ep300/Npm1/Bak1/Trp53/Ccnd1/Nsmce3/Noc2l	51
GO:0035966	GO:0035966	response to topologically incorrect protein	48/5425	127/23174	0.000190508	0.00134428	0.000819077	Daxx/Cul3/Hspb1/Ufd1/Atf6b/Rnf5/Hspa8/Nfe2l2/Cdk5rap3/Tmem129/Dnajb12/Ern1/Hsp90aa1/Ero1l/Hsf1/Ube2j2/Hspa9/Bag6/Ptpn2/Cops5/Hspd1/Bok/Atf6/Optn/Tor1a/Ptpn1/Vcp/Mfn2/Hsph1/Edem1/Bag3/Eif2ak3/Stt3b/Manf/Rnf126/Upf3b/Uggt1/Tmem33/Ppp1r15a/Serp2/Vapb/Ep300/Fbxo6/Bak1/Nck2/Ccnd1/Rnf121/Hspa14	48
GO:0021537	GO:0021537	telencephalon development	83/5425	248/23174	0.000192083	0.00135388	0.000824921	Lhx2/Rac1/Aqp1/Rhoa/Igf2bp1/Aldh1a3/Srf/Tnr/Uchl5/Kdm6b/Lhx1/Ndel1/Btg2/Ogdh/Rtn4/Ywhae/Kat2a/Foxg1/Nin/Numb/Hnrnpk/Wnt5a/Hes1/Shank3/Nde1/Gsk3b/Tra2b/Robo1/Pfdn1/Sall3/Csf1r/Hprt/Dbi/Lmx1a/Zeb2/Bmp2/Slc7a11/Lef1/Dab1/Lrp8/Tfap2c/Hdac1/Ski/Kdm2b/Ncor2/Uncx/Lhx5/Plxna4/Atg7/Tacc2/Usp9x/Sall1/Adgrg1/Kirrel3/Dixdc1/Eomes/Slitrk5/Prdm8/Mboat7/Lrrk2/Sema7a/Mcph1/Chd7/Tmem108/Disc1/Mdga1/Ccdc141/Bmerb1…	83
GO:0055001	GO:0055001	muscle cell development	71/5425	206/23174	0.000202796	0.00142777	0.000869947	Cav2/Ramp2/Wdr1/Homer1/Srf/Cacnb4/Tbx3/Ddx39b/Mypn/Sgcd/Prkar1a/Krt19/Yy1/Ptcd2/Bin3/Hes1/Tomm70a/Gsk3b/Rcan1/Nfatc4/Vegfa/Pi16/Bin1/Afg3l2/Megf10/Itgb1/Cflar/Hdac4/Rgs2/Tnnt2/Myog/Notch1/Nfatc2/Lmna/Tmod1/Capzb/Ski/Atp2a2/Atg7/Ryr1/Pak1/G6pdx/Myom2/Nfatc3/Acta1/Pin1/Fbxo22/Ctdp1/Map2k4/Six4/Adrb1/Smad6/Atg5/Hnrnpu/Stac3/Zmpste24/Adra1a/Myof/Krt8/Maml1/Actn2/Nebl/Ep300/Smyd3/Gsk3a/Tmod3/Naca/Trim…	71
GO:0043628	GO:0043628	ncRNA 3'-end processing	19/5425	37/23174	0.000204075	0.0014343	0.000873925	Exosc10/Ints2/Elac2/Hsd17b10/Exosc7/Exosc9/Exosc8/Exosc3/Ints1/Dkc1/Eri1/Eri3/Exosc4/Ints14/Tent4a/Exosc2/Trmt10c/Fbl/Exosc5	19
GO:1904375	GO:1904375	regulation of protein localization to cell periphery	50/5425	134/23174	0.000204293	0.0014343	0.000873925	Grasp/Itga3/Tgfb1/Rab11a/Map2k1/Tmbim1/Epha2/Bcl2l1/Stac2/Rack1/Vti1b/Numb/Camk2g/Dab2/Gsk3b/Ap2m1/Rhoq/Hras/Itgb1/Myo5b/Actr3/Ppp2r5a/Vamp4/Sapcd2/Rer1/Actb/Plk1/Gripap1/Csk/Rangrf/Myo5a/Hectd1/Cnpy4/Cnst/Ppp1r9b/Dag1/Stac3/Wnk3/Stx3/Arf6/Nhlrc1/Cltc/Lgals3/Vamp8/Epha3/Gper1/Adam10/Rap1a/Rhog/Csnk2a1	50
GO:0061008	GO:0061008	hepaticobiliary system development	47/5425	124/23174	0.00020441	0.0014343	0.000873925	Sox9/Hpn/Sp1/Vwf/Prkcsh/Rps6ka1/Cul3/Hmox1/Ezh1/Sec63/Rtn4/Hnf1b/Ptcd2/Plau/Hes1/Rela/Hhex/Gli1/Cflar/Notch1/Frzb/Aurka/Pik3ca/Notch2/Aacs/Hnf1a/Ezh2/Atg7/Mki67/Fgl1/Smarca4/Pkm/Upb1/Rhbdd3/Pkd2/Nodal/Jarid2/Hlx/Icmt/Cited2/Ccdc40/Zmpste24/Arf6/Cdkn2a/Onecut2/Jun/Ccnd1	47
GO:0030900	GO:0030900	forebrain development	120/5425	383/23174	0.0002134	0.00149571	0.000911342	Lhx2/Rac1/Aqp1/Aplp1/Hap1/Chrd/Rhoa/Arid1a/Igf2bp1/Kif1a/Aldh1a3/Srf/Tnr/Uchl5/Kdm6b/Tbx3/Lhx1/Ndel1/Ubb/Fyn/Btg2/Ogdh/Rtn4/Ywhae/Kat2a/Foxg1/Nin/Numb/Tfap2a/Hnrnpk/Fgf10/Bmpr1a/Wnt5a/Mettl3/Hes1/Shank3/Nde1/Gsk3b/Tra2b/Robo1/Mapk8ip3/Pfdn1/Sall3/Csf1r/Hhex/Gli1/Hprt/Dbi/Lmx1a/Nr4a2/Zeb2/Notch1/Tyro3/Bmp2/E2f1/Slc7a11/Lef1/Dab1/Lrp8/Tfap2c/Hdac1/Ski/Kdm2b/Ncor2/Uncx/Lhx5/Plxna4/Kras/Atg7/Nr2f2/Pa…	120
GO:0043401	GO:0043401	steroid hormone mediated signaling pathway	43/5425	111/23174	0.000213791	0.00149677	0.000911989	Daxx/Ppp5c/Phb2/Rhoa/Arid1a/Ube2i/Ywhah/Rwdd1/Sgk1/Prmt2/Ddx5/Esr2/Dab2/Lbh/Cnot9/Parp1/Ufm1/Dnaja1/Hdac1/Ncor2/Fkbp4/Pak1/Ufsp2/Smarca4/Foxh1/Ppargc1b/Wbp2/Cnot1/Nodal/Ubr5/Phb/Kmt2d/Zfp366/Kdm3a/Gper1/Skp2/Ep300/Arntl/Ntrk2/Hmga2/Rnf14/Safb/Ptges3	43
GO:0031348	GO:0031348	negative regulation of defense response	74/5425	217/23174	0.000218872	0.00153064	0.000932623	Ppard/Irf3/Ier3/Cd44/Ufd1/Psmb4/Bcr/Sirt2/Abr/Ptgis/C1qbp/Appl2/Havcr2/Nr1d1/Arg2/Sharpin/Cd200/Sod1/Tarbp2/C1qtnf12/Ndfip1/Ptpn2/Ccr1/Il1r2/Fcgr2b/Tyro3/Samhd1/Gpatch3/Psma1/Pycard/Cnot7/Adcy7/Vps35/Ldlr/Rora/Nt5e/Cck/Nlrp3/Cactin/Cd276/Cuedc2/Socs5/Sirpa/Susd4/Dusp10/Foxp3/Nploc4/Mul1/Adora1/Gpx2/Foxf1/Fem1a/Il20rb/D1Ertd622e/Zfp36/Otulin/Cd24a/Igf2/Mmp12/Spn/Socs3/Rnf26/Gper1/Ffar4/Spink5/Tafa…	74
GO:0007030	GO:0007030	Golgi organization	46/5425	121/23174	0.000219201	0.00153123	0.000932983	Myo18a/Tmed4/Map2k1/Cdc42/Tjap1/Cdk1/Golph3/Ywhaz/Prmt5/Csnk1a1/Vti1a/Csnk1d/Pi4k2a/Optn/Vamp4/Nsfl1c/Pdcd10/Plk3/Plekhm2/Pi4k2b/Tmed2/Uso1/Cit/Arhgef7/Cog4/Cog2/Tmed1/Zw10/Gorasp1/Dnm2/Map2k2/Dym/Lrrk2/Arhgap21/Nploc4/Fhdc1/Camsap3/Cltc/Rab2a/Atl2/Atp8b4/Atp8b2/Hikeshi/Mapk3/Mapk1/Arfgef1	46
GO:0010810	GO:0010810	regulation of cell-substrate adhesion	72/5425	210/23174	0.000219911	0.00153233	0.000933654	Acvrl1/Itga5/Itga3/Jup/Rac1/Col26a1/Coro1c/Arpc2/Rhoa/Sdc4/C1qbp/Itgb3/Mink1/Carmil1/Gcnt2/Rasa1/Plau/Dab2/Has2/Emp2/Bcl6/Gsk3b/Ccl25/Smoc2/Vegfa/Emilin2/Itgb1/Map4k4/Ppm1f/Fn1/Ddr2/Abl1/Notch1/Itga6/Hsd17b12/Adam15/Pdpn/Bst1/Spp1/Epha1/Arhgap6/Cdh13/Plet1/Dnm2/Serpine1/Rreb1/Ajap1/Prex1/Dag1/Rcc2/Mmrn2/S100a10/Foxf1/Egflam/Disc1/Cdkn2a/Camsap3/Dock5/Onecut2/Mmp12/Epha3/Cfl1/Spock1/Dock1/Ptk2b/It…	72
GO:0030262	GO:0030262	apoptotic nuclear changes	16/5425	29/23174	0.000220337	0.00153233	0.000933654	Endog/Cdk5rap3/Top2a/Acin1/Sharpin/Hsf1/Dnase1l3/Nmnat1/Aifm1/Exog/Cdkn2a/Cd24a/Foxl2/Gper1/Dedd2/Blcap	16
GO:0071480	GO:0071480	cellular response to gamma radiation	16/5425	29/23174	0.000220337	0.00153233	0.000933654	Map3k20/Bcl2l1/Elk1/Mdm2/Xrcc6/Hsf1/Hras/Xrcc5/Rnf4/Cryab/Gtf2h5/Tmem109/Egr1/Zmpste24/H2afx/Trp53	16
GO:1990126	GO:1990126	retrograde transport, endosome to plasma membrane	16/5425	29/23174	0.000220337	0.00153233	0.000933654	Grasp/Rab11a/Scrib/Vps26c/Myo5b/Entr1/Snx27/Nsg1/Snx17/Vps29/Gripap1/Vps35/Micall1/Grip1/Ankrd27/Trarg1	16
GO:0001731	GO:0001731	formation of translation preinitiation complex	5425-09-01	12/23174	0.000227993	0.00157857	0.000961829	Eif5/Denr/Eif2d/Eif2s3x/Eif4h/Mcts2/Rps2/Eif4b/Eif2s2	9
GO:0036295	GO:0036295	cellular response to increased oxygen levels	5425-09-01	12/23174	0.000227993	0.00157857	0.000961829	Cav1/Atp6v0d1/Atp6ap1/Atg7/Nox1/Atp6v0a2/Atp6v1g1/Tmem199/Atp6v1a	9
GO:0061450	GO:0061450	trophoblast cell migration	5425-09-01	12/23174	0.000227993	0.00157857	0.000961829	Acvr1b/Timp1/Smurf2/C1qbp/Arhgdib/Syde1/Ago2/Nodal/Mmp12	9
GO:1905214	GO:1905214	regulation of RNA binding	5425-09-01	12/23174	0.000227993	0.00157857	0.000961829	Cdk9/Hnrnpl/Eif3d/Eif3e/Eif4a3/Nucks1/Ncbp1/Eif3c/Eif4g1	9
GO:0006575	GO:0006575	cellular modified amino acid metabolic process	61/5425	172/23174	0.000230022	0.00159086	0.000969316	Pemt/Hpn/Ckb/Folr1/Crot/Gstm5/Mthfd2/Fpgs/Sardh/Nfe2l2/Pipox/Chac2/Shmt1/Mthfd1/Mtr/Ptdss1/Serinc5/Dhfr/Ero1l/Oplah/Gart/Sod1/Serinc2/Hagh/Pcyox1l/Carnmt1/Cpt1a/P4hb/Hoga1/Prdx4/Shmt2/Tyms/Gsta3/Acadl/Atic/Ahcy/Gss/Slc7a11/Mmachc/Mthfd2l/Ahcyl2/Hmgn5/G6pdx/Eif2ak3/Abhd12/Gsta4/Gclc/Gstt2/Egln3/Gch1/Gstp2/Slco4a1/Icmt/Mthfd1l/Ptges/Gstp1/Mthfs/Mgst2/Carns1/Ass1/Gcnt4	61
GO:0045665	GO:0045665	negative regulation of neuron differentiation	86/5425	260/23174	0.000232242	0.00160268	0.000976517	Ngfr/Wnt3/Sox9/Sez6/Ifrd1/Prkcsh/Ptbp1/Cav1/Rhoa/Acp4/Trpv4/Dll1/Gdi1/Cers2/Tnr/Ywhah/Mdm2/Cdkl3/Kremen1/Rtn4/Slc6a4/Foxg1/Sema4d/Ptprg/Wnt5a/Dab2/Hes1/Gsk3b/Il15ra/Nfatc4/Sox8/Prpf19/Gdf11/Itgb1/Map4k4/Ctdsp1/Actr3/Lmx1a/Vim/Notch1/Dync1i2/Stmn2/Eif4e/Epha7/Dab1/Casz1/Crmp1/Rest/Rufy3/Cit/Dtx1/Sema4b/Irx3/Trpc6/Dixdc1/Gorasp1/Inppl1/Cspg4/Sema3f/Dennd5a/Nepro/Fstl4/Lrrk2/Foxa2/Lsm1/Zfp365/Sema7a…	86
GO:0048193	GO:0048193	Golgi vesicle transport	86/5425	260/23174	0.000232242	0.00160268	0.000976517	Trappc10/Myo18a/Sec24b/Bcap31/Ykt6/Cul3/Tmed4/Trappc2l/Golga7/Steap2/Myo1b/Cog1/Rack1/Arf5/Rab10/Gga3/Ankfy1/Rabep1/Kif1c/Gosr2/Vti1b/Amn/Kif13a/Golph3/Tfg/Krt18/Slc30a6/Vapa/Atp9b/Rab1b/Scyl1/Vti1a/Arl3/Optn/Vamp4/Rab14/Sec23b/Vcp/Eps15/Trappc3/Vamp3/Rer1/Chic2/Tmed2/Uso1/Vps29/Snx8/Erp29/Cux1/Rab19/Sec13/Ccdc91/Rab6a/Lamp1/Ank1/Cog4/Cog8/Cog2/Trappc4/Hyou1/Tmed1/Zw10/Csk/Rangrf/Dnm2/Nsf/Myo5a/U…	86
GO:1901216	GO:1901216	positive regulation of neuron death	45/5425	118/23174	0.000234918	0.00161935	0.000986678	Ngfr/Daxx/Nqo1/Ube2m/Atp5g1/Cdc42/Rhoa/Elk1/Fyn/Ddit4/Cdc34/Eif2s1/Fos/Tfap2a/Wnt5a/Gsk3b/Ralbp1/Hdac3/Pmaip1/Hdac4/Parp1/Capn2/Trp53bp2/Fcgr2b/Optn/Abl1/Epha7/Bag1/Casp9/Aimp2/Ptpn5/Casp3/Pin1/Map2k4/Aifm1/Egr1/Mcl1/Ssh1/Adora1/Hrk/Nqo2/Jun/Gsk3a/Trp53/Map3k5	45
GO:0031057	GO:0031057	negative regulation of histone modification	21/5425	43/23174	0.000238326	0.00163924	0.000998796	Smarcb1/Supt6/H2afy/Ube2b/L3mbtl2/Trip12/Fh1/Mtf2/Atg7/Ctbp1/Ubr5/Atg5/Mllt6/Jarid2/Foxp3/Bcor/Zfp451/Prmt6/Kdm3a/Sphk2/Noc2l	21
GO:0060964	GO:0060964	regulation of gene silencing by miRNA	21/5425	43/23174	0.000238326	0.00163924	0.000998796	Tgfb1/Stat3/Map2k1/Ddx5/Tarbp2/Pou5f1/Tnrc6c/Pum1/Ncor2/Map2k2/Wtip/Ago2/Bcdin3d/Zc3h10/Elavl1/Zmpste24/Zfp36/Eif4g1/Trp53/Nr2f1/Trim71	21
GO:0007422	GO:0007422	peripheral nervous system development	31/5425	73/23174	0.000238722	0.00164017	0.000999358	Nab1/Akt2/Etv1/Ndrg1/Sirt2/Cntnap1/Cldn1/Sod1/Sox8/Rela/Nab2/Pard3/Ngf/Bag1/Ski/Plxna4/Sox10/Egr3/Ppp3r1/Gpc1/Lgi4/Egr2/Adgrg6/Cited2/Dag1/Ncmap/Onecut2/Ntrk2/Med12/Slc5a3/Pou3f1	31
GO:0035305	GO:0035305	negative regulation of dephosphorylation	37/5425	92/23174	0.000240188	0.00164843	0.00100439	Hpn/Arpp19/Chp1/Ywhab/Akap1/Fkbp1b/Ywhae/Sema4d/Zcchc9/Cep192/Farp1/Spred1/Spocd1/Ppp1r8/Rimbp2/Mphosph10/Swap70/Gnai2/Fkbp1a/Tmem132d/Myo1d/Mgat5/Ppp1r11/Bag4/Ensa/Cnst/Ppp1r9b/Ptpa/Ppp1r15a/Tiprl/Cd2bp2/Elfn2/Camsap3/Cmya5/Elfn1/Ppp1r37/Rrp1b	37
GO:0007052	GO:0007052	mitotic spindle organization	41/5425	105/23174	0.000243053	0.00166627	0.00101526	Kpnb1/Rab11a/Cdc20/Rhoa/Kif11/Zfp207/Birc5/Dync1h1/Drg1/Aurkb/Kif2a/Poc1a/Ralbp1/Cep192/Smc3/Dctn2/Aurka/Rae1/Chmp5/Vcp/Rcc1/Tacc2/Plk1/Bccip/Dctn6/Ccsap/Chmp2a/Tubg1/Aaas/Ptpa/Hnrnpu/Ints13/Smc1a/Ccnb1/Tubg2/Cltc/Eml1/Tacc1/Msto1/Kifc1/Chmp1b	41
GO:0090036	GO:0090036	regulation of protein kinase C signaling	5425-12-01	19/23174	0.000249219	0.00169967	0.00103561	Sez6/Cd40/Flt4/Wnt5a/Vegfa/Capzb/Pla2g6/Adra1a/Gpd1l/Sphk2/Sez6l/Myadm	12
GO:0098840	GO:0098840	protein transport along microtubule	5425-12-01	19/23174	0.000249219	0.00169967	0.00103561	Hspb1/Kif1a/Mapk8ip3/Rab27b/Kif5c/Map1a/Sfpq/Terf2/Myo5a/Stau1/Hnrnpu/Camsap3	12
GO:0099118	GO:0099118	microtubule-based protein transport	5425-12-01	19/23174	0.000249219	0.00169967	0.00103561	Hspb1/Kif1a/Mapk8ip3/Rab27b/Kif5c/Map1a/Sfpq/Terf2/Myo5a/Stau1/Hnrnpu/Camsap3	12
GO:0007369	GO:0007369	gastrulation	60/5425	169/23174	0.000249263	0.00169967	0.00103561	Wnt3/Itga5/Mapk7/Cul3/Epha2/Chrd/Arid1a/Srf/Kdm6b/Lhx1/Txnrd1/Rack1/Prkar1a/Dld/Hnf1b/Bmpr1a/Wnt5a/Osr2/Hira/Six2/Pou5f1/Smad2/Lrp5/Hhex/Ric8a/Tnrc6c/Fn1/Cdc73/Mixl1/Vangl2/Nckap1/Itgav/Supt20/Lef1/Ugdh/Hnf1a/Gdf3/Hsbp1/Eomes/Poglut1/Gpi1/Apln/Foxa2/Nodal/Kdm6a/Dag1/Amot/Leo1/Foxf1/Foxc2/Tgif1/Tenm4/Phldb1/Nog/Trp53/Tgif2/T/Sox7/Myadm/Sox2	60
GO:0001829	GO:0001829	trophectodermal cell differentiation	14/5425	24/23174	0.000249693	0.00169967	0.00103561	Sp1/Cul3/Srf/Bysl/Pou5f1/Tfap2c/Tead4/Eomes/Cnot1/Nodal/Cited2/Junb/Hopx/Foxd3	14
GO:0060147	GO:0060147	regulation of posttranscriptional gene silencing	22/5425	46/23174	0.000249823	0.00169967	0.00103561	Tgfb1/Stat3/Map2k1/Ddx5/Tarbp2/Pou5f1/Tnrc6c/Pum1/Ncor2/Map2k2/Wtip/Ago2/Bcdin3d/Zc3h10/Elavl1/Zmpste24/Zfp36/Eif4g1/Trp53/Xpo5/Nr2f1/Trim71	22
GO:0060966	GO:0060966	regulation of gene silencing by RNA	22/5425	46/23174	0.000249823	0.00169967	0.00103561	Tgfb1/Stat3/Map2k1/Ddx5/Tarbp2/Pou5f1/Tnrc6c/Pum1/Ncor2/Map2k2/Wtip/Ago2/Bcdin3d/Zc3h10/Elavl1/Zmpste24/Zfp36/Eif4g1/Trp53/Xpo5/Nr2f1/Trim71	22
GO:0097194	GO:0097194	execution phase of apoptosis	29/5425	67/23174	0.000252839	0.00171646	0.00104584	Bcl2l1/Fzd3/Sirt2/Endog/Ptgis/Cdk5rap3/Top2a/Acin1/Cideb/Sharpin/Hsf1/Dnase1l3/Bok/Trp53bp2/Bcl10/Nmnat1/Rps3/Casp3/Aifm1/Xkr8/Exog/Cdkn2a/Cd24a/Foxl2/Gper1/Dedd2/Trp53/Stk24/Blcap	29
GO:2000378	GO:2000378	negative regulation of reactive oxygen species metabolic process	29/5425	67/23174	0.000252839	0.00171646	0.00104584	Hk2/Stat3/Atp5g1/Cav1/Rhoa/Dynll1/Bcr/Sirt2/Cd34/Ptgis/Aatf/Fyn/Vdac1/Esr2/Tfap2a/Hspd1/Cflar/Slc30a10/Pon3/G6pdx/Cryab/Mycn/Eef1a1/Sirpa/Tigar/Atg5/Tspo/Mmp3/Trp53	29
GO:0006109	GO:0006109	regulation of carbohydrate metabolic process	64/5425	183/23174	0.000256893	0.00174021	0.00106031	Pdgfb/Kat2b/Tgfb1/Stk11/Ier3/Stat3/Akt2/Dgkq/Pdk1/Arpp19/Phlda2/Pgam1/Ppp1cb/Hsd11b1/Igfbp4/Slc35b4/Ddit4/Pomc/Nr1d1/Kat2a/Myc/Has2/C1qtnf12/Ptpn2/Ddb1/Pask/Hdac4/Slc45a3/Adipor1/Myog/Wdr5/Mtch2/Ntsr1/Eif6/Supt20/Scarb2/P2rx7/Fam3c/Fgl1/Rora/Mif/Ogt/Sirt6/Midn/Foxa2/Enpp1/Tigar/Foxk2/Ppp1r3f/Ppp1ca/Ppp4r3a/Acacb/Zmpste24/Pgp/Cltc/Igf2/Prkaa1/Gper1/Ep300/Soga1/Ptk2b/Trp53/Ap2a1/Clk2	64
GO:0061351	GO:0061351	neural precursor cell proliferation	64/5425	183/23174	0.000256893	0.00174021	0.00106031	Ngfr/Lhx2/Tgfb1/Rhoa/Fzd3/Igf2bp1/Kif1a/Sirt2/Appl2/Acsl6/Btg2/Rab10/Slc6a4/Foxg1/Numb/Wnt5a/Nde1/Psmg1/Tarbp2/Vegfa/Hhex/Optn/Zeb2/Notch1/Spint1/Lef1/Arhgef2/Kdm2b/Ncor2/Lhx5/Tacc2/Sall1/Adgrg1/Dixdc1/Rora/Ephb1/Trf/Gnai2/Sox10/Lrrk2/Ctnna1/Zfp335/Rere/Orc3/Sox5/Setd1a/Disc1/Cxcr4/Pou3f3/Kctd11/Cd24a/Kcna1/Nog/Hmga2/Eml1/Nap1l1/Trp53/Tacc1/Afdn/Gng5/Spint2/Sox2/Prl2c2/Trim71	64
GO:0071479	GO:0071479	cellular response to ionizing radiation	28/5425	64/23174	0.000258302	0.00174415	0.00106272	Ccnd2/Map3k20/Bcl2l1/Elk1/Mdm2/Xrcc6/Hsf1/Rad9a/Hras/Xrcc5/Nucks1/Ect2/Rnf4/Cryab/Ino80/Gtf2h5/Tmem109/Egr1/Rad9b/Zmpste24/Swi5/Rhno1/H2afx/Mapk14/Rhob/Eef1d/Trp53/Grb2	28
GO:0016054	GO:0016054	organic acid catabolic process	72/5425	211/23174	0.000258311	0.00174415	0.00106272	Ppard/Abhd3/Tgfb1/Crot/Akt2/Cd44/Gcat/Sardh/Hyal2/Hyal1/Acsf3/Pipox/Afmid/Acadvl/Aig1/Pex7/Hal/Tysnd1/Shmt1/Lpin1/Nos2/Blmh/Arg2/Eci2/Mccc2/Glud1/Lpin2/Pcyox1l/Cemip2/Gldc/Cpt1a/Hoga1/Got1/Padi4/Shmt2/Gusb/Hadha/Acadl/Gls/Scly/Dbi/Phyh/Hdc/Ahcy/Abcd3/Ddah1/Echdc2/Hmgcl/Akr1a1/Acot7/Pgd/Nos3/Ppat/Pon3/Fah/Qprt/Renbp/Got2/Ldhd/Bckdhb/Crabp1/Gcsh/Amdhd2/Prodh2/Acacb/Lonp2/Gnpda1/Acot4/Adtrp/Slc27a4/…	72
GO:0046395	GO:0046395	carboxylic acid catabolic process	72/5425	211/23174	0.000258311	0.00174415	0.00106272	Ppard/Abhd3/Tgfb1/Crot/Akt2/Cd44/Gcat/Sardh/Hyal2/Hyal1/Acsf3/Pipox/Afmid/Acadvl/Aig1/Pex7/Hal/Tysnd1/Shmt1/Lpin1/Nos2/Blmh/Arg2/Eci2/Mccc2/Glud1/Lpin2/Pcyox1l/Cemip2/Gldc/Cpt1a/Hoga1/Got1/Padi4/Shmt2/Gusb/Hadha/Acadl/Gls/Scly/Dbi/Phyh/Hdc/Ahcy/Abcd3/Ddah1/Echdc2/Hmgcl/Akr1a1/Acot7/Pgd/Nos3/Ppat/Pon3/Fah/Qprt/Renbp/Got2/Ldhd/Bckdhb/Crabp1/Gcsh/Amdhd2/Prodh2/Acacb/Lonp2/Gnpda1/Acot4/Adtrp/Slc27a4/…	72
GO:0051271	GO:0051271	negative regulation of cellular component movement	101/5425	315/23174	0.000260111	0.00175442	0.00106897	Wnt3/Pdgfb/Acvrl1/Timp1/Jup/Ppard/Tgfb1/Cdkn1b/Has1/Stat3/Coro1c/Chrd/Rhoa/Bcr/Hyal2/Fuz/Stc1/Srf/Cers2/Nfe2l2/Abr/Srgap1/Nav3/Patz1/Mmp28/Slc9a3r1/Gtpbp4/Sema4d/Ptprg/Bmpr1a/Wnt5a/Cd200/Gsk3b/Robo1/Ccl25/Bin1/Csnk2b/Arap3/Ldlrad4/Il33/Coro1b/Cnih2/Arhgdia/Abhd6/Cd63/Adipor1/Olfm1/Hc/Notch1/Spred1/Pdcd10/Adam15/Miip/Epha1/Arhgdib/Strap/Cd9/Sema4b/Nr2f2/Adgrg1/Pin1/Dnaja4/Trib1/Arid2/Mif/Cd300a/Se…	101
GO:0042058	GO:0042058	regulation of epidermal growth factor receptor signaling pathway	27/5425	61/23174	0.000262345	0.00176758	0.00107699	Hap1/Tsg101/Mmp9/Esr2/Tfap2a/Cblb/Ptpn2/Chmp6/Cnot9/Ptpn12/Errfi1/Ereg/Cdh13/Cbl/Rnf126/Socs5/Hip1/Cblc/Adora1/Plaur/Gprc5a/Adam17/Gper1/Pde6h/Vps25/Rab7/Shkbp1	27
GO:0031529	GO:0031529	ruffle organization	24/5425	52/23174	0.000262783	0.00176864	0.00107764	Rac1/Aif1l/Fam98a/Coro1c/Cav1/Eps8/Pfn1/Ndel1/Dbnl/Lpin1/Carmil1/Sh3bp1/Csf1r/Coro1b/Hras/Cyfip1/Inppl1/Plekhm1/Bag4/Icam1/Plekha1/Rcc2/Arf6/Rhog	24
GO:0007159	GO:0007159	leukocyte cell-cell adhesion	102/5425	319/23174	0.000272227	0.00183023	0.00111516	Lck/Itga5/Il12rb1/Itgb7/Tgfb1/Stat5a/Zp3/Cd44/Prdx2/Cav1/Rhoa/Zmiz1/Nkap/Pdcd1lg2/Sdc4/Irf1/Peli1/Stk10/Havcr2/Prkar1a/Pecam1/Arg2/Hsp90aa1/Sema4d/Syk/Ap3b1/Tnfsf11/Golph3/Has2/Bcl6/Hes1/Cblb/Ccl25/Tnfrsf21/Ndfip1/Ptpn2/Cd74/Rela/Capn1/Adam8/Itgb1/Smad7/Hspd1/Sele/Itga4/Il6ra/Zbtb7b/Cd1d1/Bcl10/Glmn/Mad1l1/Dtx1/Hsph1/Gpnmb/Olr1/Coro1a/Rps3/Pycard/Msn/Fgl1/Casp3/Cbfb/Nt5e/Nlrp3/Egr3/Foxj1/Skint2/C…	102
GO:0007098	GO:0007098	centrosome cycle	46/5425	122/23174	0.000272912	0.00183287	0.00111677	Kat2b/Uxt/Chordc1/Ranbp1/Rbm14/Bnip2/Kif11/Ndel1/Mdm1/Xpo1/Kat2a/Nin/Xrcc3/Nde1/Poc1a/Sgo1/Cep192/Plk4/Sdccag8/Odf2/Haus2/Nsfl1c/Aurka/Chmp5/Plk1/Haus7/Dync1li1/Pdcd6ip/Slc16a1/Chmp2a/Uvrag/Haus6/Mcph1/Pclaf/Gen1/Chmp3/Npm1/Syne2/Alms1/Cep152/Ccnf/Cep76/Cep295nl/Kifc1/Haus3/Chmp1b	46
GO:0062014	GO:0062014	negative regulation of small molecule metabolic process	39/5425	99/23174	0.000275129	0.00184392	0.00112351	Tgfb1/Ier3/Stat3/Rhoa/Acadvl/Ddit4/Appl2/Akr1c18/Ppif/Dnajc15/Sod1/C1qtnf12/Acadl/Hdac4/Dbi/Myog/Parp1/Mtch2/Bmp2/Cda/Rest/Sirt4/Fam3c/Dkkl1/Trib3/Sirt6/Tigar/Tspo/Acacb/Pgp/Pde12/Insig1/Cltc/Entpd1/Ep300/Soga1/Trp53/Ap2a1/Clk2	39
GO:0045807	GO:0045807	positive regulation of endocytosis	61/5425	173/23174	0.000275147	0.00184392	0.00112351	Myo18a/Sh3gl1/Cav1/Bcl2l1/Bcr/Mertk/Tsg101/Dll1/Itga2/Hspa8/Abr/Arrb1/Rab21/Appl2/Cbll1/Ankfy1/Syk/Hnrnpk/F2rl1/Wnt5a/Dab2/Ap2m1/Pros1/Sod1/Il15ra/Vegfa/Bin1/Nedd4l/Cd63/Cd151/Itgb1/Pard3/Sele/Fcgr2b/Dnm1/Tor1a/Sgip1/Pycard/Ptpn5/Anxa2/Trf/Dnm2/Plcg2/Cbl/Ccl2/Abca7/Lrrk2/Apln/Serpine1/Sirpa/Camk1d/Hip1/Cd300lf/Rab31/Dtnbp1/Ap2a1/Lyar/Rap1a/Grem1/Synj2bp/Vps28	61
GO:0030323	GO:0030323	respiratory tube development	75/5425	222/23174	0.000275684	0.00184555	0.0011245	Sox9/Sec24b/Sp1/Itga3/Tulp3/Map2k1/Cdc42/Srf/Hsd11b1/Traf4/Flt4/Ace/Sav1/Numb/Fgf10/Bmpr1a/Fgf9/Wnt5a/Spry2/Tab1/Hes1/Vegfa/Foxp4/Mapk8ip3/Bag6/Smad2/Hhex/Gli1/Pdgfa/Vangl2/Notch1/Slc7a11/Tnc/Pdpn/Errfi1/Nos3/Ncor2/Aimp2/Cux1/Mgp/Kras/Ppp3r1/Foxj1/Lif/Map2k2/Fgf1/Foxa2/Mycn/Nodal/Rbpj/Fndc3b/Dag1/Ccdc40/Timeless/Ppp1ca/Esrp1/Asxl1/Stk40/Foxf1/Nog/Rspo2/Ep300/Klf2/Hmga2/Jmjd6/Fgf18/Dhcr7/Hopx/Hike…	75
GO:0035265	GO:0035265	organ growth	73/5425	215/23174	0.000278562	0.00186283	0.00113503	Sox9/Por/Dll1/Stc1/Rxra/Matn4/Stk4/Wwc1/Ddx39b/Cdk1/Dusp6/Map7/Prkar1a/Slc6a4/Sav1/Yy1/Msx2/Fgf10/Bmpr1a/Fgf9/Spry2/Stk3/Tomm70a/Gsk3b/Poc1a/Pi16/Smad2/Vwa2/Gli1/Col7a1/Rgs2/Ddr2/Notch1/Ecm1/Bnc2/Ybx3/Pak1/G6pdx/Pin1/Anxa2/Arid2/Ctdp1/Map2k4/Sirt6/Adrb1/Fgf1/Kcnk2/Jarid2/Rbpj/Hlx/Cited2/Ccnb1/Acacb/Vwa1/Zmpste24/Ptpn11/S1pr1/Adra1a/Foxc2/Tenm4/Col6a3/Nog/Mmp13/Gja1/Rspo2/Mapk11/Mapk14/Ep300/Gsk3a…	73
GO:1903321	GO:1903321	negative regulation of protein modification by small protein conjugation or removal	34/5425	83/23174	0.000280135	0.00187135	0.00114022	Cav1/Chp1/Arrb1/Fbxo5/Fyn/Usp44/Gtpbp4/Caml/Pinx1/Ivns1abp/Rela/Gnl3l/Smad7/Trip12/Abl1/Dnaja1/Plaa/Limk1/U2af2/Prmt3/Rps3/Gclc/Usp4/Ogt/Ubr5/Atg5/Tspo/Cdkn2a/Rpl5/Rpl11/Hdac8/Rpl23/Sox4/Vps28	34
GO:2000027	GO:2000027	regulation of animal organ morphogenesis	71/5425	208/23174	0.000280634	0.00187269	0.00114103	Ngfr/Sox9/Sec24b/Hpn/Hoxc11/Rac1/Tgfb1/Phb2/Por/Cdc42/Fzd3/Etv5/Rxra/Cd34/Wnt9b/Lhx1/Sfrp5/Rtn4/Hnf1b/Numb/Tfap2a/Fgf10/Bmpr1a/Plau/Wnt5a/Dab2/Myc/Hes1/Robo1/Vegfa/Six2/Sox8/Pou5f1/Gli1/Pdgfa/Cflar/Vangl2/Abl2/Abl1/Notch1/Sapcd2/Bmp2/Casz1/Fgf3/Ednra/Sall1/Lif/Six4/Fgf1/Grhl3/Hoxb7/Chad/Runx2/Rbpj/Ajap1/Cited2/Ankrd6/Bcor/Btbd7/Dmrt3/Cdkn2a/Foxc2/Msx1/Nog/Rspo2/Hmga2/Naca/Gng5/Grem1/Med12/Odaph	71
GO:0002685	GO:0002685	regulation of leukocyte migration	69/5425	201/23174	0.000281796	0.00187844	0.00114454	Rac1/Tgfb1/Zp3/Rhoa/Rarres2/Bcr/Trpv4/Itga2/Abr/Mmp9/C1qbp/Stk10/Rtn4/Mmp28/Itgb3/Pecam1/Cxcl14/F2rl1/Wnt5a/Ripk3/Cd200/Akirin1/Ccl25/Pla2g7/Vegfa/Cd74/Il33/Capn1/Adam8/Ccr1/Sele/Hc/Itga4/Tlr2/Ecm1/Bst1/Cd9/Pycard/Swap70/Msn/Ednra/Kars/Tirap/Dapk2/Mif/Cd300a/Gpsm3/Plvap/Ccl12/Ccl2/Icam1/Serpine1/Camk1d/Nbl1/Bdkrb1/Cmklr1/Adora1/Selenok/Lgals3/Spn/Adam17/Mapk14/Adam10/Adtrp/Ptk2b/Trp53/Mapk3/Grem1…	69
GO:0008344	GO:0008344	adult locomotory behavior	42/5425	109/23174	0.000287942	0.00191534	0.00116702	Ccnd2/Sez6/Clcn3/Cstb/Cnp/Atp1a2/Otog/Eps8/Cacnb4/Uchl3/Fgf12/Sncg/Abl2/Dnm1/Nr4a2/Ntsr1/Ngf/Tmod1/Dab1/Pum1/Chl1/Atg7/Abhd12/Zic1/Cacna1a/Lgi4/Foxa2/Pbx3/Atp1a3/Chd7/Inpp5f/Dmrt3/Zmpste24/Slitrk6/Prex2/Cntn2/Trmt1l/Hoxb8/Sez6l/Fxn/Hipk2/Btbd9	42
GO:1903076	GO:1903076	regulation of protein localization to plasma membrane	42/5425	109/23174	0.000287942	0.00191534	0.00116702	Grasp/Itga3/Tgfb1/Rab11a/Tmbim1/Epha2/Bcl2l1/Stac2/Rack1/Vti1b/Numb/Camk2g/Dab2/Ap2m1/Rhoq/Itgb1/Myo5b/Actr3/Ppp2r5a/Vamp4/Rer1/Actb/Gripap1/Csk/Rangrf/Myo5a/Hectd1/Cnpy4/Cnst/Ppp1r9b/Stac3/Wnk3/Stx3/Arf6/Nhlrc1/Cltc/Lgals3/Vamp8/Epha3/Gper1/Rhog/Csnk2a1	42
GO:0008156	GO:0008156	negative regulation of DNA replication	18/5425	35/23174	0.000291845	0.00193308	0.00117783	Msh6/Msh3/Fbxo5/Lig3/Gtpbp4/Smc3/Terf1/Cdan1/Pds5a/Atg7/Mre11a/Inppl1/Smarcal1/Timeless/Tspyl2/Smc1a/Wapl/Trp53	18
GO:0051084	GO:0051084	'de novo' posttranslational protein folding	18/5425	35/23174	0.000291845	0.00193308	0.00117783	Dnajb1/Dnajc7/Hspa8/Dnajb12/Ero1l/St13/Hspa9/Cd74/Tor1b/Tor1a/Bag1/Hsph1/Cct2/Chchd4/H2-DMa/Ptges3/Hspe1/Hspa14	18
GO:0051973	GO:0051973	positive regulation of telomerase activity	18/5425	35/23174	0.000291845	0.00193308	0.00117783	Hnrnpd/Pnkp/Cct4/Map3k4/Aurkb/Hsp90aa1/Myc/Hsp90ab1/Nvl/Dkc1/Cct2/Acd/Wrap53/Mapk3/Mapk1/Tcp1/Ptges3/Grem1	18
GO:1902895	GO:1902895	positive regulation of pri-miRNA transcription by RNA polymerase II	18/5425	35/23174	0.000291845	0.00193308	0.00117783	Ngfr/Pdgfb/Tgfb1/Stat3/Ctcf/Srf/Srebf1/Fos/Bmpr1a/Srebf2/Rela/Bmp2/Smarca4/Smad6/Apln/Gnl3/Jun/Trp53	18
GO:0006892	GO:0006892	post-Golgi vesicle-mediated transport	38/5425	96/23174	0.000292174	0.00193322	0.00117792	Golga7/Steap2/Myo1b/Rack1/Arf5/Rab10/Gga3/Ankfy1/Rabep1/Gosr2/Vti1b/Amn/Kif13a/Golph3/Krt18/Slc30a6/Vti1a/Arl3/Optn/Vamp4/Rab14/Eps15/Vamp3/Chic2/Vps29/Ccdc91/Lamp1/Csk/Dnm2/Nsf/Myo5a/Exoc1/Cnst/Rabif/Sys1/Arf3/Rab31/Ank3	38
GO:0010038	GO:0010038	response to metal ion	88/5425	269/23174	0.000300077	0.00198342	0.0012085	Lck/Hnrnpd/Daxx/Cdkn1b/Ppp5c/Fosb/Mcoln1/Aqp1/Hmox1/Cdk4/Homer1/Cav1/Ppp2cb/Slc41a1/Slc25a13/Gdi1/Nfe2l2/Mmp9/Ppp2ca/Mapk9/Pgam2/Dlg4/Akr1c18/Fos/Tfap2a/Slc30a5/Hcn1/Glud1/Anxa7/Ppif/Hsf1/Gsk3b/Sod1/Nfatc4/Nedd4l/Nptx1/Sumo1/Cnga3/Fn1/Tnnt2/Myog/Slc30a10/Slc25a12/Gss/Ect2/Anxa5/Syt6/Asph/Mtf1/P2rx7/Gipr/Fus/Adcy7/Mt2/Mt1/Nfatc3/Trf/Rasgrp2/Entpd6/Plcg2/Pkd2/Lrrk2/Atp13a2/Clic4/Slc30a1/Tigar/Itpkb…	88
GO:0060491	GO:0060491	regulation of cell projection assembly	64/5425	184/23174	0.000304981	0.00201371	0.00122696	Rac1/Fam98a/Mien1/Coro1c/Aqp1/Arpc2/Epha2/Cdc42/Hap1/Cav1/Rala/Vdac3/Dynll1/Fuz/Srf/Eps8/Pfn1/Ndel1/Hsp90aa1/Tbc1d7/F2rl1/Bin3/Myo10/Twf1/Akirin1/Twf2/Rhoq/Hras/Podxl/Hdac4/Actr3/Sdccag8/Odf2/Entr1/Nckap1/Pld1/Capzb/Espn/P2rx7/Cyfip1/Rabep2/Pqbp1/Dnm2/Brk1/Plekhm1/Fam110c/Icam1/Atg5/Abitram/Zmynd8/Rcc2/Cdc42ep4/Arf6/Gap43/Cdc42ep1/Adamts16/Tbc1d30/Gm14137/Cfl1/Arhgap35/Syne2/Rab3ip/Rhog/Prl2c2	64
GO:0045446	GO:0045446	endothelial cell differentiation	41/5425	106/23174	0.00030766	0.00202926	0.00123643	Ccm2/Acvrl1/Col18a1/Foxj2/Dll1/Stc1/Notch4/Kdm6b/Rtn4/Pecam1/Marveld2/F2rl1/Rapgef3/Cldn1/Vegfa/Tjp2/Fasn/Notch1/Pdpn/Abcb1b/Tjp1/Nr2f2/Msn/Anxa2/Btg1/Clic4/Icam1/F11r/Cul7/Hoxb5/Rbpj/S1pr2/Cxcr4/Sox18/Rap1b/Rapgef2/Kdr/Afdn/Myadm/Rap1a/Apold1	41
GO:0048705	GO:0048705	skeletal system morphogenesis	86/5425	262/23174	0.000308322	0.00203149	0.00123779	Sox9/Hoxb6/Tulp3/Hoxc11/Nab1/Rab23/Por/Hyal2/Hyal1/Fuz/Trpv4/Stc1/Matn4/Wnt9b/Lhx1/Hoxb1/Pex7/Tfap2a/Msx2/Osr2/Myc/Has2/Col2a1/Poc1a/Vegfa/Cbs/Six2/Smad2/Lrp5/Vwa2/Nab2/Ifitm5/Eif4a3/Col7a1/Prrx1/Gnas/Fgr/Ski/P2rx7/Uncx/Dscaml1/Anxa2/Wdr48/Csrnp1/Inppl1/Foxn3/Ppargc1b/Six4/Tiparp/Ankrd11/Hoxc9/Csgalnact1/Pax1/Mycn/Nodal/Rflna/Hoxb4/Hoxb5/Hoxb7/Chad/Runx2/Prrx2/Cited2/Plekha1/Mthfd1l/Sh3pxd2b/Vwa1…	86
GO:0000910	GO:0000910	cytokinesis	55/5425	153/23174	0.000308716	0.00203195	0.00123807	Unc119/Rhoc/Daxx/Snx9/Kif20a/Cul3/Pkn2/Rab11a/Igf1r/Cdt1/Bcl2l1/Rhoa/Git1/Birc5/Gipc1/Actr2/Aurkb/Kif13a/Bin3/Washc5/Son/Birc6/Incenp/Kif20b/Arl3/Chmp6/Actr3/Entr1/Cdc25b/Aurka/Ect2/Jtb/Chmp5/Plk3/Cenpa/Cit/Rab35/Plk1/Pin1/Pdcd6ip/Snx33/Cdc14b/Chmp2a/Uvrag/Zfp365/Cul7/Alkbh4/Chmp3/Rhob/Cfl1/Prpf40a/Ank3/Klhl21/Chmp1b/Pdxp	55
GO:0009163	GO:0009163	nucleoside biosynthetic process	15/5425	27/23174	0.00031326	0.00205753	0.00125366	Aprt/Cad/Guk1/Umps/Hprt/Uck2/Nme7/Ak1/Gmps/Nt5e/Nme6/Nme1/Adk/Impdh2/Mtap	15
GO:0042455	GO:0042455	ribonucleoside biosynthetic process	15/5425	27/23174	0.00031326	0.00205753	0.00125366	Aprt/Cad/Guk1/Umps/Hprt/Uck2/Nme7/Ak1/Gmps/Nt5e/Nme6/Nme1/Adk/Impdh2/Mtap	15
GO:0051261	GO:0051261	protein depolymerization	44/5425	116/23174	0.000314492	0.00206346	0.00125727	Scin/Sh3gl1/Wdr1/Arpc2/Mid1ip1/Kif19a/Trpv4/Hspa8/Capza2/Eps8/Mical1/Sgk1/Nav3/Carmil1/Smn1/F2rl1/Sh3bp1/Twf1/Nckap5l/Twf2/Hdgfl3/Map1a/Spef1/Stmn2/Arhgef2/Asph/Tmod1/Capzb/Mtpn/Sh3gl3/Swap70/Ccsap/Mical2/Map6d1/Bmerb1/Camsap3/Kif18b/Actn2/Cfl1/Capg/Tmod3/Trim54/Capza1/Pdxp	44
GO:0006284	GO:0006284	base-excision repair	19/5425	38/23174	0.00031901	0.00208574	0.00127085	Rpa1/Rpa3/Mpg/Lig3/Apex2/Parp1/Pcna/Xpa/Rpa2/Ung/Ogg1/Rps3/Tdg/Sirt6/Apex1/Smug1/Pold1/Hmga1/Hmga2	19
GO:0009069	GO:0009069	serine family amino acid metabolic process	19/5425	38/23174	0.00031901	0.00208574	0.00127085	Srr/Txnrd1/Shmt1/Mthfd1/Gart/Cbs/Psat1/Gldc/Shmt2/Scly/Sephs1/Ahcy/Slc7a11/Ahcyl2/Gclc/Gcsh/Sephs2/Phgdh/Glyat	19
GO:1905710	GO:1905710	positive regulation of membrane permeability	19/5425	38/23174	0.00031901	0.00208574	0.00127085	Spg7/Ier3/Bid/Hspa8/Slc25a5/Hebp2/Ppif/Bnip3l/Gsk3b/Pmaip1/Rhot2/Bok/Mul1/Chchd10/Atpif1/Gsk3a/Bloc1s2/Trp53/Tmem102	19
[truncated: 4,802 more rows]

## Sheet: Cluster2
	ID	Description	GeneRatio	BgRatio	pvalue	p.adjust	qvalue	geneID	Count
[truncated: 4,455 more rows]

## Sheet: Cluster3
	ID	Description	GeneRatio	BgRatio	pvalue	p.adjust	qvalue	geneID	Count
[truncated: 5,647 more rows]
