# Supplementary material for: Nutrient restriction synergizes with retinoic acid to induce mammalian meiotic initiation in vitro
Source: Nat Commun. 2021 Mar 19;12:1758. doi: 10.1038/s41467-021-22021-6 (PMC7979727; doi:10.1038/s41467-021-22021-6)
Supplement: Supplementary file 12 — Source Data [file 41467_2021_22021_MOESM12_ESM.xlsx]

## Sheet: Figure 1b
Figure 1b
	qRT-PCR
		Normal			RA			NR			NRRA
	Spo11	0.85	1.06	1.08	0.67	0.76	1.05	1.08	1.34	1.19	2.33	3.93	2.38
	Dmc1	0.73	1.44	0.82	1.41	1.36	1.47	1.19	1.35	1.25	2.36	3.1	1.79
	Sycp3	0.76	1.29	0.93	1.18	0.93	1.7	1.37	1.73	1.49	2.85	4.71	2.14
AVE		Normal	RA	NR	NRRA
	Spo11	0.996667	0.826667	1.20333	2.88
	Dmc1	0.996667	1.41333	1.26333	2.41667
	Sycp3	0.993333	1.27	1.53	3.23333
SEM		Normal	RA	NR	NRRA
	Spo11	0.0735603	0.114649	0.075351	0.525198
	Dmc1	0.223184	0.031798	0.0466667	0.379224
	Sycp3	0.156241	0.226789	0.10583	0.766254

## Sheet: Figure 1h
Figure 1h
GeneName	Veh1	Veh2	RA1	RA2	NR1	NR2	NRRA1	NRRA2
1700013H16Rik	238.525	187.823	636.024	697.437	203.796	201.577	568.476	581.957
4930432K21Rik	223.325	229.836	230.619	221.422	239.489	204.301	216.24	232.479
4930447C04Rik	461.849	452.257	667.582	896.468	758.766	732.759	852.291	793.924
4930524B15Rik	18.7078	19.7708	54.6203	79.6123	14.9681	20.8841	78.5561	82.0514
Adarb1	1418.29	1380.25	1575.49	1612.15	1754.72	1816.92	2172.54	2030.01
Asf1b	1272.13	1156.59	1134.89	1190.04	1022.43	999.713	1201.15	1137.32
Aspa	9.35391	13.5924	27.9171	25.7081	19.5736	25.4241	39.7004	31.9089
BC049762	39.7541	44.4843	50.979	37.3183	46.0556	27.2401	49.8366	47.8633
BC051142	9.35391	13.5924	20.6344	22.391	13.8167	9.98805	24.496	28.8699
Caprin2	1784.26	1974.61	2251.57	2376.76	2112.8	2038.47	2559.41	2533.72
Ccdc155	64.3081	87.7329	89.8201	106.15	102.474	99.8805	135.15	149.668
Ccdc36	245.54	226.128	276.743	316.791	268.274	280.573	404.606	427.731
Ccdc73	159.016	177.937	213.626	267.033	181.92	188.865	262.698	270.466
Ccnb3	70.1543	75.3762	114.096	120.248	132.41	132.569	172.317	165.622
Cdkl2	180.063	201.415	240.33	249.618	175.011	189.773	219.619	234.758
Cntd1	1031.27	1046.62	1022.01	1081.4	956.805	949.772	1081.2	1125.93
Crebl2	380.003	358.346	474.59	492.601	460.556	473.07	580.301	613.106
Cyld	784.559	839.023	1008.66	936.274	1023.59	920.716	1001.8	972.461
D1Pas1	548.373	497.977	854.505	901.443	472.07	525.734	894.525	875.975
Ddb2	487.573	528.869	548.631	525.773	665.503	622.891	662.236	718.71
Dennd4a	906.16	1015.72	1097.26	1018.37	2216.43	2147.43	1738.37	1715.48
Dmc1	176.555	194.001	304.66	375.671	216.461	223.369	460.355	496.107
Dmrtc2	146.155	145.81	137.158	143.468	158.892	163.441	144.442	166.382
Eaf2	54.9542	29.6562	75.2547	72.1486	59.8723	47.2162	93.7605	84.3306
Ecsit	696.866	654.908	632.382	673.387	681.623	681.911	735.724	786.326
Fbxo47	70.1543	63.0194	82.5374	96.1982	82.9001	87.1684	46.4579	61.5386
Fhl4	19.8771	24.7135	41.2687	47.2698	29.9361	36.3202	30.4088	41.0257
Figla	42.0926	32.1275	44.9101	38.1476	46.0556	39.9522	61.6623	60.0191
Fmr1nb	257.233	289.148	353.212	392.256	240.64	232.449	305.777	315.29
Gpat2	1426.47	1335.76	1376.43	1380.78	1677.57	1838.71	1718.1	1647.87
Gpr19	125.109	86.4972	100.744	99.5154	122.047	105.328	111.499	93.4475
H2-D1	22099.8	21278.3	19283.4	18237.9	28011	28323.4	27139.9	27162.1
H2-K1	10891.5	10180.7	9777.04	9385.96	16204.7	15937.3	16707.9	16786.4
Haus8	719.082	664.793	645.734	564.75	648.232	581.123	665.615	676.924
Hfm1	31.5695	23.4778	63.1168	81.2709	69.0834	79.9044	100.518	108.642
Hormad1	170.709	206.358	242.757	330.889	219.915	225.185	349.701	397.342
Hormad2	195.263	224.893	240.33	298.546	256.76	255.149	238.202	256.031
Hsf2bp	272.433	244.664	235.474	253.764	254.457	272.401	265.232	300.855
Il18	24.554	37.0702	38.8411	32.3425	44.9042	39.0442	31.2535	35.7076
Inca1	101.724	114.918	168.716	186.591	117.442	97.1564	179.074	194.492
Larp1b	622.035	590.653	691.858	791.147	645.93	704.611	842.155	844.066
Madd	446.649	451.021	569.265	561.433	493.946	513.022	890.302	938.273
Mei1	90.0314	93.9113	161.433	157.566	113.988	134.385	279.592	328.206
Msh4	122.77	163.109	167.502	151.761	164.649	133.477	231.445	204.369
Msh5	122.77	123.567	144.44	122.736	116.29	149.821	147.821	164.863
Pet2	513.296	507.862	1102.12	1093.84	770.28	728.219	1122.59	1260.4
Phka2	968.13	902.043	985.594	1001.79	1094.97	1085.07	1228.18	1157.08
Poln	43.2618	33.3632	50.979	53.0749	40.2986	23.6081	43.9238	39.5062
Pparg	10.5232	16.0638	19.4206	24.8788	16.1195	17.2521	11.8256	15.1947
Pramel1	1353.98	1361.71	1401.92	1439.66	1472.63	1449.17	1360.79	1388.04
Prdm9	51.4465	74.1405	162.647	153.42	54.1153	70.8243	188.366	161.064
Rad21l	153.17	169.287	106.813	147.614	191.131	191.589	170.627	162.583
Rad51ap2	9.35391	6.17837	40.0549	36.489	11.5139	11.8041	54.0601	69.8957
Rbpms2	1072.19	948.998	844.795	874.906	528.488	542.987	536.377	549.289
Rec8	195.263	149.517	1857.09	1850.16	199.19	291.469	1810.17	1800.57
Rhox13	322.71	345.989	498.866	512.504	200.342	217.013	482.317	445.205
Ribc1	161.355	176.701	169.93	159.225	189.979	166.165	154.578	202.09
Setdb2	530.834	568.41	786.533	827.636	586.057	584.755	943.517	913.962
Slc25a31	1716.44	1879.46	1921.42	1869.23	2075.96	2169.22	1943.63	2011.02
Smc1b	1749.18	1722.53	2574.44	2997.07	2505.42	2527.88	4260.61	4080.54
Spata5	3208.39	3269.6	2950.71	2944	3289.52	3188	3293.44	3380.82
Spdya	18.7078	35.8346	33.986	53.0749	26.482	29.0561	45.6132	39.5062
Spo11	28.0617	33.3632	60.6893	48.9284	55.2667	61.7443	65.041	40.266
Spryd3	1102.59	934.17	682.147	680.022	1319.49	1320.24	767.822	764.294
Stag3	3651.53	3514.26	5215.64	5212.95	4705.73	4616.29	7178.17	7122.52
Stra8	26.8925	35.8346	15038.8	15615.6	347.72	342.318	21683.2	22658.3
Syce1	568.25	614.13	716.133	685.827	625.205	633.787	741.637	762.015
Syce3	119.262	97.6183	111.668	96.1982	115.139	93.5244	111.499	104.084
Sycp1	1427.64	1412.38	1758.78	2434.81	1767.38	1824.18	2543.36	2377.97
Sycp2	475.88	434.958	651.803	985.202	1031.65	1065.09	1224.8	1060.59
Sycp3	212.801	255.785	433.321	502.553	466.313	474.886	851.446	847.105
Syn2	133.293	164.345	191.778	189.079	183.071	210.657	255.096	242.356
Syngr4	39.7541	55.6054	70.3996	63.8557	36.8445	56.2963	81.0901	99.5253
Taf7l	2525.56	2910.01	3348.83	3639.77	3394.3	3436.8	3857.69	3856.42
Taf9b	1578.47	1785.55	2006.39	2056.65	2059.84	2010.32	2320.36	2336.95
Tex101	1764.38	1678.05	1846.17	1824.45	1663.76	1622.6	1591.39	1640.27
Tex11	830.16	1159.06	1469.89	1515.95	1459.96	1382.89	1696.14	1708.64
Tex12	126.278	149.517	159.006	178.298	164.649	184.325	193.434	165.622
Tex15	2904.39	2671.53	3529.69	4514.68	4653.92	4453.76	6810.73	6041.42
Tex16	143.816	179.173	302.233	366.548	306.27	265.137	445.996	413.296
Tktl1	996.192	944.056	1388.57	1385.75	1085.76	999.713	1473.14	1526.31
Tsc22d3	2949.99	2793.86	2354.74	2389.2	3368.97	3540.31	2911.64	3111.12
Tsga10	49.108	76.6118	131.089	138.492	97.8681	126.213	150.355	163.343
Ugt8a	130.955	160.638	332.577	364.06	110.533	122.581	327.739	365.433
Usp32	1812.32	2084.58	2414.22	2393.34	2442.1	2219.16	2470.71	2434.19
Wbp2nl	108.739	91.4399	134.73	157.566	115.139	142.557	168.093	174.739
Zcwpw1	1965.49	2025.27	2010.03	2042.55	2377.62	2321.77	2665.84	2706.18
Zfp541	59.6312	66.7264	54.6203	77.1244	86.3542	95.3404	135.995	110.921
Adcy3	1121.3	1135.59	1215	1123.69	1126.06	1142.27	1402.18	1413.11
Alg11	784.559	995.954	910.339	956.177	1043.16	1071.44	1054.17	1062.11
Atm	2101.12	2492.36	2579.29	2778.97	2980.95	2864.75	2761.29	2691.74
Boll	211.632	185.351	318.012	343.328	241.792	219.737	337.031	357.835
Brca2	1400.75	1430.91	1784.26	2513.59	2373.01	2304.51	2672.6	2405.32
Calr	24775	24491.1	21885.8	21064.9	27570	27525.2	22740.7	22615.8
Ccna1	5.84619	7.41405	14.5654	28.196	5.75695	10.8961	30.4088	31.9089
Cdc25b	837.175	757.469	895.774	903.102	511.217	499.402	713.762	671.606
Chek1	467.696	539.99	663.941	683.339	545.759	503.942	810.057	782.527
Cks2	876.929	930.463	810.809	918.029	805.973	830.824	724.743	777.209
Cyp26b1	2953.5	2827.22	16984.5	15483.8	878.51	836.272	13889.2	13783.1
Dazl	7054.02	7656.24	9490.59	10780	9165.06	8686.88	10992.8	11060.2
Dmwd	1859.09	1666.93	1649.53	1667.71	1670.67	1685.26	1711.34	1615.2
Ereg	4230.31	4880.92	2630.27	2480.42	990.195	879.856	451.909	430.77
Espl1	3706.49	3375.86	2869.39	2817.94	3701.72	3700.12	2814.5	2689.46
Exo1	1491.95	1580.43	1644.68	1650.3	1257.32	1307.53	1676.71	1599.24
Fanca	965.791	981.126	1262.34	1313.6	961.41	1068.72	1471.45	1451.85
Fancd2	1458.04	1317.23	1507.52	1483.61	1183.63	1199.47	1642.92	1723.84
Fbxo43	43.2618	27.1848	78.896	64.685	25.3306	41.7682	91.2264	93.4475
Fbxo5	280.617	347.225	313.157	351.621	221.067	236.989	339.565	359.355
Fmn2	43.2618	43.2486	127.447	136.834	26.482	64.4683	192.589	186.135
Fzr1	1820.51	1733.65	1604.62	1635.37	1568.19	1487.31	1598.15	1698.77
Gpr3	33.9079	33.3632	54.6203	45.6112	35.6931	26.3321	15.2044	19.7531
H2afx	1108.44	926.756	869.07	825.148	865.845	900.74	909.73	919.28
Hspa2	404.557	392.945	537.707	479.332	499.703	466.714	672.372	700.476
Klhdc3	5231.18	4725.22	3671.7	3697.83	4629.74	4688.93	3461.53	3579.11
Lfng	192.924	168.052	117.737	110.296	124.35	128.937	125.014	129.155
Lif	2564.14	2496.06	2831.76	2720.09	500.855	518.47	520.328	510.542
Lig3	2705.62	2687.59	2444.56	2443.1	2472.03	2457.97	2341.48	2254.89
Mael	2584.02	2649.29	2182.39	2144.56	3185.9	3111.73	2294.17	2419
Mki67	4481.69	4347.1	6118.69	7883.28	5386.2	5105.71	8044.82	7370.95
Mlh1	535.511	480.677	537.707	563.92	582.603	542.078	507.658	486.99
Mlh3	567.081	651.201	653.017	700.754	641.324	646.499	763.599	765.813
Mnd1	153.17	151.988	114.096	131.858	99.0195	102.604	104.741	94.2072
Mns1	760.005	820.488	779.25	869.101	952.199	849.892	959.566	976.26
Mre11a	1023.08	1098.51	1048.71	994.324	1031.65	1072.35	922.4	933.715
Msh6	7196.67	6934.61	4955.89	4967.48	5775.37	5587.86	4293.55	4468
Myh9	47171.8	46004.2	49239.6	47971.4	50939.8	51217.8	46291.5	44617
Nbn	441.972	506.627	585.045	548.993	581.452	576.583	603.108	655.652
Nek2	1327.09	1439.56	1519.66	1588.93	1245.8	1238.52	1584.64	1615.96
Numa1	8385.78	7676.01	6288.62	6098.63	9288.26	9296.15	8365.8	8366.97
Osgin2	293.479	363.288	400.549	447.819	340.811	354.122	365.75	414.056
Ovol1	9.35391	13.5924	24.2757	17.4152	24.1792	22.7001	32.0982	27.3505
Pde3a	275.94	341.046	282.812	330.059	439.831	462.174	418.966	455.082
Pim2	284.125	265.67	331.363	313.473	328.146	277.849	418.966	404.939
Piwil1	232.679	228.6	271.888	305.18	226.824	221.553	271.99	289.459
Piwil2	4675.79	4667.14	4095.31	4037.84	5987.23	6055.48	5651.81	5638
Piwil4	274.771	254.549	230.619	272.838	370.747	345.95	252.562	246.914
Plk1	1399.58	1286.34	1370.36	1367.51	877.359	906.188	1120.06	1132.01
Psmc3ip	482.896	388.002	468.521	442.843	346.568	359.57	404.606	380.627
Psmd13	2663.53	2676.47	2423.93	2365.98	2364.95	2390.78	2072.02	1944.16
Rad1	408.064	368.231	426.039	412.989	352.325	375.914	456.977	426.212
Rad21	6420.29	6593.56	7122.49	7295.31	6856.53	6588.48	7557.43	7709.8
Rad50	1700.07	2084.58	2274.63	2301.29	2521.54	2498.83	2398.07	2469.9
Rad51	1615.89	1582.9	1631.33	1538.34	1375.91	1189.49	1577.03	1685.85
Rad51c	500.434	458.435	503.721	500.894	516.974	484.874	580.301	582.717
Rad52	346.095	334.868	314.37	291.082	377.656	384.086	375.887	363.913
Rad54b	502.773	521.455	458.811	489.284	440.982	491.23	565.941	643.496
Rad54l	2197	2028.98	2142.33	2066.6	1744.36	1811.47	2050.06	2008.74
Rbm7	1068.68	1147.94	1421.34	1394.87	1235.44	1180.41	1242.54	1312.82
Rpa1	3082.11	3112.66	2735.87	2833.7	2576.81	2704.04	2327.12	2422.04
Rsph1	43.2618	66.7264	44.9101	34.8304	75.9917	74.4563	53.2154	34.1881
Slc26a8	43.2618	35.8346	42.4825	83.7588	70.2348	50.8482	71.7985	85.0904
Smc1a	2236.75	2524.48	2519.82	2613.11	2316.6	2378.97	2284.04	2397.72
Smc3	3593.07	3863.95	3697.19	4345.5	5239.97	5033.98	3926.11	3898.96
Stag2	1365.67	1563.13	1804.9	2137.92	1851.43	1677.99	1972.35	1985.95
Suv39h2	906.16	920.578	1114.25	1129.5	876.208	851.708	1092.18	1099.34
Syce1l	38.5849	30.8919	21.8481	35.6597	47.207	47.2162	32.0982	33.4284
Syce2	851.206	771.061	863.001	890.663	779.491	803.584	1042.35	1069.71
Tdrd1	2204.02	2079.64	1485.67	1499.36	3290.67	3334.19	1874.36	1981.39
Top3a	1109.61	1150.41	995.304	947.055	1276.89	1277.56	1163.98	1090.98
Trip13	1066.35	1154.12	839.939	780.366	904.992	900.74	689.266	666.288
Tubg1	2624.94	2433.04	2150.83	2184.36	1935.49	2018.49	1909	1959.36
Ubr2	3643.35	3601.99	3635.29	3635.63	3763.89	3735.53	3828.97	3870.85
Xrcc2	351.941	402.83	440.604	445.331	314.329	289.653	462.045	469.516
Zfp42	242.032	238.485	311.943	285.277	264.82	262.413	312.535	339.602
Zw10	1284.99	1294.99	1303.61	1334.34	1037.4	1050.56	1116.68	1085.66

## Sheet: Figure 2b
Figure 2b
	Cluster	Number
	0	6487
	1	5286
	2	3860
	3	2170
	4	285
		18088

## Sheet: Figure 2d
Figure 2d
	Cluster 0	Cluster 1	Cluster 2	Cluster 3	Total	%Cluster 0	%Cluster 1	%Cluster 2	%Cluster 3	Total
Day_0	6287	4	3	2	6296	99.8571	0.0635324	0.0476493	0.0317662	100
Day_2	60	5174	47	17	5298	1.1325	97.6595	0.887127	0.320876	100
Day_3	49	28	3794	9	3880	1.26289	0.721649	97.7835	0.231959	100
Day_4	91	80	16	2142	2329	3.90726	3.43495	0.68699	91.9708	100

## Sheet: Figure 2g
Figure 2g
	PC1	PC2	group
Undifferentiated.Spermatogonial	-17.8278	-8.25975	in vivo meiosis
Differentiating.Preleptotene.Spermatocytes	-13.9347	2.29872	in vivo meiosis
Leptotene.Zygotene.Spermatocytes	-1.34322	2.9481	in vivo meiosis
Early.Pachytene.Spermatocytes	9.27826	5.23899	in vivo meiosis
Late.Pachytene.Spermatocytes	11.1553	9.97653	in vivo meiosis
Diplotene.Spermatocytes	15.7341	10.3486	in vivo meiosis
Cluster0	-19.9815	-9.04615	in vitro meiosis
Cluster1	-10.9379	-2.36523	in vitro meiosis
Cluster2	4.05226	0.434612	in vitro meiosis
Cluster3	7.96431	8.5776	in vitro meiosis

## Sheet: Figure 2j
	Figure 2j
	Gene name	Cluster0	Cluster1	Cluster2	Cluster3
	Abcb7	0.16908	0.300296	0.316078	0.358609
	Abcd1	0.0532799	0.069062	0.0722415	0.0689929
	Acot9	0.790949	0.708317	0.554576	0.76793
	Acsl4	0.178538	0.304891	0.304844	0.37331
	Adgrg2	0.00630044	0.0265864	0.02004	0.0299614
	Agtr2	0.000154142	0.000259033	0	0
	Aifm1	0.927969	0.944893	0.735648	0.870657
	Akap4	0.0050742	0.0128702	0.0062235	0.00826072
	Alg13	0.832433	0.936195	0.945449	1.11234
	Amer1	0.242955	0.274447	0.220492	0.286875
	Ammecr1	0.647816	0.84121	0.932801	0.926743
	Amot	0.420712	0.0841792	0.0736484	0.0715702
	Ap1s2	0.0611414	0.130028	0.195913	0.215929
	Apex2	0.202743	0.187275	0.168159	0.197187
	Apln	0.00935949	0.0250717	0.0196691	0.0308554
	Apoo	0.57246	0.827261	0.852231	0.983476
	Apool	0.393732	0.570657	0.502963	0.681326
	Ar	0.0187835	0.0268387	0.0191124	0.0393093
	Araf	0.398504	0.492736	0.565598	0.620279
	Arhgap4	0.0273698	0.0529758	0.045126	0.0590511
	Arhgap6	0.00230965	0.0161895	0.0124085	0.0119104
	Arhgef6	0.00246343	0.0092832	0.0109126	0.0160003
	Arhgef9	0.0541565	0.0537126	0.0389587	0.0339784
	Armcx1	0.0936692	0.178211	0.180238	0.191496
	Armcx2	0.321742	0.509218	0.465667	0.502589
	Armcx3	0.112855	0.232427	0.214861	0.230307
	Armcx4	0.104975	0.227074	0.177866	0.148738
	Armcx5	0.490676	0.805388	0.647177	0.834911
	Armcx6	0.0192372	0.0386227	0.0360433	0.0590511
	Asb9	0.347554	0.263758	0.32199	0.903864
	Atg4a	0.0385564	0.0741265	0.0580619	0.0512011
	Atp11c	0.288915	0.377975	0.442238	0.496998
	Atp6ap1	0.350055	0.357711	0.422844	0.462777
	Atp6ap2	0.756027	0.946704	0.883836	1.01353
	Atp7a	0.29811	0.369954	0.334254	0.390297
	Atrx	1.23904	1.21374	1.27341	1.40479
	Bcap31	1.48214	1.65571	1.51116	1.91312
	Bcor	0.196809	0.171687	0.120344	0.199455
	Bcorl1	0.443131	0.538521	0.483439	0.535496
	Bex1	0.935921	1.89134	1.71191	2.11681
	Bex2	0.441249	1.23552	1.09703	1.54137
	Bex4	1.13776	2.01144	1.79572	2.18299
	Bgn	0.0189348	0.0207673	0.0205961	0.0236805
	Bhlhb9	0.531091	0.771475	0.865615	1.05833
	Brcc3	0.328757	0.461712	0.440047	0.63088
	Brwd3	0.463993	0.334064	0.343286	0.361502
	C1galt1c1	0.0706666	0.0908253	0.0860493	0.0906912
	Cask	0.0427009	0.135246	0.142899	0.18424
	Ccdc120	0.160714	0.157402	0.127864	0.118909
	Ccdc22	0.391755	0.48893	0.296018	0.316861
	Ccnb3	0.0522563	0.151853	0.355691	0.595438
	Cd99l2	0.126667	0.186415	0.190142	0.237964
	Cdk16	0.598469	0.67511	0.639621	0.73157
	Cdkl5	0.20601	0.237138	0.232708	0.251673
	Cenpi	0.22416	0.235911	0.241513	0.255249
	Cetn2	0.70006	0.823857	0.629793	0.822841
	Cfp	0.0472695	0.0401171	0.0279817	0.0339784
	Chic1	0.233114	0.288524	0.307629	0.335484
	Chm	0.278234	0.379749	0.358735	0.412201
	Chrdl1	0.00813699	0.0760491	0.0775074	0.0982384
	Chst7	0.0067599	0.0371261	0.0349478	0.0419642
	Cited1	0.0873325	0.437921	0.416003	0.903864
	Clcn4	0.030066	0.0789261	0.135823	0.149532
	Clcn5	0.214629	0.332579	0.38276	0.34695
	Cmc4	0.142566	0.178861	0.196068	0.326548
	Cnksr2	0.0935288	0.191134	0.214709	0.321215
	Col4a5	0.00138643	0.0166992	0.0124085	0.0109992
	Cox7b	1.07031	0.987092	0.724435	1.02019
	Crlf2	0.404591	0.85066	0.581165	0.733785
	Csf2ra	0.08195	0.115593	0.103941	0.146352
	Cstf2	0.637357	0.708699	0.788182	0.963104
	Ctag2	0.00920676	0.0233015	0.0150209	0.0141846
	Ctps2	0.0816659	0.141563	0.113275	0.131109
	Cul4b	0.896267	0.978852	0.973352	1.12917
	Dcaf12l1	0.0104279	0.0358771	0.0387768	0.0677017
	Ddx3x	1.23281	1.16275	1.14235	1.0085
	Dgkk	0.0178754	0.198596	0.261957	0.225169
	Diaph2	0.142834	0.212098	0.242701	0.28063
	Dkc1	1.21655	1.32747	1.24951	1.5713
	Dlg3	0.129922	0.243251	0.189046	0.273644
	Dmd	0.0654823	0.213983	0.255384	0.279236
	Dmrtc1b	0.021352	0.024819	0.0196691	0.0281709
	Dnase1l1	0.0169664	0.0177178	0.0172547	0.0241305
	Dock11	0.363756	0.412007	0.378493	0.366945
	Dusp9	1.22799	0.951118	0.794783	0.978118
	Dynlt3	0.280566	0.627848	0.58053	0.661547
	Ebp	0.0710974	0.139762	0.111246	0.141963
	Eda	0.024215	0.0943677	0.0701273	0.0788367
	Eda2r	0.0234624	0.0194978	0.0325701	0.067271
	Efhc2	0.289145	0.513413	0.579364	0.678992
	Efnb1	0.142967	0.222936	0.219277	0.240866
	Egfl6	0.00292465	0.04533	0.0217074	0.02278
	Eif1ax	1.67295	1.86448	1.72571	2.32225
	Elf4	0.315914	0.264753	0.264283	0.295143
	Elk1	0.174921	0.173648	0.157065	0.155466
	Emd	0.735405	0.923313	0.884774	1.16041
	Enox2	0.16947	0.266143	0.263411	0.289294
	Eras	0.0225585	0.0318701	0.0142752	0.0105433
	Ercc6l	0.653285	0.595957	0.510258	0.540608
	Esx1	0.087615	0.386812	0.336824	0.715702
	F8	0.0488856	0.101181	0.135988	0.149928
	Fam120c	0.0303652	0.0495301	0.0526922	0.0625204
	Fam122b	0.064182	0.121346	0.111922	0.120544
	Fam199x	0.230546	0.374596	0.393922	0.506762
	Fam3a	0.0477105	0.077009	0.10138	0.0953102
	Fam46d	0.0276697	0.0554298	0.0708325	0.094472
	Fam50a	0.839716	0.897356	0.796747	0.960638
	Fancb	0.0682218	0.0542036	0.0404133	0.0357585
	Fgd1	0.70685	0.371742	0.339387	0.30164
	Fgf13	0.0387048	0.14605	0.157227	0.194156
	Fhl1	0.196049	0.323997	0.256263	0.288603
	Flna	0.461761	0.287358	0.229254	0.300958
	Fmr1	1.09769	1.36317	1.4806	1.57484
	Fmr1nb	0.579738	0.905769	1.10214	1.52485
	Foxo4	0.132355	0.118128	0.119673	0.157831
	Frmpd3	0.00614725	0.027595	0.0230024	0.0299614
	Ftsj1	0.312762	0.295488	0.256409	0.316189
	Ftx	0.0469754	0.0554298	0.0508959	0.0762781
	Fundc1	0.110235	0.220861	0.222917	0.279236
	Fundc2	0.931437	1.20361	1.24047	1.43025
	Gab3	0.317262	0.558431	0.515469	0.603031
	Gabre	0.0381114	0.0746075	0.110229	0.121769
	Gabrq	0.00369288	0.0233015	0.0395044	0.0375355
	Gdi1	0.253897	0.389974	0.386366	0.489964
	Gemin8	0.289261	0.41235	0.300511	0.431543
	Gk	0.0370721	0.118819	0.126031	0.141163
	Gla	0.178924	0.172995	0.177391	0.259169
	Gnl3l	0.214753	0.231811	0.192797	0.193776
	Gpc3	0.0602709	0.195618	0.182605	0.226272
	Gpc4	0.138682	0.170158	0.184023	0.164108
	Gpkow	0.18458	0.359701	0.358999	0.480319
	Gpm6b	0.0225585	0.0255768	0.0220776	0.0241305
	Gpr173	0.00446052	0.0151693	0.0122216	0.00871765
	Gpr50	0.00874842	0.0724412	0.0943466	0.121361
	Gprasp1	0.481003	0.713788	0.66397	0.743253
	Gprasp2	0.185861	0.438422	0.411501	0.491093
	Gria3	0.00384645	0.0012945	0.00170116	0.00505632
	Gripap1	0.268618	0.265945	0.245961	0.282021
	Gspt2	0.35763	0.541842	0.48122	0.665345
	Gtpbp6	0.364613	0.582302	0.47524	0.716152
	H2bfm	0.00492082	0.0642146	0.120344	0.259169
	Haus7	0.403253	0.484471	0.354497	0.480889
	Hccs	1.02716	1.20081	1.33536	1.37144
	Hcfc1	0.75022	0.86046	0.934958	0.982958
	Hdac6	0.811564	0.907234	0.730831	0.783628
	Hdac8	0.0575095	0.0806005	0.0487361	0.0406376
	Hdx	0.0702356	0.101415	0.0977836	0.0877408
	Heph	0.0171179	0.0240605	0.0202254	0.0119104
	Hmgb3	1.69085	2.02504	1.87201	2.32793
	Hmgn5	0.284401	0.245483	0.235552	0.621518
	Hnrnph2	1.04005	0.939035	0.925555	0.986573
	Hs6st2	0.0104279	0.0448347	0.0409582	0.058182
	Hsd17b10	0.621337	1.06158	0.762481	1.19113
	Htatsf1	0.903351	1.40159	1.25944	1.42161
	Huwe1	1.65364	1.77015	1.71699	1.93392
	Idh3g	0.705328	0.729274	0.656639	0.826477
	Ids	0.0617212	0.145378	0.163672	0.13876
	Igbp1	0.132625	0.191776	0.19669	0.19643
	Igsf1	0.015146	0.0573887	0.0444024	0.0498868
	Ikbkg	0.137071	0.160055	0.154313	0.194535
	Il13ra1	0.276248	0.274447	0.296018	0.376161
	Il13ra2	0.000308261	0	0	0
	Il3ra	0.139889	0.18016	0.108534	0.139562
	Iqsec2	0.0315608	0.0815561	0.0827458	0.13474
	Irak1	0.219097	0.235707	0.27813	0.329536
	Irs4	0.006913	0.0549395	0.0471132	0.0902703
	Itm2a	0.0102754	0.154965	0.151715	0.243398
	Jade3	0.327647	0.651218	0.783008	0.921622
	Jpx	0.006913	0.0118466	0.00903961	0.0263772
	Kantr	0.0835111	0.0875078	0.100183	0.0745687
	Kcnd1	0.0237635	0.0413607	0.0373198	0.0437302
	Kdm5c	0.109407	0.170813	0.200722	0.193397
	Kdm6a	0.25306	0.220238	0.322539	0.383725
	Klf8	0.204126	0.264156	0.268631	0.332845
	Klhl13	0.0732487	0.178211	0.169917	0.231404
	Klhl15	0.308468	0.554867	0.527374	0.616803
	Lage3	0.940265	1.05484	0.889293	1.08734
	Lamp2	1.12333	1.2085	1.24053	1.44946
	Lancl3	0.0180268	0.0306146	0.0279817	0.0277227
	Las1l	0.667778	0.865488	0.748349	0.904237
	Lonrf3	0.367926	0.803302	0.978485	1.11703
	Lpar4	0.00630044	0.0138927	0.0116608	0.0123656
	Lrch2	0.137742	0.310794	0.335742	0.376478
	Luzp4	0.531634	0.872983	0.874096	1.06994
	Magea10	0.140961	0.452032	0.664555	0.885024
	Magea2	0.182656	0.738601	0.872358	1.2216
	Magea5	0.282659	0.973288	1.06976	1.41357
	Magea6	0.00384645	0.0230484	0.0362258	0.075851
	Magea8	0.41757	1.14188	1.24913	1.61211
	Mageb16	0.641748	0.720112	0.677705	0.797009
	Mageb18	0.087615	0.141563	0.183865	0.195294
	Mageb2	0.28138	0.532759	0.508098	0.670779
	Mageb4	1.57541	1.86845	1.81183	2.01785
	Maged1	1.38502	1.63965	1.60222	1.77182
	Maged2	0.287875	0.657144	0.702374	0.91056
	Magee1	0.00660677	0.0270908	0.0489163	0.0490096
	Magee2	0.0221062	0.0435953	0.0292686	0.0366474
	Mageh1	0.105114	0.238772	0.207817	0.237237
	Magt1	0.484048	0.406673	0.373818	0.484302
	Maoa	0.0863432	0.159171	0.146827	0.169568
	Maob	0.0183295	0.0726821	0.0662397	0.0512011
	Map3k15	0.1569	0.169502	0.15658	0.196052
	Map7d2	1.47715	1.67593	1.54291	1.65008
	Map7d3	0.145769	0.0762892	0.0516148	0.0516389
	Mbnl3	0.13222	0.262763	0.372385	0.437214
	Mbtps2	0.170641	0.197533	0.220643	0.25382
	Mcts1	0.256048	0.270304	0.231808	0.317532
	Mecp2	0.340012	0.352989	0.386366	0.442853
	Med12	0.328868	0.395921	0.436753	0.575163
	Med14	0.594479	0.144706	0.0977836	0.171511
	Mid1	0.0866259	0.0283508	0.0507161	0.0454931
	Mid1ip1	0.0471224	0.102117	0.0530511	0.0677017
	Mid2	0.0753954	0.0566545	0.0557386	0.0616542
	Mmgt1	0.139487	0.144706	0.186224	0.209222
	Morc4	0.0793903	0.442258	0.516936	0.707105
	Morf4l2	1.2251	1.01179	0.928026	1.01453
	Mospd1	0.131545	0.321182	0.336959	0.344668
	Mospd2	0.078963	0.0837028	0.0701273	0.0555699
	Mpp1	0.0968925	0.201142	0.141915	0.224065
	Msl3	0.0627352	0.0772489	0.0703037	0.0685627
	Msn	0.846945	0.547402	0.516372	0.544626
	Mtcp1	0.0281195	0.0534671	0.0660626	0.0732847
	Mtm1	0.0663482	0.146721	0.147154	0.156255
	Mtmr1	0.0444719	0.146945	0.183078	0.199077
	Mum1l1	0.540203	1.0273	1.09025	1.11189
	Naa10	0.403665	0.403044	0.322127	0.449342
	Nap1l2	0.002002	0.00799901	0.00791412	0.0141846
	Nap1l3	0.0315608	0.0813173	0.0568115	0.0978206
	Ndufa1	0.85962	1.67574	1.64355	2.11847
	Ndufb11	1.44034	1.97214	1.65608	1.88721
	Nhs	0.0263193	0.0468144	0.0342168	0.0259282
	Nhsl2	0.115605	0.128434	0.130192	0.139962
	Nkap	0.594989	0.762572	0.522112	0.671721
	Nkrf	0.24356	0.266143	0.259187	0.286529
	Nono	1.00912	0.992388	0.946331	1.25671
	Nrk	0.0382598	0.115362	0.118161	0.236146
	Nsdhl	0.350815	0.403563	0.326231	0.389673
	Nudt10	0.10442	0.150071	0.114288	0.151118
	Nudt11	0.213384	0.267532	0.240621	0.2613
	Nup62cl	0.55518	0.775061	0.750316	0.83351
	Nxf2	1.63965	1.76976	1.85971	2.14698
	Nxf3	0.0670692	0.1298	0.144046	0.192257
	Nxt2	0.148431	0.333693	0.373428	0.469139
	Nyx	0.0178754	0.0149141	0.0202254	0.0313022
	Ocrl	0.166995	0.336842	0.318832	0.289984
	Ofd1	0.608501	0.834597	0.70882	0.975863
	Ogt	0.460692	0.462364	0.514564	0.63137
	Ophn1	0.0830856	0.181458	0.155447	0.203223
	Otud5	0.622082	0.644305	0.643605	0.773899
	Pak3	0.0320088	0.0934243	0.0870902	0.0961477
	Pbdc1	1.24202	1.17186	1.09146	1.32255
	Pcdh19	0.017421	0.100244	0.0960666	0.111104
	Pcsk1n	0.130463	0.426148	0.356221	0.429446
	Pdha1	0.590728	0.50688	0.450471	0.600001
	Pdk3	0.872845	0.948211	0.818594	0.925282
	Pdzd11	0.294327	0.442924	0.389959	0.645969
	Pdzd4	0.105946	0.0808395	0.0896878	0.0839345
	Pfkfb1	0.0437344	0.0482966	0.0485559	0.0441712
	Pgk1	0.579738	0.443755	0.41887	0.545427
	Pgrmc1	0.431684	0.854085	0.915231	1.23187
	Phf6	0.453665	0.516818	0.400154	0.5608
	Phf8	0.232625	0.350255	0.417001	0.499518
	Phka1	0.079675	0.184909	0.15755	0.190354
	Phka2	0.222434	0.333321	0.343421	0.354091
	Piga	0.175826	0.221069	0.232408	0.299934
	Pim2	0.126667	0.13071	0.135492	0.152306
	Pin4	0.689208	0.785981	0.595763	0.89731
	Pir	0.325088	0.504693	0.618442	0.973255
	Pja1	0.506779	0.497473	0.410497	0.522463
	Plcxd1	0.0183295	0.0617821	0.0387768	0.0719991
	Plp1	0.139755	0.10422	0.142899	0.1185
	Plp2	0.3252	0.290657	0.270509	0.403312
	Pls3	0.23835	0.295103	0.317318	0.392478
	Plxna3	0.0531337	0.0929522	0.111584	0.110692
	Pnck	0.0656266	0.116516	0.0630476	0.0953102
	Pnma5	0.377906	0.554719	0.458516	0.663448
	Pola1	0.368566	0.218157	0.191549	0.21109
	Porcn	0.0212011	0.0497766	0.0318374	0.032195
	Ppef1	0.002002	0.0149141	0.0114738	0.0114549
	Ppp1r3f	0.0759671	0.0898786	0.113612	0.126247
	Pqbp1	0.445207	0.486544	0.395834	0.545961
	Praf2	0.269678	0.316851	0.238686	0.331853
	Prdx4	1.8197	2.16475	1.96555	2.49351
	Prickle3	0.0427009	0.0303633	0.0523332	0.0664089
	Prkx	0.26259	0.430705	0.394049	0.435725
	Prps1	0.597282	0.602928	0.651821	0.753501
	Prps2	0.179182	0.233248	0.20674	0.300275
	Prrg1	0.0421099	0.0700286	0.0797807	0.0749963
	Prrg3	0.0149942	0.0482966	0.058954	0.0749963
	Psmd10	0.626458	0.901782	0.708541	0.951427
	Rab39b	0.0288686	0.0841792	0.0560963	0.0685627
	Rab9b	0.000462356	0.0179722	0.0207814	0.02278
	Rap2c	0.446786	0.579404	0.47418	0.47288
	Rbbp7	1.41235	1.50437	1.49445	1.76821
	Rbm10	0.479096	0.480794	0.451073	0.437511
	Rbm3	1.43518	2.0642	1.99166	2.33201
	Rbm41	0.0468283	0.072923	0.0718894	0.0775582
	Rbmx	0.107193	0.182969	0.261374	0.368221
	Rbmx2	1.00043	1.3478	1.24014	1.56178
	Renbp	0.283937	0.272674	0.185281	0.2081
	Reps2	0.0929671	0.171687	0.154475	0.206977
	Ribc1	0.330088	0.403044	0.28612	0.431244
	Rlim	0.773889	0.767274	0.750941	0.972035
	Rnf128	0.163597	0.322121	0.396598	0.37995
	Rp2	0.0945111	0.16446	0.157065	0.169957
	Rpgr	0.287412	0.289882	0.316353	0.389361
	Rpl10	1.88526	1.95732	1.86406	2.33919
	Rpl36a	2.53075	2.61473	2.4237	2.83881
	Rpl39	2.56597	2.47728	2.5005	2.83641
	Rps4x	2.00173	1.86829	1.8097	2.15971
	Rps6ka3	0.481956	0.49321	0.527039	0.540071
	Rps6ka6	0.172848	0.333878	0.454682	0.550224
	Rragb	0.0425532	0.126838	0.123192	0.174998
	Sat1	0.51252	0.648377	0.54902	0.743034
	Scml1	0.00798407	0.0250717	0.0440404	0.0681323
	Scml2	1.63281	1.65773	1.63196	1.84573
	Sh3bgrl	0.0859189	0.120428	0.138791	0.168011
	Sh3kbp1	0.148165	0.270106	0.223219	0.303002
	Shroom2	0.122857	0.170158	0.17183	0.187301
	Shroom4	0.116978	0.0863203	0.102234	0.121361
	Slc10a3	0.128431	0.132754	0.150902	0.175772
	Slc16a2	0.022257	0.0172086	0.0129689	0.02278
	Slc25a14	0.21326	0.342928	0.356751	0.38121
	Slc25a5	1.3412	1.38032	1.23992	1.45668
	Slc25a53	0.0813818	0.0950746	0.0960666	0.125434
	Slc35a2	0.122039	0.170377	0.158842	0.228475
	Slc6a8	0.021352	0.0318701	0.0449452	0.0813888
	Slc7a3	0.00767817	0.030112	0.0165107	0.0263772
	Slc9a6	0.248742	0.512327	0.510939	0.54916
	Slc9a7	0.0187835	0.107483	0.111415	0.147546
	Smarca1	0.0588185	0.161819	0.17644	0.169179
	Smc1a	1.21623	1.11904	0.974067	1.11929
	Smim10l2a	0.0644711	0.152521	0.0962384	0.132321
	Sms	0.546381	0.954913	0.985995	1.21575
	Snx12	0.643127	0.653242	0.705929	0.811033
	Sox3	0.411663	0.574749	0.471233	0.638453
	Spin4	0.00277094	0.0159345	0.0279817	0.0295141
	Srpx	0.00415353	0.0159345	0.0161385	0.0178128
	Srpx2	0	0	0.000189161	0.00459771
	Ssr4	0.766611	1.12124	0.966395	1.32672
	Stag2	0.412888	0.465785	0.493191	0.577235
	Stard8	0.00737217	0.0475557	0.0632252	0.0620874
	Stk26	0.00660677	0.0500231	0.0218925	0.0326412
	Suv39h1	0.543431	0.674318	0.681444	0.743034
	Syap1	0.463217	0.763538	0.684884	0.772623
	Syn1	0.0085956	0.0268387	0.0429537	0.0463734
	Syp	0.0189348	0.0336252	0.0411398	0.0577471
	Sytl4	0.00446052	0.0250717	0.0316541	0.0272744
	Tab3	0.34886	0.48734	0.490183	0.529543
	Taf1	1.34193	1.3084	1.11698	1.2455
	Taf7l	1.79908	2.1933	2.33792	2.46607
	Taf9b	0.646444	0.783263	0.825496	0.940691
	Taz	0.299939	0.358254	0.30219	0.334825
	Tbc1d25	0.168819	0.194979	0.158196	0.185389
	Tbc1d8b	0.0507922	0.152966	0.202269	0.244842
	Tbl1x	0.663897	0.734508	0.842666	0.898061
	Tceal1	0.0434392	0.140888	0.121182	0.120953
	Tceal3	0.00492082	0.0544489	0.0327532	0.0741409
	Tceal5	0.00737217	0.0500231	0.0150209	0.0150929
	Tceal7	0.0201441	0.0381241	0.0398681	0.0406376
	Tceal8	0.145769	0.344214	0.346502	0.518355
	Tceanc	0.198833	0.463832	0.367812	0.450811
	Tcp11x2	0.0212011	0.0361271	0.0185555	0.0128207
	Tex11	0.945728	1.11071	1.19462	1.45851
	Tex13b	1.15821	1.45789	1.54719	1.68118
	Tfe3	0.207013	0.202412	0.215776	0.279585
	Thoc2	1.07269	1.16007	1.22353	1.29756
	Timm17b	1.2076	1.43001	1.18703	1.53929
	Timp1	0.304269	0.167532	0.109551	0.177317
	Tktl1	0.441546	0.676428	0.781277	0.928201
	Tmem164	0.212138	0.197959	0.199328	0.224433
	Tmem185a	0.205131	0.297799	0.331134	0.371087
	Tmem255a	0.0168148	0.00774197	0.00941449	0.00322061
	Tmem47	0.106223	0.195192	0.187636	0.222221
	Tmlhe	0.00981754	0.0182267	0.0231873	0.02278
	Tmsb15a	0.0113429	0.0801224	0.0817003	0.137957
	Tmsb4x	0.241867	0.53716	0.466142	0.711186
	Trappc2	0.547987	0.813919	0.842584	0.911487
	Trmt2b	0.12626	0.139086	0.142899	0.139562
	Tro	0.63866	0.922386	0.863463	1.07199
	Tsc22d3	1.38313	1.59981	1.59611	1.72966
	Tspan6	0.141764	0.263758	0.253771	0.38498
	Tspan7	0.0111904	0.0856071	0.0958947	0.113987
	Tspyl2	0.182013	0.218157	0.210273	0.291362
	Tsr2	0.312424	0.410977	0.418745	0.546495
	Txlng	0.460789	0.709719	0.635321	0.773261
	Uba1	1.13256	1.1582	1.06214	1.27219
	Ube2a	0.846747	1.63618	1.58887	1.90739
	Ubl4a	0.792066	0.937312	0.886023	1.16904
	Ubqln2	0.21139	0.238772	0.26588	0.323218
	Upf3b	0.530365	0.440759	0.361638	0.388424
	Uprt	0.00874842	0.030112	0.0263247	0.0366474
	Usp11	0.34056	0.38857	0.404961	0.419801
	Usp26	2.16091	2.28299	2.19289	2.55983
	Usp27x	0.0869086	0.0884568	0.0662397	0.0978206
	Usp51	0.0477105	0.150517	0.156742	0.237237
	Usp9x	0.991314	1.03442	1.11463	1.26076
	Utp14a	0.535251	0.661833	0.616606	0.913707
	Uxt	0.511041	0.719734	0.600859	0.828693
	Vamp7	0.380755	0.667165	0.614869	0.726457
	Vbp1	0.610596	0.890149	0.979409	1.01986
	Vma21	0.760649	1.1257	1.06807	1.28221
	Vsig1	0.112717	0.0912984	0.0771572	0.0974027
	Was	0.0438819	0.0615386	0.0512555	0.0555699
	Wdr13	0.0525489	0.0917712	0.0960666	0.114398
	Wdr44	0.223298	0.500147	0.513659	0.707105
	Wdr45	0.0803865	0.0946034	0.079606	0.0990735
	Wnk3	0.192622	0.346782	0.300231	0.299934
	Xiap	0.431384	0.575915	0.604587	0.682957
	Xist	0.025418	0.0351271	0.0782074	0.20021
	Xk	0.0481513	0.119509	0.149926	0.185772
	Yipf6	0.174921	0.363131	0.425691	0.575422
	Zbtb33	0.441447	0.49558	0.403445	0.473454
	Zc3h12b	0.0403347	0.0912984	0.0678319	0.0830866
	Zc4h2	0.0305147	0.0468144	0.0393226	0.0290665
	Zcchc12	0.0792479	0.106086	0.0625146	0.1303
	Zcchc13	0.00645362	0.0164444	0.0213371	0.0313022
	Zcchc18	0.000770475	0.0156795	0.0189268	0.0218787
	Zdhhc15	0.0449141	0.0722002	0.0924512	0.0982384
	Zdhhc9	0.123539	0.129345	0.14175	0.166061
	Zfp92	0.0429963	0.0620257	0.0389587	0.0441712
	Zfx	0.319616	0.57095	0.690495	0.796178
	Zmat1	0.183169	0.294331	0.332763	0.291018
	Zmym3	0.809988	0.877948	0.825661	1.12977
	Zrsr2	1.88046	2.05698	1.97489	2.2494
	Zxdb	0.0474165	0.0629991	0.0883033	0.109454

## Sheet: Figure 3c
Figure 3c
	Day0	Day0	Day0	Day1	Day1	Day1	Day2	Day2	Day2	Day3	Day3	Day3	Day4	Day4	Day4	Day5	Day5	Day5	Day6	Day6	Day6
pre-leptotene-like	0	0	0	5	6	6	12	15	14	20	21	20	24	27	20	29	22	26	26	28	25
leptotene-like	0	0	0	0	0	0	9	9	7	12	10	10	18	15	18	23	21	19	20	18	22
zygotene-like	0	0	0	0	0	0	1	3	0	5	8	4	19	20	17	24	30	28	26	28	25
pachytene-like	0	0	0	0	0	0	0	0	0	0	0	0	2	5	1	15	12	18	23	24	20
AVE											STD
	Day0	Day1	Day2	Day3	Day4	Day5	Day6					Day0	Day1	Day2	Day3	Day4	Day5	Day6
pre-leptotene-like	0	8	13.6667	20.3333	23.6667	25.6667	26.3333				pre-leptotene-like	0	2	0.881917	0.333333	2.02759	2.02759	0.881917
leptotene-like	0	3	8.33333	10.6667	17	21	20				leptotene-like	0	3	0.666667	0.666667	1	1.1547	1.1547
zygotene-like	0	0.333333	1.33333	5.66667	18.6667	27.3333	26.3333				zygotene-like	0	0.333333	0.881917	1.20185	0.881917	1.76383	0.881917
pachytene-like	0	0	0	0	2.66667	15	22.3333				pachytene-like	0	0	0	0	1.20185	1.73205	1.20185

## Sheet: Figure 3e
Figure 3c
	Normal	Normal	Normal	RA	RA	RA	NR	NR	NR	NRRA	NRRA	NRRA
pre-leptotene-like	0	0	0	37	42	41	0	0	0	23	29	22
leptotene-like	0	0	0	5	8	5	0	0	0	19	19	20
zygotene-like	0	0	0	0	0	0	0	0	0	22	23	21
pachytene-like	0	0	0	0	0	0	0	0	0	20	19	17
AVE							STD
	Normal	RA	NR	NRRA				Normal	RA	NR	NRRA
pre-leptotene-like	0	40	0	24.6667			pre-leptotene-like	0	1.52753	0	2.18581
leptotene-like	0	6	0	19.3333			leptotene-like	0	1	0	0.333333
zygotene-like	0	0	0	22			zygotene-like	0	0	0	0.57735
pachytene-like	0	0	0	18.6667			pachytene-like	0	0	0	0.881917

## Sheet: Figure 4b
	Figure 4b
	Gene name	WT_Veh1	WT_Veh2	WT_T1	WT_T2	STRA8KO_Veh1	STRA8KO_Veh2	STRA8KO_T1	STRA8KO_T2	SPO11KO_Veh1	SPO11KO_Veh2	SPO11KO_T1	SPO11KO_T2
	Gnai3	2806.02	3204.01	2617.57	2670.1	3400.82	3299.38	2801.56	2717.9	2958.59	3047.62	2517.84	2487.23
	Cdc45	1242.33	1217.09	1328.94	1360.54	867.273	853.432	969.03	966.704	1713.65	1761.62	1706.54	1656.81
	Scml2	3056.99	3417.45	4176.92	4304.08	2583.68	2595.2	2945.67	2843.37	5639.31	6142.19	5659.89	5787.2
	Apoh	23.8472	21.5839	9.05163	11.0854	14.9346	27.6854	14.751	25.095	14.8325	5.10318	5.47554	8.03109
	Narf	521.232	488.036	689.57	702.073	407.501	440.559	595.715	537.906	541.88	511.339	813.118	744.482
	Cav2	236.201	293.781	116.025	123.417	390.433	339.447	203.11	154.934	176.012	160.24	87.6087	89.9482
	Klf6	2600.48	2861.06	1711.58	1682.02	2863.17	2837.15	2854.89	2583.7	1476.33	1484.01	1491.17	1486.55
	Scmh1	2238.23	2112.82	1384.9	1323.59	1899.89	1882.61	1855.23	1851.58	2525.48	2466.88	1197.32	1295.41
	Cox5a	2040.64	2058.86	1475.42	1404.15	2011.9	2112.51	1699.77	1792.66	2225.86	2037.19	1460.14	1384.56
	Tbx2	60.1858	71.9463	87.2248	82.7708	61.8719	63.7967	91.9103	76.3761	47.464	32.6604	53.8428	53.0052
	Tbx4	11.3558	16.7875	12.3431	10.3463	37.3365	32.5002	36.3103	39.2792	28.6762	27.5572	22.8148	24.8964
	Zfy2	43.1521	34.774	97.9222	88.683	64.0054	38.5188	45.3878	43.6435	90.9726	108.188	104.948	137.332
	Ngfr	606.401	547.991	344.785	379.12	401.1	403.244	216.727	208.398	259.074	274.551	140.539	142.15
	Wnt3	480.351	408.895	126.723	104.942	244.287	229.909	334.735	333.873	332.248	307.212	293.854	270.648
	Wnt9a	222.574	259.007	1404.65	1419.67	209.084	252.78	1043.92	983.07	157.224	111.249	508.313	505.155
	Fer	660.909	685.888	876.363	771.542	712.593	724.635	957.683	888.145	674.384	727.714	835.933	909.922
	Xpo6	4180.08	3967.84	3194.4	3254.66	4102.74	3920.49	3488.05	3606.05	4195.62	3935.58	3108.28	3082.33
	Tfe3	2009.98	1960.54	1301.79	1218.65	2265.79	2173.9	1572.69	1703.19	1595.98	1544.22	1232.91	1180.57
	Axin2	286.167	211.042	716.725	624.476	203.75	191.39	268.923	228.037	343.125	355.182	895.251	858.523
	Brat1	1326.36	1201.5	1365.15	1266.69	1168.1	1060.47	1127.89	1121.64	1452.6	1414.6	1747.61	1695.36
	Gna12	4228.91	4048.18	2411.03	2408.48	3748.58	3544.93	3229.34	3284.17	4586.21	4418.34	2596.32	2455.91
	Slc22a18	95.3889	61.1543	117.671	124.895	84.2737	78.2413	159.992	185.485	49.4417	45.9287	76.6576	88.3419
	Pih1d2	70.4061	67.1498	53.4869	62.8171	55.4713	65.0005	61.2736	49.099	79.1066	84.7129	71.182	75.4922
	Dlat	2100.83	2068.46	1960.91	1883.03	1938.3	2049.92	1611.27	1671.55	1956.9	1856.54	1770.43	1744.35
	Sdhd	1517.14	1446.12	1213.74	1207.57	1508.39	1457.7	1435.39	1399.87	1383.38	1178.84	1343.33	1191.81
	Ccnd2	28839.2	29868.5	17222	17440.2	29692.1	29336.9	29414.7	29132	26117.1	27106.1	15479.4	16119.2
	Gpr107	2448.31	2374.23	2234.11	2286.54	2577.28	2633.72	3092.05	3023.4	1799.68	1757.54	1759.47	1755.6
	Btbd17	93.1177	75.5436	3.2915	4.43415	39.47	25.278	140.702	113.473	67.2406	42.8668	0	1.60622
	Slfn4	24.9828	26.3803	50.1954	64.2951	28.8024	33.7039	30.6368	19.6396	24.7208	28.5778	55.668	60.2331
	Drp2	71.5417	51.5615	118.494	107.898	129.077	146.853	163.396	170.21	89.9838	111.249	94.9094	93.1606
	Lhx2	57.9147	59.9552	74.8817	79.0756	33.0694	24.0742	5.67348	25.095	530.015	427.647	145.102	155
	Clec2g	19.3049	9.59284	37.8523	35.4732	64.0054	44.5374	107.796	93.8336	29.665	31.6397	57.4932	38.5492
	Gmpr	848.28	745.843	371.117	367.295	627.253	599.449	608.197	597.916	818.754	708.322	451.732	429.663
	Mid2	206.676	230.228	274.018	263.832	230.419	246.761	326.792	291.32	391.578	373.553	292.941	284.3
	Trim25	4575.26	4252.02	4080.64	4355.07	4695.86	4789.57	5005.14	5558	4487.32	4586.74	3851.13	3960.93
	Dgke	713.145	786.613	742.234	693.205	621.919	633.153	696.703	624.102	1124.3	1193.12	859.66	885.026
	Scpep1	3830.32	3991.82	3584.45	3559.14	4604.12	4615.03	5404.55	5076.83	2455.27	2419.93	2847.28	2843
	Mnt	1339.99	1251.87	1249.95	1226.78	1419.85	1263.9	1528.43	1528.61	1428.86	1360.51	1379.84	1515.47
	Itgb2	295.251	279.391	506.069	516.578	114.143	90.2784	146.376	151.661	51.4193	50.0112	66.6191	69.0673
	Hddc2	297.522	305.772	254.269	223.924	196.283	233.52	229.208	231.311	272.918	255.159	241.836	259.404
	Tpd52l1	178.286	182.264	180.21	178.844	168.547	203.427	159.992	166.936	104.816	140.848	123.2	138.938
	Pemt	181.693	161.879	130.837	121.939	123.744	110.742	115.739	127.657	186.889	164.323	144.189	137.332
	Cdh1	160.117	153.485	120.963	165.542	54.4046	68.6116	149.78	147.297	85.0396	83.6922	88.5213	74.6891
	Cdh4	305.472	261.405	60.8928	58.383	186.682	175.742	296.156	259.679	519.137	491.947	89.4339	106.01
	Ckmt1	29.5251	22.783	46.9039	41.3854	14.9346	18.0557	23.8286	12.002	11.866	20.4127	42.8917	48.9896
	Bcl6b	3382.9	3183.62	337.379	390.944	2207.12	2190.76	1148.31	1158.74	3848.54	3702.87	560.33	553.342
	Clec10a	24.9828	20.3848	13.166	19.2146	16.0013	13.2408	11.347	20.7307	33.6203	37.7636	20.077	16.0622
	Alox12	14.7626	26.3803	12.3431	11.8244	22.4019	10.8334	17.0204	12.002	10.8772	7.14446	11.8637	13.6528
	Arvcf	1615.93	1492.89	2049.78	1968.76	1237.44	1362.6	1483.05	1606.08	1790.78	1644.25	2245.88	2292.87
	Comt	1202.58	1176.32	1532.19	1529.04	1263.04	1250.66	1750.84	1690.1	744.591	806.303	1090.55	1104.27
	Rtca	1235.51	1209.9	1004.73	1014.68	1202.23	1098.99	958.818	956.884	1295.37	1334.99	1168.12	1155.67
	Dbt	291.845	368.125	352.191	385.771	308.292	284.076	329.062	297.867	280.829	288.84	281.078	289.119
	Dazap2	2274.57	2350.24	2356.72	2374.49	2036.44	2151.03	2082.17	2098.16	2178.4	2101.49	2622.78	2543.44
	Mcts1	258.913	288.984	359.597	356.21	420.302	462.225	389.201	421.16	258.085	231.685	232.711	248.161
	Rem1	121.507	118.711	67.4758	82.0317	108.809	93.8896	81.6981	93.8336	36.5868	58.1763	52.9302	53.0052
	Rnf17	980.007	1215.89	1919.77	1873.43	930.211	872.691	1059.81	1068.17	1712.66	1805.51	2418.36	2619.74
	Trappc10	1305.92	1414.94	1444.97	1347.24	1439.05	1474.55	1433.12	1374.77	1097.6	1155.36	1024.84	1059.3
	Ccm2	1694.29	1670.35	1224.44	1152.88	1431.59	1464.92	1333.27	1375.86	1667.17	1557.49	1226.52	1281.76
	Tbrg4	1655.68	1588.81	1072.21	1069.37	1375.05	1389.08	1302.63	1276.57	1798.69	1737.12	1226.52	1211.89
	Tmprss2	10.2202	14.3893	11.5203	14.7805	38.4032	25.278	47.6572	38.1881	18.7878	38.7842	32.8533	36.1399
	Fap	66.9993	97.1275	1449.08	1493.57	103.475	104.723	1401.35	1357.31	63.2853	74.5065	700.869	693.886
	Ndufa9	1826.02	1826.24	1707.47	1684.24	1442.25	1481.77	1546.59	1440.24	1828.35	1751.41	1993.1	1794.95
	Egfl6	13.627	15.5884	64.1843	76.1195	60.8051	46.9448	182.686	139.659	33.6203	21.4334	125.025	126.891
	Lck	107.88	119.91	64.1843	62.0781	78.9399	96.297	72.6205	58.9187	191.834	200.045	97.6472	85.9326
	Cttnbp2	66.9993	69.5481	65.8301	67.9903	134.411	139.631	79.4287	76.3761	84.0508	67.362	57.4932	73.886
	Galnt1	3097.87	3080.5	2223.41	2269.54	2945.31	2786.59	2113.94	2055.61	2867.62	3022.11	1786.85	1925.85
	Mkrn2	2215.52	2076.85	2325.45	2295.41	1734.55	1809.18	1732.68	1746.83	2492.85	2500.56	2735.03	2635.8
	Pparg	10.2202	15.5884	11.5203	14.7805	5.33378	6.01856	17.0204	9.81979	2.9665	7.14446	24.6399	4.01554
	Raf1	2405.16	2412.6	2402.8	2305.76	2007.63	2055.94	1888.13	1922.5	2598.65	2488.31	2545.21	2477.59
	44075	57.9147	52.7606	53.4869	59.122	40.5367	38.5188	62.4082	66.5564	47.464	42.8668	58.4058	53.8083
	Pdgfb	1315	1133.15	423.781	395.378	918.477	863.062	552.597	636.104	1814.51	1640.16	760.188	734.844
	Acvrl1	2402.89	2392.21	1103.48	994.727	2971.98	2911.78	1872.25	1858.12	1531.7	1454.41	944.531	900.285
	Grasp	709.739	624.733	412.261	400.551	829.936	823.339	563.944	571.73	689.217	673.62	368.686	407.176
	Acvr1b	1048.14	965.279	900.226	943.735	1184.1	1097.79	1071.15	1028.9	1220.22	1178.84	1137.09	1056.09
	Tom1l2	1736.3	1606.8	2001.23	1918.51	2321.26	2196.77	2251.24	2510.59	1315.15	1330.91	1886.32	1855.18
	Gpa33	20.4405	20.3848	26.332	25.1268	13.8678	19.2594	29.5021	25.095	25.7097	15.3096	11.8637	20.0777
	Zfp385a	2969.55	2669.21	2555.03	2460.21	3286.68	3169.37	2935.46	3156.52	2513.61	2282.14	2271.44	2280.03
	Itga5	6832.8	6788.13	2754.17	2716.65	8535.12	7986.63	3634.43	3585.31	3493.55	3447.71	1821.53	1889.71
	Wdr77	1169.65	1278.25	1010.49	1023.55	987.816	895.562	949.74	849.957	1205.39	1174.75	870.611	891.451
	Atp5f1	5096.49	5081.8	4514.3	4595.99	4418.5	4299.66	3846.62	3827.54	4469.53	4387.72	3944.22	3968.96
	Sox9	747.213	717.064	167.867	161.107	965.414	842.599	366.507	366.606	671.418	739.962	233.623	253.782
	Hnrnpd	4100.59	4166.89	3641.23	3602.75	3370.95	3401.69	3155.59	2854.29	4717.72	4801.08	3865.73	4022.77
	Dynlt1c	17.0337	33.5749	21.3948	33.9951	43.737	33.7039	43.1184	26.1861	31.6427	39.8048	28.2903	24.0933
	C1d	322.505	377.718	430.364	415.332	409.634	353.891	415.299	348.057	318.404	305.17	403.365	389.508
	Gm2a	589.367	588.76	652.541	639.995	756.33	701.764	1040.52	1034.35	474.64	451.122	603.222	575.829
	Krit1	858.5	991.659	1737.09	1735.23	1362.25	1392.7	1604.46	1550.44	1324.05	1331.93	1468.36	1611.84
	Clcn4	840.331	854.961	784.201	770.064	1083.82	1035.19	1096.12	1071.45	495.405	519.504	616.911	545.311
	Sema4f	252.099	197.852	306.11	322.215	165.347	180.557	110.065	141.841	320.382	305.17	360.473	317.228
	Hk2	5813.04	5493.1	2998.56	2877.76	3161.86	3165.76	2857.16	2873.93	5406.94	5320.58	1796.89	1845.54
	Myo18a	3096.73	2755.54	2396.21	2228.9	2340.46	2367.7	2256.91	2230.18	3586.5	3394.64	2742.33	2721.73
	Sez6	2146.25	1893.39	1009.67	937.822	1114.76	1092.97	785.209	905.603	2275.3	2199.47	1093.28	1218.32
	Haao	3.40675	7.19463	5.76013	8.8683	6.40054	4.81485	7.94287	9.81979	22.7432	11.227	10.9511	14.456
	Cd52	136.27	152.286	226.291	201.754	9.6008	9.6297	32.9062	20.7307	26.6985	22.454	38.3288	34.5337
	Abhd15	99.9312	147.49	165.398	174.41	131.211	138.427	145.241	127.657	152.28	141.869	173.392	144.56
	Hoxb6	1027.7	918.514	491.257	496.625	683.791	621.116	516.286	577.185	1328	1348.26	515.614	465
	Loxl3	2653.85	2581.67	2981.28	2942.06	2386.33	2542.24	3886.33	3926.83	1288.45	1237.01	1983.97	1928.26
	Btn1a1	0	4.79642	45.2582	42.1244	5.33378	0	40.849	45.8257	1.97767	0	6.38813	9.6373
	Kat2b	400.86	435.275	426.25	437.503	421.369	423.707	553.731	432.071	582.423	651.166	340.396	352.565
	Rab5b	2958.19	2760.34	2210.24	2309.45	3284.54	3234.37	2673.34	2583.7	2507.68	2363.8	2243.15	2251.92
	Dnmt3l	96.5245	75.5436	34.5608	26.6049	77.8732	65.0005	41.9837	55.6455	40.5422	44.908	29.2029	35.3368
	Icosl	74.9484	68.349	240.28	218.012	46.9373	80.6487	213.323	252.041	88.995	92.878	128.675	113.238
	Spg7	1648.86	1555.24	1231.85	1175.05	1722.81	1656.31	1298.09	1333.31	1374.48	1365.61	1106.06	1023.16
	Sult5a1	189.642	175.069	51.0183	48.7756	104.542	107.13	44.2531	54.5544	203.7	200.045	92.1716	86.7357
	Rpl13	12907	12306.4	9435.09	9237.07	13223.5	13626	11914.3	12210.4	13380.9	12492.6	12963.3	12142.2
	Chmp1a	3704.27	3299.94	3176.3	3301.22	3262.14	3126.04	3147.65	3113.96	3223.6	2913.92	3437.73	3379.48
	Rpa1	2993.39	3020.54	2267.02	2356.01	2282.86	2197.98	1932.39	2047.97	3457.95	3222.15	2576.24	2452.69
	Serpinf1	9741.02	9474.12	9704.18	9538.59	12667.7	12716	15890.3	15953.9	6373.03	6585.15	7934.97	7962.02
	Tubgcp3	1592.09	1687.14	1848.18	1930.33	1284.37	1227.79	1404.75	1450.06	1781.88	1859.6	1969.37	2066.4
	Polr3d	2096.28	1971.33	1780.7	1763.31	1754.81	1586.49	1745.16	1730.47	1819.45	1743.25	2015	1994.12
	Tcf7	3431.73	3210	2789.55	2780.21	2191.12	2267.79	1695.24	1708.64	4353.83	4267.28	4124	4325.54
	Ddx3x	8376.05	9741.52	8757.05	8827.65	9299.98	9340.81	8435.33	7708.54	10768.4	11413.8	8533.63	8759.51
	Il12rb1	35.203	40.7696	36.2065	22.1707	37.3365	21.6668	36.3103	31.6415	73.1736	63.2795	26.4651	39.3523
	Slc5a5	9.08465	11.991	17.2804	18.4756	4.26702	6.01856	5.67348	14.1841	13.8437	10.2064	30.1155	32.9275
	Kcnn3	254.37	317.763	689.57	703.552	113.076	111.945	447.07	433.162	88.0061	64.3001	240.011	244.145
	Usp32	1760.15	2022.89	2406.91	2367.84	2400.2	2364.09	2037.91	2066.52	2531.41	2706.73	2505.06	2606.09
	Txnrd3	966.38	941.297	1101.83	1069.37	653.921	621.116	831.732	755.033	1123.31	1037.99	1894.54	1801.37
	Zfp512b	1539.85	1551.64	2442.3	2204.51	1638.54	1692.42	1938.06	2062.16	1599.93	1497.27	2143.67	2010.98
	Dnajc5	3260.26	3105.68	2493.31	2401.83	3359.21	3253.63	2971.77	2834.65	2406.82	2427.07	1889.97	1911.4
	Tpd52l2	1787.41	1820.24	1701.71	1758.88	1798.55	1865.75	1784.88	1771.93	1726.5	1764.68	1715.67	1742.75
	Fmr1	1551.2	1705.13	3339.23	3265.75	2209.25	2266.59	3188.49	2885.93	2723.25	2947.6	3447.77	3590.7
	Bcl11a	39.7454	57.557	70.7673	50.2537	65.0721	58.9819	61.2736	73.1029	44.4975	60.2176	58.4058	61.0363
	Il4	22.7116	20.3848	39.498	31.7781	30.9359	19.2594	39.7143	33.8237	42.5198	20.4127	18.2518	38.5492
	Pxmp4	271.404	290.183	398.272	399.073	346.696	333.428	428.915	367.697	308.516	305.17	364.124	370.233
	Dlg3	816.483	845.369	993.211	976.252	1072.09	1115.84	1084.77	1116.18	812.821	832.84	918.978	962.124
	Gnb1l	160.117	189.459	201.605	188.451	129.077	145.649	125.951	127.657	181.945	159.219	237.273	203.186
	Mmp11	1152.62	967.677	1055.75	1038.33	1112.63	1082.14	1427.45	1467.51	939.391	860.397	899.814	902.694
	Smarcb1	2131.49	1868.2	1520.67	1464.75	1806.02	1665.94	1538.65	1637.72	1953.93	1742.23	1574.22	1543.57
	Hip1r	1413.8	1353.79	1960.09	1925.9	1302.51	1196.49	1303.77	1380.23	2149.72	2067.81	2639.21	2541.04
	Nsun5	1086.75	977.27	1004.73	1070.85	939.812	956.951	793.152	807.405	1331.96	1283.96	1111.54	1128.37
	Top1mt	700.654	622.335	691.216	682.12	631.52	660.838	768.189	713.571	731.736	776.705	852.359	844.87
	Hoxa10	98.7956	103.123	219.708	209.883	144.012	134.816	364.237	404.794	79.1066	88.7954	168.829	149.378
	Hoxa4	28.3895	49.1633	82.2876	66.5122	34.1362	36.1114	31.7715	49.099	28.6762	16.3302	16.4266	27.3057
	Gm38393	19.3049	15.5884	39.498	31.039	35.2029	61.3893	35.1756	37.097	61.3076	54.0938	54.7554	57.0207
	Mmp14	10877.7	10199.6	8690.39	8461.83	14923.9	14792.4	14696.6	14450.4	7075.1	7043.42	6969.45	6958.13
	Slc7a7	474.673	482.04	185.147	199.537	345.629	365.929	255.306	245.495	233.365	274.551	150.577	125.285
	Oxa1l	1550.07	1562.43	1411.23	1373.11	1368.65	1356.58	1310.57	1260.21	1464.46	1387.05	1313.22	1395.8
	Heatr6	936.855	894.532	1096.07	1005.07	804.334	858.247	1012.15	964.522	672.406	851.211	874.262	961.321
	Ccl3	545.079	559.982	747.994	707.986	73.6062	55.3708	104.392	89.4692	34.6092	31.6397	51.1051	37.7461
	Ilf2	2819.65	2864.66	2374.82	2449.87	2085.51	2158.26	2397.61	2378.57	3027.81	3108.86	2494.11	2643.03
	Chtop	2857.12	2966.58	3000.21	2916.19	2599.68	2567.52	2642.71	2565.15	3227.55	3070.08	3074.52	2997.2
	Snapin	823.297	904.125	1042.58	1053.85	881.14	917.229	1132.43	1135.82	677.351	729.755	728.247	779.015
	S100a4	73.8128	70.7472	10.6974	17.7366	173.881	204.631	32.9062	49.099	60.3188	66.3414	24.6399	16.0622
	S100a6	17850.2	18829.5	8220.53	8154.4	23591.3	25552.4	13018.4	13681.2	9497.74	8437.61	6635.44	5556.71
	Scn4a	21.5761	13.1901	12.3431	22.1707	16.0013	9.6297	13.6163	2.18218	19.7767	31.6397	23.7273	21.6839
	Mapk7	2402.89	2226.74	1678.67	1640.63	1959.63	1820.01	1698.64	1813.39	2507.68	2307.66	2174.7	2140.28
	Epn2	2697.01	2630.84	4021.39	3885.79	2472.74	2384.55	3624.22	3684.6	3388.73	3319.11	3088.21	3258.21
	B9d1	189.642	202.649	148.941	157.412	185.616	162.501	169.07	178.938	173.046	165.343	158.791	138.938
	Sec24b	2247.32	2193.16	2244.81	2214.12	2522.88	2320.76	2322.72	2265.1	1702.77	1733.04	1598.86	1867.23
	N4bp3	273.675	269.799	289.652	277.134	211.218	187.779	165.666	150.57	440.031	419.482	462.683	425.648
	Rmnd5b	614.35	571.973	747.171	740.503	565.381	601.856	586.638	602.28	796.011	662.393	792.128	760.544
	Nhp2	1911.18	1760.29	911.746	925.259	1340.91	1300.01	1271.99	1198.01	2060.73	2045.36	1328.73	1281.76
	Vps9d1	448.555	413.691	576.013	535.793	509.909	562.134	495.862	504.083	491.45	424.585	585.883	603.135
	Zfp276	622.299	694.281	771.858	721.288	716.86	741.487	689.895	699.387	696.138	639.939	698.132	721.192
	Mfsd10	1115.14	960.483	788.315	796.669	1196.9	1326.49	1113.14	1191.47	1116.39	1046.15	852.359	849.689
	Luzp1	2940.02	3208.8	3533.43	3505.93	3248.27	3321.04	3065.95	3015.77	3032.75	3230.32	3014.29	3104.82
	Kctd10	5396.28	4971.49	4935.61	4797.01	5380.72	5385.41	5466.96	5228.49	3817.88	3668.17	3459.63	3405.98
	Poldip2	2007.71	1972.53	1773.3	1718.23	1957.5	2070.39	1967.56	2010.87	1806.6	1787.14	1627.15	1661.63
	Ift20	600.723	591.158	573.544	610.434	580.315	645.19	777.266	752.851	553.746	545.02	539.341	562.979
	Col6a1	8902.96	8824.21	12733.2	13200.5	11043.1	11219.8	22193.5	21972.3	6207.89	6323.87	12540.8	12385.5
	Pcbp3	444.012	442.47	357.128	352.515	419.235	418.892	314.311	341.51	577.478	651.166	514.701	448.938
	Lgals9	2410.84	2160.79	3953.92	4081.63	3232.27	3396.88	6070.62	6200.65	1379.42	1461.55	2599.97	2970.7
	Araf	1357.02	1341.8	1760.95	1666.5	1641.74	1681.59	1889.27	1949.77	1419.96	1287.02	1452.84	1555.62
	Cfp	346.352	375.32	496.194	508.449	197.35	175.742	189.494	218.218	184.912	171.467	214.459	215.233
	Timp1	15594.9	15291	5649.04	5287.72	14107.8	14209.8	5565.68	5864.6	5817.3	5789.05	2911.16	2713.7
	Uxt	212.354	191.857	197.49	194.363	196.283	213.057	205.38	180.029	211.61	238.829	202.595	201.58
	Cnnm3	1392.22	1211.1	1472.12	1413.02	968.614	988.248	1189.16	1230.75	1739.36	1630.98	1770.43	1643.96
	Lman2l	540.537	455.66	548.858	554.269	503.509	506.763	585.503	577.185	405.422	424.585	542.991	543.705
	Mcm3ap	3730.39	3425.84	3436.33	3488.2	3006.12	3069.47	3058	3187.07	3491.57	3596.72	3327.3	3369.84
	Pcnt	1647.73	1588.81	2137.83	2096.61	1462.52	1457.7	1666.87	1649.72	2213.01	2084.14	2646.51	2671.94
	Mxd1	305.472	263.803	377.7	392.422	296.558	263.613	333.6	320.78	247.208	213.313	325.795	353.368
	Gmcl1	643.875	695.481	879.654	857.269	739.262	666.857	674.009	601.189	743.602	761.395	868.786	896.269
	Snrnp27	788.094	823.785	784.201	750.849	755.263	846.21	655.854	690.659	681.306	799.159	693.569	770.181
	Oas1c	153.304	128.304	201.605	208.405	161.08	197.409	263.249	278.227	176.012	166.364	273.777	301.969
	Ocrl	1241.19	1305.82	1468.83	1410.8	1448.65	1552.79	1324.19	1384.59	1008.61	1025.74	1244.77	1274.53
	Calm1	7805.99	8145.52	5610.37	5583.33	7627.31	7476.26	5225.27	4746.23	6181.2	6236.09	4725.39	4824.27
	Agpat3	1311.6	1178.72	2132.07	2088.48	1542.53	1490.2	2662	2831.37	699.105	665.455	971.909	1031.99
	Sema6b	238.472	185.861	252.623	241.661	272.023	270.835	233.747	214.944	257.097	258.221	480.935	490.699
	Uhrf1	8281.8	7747.41	5472.12	5433.31	5367.92	5209.67	4437.79	4570.57	11810.6	11366.8	8685.12	8259.17
	Dpp9	1682.93	1613.99	1424.4	1369.41	1802.82	1866.96	1905.15	1913.77	1333.94	1172.71	1024.84	1028.78
	Ramp2	291.845	232.626	54.3098	53.9488	181.349	176.946	130.49	133.113	453.874	472.555	116.812	101.995
	Lsr	270.268	243.418	485.497	450.805	173.881	180.557	491.323	470.259	447.941	424.585	498.274	505.958
	Gramd1a	1411.53	1308.22	1135.57	1182.44	1854.02	1805.57	1528.43	1587.53	1529.72	1518.71	991.986	1030.39
	Hpn	82.8975	80.34	84.7562	68.7293	69.3391	95.0933	78.294	92.7425	159.202	123.497	80.308	75.4922
	Ckb	618.892	642.72	467.393	387.249	713.66	664.449	381.258	416.796	289.728	276.593	208.983	213.627
	Sp1	3515.76	3825.14	3264.35	3325.61	3390.15	3241.6	3138.57	3226.35	4696.96	4755.15	3976.16	4145.65
	Itgb7	99.9312	93.5301	52.6641	58.383	113.076	103.519	85.1022	80.7405	83.062	80.6303	74.8324	71.4767
	Myg1	374.742	377.718	368.648	385.032	326.427	347.873	378.988	352.421	378.723	343.955	407.928	420.829
	Rarg	2225.74	2106.83	2250.57	2213.38	2559.15	2504.93	2970.63	3185.98	1706.73	1589.13	2217.59	2060.78
	Pfdn5	2047.45	2002.5	1691.83	1755.18	1775.08	1768.25	1901.75	1973.78	1801.65	1871.85	1806.93	1909.79
	Efnb2	2243.91	2379.02	1808.68	1850.52	3350.68	3376.41	2816.31	2867.38	1506.98	1660.58	1279.45	1339.59
	Rrp15	951.618	953.288	806.418	762.673	689.124	776.394	751.168	615.374	1253.84	1283.96	962.783	937.228
	Rnd2	2042.91	1798.66	1752.73	1738.19	2434.34	2343.63	1993.66	2020.69	1962.83	1769.78	2258.66	2215.78
	Srr	1928.22	2021.69	2016.87	2022.71	1862.56	1835.66	2431.65	2400.39	1949.98	2022.9	1738.48	1684.92
	Sync	88.5754	97.1275	139.066	167.02	123.744	110.742	271.192	219.309	73.1736	94.9192	115.899	130.907
	Fndc5	11.3558	21.5839	129.192	133.763	13.8678	22.8705	82.8328	98.1979	22.7432	17.3508	86.6961	84.3264
	Acp5	353.166	268.599	1093.6	997.683	189.883	180.557	607.062	620.829	289.728	268.428	582.233	509.974
	Cnn1	49.9656	49.1633	148.118	116.766	29.8692	36.1114	79.4287	105.836	26.6985	25.5159	65.7065	41.7616
	Fbxo9	1076.53	1050.42	850.854	861.703	1029.42	1035.19	725.07	710.298	1959.87	2105.57	1027.58	1070.54
	Vps50	1000.45	1179.92	1330.59	1288.12	1077.42	1113.43	930.45	877.235	1245.93	1295.19	1357.93	1509.04
	Hars	2863.94	2973.78	2434.07	2432.13	2647.69	2707.15	2397.61	2260.73	2464.17	2540.37	2443.92	2460.72
	Zmat2	1776.05	1622.39	1381.61	1420.41	1397.45	1381.86	1268.59	1223.11	1434.8	1512.58	1567.83	1493.78
	Ube2c	872.127	883.74	708.496	686.554	665.656	598.245	494.727	518.267	1356.68	1310.5	1002.02	911.528
	Smg5	3028.6	2721.97	2532.81	2545.94	2766.1	2698.72	2554.2	2474.59	3439.16	3157.85	2735.95	2710.49
	Cct3	8560.02	8677.92	5395.6	5332.8	6558.42	6735.97	5518.02	5348.51	7790.03	8326.36	5679.96	5670.75
	Glmp	2955.92	2787.92	1938.7	1865.3	3797.65	3656.88	2995.6	3095.42	1655.31	1555.45	1328.73	1335.57
	Mef2d	3621.37	3530.16	3103.06	3188.15	4006.74	3885.58	3642.37	3763.16	3500.47	3370.14	3800.94	3823.6
	Tmem79	95.3889	109.119	78.9961	79.0756	131.211	116.76	96.4491	104.744	92.9503	71.4446	53.8428	58.6269
	Snd1	5218	5099.79	3767.13	3589.44	5045.76	4967.72	4370.85	4341.44	5251.69	5114.41	4240.81	4223.55
	Col18a1	26647.6	24957	17347.9	16634	21416.2	22074.9	15956.1	15770.6	11814.6	11442.4	7169.31	7015.96
	Slc19a1	428.114	352.537	312.693	344.386	417.102	386.392	410.76	398.247	418.276	427.647	398.802	425.648
	Kpnb1	14610.4	15044	9097.72	8991.71	13948.9	13571.9	11275.5	10992.7	12866.7	13174.4	9884.27	9791.5
	Npepps	4091.5	4106.93	3646.16	3580.57	4280.89	4173.27	4663.6	4401.45	3657.69	3459.96	3538.11	3598.73
	Mrpl10	1403.58	1363.38	1112.53	1155.83	1522.26	1456.49	1311.71	1368.22	1184.62	1088	994.723	995.052
	Cyp51	2103.1	2188.37	2023.45	1910.38	1730.28	1799.55	1539.78	1457.69	1690.9	1724.88	1232.91	1188.6
	Tcf25	7241.61	6724.58	6502.37	6479.77	7106.73	7074.22	6841.08	6726.56	5862.79	5569.62	6461.14	6281.92
	Tubb6	5415.59	5300.04	2942.6	2943.54	5397.79	5082.07	3972.57	3999.93	2796.42	3000.67	2255.92	2227.82
	Def8	747.213	654.711	556.264	580.134	823.536	860.654	868.042	823.771	385.645	363.347	383.288	364.611
	Meox1	52.2368	43.1678	11.5203	7.39025	40.5367	45.7411	27.2327	37.097	17.799	30.6191	12.7763	12.0466
	Pax9	72.6772	63.5525	161.284	147.066	40.5367	78.2413	102.123	120.02	25.7097	27.5572	41.9792	44.171
	Irx2	674.536	678.693	813.001	728.678	984.616	929.266	1496.66	1517.7	425.198	475.617	715.471	758.134
	Col1a1	86227	85658	179442	170698	97705.3	100236	267634	271309	55796.9	52843.5	141256	132066
	Itga3	1291.16	1170.33	1245.83	1339.85	766.998	676.486	863.503	1000.53	1490.17	1471.76	850.534	889.041
	Sgca	15.8981	17.9866	20.5719	14.0415	14.9346	15.6483	28.3674	18.5485	7.91066	9.18573	5.47554	8.83419
	Dlx3	491.707	412.492	372.763	356.949	225.086	219.076	228.074	219.309	636.808	661.373	389.676	370.233
	Foxm1	2631.14	2477.35	2522.94	2519.34	1939.36	1818.81	1250.43	1445.69	3575.62	3350.75	3014.29	3063.86
	Itfg2	336.132	300.975	340.671	347.342	347.762	264.817	312.041	375.334	388.611	373.553	376.9	398.342
	Nrip2	30.6607	32.3758	43.6124	44.3415	46.9373	54.1671	51.0613	54.5544	39.5533	41.8461	60.231	54.6114
	Tulp3	2074.71	2044.47	1656.45	1622.16	2498.34	2379.74	2036.78	2086.16	1663.22	1591.17	1365.24	1296.22
	Gtf2h4	687.027	592.358	579.305	558.703	532.311	597.041	605.927	588.096	791.066	725.673	702.695	627.228
	Tubb5	19937.4	19399.1	12924.9	12971.4	17413.7	17361.1	23472.3	24115.2	17447	16940.5	13677	13442.4
	Ell2	1534.17	1855.01	1425.22	1418.93	2392.73	2340.02	1310.57	1330.04	979.934	1102.29	1019.36	1100.26
	Jup	2022.47	1881.39	1718.16	1648.76	1927.63	1777.88	2112.8	2257.46	1251.86	1244.16	1273.06	1274.53
	Fkbp10	6294.53	6138.22	5609.54	5555.25	7341.42	7174.12	7880.46	7968.21	3583.53	3531.4	4050.08	3913.55
	Klhl10	18.1693	23.9821	29.6235	36.2122	14.9346	15.6483	19.2898	31.6415	32.6315	17.3508	32.8533	15.2591
	Nom1	1667.03	1789.06	1477.89	1441.1	1598	1321.68	1431.99	1428.23	1738.37	1813.67	1610.72	1656.01
	Ergic1	4610.46	4416.3	4863.2	4947.77	5280.44	5204.85	5843.68	5995.53	3030.77	2878.2	3492.48	3555.36
	Tnk1	27.254	21.5839	40.3209	42.8634	39.47	33.7039	46.5225	52.3722	29.665	26.5366	35.591	42.5648
	Acap1	4.54233	2.39821	8.22876	5.17317	6.40054	2.40742	10.2123	12.002	25.7097	28.5778	12.7763	17.6684
	Tcea3	203.269	189.459	255.092	248.312	227.219	223.89	302.964	277.136	123.604	165.343	160.616	239.326
	Csn3	4.54233	8.39373	110.265	121.2	5.33378	0	158.857	147.297	0.988833	3.06191	69.3569	63.4456
	Ifrd1	1880.52	1910.17	1317.42	1336.9	2128.18	2046.31	1407.02	1360.59	2068.64	2072.91	1674.6	1724.27
	Stk38l	1711.32	1809.45	1497.63	1476.57	1657.74	1555.2	1224.34	1170.74	1700.79	1821.84	1601.6	1631.11
	Brpf1	2360.87	2320.27	2339.44	2265.85	2102.58	2035.48	2009.55	2116.71	2555.14	2530.16	2745.07	2767.51
	Akr1b3	3416.97	3349.1	3247.07	3392.86	3292.01	3321.04	4059.94	4035.93	3844.58	3584.48	3957.9	3771.4
	Hoxc13	630.248	599.552	137.42	119.722	329.628	429.725	110.065	127.657	426.187	404.172	66.6191	63.4456
	Hoxc11	471.266	352.537	21.3948	22.1707	179.215	169.723	30.6368	48.0079	196.778	204.127	24.6399	12.0466
	Hoxc8	681.349	700.277	1154.49	1128.49	916.343	864.265	1565.88	1427.14	486.506	504.195	670.754	748.497
	Hoxc6	1317.27	1359.78	1149.56	1177.27	1795.35	1803.16	1508.01	1548.25	759.424	850.191	714.558	683.445
	Gstt1	64.7282	61.1543	93.8078	67.9903	65.0721	86.6673	91.9103	78.5583	38.5645	47.9699	65.7065	63.4456
	Gstt3	156.71	136.698	157.992	171.454	153.613	122.779	189.494	176.756	97.8945	129.621	177.043	174.275
	Ddt	213.489	199.051	192.553	222.446	177.082	196.205	188.359	218.218	174.035	203.107	180.693	193.549
	Ddx18	2315.45	2391.01	1807.86	1801	1739.88	1773.07	1539.78	1479.52	2240.7	2333.18	1999.49	2063.19
	Ubl3	1171.92	1105.57	1155.32	1125.53	1449.72	1357.79	1188.03	1261.3	892.916	914.491	972.821	978.989
	Gramd3	431.521	444.868	306.11	276.395	581.382	569.356	550.327	559.728	194.8	199.024	190.731	177.487
	Eef1e1	763.111	810.595	562.847	575.7	635.787	631.949	512.882	520.449	820.731	811.406	689.006	684.249
	Akt1	7566.38	7280.96	6475.21	6414	8371.9	8358.58	8347.95	8584.68	4428.98	4507.13	5728.33	5849.04
	Il16	129.456	111.517	87.2248	96.8122	160.013	175.742	81.6981	69.8296	118.66	103.084	67.5317	93.1606
	Tcirg1	2265.49	2139.2	2927.79	2850.42	2775.7	2858.82	3289.48	3669.33	1868.89	1714.67	1891.8	1928.26
	Naglu	640.468	546.792	538.161	533.576	710.46	627.134	794.287	747.395	446.953	438.874	442.606	461.787
	Coasy	793.772	736.25	655.832	626.693	791.533	693.338	696.703	686.294	822.709	786.911	873.349	813.549
	Smo	2185.99	2118.82	2229.17	2238.51	2528.21	2618.07	2884.4	2932.84	1995.47	2043.32	2144.59	2304.12
	Tspan33	166.931	147.49	318.453	303	108.809	111.945	146.376	165.845	335.214	301.088	409.753	429.663
	Crnkl1	1537.58	1731.51	1828.43	1680.54	1404.92	1379.45	1518.22	1410.78	1873.84	2019.84	1866.25	1941.92
	Rin2	975.465	905.324	935.61	962.949	1285.44	1367.42	1522.76	1478.42	840.508	815.489	706.345	710.751
	Folh1	3.40675	5.99552	32.0922	33.9951	12.8011	14.4445	49.9266	54.5544	5.933	2.04127	25.5525	31.3212
	Chordc1	1081.07	1293.83	1250.77	1315.46	1341.98	1384.27	1088.17	1050.72	1110.46	1332.95	1042.18	1140.41
	Rtcb	4066.52	3783.17	2959.06	3129.77	3413.62	3374.01	3509.61	3414.01	3918.75	3848.82	3987.11	3821.19
	Pwp1	1871.44	1884.99	1472.12	1386.41	1496.66	1468.53	1392.27	1259.12	2042.93	2049.44	1630.8	1650.39
	Fbxo7	689.298	659.507	674.758	724.244	545.112	540.467	515.152	552.09	751.513	748.127	863.31	815.155
	Capns1	6379.7	6091.45	4706.03	4755.62	6825.11	6904.49	6261.25	6487.61	3687.36	3892.71	3264.34	3380.28
	Lrp3	355.437	334.55	427.895	424.2	666.723	688.523	816.981	847.775	321.371	310.274	472.722	428.057
	Folr1	27.254	19.1857	18.9261	28.0829	10.6676	4.81485	56.7348	46.9168	19.7767	34.7017	8.21331	8.83419
	Clpb	2354.06	2297.48	2215.18	2177.91	1617.2	1562.42	1447.87	1530.8	2802.35	2756.74	2826.29	2737.8
	44081	4649.07	5533.87	6198.72	6263.97	6741.9	6702.27	6946.61	6592.35	5224	5676.78	5396.15	5939.79
	Zdhhc4	705.196	636.724	681.341	688.771	634.72	588.615	725.07	811.769	692.183	624.63	598.659	632.85
	Rac1	5751.72	6099.84	4958.65	4894.56	6221.32	6353.19	5485.12	5751.12	4274.73	4350.98	3886.72	3840.47
	Nup214	4680.87	4234.04	3943.22	3771.98	3442.42	3558.17	3525.5	3589.68	4623.78	4453.04	4090.23	4046.86
	Aif1l	622.299	594.756	267.435	254.224	574.982	547.689	234.882	291.32	246.219	237.808	156.053	173.471
	Ltbp1	4301.58	4554.2	2792.02	2779.47	5726.35	5527.45	3948.74	3905	2222.9	2370.94	1618.94	1790.13
	Ugp2	931.177	1128.36	1365.97	1333.94	1210.77	1153.16	1286.74	1204.56	1012.57	1001.24	1071.38	1070.54
	Kcnh6	22.7116	19.1857	46.9039	57.6439	18.1349	13.2408	28.3674	31.6415	26.6985	31.6397	51.1051	49.7927
	Trmt1	2016.79	1978.52	1506.69	1398.23	1934.03	1848.9	1854.09	2003.24	2336.61	2140.28	1827.01	1836.71
	Nacc1	5036.31	4666.91	4025.51	4007.73	4760.93	4618.64	4428.72	4535.65	4962.95	4822.51	4081.1	4040.44
	Nfix	3014.97	2858.67	6019.34	6054.09	3928.86	4037.25	8810.91	9069.12	2647.11	2761.84	5231.88	5283.65
	Slc1a5	783.551	751.838	702.736	631.866	568.581	634.356	849.887	866.324	727.781	672.6	637.901	611.166
	Uba1	18690.5	18804.4	12436.9	12465.9	18699.2	18221.8	13271.4	12841	15792.7	15814.8	11474.9	11466
	Vwf	73.8128	61.1543	32.0922	26.6049	41.6035	43.3336	131.625	132.022	39.5533	39.8048	28.2903	24.0933
	Siae	1129.9	983.266	949.599	1026.51	1073.16	1094.17	1207.32	1272.21	926.537	877.748	1066.82	1044.04
	Spa17	69.2705	85.1364	92.985	88.683	61.8719	50.5559	82.8328	91.6514	109.76	109.208	144.189	128.497
	Fam50a	1213.94	1400.55	925.735	971.078	1307.84	1373.44	946.336	937.244	1253.84	1403.38	930.842	1021.55
	Emd	1359.29	1285.44	1263.94	1292.55	1061.42	1165.19	1152.85	1215.47	1145.07	1178.84	1223.78	1227.95
	Taco1	250.964	243.418	226.291	239.444	254.955	297.317	194.033	219.309	248.197	261.283	228.148	235.311
	Grik3	875.534	870.55	456.696	479.627	695.525	749.913	508.344	393.883	1667.17	1623.83	993.811	1021.55
	Gria3	1017.48	1178.72	2124.67	2103.26	2086.57	2184.74	2853.76	2741.9	916.648	974.708	1330.56	1435.16
	Npas1	9.08465	10.7919	2.46863	4.43415	14.9346	30.0928	4.53878	10.9109	9.88833	17.3508	10.0385	4.81865
	Sipa1l2	2189.4	2127.21	1226.09	1240.82	3443.49	3507.62	1807.57	1762.11	1766.06	1709.57	1594.3	1623.89
	Ap4e1	493.978	605.548	744.703	744.198	580.315	599.449	588.907	582.641	671.418	718.528	673.492	714.767
	Blvra	248.692	230.228	179.387	178.105	220.819	251.576	229.208	217.126	192.822	225.561	177.043	185.518
	Pdzd4	420.165	380.116	346.431	311.868	394.7	398.429	324.523	344.784	921.592	861.418	633.338	531.658
	Idh3g	1391.09	1461.71	1025.3	1072.32	1380.38	1375.84	1223.2	1166.37	1265.71	1166.59	893.426	941.243
	Pnck	63.5926	59.9552	97.9222	98.2903	73.6062	62.593	95.3144	115.655	60.3188	70.4239	166.091	152.591
	Ssr4	1073.12	1103.18	887.06	864.659	1259.84	1233.81	1236.82	1205.65	721.848	699.136	668.016	592.694
	Bcap31	2911.63	2965.39	2172.39	2272.5	3155.46	3219.93	2618.88	2602.24	2332.66	2341.34	1886.32	1898.55
	Fam98a	1706.78	1725.51	1421.11	1390.11	1545.73	1504.64	1481.91	1535.16	1930.2	1941.25	1434.59	1528.32
	Ltbp2	21207	20400.4	18631.6	17403.3	30945.5	31444.6	25569.2	26133.7	14339.1	14437.9	12295.3	12225.7
	Kmt2a	7296.11	7676.67	7994.24	7697.68	7513.16	7788.02	6226.07	6453.78	10102.9	10195.1	8446.02	8499.3
	Ift46	1540.98	1576.82	1482.82	1524.61	1676.94	1703.25	1604.46	1582.08	1459.52	1461.55	1540.45	1559.64
	Tmem25	28.3895	32.3758	31.2693	39.1683	20.2684	13.2408	38.5796	10.9109	43.5087	56.135	40.154	59.43
	Trappc6a	246.421	241.02	241.926	253.485	357.363	385.188	391.47	382.972	236.331	234.746	264.651	223.264
	Supt6	8879.11	8546.02	7819.79	7631.91	7621.97	7684.5	7384.6	6997.15	8341.8	8566.21	7519.74	7835.13
	Spag5	952.753	1057.61	1226.09	1147.71	629.386	727.042	578.695	626.284	1497.09	1452.37	1350.63	1370.91
	Unc119	823.297	814.192	684.633	743.459	810.735	733.061	804.499	843.411	1000.7	930.821	957.307	836.036
	Rab34	1526.22	1519.27	1292.74	1303.64	1835.89	1809.18	1804.17	1675.91	1164.85	1082.9	1221.05	1130.78
	Sdf2	1067.45	1031.23	871.426	835.837	1157.43	1177.23	1070.02	1122.73	771.29	792.014	835.933	693.083
	Ccne1	712.01	706.273	640.197	683.598	581.382	568.152	541.25	518.267	716.904	709.343	615.998	642.487
	Hsf2bp	264.591	237.423	258.383	292.654	139.745	119.168	206.515	199.669	227.432	234.746	297.504	295.544
	Bbc3	395.182	347.74	478.914	426.417	465.106	474.263	688.76	775.763	335.214	285.778	387.851	391.114
	Psmc3	6208.23	5890	4337.38	4488.1	5387.12	5321.61	4585.3	4762.6	5336.73	5653.31	4702.58	4585.75
	Acp2	1411.53	1413.74	1440.03	1461.05	1550	1488.99	1535.24	1457.69	1115.4	1056.36	1161.73	1169.33
	Rapsn	48.83	44.3669	44.4353	46.5586	29.8692	21.6668	51.0613	52.3722	52.4082	45.9287	79.3954	70.6736
	Slc39a13	1946.39	1768.68	1774.94	1769.23	2488.74	2377.33	2703.98	2784.46	1667.17	1546.26	1569.66	1516.27
	Celf2	590.503	732.653	1619.42	1554.91	619.785	669.264	1257.24	1235.11	774.256	793.035	1662.74	1623.08
	Nr1h3	54.5079	50.3624	80.6418	84.9878	51.2043	32.5002	80.5634	66.5564	37.5757	32.6604	46.5421	61.0363
	Ddb2	473.538	513.217	645.135	699.117	469.373	468.244	523.095	517.176	639.775	608.3	827.719	787.85
	Spi1	97.66	86.3355	132.483	152.239	13.8678	9.6297	14.751	15.2752	12.8548	14.2889	7.30072	5.62176
	Sf3a1	5721.06	5633.39	5593.09	5544.9	4307.56	4369.48	4206.32	3950.83	5951.79	5866.62	5413.49	5597.67
	Stat6	1729.49	1762.68	1338.82	1325.07	1888.16	1875.38	1865.44	1794.84	1009.6	1088	867.873	848.083
	Clgn	238.472	243.418	573.544	566.832	161.08	204.631	302.964	298.958	573.523	579.722	967.346	970.155
	Vrk3	932.313	896.93	845.094	888.308	718.994	701.764	802.23	828.136	960.157	950.213	1023.01	969.352
	Smg9	446.284	405.297	443.53	402.029	408.568	421.299	391.47	418.978	415.31	421.523	461.771	481.865
	Paxip1	1179.87	1107.97	1206.34	1226.04	982.482	942.507	854.426	884.872	1325.04	1328.87	1215.57	1281.76
	Rmnd5a	1357.02	1506.08	1929.64	1947.33	1221.44	1165.19	1487.59	1445.69	1771.99	1739.17	2262.31	2218.99
	Mov10	3938.2	3512.18	3916.89	3796.37	3591.77	3608.73	5034.64	5238.31	4051.25	4126.44	4237.16	4365.7
	Ppm1j	388.369	374.121	108.62	109.376	326.427	352.688	180.417	229.128	506.283	495.009	167.917	163.031
	Rhoc	6155.99	5764.1	4224.64	4140.76	7118.46	7014.03	5242.29	5686.75	4078.94	3985.59	3073.6	3069.48
	Tead3	987.956	880.143	1299.32	1299.94	1396.38	1362.6	1807.57	1816.66	934.447	855.294	1278.54	1271.32
	Ppard	3069.48	2970.18	1612.84	1550.47	3337.88	3112.8	2145.71	2241.09	1876.81	1832.04	1341.51	1350.83
	Def6	755.162	677.494	531.578	499.581	769.131	743.894	660.393	656.835	384.656	404.172	337.658	319.637
	Peg3	907.33	998.854	10553.4	10598.4	1453.99	1488.99	11898.4	11022.2	1030.36	1122.7	5128.76	5812.9
	Zim1	22.7116	50.3624	493.726	528.403	75.7397	72.2227	490.188	442.982	66.2518	80.6303	250.05	272.254
	Metrn	386.098	344.143	354.66	382.815	416.035	456.207	517.421	563.001	490.461	460.307	480.935	515.596
	Lmf1	421.301	422.085	440.239	443.415	523.777	520.004	701.242	741.94	345.103	317.418	332.183	330.078
	Ciao3	579.147	559.982	598.231	569.049	631.52	535.652	662.662	692.841	594.289	572.577	565.806	602.331
	Angptl4	7070.13	7006.37	2156.76	2126.91	7922.8	7565.33	3653.72	3813.35	2977.38	3043.54	1691.94	1627.1
	Dbf4	1296.83	1440.12	1323.18	1362.76	1162.76	1084.54	934.989	828.136	1637.51	1728.96	1352.46	1380.54
	Daxx	1341.12	1106.77	1238.43	1325.81	1311.04	1194.08	1402.48	1565.71	1433.81	1476.86	1280.36	1367.69
	Cd320	609.807	583.964	404.032	403.507	613.385	688.523	532.172	541.18	786.122	684.847	542.079	595.907
	Ipo4	2143.98	2032.48	1892.61	1892.64	2004.43	1871.77	1817.78	1841.76	2053.81	1997.39	2102.61	2117.8
	Tm9sf1	1486.48	1431.73	1514.91	1446.27	1690.81	1633.44	1672.54	1615.9	1205.39	1245.18	1263.94	1350.03
	Rec8	189.642	145.092	1763.42	1751.49	122.677	80.6487	1296.96	1448.96	310.494	280.675	1638.1	1631.11
	Irf9	1141.26	1165.53	1459.78	1466.96	1420.92	1391.49	1939.19	1977.05	981.911	1014.51	1229.26	1137.2
	Gmpr2	852.822	884.939	667.352	717.593	753.13	851.025	688.76	714.663	826.664	826.716	696.306	733.238
	Mdp1	306.607	332.152	313.516	291.915	396.833	374.355	372.18	382.972	165.135	183.715	208.071	210.414
	Dhrs1	1299.11	1377.77	1131.45	1141.05	1439.05	1468.53	1160.79	1171.83	843.475	921.635	878.824	858.523
	Ncan	97.66	104.322	263.32	253.485	56.5381	46.9448	95.3144	80.7405	93.9391	96.9605	292.029	253.782
	Tmem161a	919.821	822.586	793.252	781.888	992.083	989.451	938.393	940.518	807.877	753.23	719.121	711.554
	Armc6	549.622	453.261	482.205	444.154	412.835	428.522	456.148	464.803	512.216	508.277	522.914	489.093
	Borcs8	325.912	380.116	311.047	306.695	377.632	376.762	389.201	402.611	270.94	238.829	280.165	253.782
	Slc25a42	405.403	394.505	645.135	589.003	558.98	585.004	733.013	810.678	453.874	426.626	548.467	575.829
	Snx9	6920.24	6861.28	2537.75	2432.13	7796.92	7749.5	3648.05	3588.59	4540.72	4547.96	2298.82	2300.1
	Ranbp3	2936.61	2635.63	2405.27	2303.54	2436.47	2364.09	2263.72	2394.94	2987.26	2855.74	2497.76	2534.61
	Ndufa11	1764.69	1653.57	1485.29	1545.3	1578.8	1685.2	1479.64	1599.53	1640.47	1445.22	1526.76	1434.35
	Bmp8b	166.931	163.078	157.169	179.583	151.479	99.9081	135.029	135.295	209.633	243.932	225.41	199.974
	Nr2f6	2241.64	2106.83	1479.53	1371.63	2277.52	2229.28	2273.93	2370.93	2348.48	2010.65	1935.6	1747.56
	Use1	776.738	816.59	918.329	870.571	971.815	968.988	1081.36	1160.92	677.351	760.375	958.22	934.818
	Ocel1	1712.46	1625.99	1186.59	1086.37	1702.54	1664.73	1587.44	1654.09	1818.46	1593.21	1486.61	1428.73
	Dyrk1b	1093.57	935.301	1370.09	1285.9	1009.15	1042.41	1149.45	1220.93	1307.24	1306.42	1661.83	1712.23
	Braf	747.213	932.903	1409.59	1328.77	1227.84	1143.53	1265.19	1300.58	1089.69	1178.84	1150.78	1170.13
	Ndufb2	211.218	221.834	176.095	174.41	188.816	210.65	207.649	209.489	194.8	190.859	191.644	167.047
	Hltf	564.384	742.246	1260.65	1301.42	945.146	958.155	1214.12	1106.36	983.889	1083.92	1264.85	1408.65
	Prpf6	3309.09	3478.6	3154.91	3100.95	3121.33	3116.41	2890.07	2950.3	3642.86	3779.42	3640.32	3566.61
	Rgs19	562.113	558.783	483.851	526.186	571.781	623.523	565.078	569.548	400.477	373.553	413.403	409.585
	Abhd3	170.337	177.467	148.941	138.198	164.28	167.316	166.8	151.661	265.007	278.634	148.752	189.534
	Snrpd1	915.279	1012.04	744.703	826.969	794.733	770.376	660.393	631.74	886.983	1010.43	818.594	754.119
	Tchp	562.113	537.199	594.939	580.873	557.913	521.207	696.703	721.209	510.238	596.052	593.184	581.451
	Tiam1	2141.71	2191.96	1110.88	1042.76	2085.51	2120.94	1544.32	1530.8	2606.56	2708.77	1649.05	1668.86
	Tsc2	4695.63	4484.65	5009.67	5025.37	4535.85	4458.55	4351.56	4741.87	4682.12	4454.06	4797.49	4874.87
	Rpl3l	56.7791	43.1678	107.797	119.722	32.0027	40.9262	81.6981	78.5583	83.062	85.7335	161.528	182.306
	Slc9a3r2	542.808	537.199	735.651	682.12	552.58	553.708	1206.18	1274.39	579.456	510.318	803.992	744.482
	Puf60	6083.31	5497.89	5065.62	4971.42	4508.11	4407.99	4215.39	4230.15	7005.88	6962.79	5981.12	6000.02
	Golga2	3237.54	3108.08	3410.82	3361.82	3326.15	3221.13	3258.85	3194.71	3097.03	3071.1	3325.48	3381.89
	Uck1	735.857	735.051	937.256	937.822	800.067	773.987	888.467	900.147	796.011	766.498	813.118	894.663
	Scin	102.202	98.3266	12.3431	11.8244	71.4727	85.4636	21.5592	15.2752	61.3076	57.1557	3.65036	6.42487
	Ikzf4	136.27	131.901	124.254	113.071	117.343	103.519	119.143	152.752	143.381	139.827	114.074	127.694
	Mien1	815.348	743.445	636.083	613.39	819.269	814.913	670.605	695.023	756.457	698.116	700.869	689.067
	Axl	12947.9	12480.3	8039.5	7904.61	17681.5	17056.6	14990.5	15179.2	7909.68	7924.23	7071.66	7416.71
	Tgfb1	2979.77	2851.47	1129.81	1088.58	3487.23	3278.91	1560.21	1514.43	2147.75	2073.93	908.027	912.331
	Ccdc97	1484.21	1407.75	1310.84	1318.42	1578.8	1467.33	1405.89	1492.61	1434.8	1314.58	1362.5	1306.66
	Zfp40	47.6944	63.5525	139.889	137.459	76.8064	72.2227	105.527	85.1048	102.839	108.188	176.13	196.762
	Akap8l	1489.88	1364.58	1707.47	1732.27	1403.85	1513.07	1501.2	1549.34	1550.49	1521.77	1596.12	1581.32
	Pdcd2l	515.554	462.854	415.552	403.507	436.303	421.299	360.833	406.976	611.099	611.362	568.544	513.989
	Gtf2f1	3002.48	3108.08	3027.36	3097.99	2677.56	2752.89	2151.38	2179.99	2994.19	3267.06	3508	3613.99
	Clpp	1349.07	1350.19	984.982	1024.29	1164.9	1184.45	983.781	1099.82	1361.62	1311.52	1043.09	1134.79
	Alkbh7	152.168	139.096	236.165	269.744	130.144	192.594	234.882	269.499	139.425	128.6	244.574	220.855
	Dennd1c	43.1521	35.9731	88.0477	91.6391	17.0681	9.6297	35.1756	61.1009	46.4752	39.8048	77.5702	85.9326
	Med6	605.265	604.349	541.452	651.081	434.17	471.855	491.323	532.451	647.686	686.889	626.037	609.559
	Prkd1	405.403	365.727	784.201	822.534	341.362	285.28	546.923	544.453	379.712	430.709	643.376	652.927
	Lcp2	89.711	85.1364	151.409	114.549	16.0013	24.0742	30.6368	18.5485	16.8102	15.3096	10.0385	10.4404
	Cse1l	3531.66	4105.73	3393.54	3329.31	2977.32	2827.52	2448.67	2367.66	4521.93	4755.15	3741.62	3964.95
	Naa20	714.281	724.259	529.109	529.142	769.131	813.709	680.817	736.484	502.327	538.896	439.869	408.782
	Prkra	281.624	263.803	356.305	376.903	331.761	341.854	473.168	470.259	265.996	219.437	329.445	335.699
	Fkbp7	382.691	338.147	594.939	610.434	484.307	542.874	787.479	748.486	233.365	259.242	448.994	423.238
	Plekha3	1192.36	1205.1	1258.18	1251.17	1148.9	1157.97	1183.49	1044.17	1035.31	1039.01	1096.02	1103.47
	Ykt6	3712.22	3524.17	2642.25	2583.63	3997.13	4093.83	3149.91	3125.97	2801.36	2934.33	2443.92	2353.91
	Baz1b	7196.18	7227	7447.03	7345.17	6309.86	6372.45	6387.2	6474.52	7840.46	8047.72	8138.48	8440.67
	Pex6	1435.38	1253.06	1077.97	1047.2	1399.58	1255.47	1046.19	1010.35	1563.35	1376.84	1241.12	1170.93
	Mrpl2	1692.02	1398.16	1128.99	1065.67	1212.9	1236.21	1207.32	1164.19	1561.37	1595.26	1229.26	1205.47
	Mea1	2912.77	2630.84	1985.6	2058.92	2447.14	2579.56	2202.44	2194.18	2852.78	2827.16	2470.38	2220.6
	Gnmt	7.94907	3.59731	8.22876	18.4756	13.8678	15.6483	11.347	27.2772	15.8213	23.4746	27.3777	17.6684
	Grin2d	172.608	184.662	356.305	354.732	277.357	217.872	354.025	354.604	217.543	179.632	380.55	344.534
	Kdelr1	2724.26	2564.88	2494.14	2603.58	3314.41	3417.34	3211.19	3344.18	2018.21	1867.77	2144.59	2268.78
	Tmem143	365.657	335.749	307.756	331.083	433.103	435.744	427.78	418.978	282.806	299.047	273.777	300.363
	Ggct	348.624	317.763	237.811	260.137	238.953	245.557	188.359	222.582	291.706	305.17	334.008	368.627
	Jag2	693.84	627.132	1656.45	1670.2	561.114	604.264	610.466	629.558	1132.21	973.688	2672.98	2613.32
	Btbd6	475.809	429.279	401.563	369.512	442.704	414.077	302.964	304.413	540.892	426.626	464.508	411.995
	Nudt14	168.066	146.291	171.981	191.407	167.481	146.853	147.51	140.75	177.001	163.302	193.469	214.43
	Epdr1	450.826	431.678	365.357	396.117	662.456	662.042	601.389	518.267	253.141	287.82	215.371	244.145
	Flii	4917.07	4761.64	4205.72	4120.06	4580.65	4353.83	3896.54	4056.66	3665.6	3850.86	4196.09	4259.69
	Top3a	1077.67	1116.37	1133.92	1061.24	873.673	870.284	905.487	878.326	1327.01	1361.53	1435.5	1416.68
	Atg4d	1053.82	1056.41	1031.06	1100.41	932.345	988.248	1065.48	980.888	1104.53	1076.77	1101.5	1150.85
	Qtrt1	396.318	416.089	255.914	267.527	425.636	412.873	381.258	392.792	366.857	394.986	273.777	275.466
	Plin4	30.6607	39.5704	31.2693	26.6049	38.4032	39.7225	31.7715	20.7307	31.6427	41.8461	26.4651	28.9119
	Hdgfl2	1852.13	1833.43	1993.83	1872.69	1859.36	1826.03	1730.41	1804.66	1748.26	1723.86	1975.76	2034.27
	Chaf1a	4341.33	4039.78	4134.95	4029.16	3438.15	3460.67	3131.76	3335.46	5152.81	5159.32	4653.3	4642.77
	Adprh	2552.79	2338.25	2348.49	2459.47	2131.38	2106.5	2241.02	2344.75	2388.03	2243.36	2425.67	2334.64
	Tmem39a	1288.89	1331.01	1491.05	1525.35	1292.91	1354.18	1631.69	1551.53	1415.02	1448.28	1412.69	1421.5
	Timmdc1	1179.87	1101.98	909.278	909	1072.09	1097.79	911.16	879.417	1223.19	1079.83	1005.67	1004.69
	Pla1a	270.268	255.409	250.154	250.529	123.744	130.001	135.029	153.843	59.33	73.4859	71.182	73.886
	Mcm2	6364.94	5807.26	5499.28	5498.34	4197.69	4001.14	3837.54	3764.25	8333.88	7902.79	6935.69	6938.86
	Tpra1	549.622	525.208	535.692	544.661	598.45	631.949	494.727	566.275	618.021	490.926	548.467	534.87
	Nab1	1766.97	1984.52	1119.11	1112.97	2643.42	2557.89	1657.79	1600.63	1770.01	1868.79	917.153	952.487
	Adgre5	1843.05	1811.85	1058.22	1085.63	2595.42	2522.98	1571.55	1585.35	1419.96	1535.04	918.066	863.342
	Il17ra	911.872	898.129	1151.2	1036.11	988.883	889.543	936.124	935.062	775.245	814.468	1006.59	1021.55
	Lamb1	19546.8	20052.6	15644.5	15394.6	27269.5	26697.1	27257.7	28083.5	14278.7	14369.5	12018.8	11998.4
	Kcnn1	86.3042	76.7427	137.42	133.763	124.81	126.39	196.302	172.392	100.861	67.362	189.819	187.124
	Arrdc2	146.49	167.875	202.427	184.756	173.881	140.834	194.033	180.029	221.499	231.685	352.26	348.549
	Cd36	308.878	369.324	533.224	549.834	142.945	115.556	77.1593	68.7385	35.598	38.7842	19.1644	36.943
	Map2k7	1208.26	1060.01	997.326	966.644	1192.63	1290.38	979.242	1080.18	1118.37	1096.16	1092.37	1057.69
	Timm44	1198.04	1128.36	1156.14	1117.41	1165.96	1113.43	1096.12	1093.27	1326.03	1345.2	1353.37	1292.2
	Ap2a2	5361.08	5144.16	5297.67	5187.95	4998.82	4982.16	6257.85	6179.92	4857.15	4841.9	5669.01	5482.82
	Pnkp	895.974	792.608	715.079	679.164	1009.15	902.784	801.095	891.419	828.642	819.571	761.1	760.544
	Med25	3608.88	3293.94	3014.19	2887.37	3098.93	3230.76	2821.99	2810.64	4117.5	3725.32	3319.09	3244.56
	Bcam	145.354	128.304	208.188	197.32	152.546	117.964	123.682	157.117	86.0285	102.064	165.179	144.56
	Clptm1	4652.48	4332.36	3883.15	3803.02	4381.17	4411.61	3648.05	3691.15	3783.28	3711.04	3323.65	3328.08
	Relb	779.009	737.449	558.733	525.447	931.278	857.043	757.977	823.771	612.088	603.196	627.862	571.813
	Tomm40	2644.77	2569.68	1451.55	1502.44	2573.02	2444.74	2050.39	2211.63	2590.74	2394.41	1771.34	1626.29
	Apoe	705.196	655.91	1087.84	1059.02	435.236	493.522	782.94	739.758	413.332	463.369	427.092	405.57
	Hbp1	3503.27	3996.62	3211.68	3153.42	3041.32	2905.76	3439.26	3430.38	4345.92	4321.38	4589.42	4672.49
	Prkar2b	987.956	1188.31	1114.17	1117.41	1290.77	1312.05	823.789	847.775	1203.41	1193.12	1407.21	1461.66
	Cdkn1b	243.015	227.83	243.571	208.405	282.69	241.946	184.955	235.675	317.415	299.047	204.42	205.596
	Klf4	1601.17	1550.44	1720.63	1775.14	1979.9	1871.77	3038.71	2965.58	1442.71	1403.38	2258.66	2259.14
	Ap1m1	1799.9	1684.74	1637.52	1632.51	1554.26	1514.27	1312.84	1308.21	1530.71	1463.59	1650.88	1692.15
	Rab8a	1613.66	1608	1498.46	1549	1634.27	1679.18	1852.96	1766.47	1193.52	1336.01	1361.58	1310.67
	Hmgn2	1625.02	1527.66	1602.14	1580.77	1201.17	1247.05	1536.38	1566.8	1648.38	1583.01	1847.08	1806.19
	Fam32a	1990.67	2010.9	2126.31	2072.23	2203.92	2043.9	2253.51	2241.09	1576.2	1452.37	1545.02	1728.29
	Elf3	12.4914	10.7919	27.9778	36.9512	6.40054	9.6297	11.347	19.6396	13.8437	14.2889	25.5525	28.9119
	Stard3nl	627.977	664.304	634.437	594.176	758.464	731.857	638.834	618.647	641.753	549.103	618.736	634.456
	Stk11	3273.88	3096.09	3040.53	3038.13	2798.1	2949.09	2887.8	2935.03	3958.3	3638.57	3209.58	3325.67
	Efna2	723.366	757.834	694.507	673.991	646.454	642.782	460.686	421.16	1074.86	1109.43	899.814	941.243
	Atp5d	4963.63	4305.98	3344.99	3311.57	4219.02	4315.31	3819.38	4142.86	4410.2	4274.43	3485.18	3411.61
	Ppp5c	2042.91	2082.84	1560.17	1607.38	2082.31	2063.16	1691.83	1603.9	1921.3	1815.71	1488.43	1448.81
	Cdk12	3514.63	3921.07	3714.46	3568.75	3596.03	3452.25	2860.57	2783.37	4313.29	4262.18	3700.55	3957.72
	Lipe	363.386	338.147	386.752	396.856	292.291	302.132	499.266	500.809	375.757	314.356	430.743	448.135
	Pafah1b2	4768.31	4861.17	4524.99	4785.18	4595.59	4420.03	4435.52	4317.43	4430.96	4488.76	4768.28	4875.67
	Tbc1d8	380.42	348.939	525.818	499.581	331.761	367.132	1042.79	991.799	361.913	320.48	482.76	513.989
	Cnot11	1548.93	1549.24	1201.4	1178.01	1343.05	1291.58	1203.91	1325.67	1580.16	1515.65	1165.38	1231.97
	Slc2a3	634.79	581.566	446.822	431.59	339.228	321.391	251.902	289.138	1337.89	1289.06	574.932	546.114
	Foxj2	807.399	717.064	611.397	639.995	838.47	846.21	844.213	856.504	727.781	717.508	612.348	707.539
	Sri	1329.77	1251.87	1102.65	1129.23	1484.92	1521.49	1341.21	1303.85	682.295	726.693	750.149	730.026
	Dgcr2	1458.09	1443.72	1470.48	1364.24	1248.1	1322.88	1139.23	1158.74	1469.41	1446.24	1436.42	1354.04
	Irf3	1158.29	1161.93	854.968	918.608	1192.63	1121.86	1108.6	1193.65	1334.92	1192.1	1178.15	1109.9
	Bcl2l12	492.842	497.628	469.039	494.408	566.447	495.929	490.188	482.261	640.764	619.527	623.299	654.533
	Zfp959	88.5754	101.924	149.763	167.02	98.1416	96.297	120.278	111.291	102.839	107.167	151.49	165.44
	Mpnd	863.042	820.187	610.574	593.437	1174.5	1168.8	971.299	940.518	764.368	801.2	723.684	688.264
	Sh3gl1	1774.91	1545.65	1702.53	1629.55	1578.8	1521.49	1847.28	1923.59	1682	1529.93	1572.39	1556.42
	Ebi3	29.5251	33.5749	39.498	38.4293	2.13351	3.61114	6.80817	9.81979	3.95533	5.10318	4.56295	4.81865
	Yju2	261.184	243.418	254.269	269.744	213.351	247.965	276.866	234.584	275.884	274.551	241.836	269.041
	Ranbp2	5834.62	6301.29	8381.81	8042.81	7595.3	7739.87	7313.11	6865.12	10622	11169.9	9526.53	9846.91
	Grk5	597.316	657.109	844.271	825.491	638.987	666.857	773.862	846.684	621.976	598.093	908.94	848.886
	Dvl3	2849.17	2685.99	2591.24	2590.28	3120.26	3335.49	3239.56	3368.19	2786.53	2882.28	2524.22	2549.87
	Abcf3	2070.17	2008.5	1600.49	1556.39	1929.76	1782.7	1809.84	1741.38	1855.05	1802.44	1640.84	1577.31
	Eif2b5	2148.52	2202.75	1620.24	1682.76	1704.68	1742.98	1487.59	1590.81	2140.82	2185.18	1819.71	1755.6
	Cyth2	1637.51	1555.24	1526.43	1560.82	1452.92	1423.99	1135.83	1292.94	1539.61	1492.17	1786.85	1780.49
	Car11	72.6772	87.5346	100.391	108.637	116.276	101.112	116.874	142.933	90.9726	107.167	144.189	118.057
	Dlgap1	152.168	149.888	131.66	118.244	210.151	191.39	148.645	166.936	211.61	195.962	126.85	133.316
	Plag1	239.608	274.595	598.231	630.388	445.904	427.318	521.96	502.991	504.305	495.009	672.579	674.611
	Hck	102.202	95.9284	200.782	222.446	28.8024	37.3151	40.849	44.7346	22.7432	24.4953	117.724	125.285
	Mrpl4	1618.2	1405.35	1432.63	1370.89	1370.78	1371.03	1374.12	1432.6	1880.76	1664.66	1605.25	1564.46
	Keap1	1251.41	1137.95	1110.88	1104.84	1467.86	1398.71	1511.41	1591.9	894.894	918.573	1004.76	992.642
	Ap1m2	24.9828	17.9866	18.9261	19.9537	6.40054	18.0557	38.5796	52.3722	29.665	48.9906	48.3673	28.9119
	Glg1	9842.09	9772.7	9540.42	9546.72	9993.37	10052.2	10223.6	9790.33	8916.31	8761.15	8696.07	8540.26
	Atp8b3	72.6772	87.5346	89.6935	94.5952	83.207	60.1856	80.5634	72.0118	132.504	174.529	147.84	151.788
	Btbd2	986.821	892.134	1138.86	1171.35	1000.62	1123.06	1321.92	1285.3	917.637	878.768	1115.19	1102.67
	Csnk1g2	5331.56	4955.9	3804.98	3808.93	5603.67	5655.04	4408.29	4540.02	4464.58	4636.75	3606.56	3659.77
	Abhd17a	2000.9	1829.83	1347.87	1356.85	2190.05	1953.62	1770.12	1906.13	1845.16	1665.68	1598.86	1395
	Mob3a	1368.38	1262.66	854.145	835.837	1404.92	1404.73	1075.69	1111.82	899.838	850.191	783.915	799.896
	Cacnb3	1300.24	1331.01	1408.76	1392.32	2069.51	2119.74	2370.38	2541.14	1114.41	1116.58	1349.72	1362.88
	Ccdc65	27.254	43.1678	31.2693	26.6049	28.8024	48.1485	28.3674	44.7346	70.2071	79.6097	27.3777	23.2901
	Fkbp11	250.964	282.989	292.944	271.961	314.693	367.132	420.972	506.265	291.706	242.912	261.913	221.658
	Ddx23	3104.68	3014.55	2635.67	2518.6	2809.84	2681.87	2521.29	2460.4	3028.8	3049.66	2735.03	2862.28
	Pld3	5640.43	5620.2	4260.03	4256.04	7924.93	8167.19	6425.78	6548.71	4423.05	4237.68	3386.62	3613.19
	Grik5	438.335	495.23	683.81	676.208	677.39	695.746	757.977	799.767	504.305	500.112	729.16	690.673
	Cd79a	27.254	28.7785	17.2804	10.3463	20.2684	28.8891	49.9266	38.1881	38.5645	60.2176	29.2029	23.2901
	Rabac1	1126.5	1051.61	821.23	888.308	1535.06	1410.75	1393.41	1523.16	975.978	808.344	949.094	807.927
	Etv3	836.924	828.581	1373.38	1316.94	904.609	877.506	932.72	948.155	721.848	691.992	1169.03	1126.76
	Prkcsh	6150.31	5680.16	4579.3	4510.27	6233.06	6313.47	5875.45	6150.46	4445.79	4448.96	3922.31	3907.12
	Elavl3	12.4914	10.7919	179.387	195.103	19.2016	24.0742	68.0817	58.9187	19.7767	21.4334	146.927	157.409
	Rab3b	106.745	105.521	140.712	171.454	99.2083	110.742	70.3511	99.289	162.169	140.848	172.48	210.414
	St8sia6	14.7626	37.1722	33.7379	34.7342	4.26702	6.01856	7.94287	22.9128	20.7655	16.3302	19.1644	14.456
	Fcgrt	389.505	335.749	441.884	465.586	714.727	682.505	1024.63	962.339	369.824	327.624	480.023	528.445
	Nosip	1223.02	1146.34	1013.78	1042.02	1255.57	1186.86	1139.23	1170.74	1073.87	986.956	1044	1013.52
	Pih1d1	788.094	804.599	773.503	772.281	681.657	713.801	663.797	761.579	794.033	770.581	844.146	779.818
	Rps11	10839.1	11025.8	8938.08	8919.29	9885.63	10047.4	9294.29	9953.99	10325.4	10170.6	10576	10134.4
	Supt5	10507.5	9829.06	8572.72	8478.83	9648.81	9669.42	8821.12	9087.67	10507.3	10540.1	8778.21	8757.9
	Dll3	21.5761	11.991	15.6346	16.2585	13.8678	6.01856	5.67348	8.7287	18.7878	14.2889	18.2518	27.3057
	Paf1	2394.94	2237.53	2209.42	2262.89	2069.51	2157.05	2188.83	2019.6	2438.46	2440.34	2439.35	2480.8
	Timm50	1483.07	1490.49	1002.26	1034.63	1244.9	1222.97	1025.76	974.341	1887.68	1923.9	1515.81	1339.59
	Med29	531.452	462.854	378.523	390.205	477.907	465.837	373.315	393.883	480.573	429.688	395.152	376.658
	Bicd1	45.4233	55.1588	69.1216	88.683	43.737	50.5559	43.1184	52.3722	38.5645	51.0318	53.8428	68.2642
	Ncstn	3135.34	3078.1	3087.43	3097.25	3544.83	3508.82	3640.1	3634.41	2102.26	1977.99	2188.39	2235.05
	Pex19	2229.15	2146.4	1884.39	1918.51	1942.56	2043.9	2088.97	2078.52	2265.42	1849.39	1577.87	1691.35
	Phyhip	10.2202	9.59284	26.332	22.9098	12.8011	14.4445	22.6939	29.4594	25.7097	18.3715	39.2414	52.2021
	Cyp4f18	13.627	11.991	12.3431	19.2146	3.20027	7.22227	5.67348	10.9109	5.933	10.2064	32.8533	22.487
	Impdh1	2283.65	2155.99	2241.51	2234.07	2241.25	2189.55	2318.18	2460.4	2443.41	2108.64	2439.35	2363.55
	Dusp3	1391.09	1369.38	1122.4	1130.71	1404.92	1425.2	1231.14	1180.56	695.15	761.395	732.81	725.207
	Prodh	90.8465	79.1409	135.775	148.544	83.207	81.8524	73.7552	73.1029	96.9056	85.7335	176.13	170.259
	Ess2	939.126	858.559	806.418	768.586	845.938	834.173	686.491	745.213	821.72	859.376	850.534	842.461
	Slc25a1	3262.53	2977.38	2300.76	2209.68	3220.54	3114	2757.31	2783.37	2385.07	2403.6	1994.92	2086.48
	Dgcr6	434.928	390.908	386.752	385.032	413.901	452.596	419.837	457.166	380.701	349.058	370.512	371.839
	Ddr1	2301.82	2031.28	2072.82	1991.67	2272.19	2302.7	4295.96	4457.09	1496.1	1345.2	1680.99	1573.29
	Ier3	2728.8	2572.08	334.91	325.91	2664.76	2295.48	660.393	669.928	1264.72	1206.39	285.641	274.663
	Fosb	81.7619	63.5525	42.7895	65.0342	119.477	134.816	86.2369	88.3781	80.0955	64.3001	46.5421	49.7927
	Klc4	1034.52	967.677	1132.28	1156.57	929.145	872.691	946.336	899.056	1056.07	987.977	1481.13	1352.43
	Ercc1	3246.63	3263.96	1037.65	1070.11	3524.56	3346.32	1237.95	1347.49	1713.65	1655.47	719.121	767.772
	As3mt	152.168	136.698	248.509	269.744	194.15	173.335	276.866	279.318	122.615	118.394	190.731	207.202
	Homer3	2910.5	2702.78	2241.51	2112.87	2936.78	2863.63	2514.49	2653.53	1917.35	2009.63	1613.46	1619.87
	Crtc1	1328.63	1130.76	1365.15	1346.5	1322.78	1273.53	1217.53	1227.47	1386.34	1301.31	1461.97	1501.81
	Rnf215	470.131	402.899	507.714	489.973	470.439	591.023	594.58	585.914	294.672	264.345	340.396	342.927
	Sec14l2	123.778	145.092	227.937	218.012	85.3405	120.371	73.7552	72.0118	109.76	106.146	208.983	193.549
	Aven	537.13	516.814	392.512	390.205	427.769	405.651	364.237	385.154	526.059	447.039	391.501	388.705
	Cp	704.061	876.545	2644.72	2586.59	2963.45	3105.58	5346.68	4999.36	1440.73	1548.31	2432.97	2535.41
	Crot	1149.21	1191.91	1105.12	1122.58	1185.17	1033.99	987.185	949.246	1147.05	1307.44	1242.95	1322.72
	Rps6ka1	1694.29	1649.97	1202.22	1129.23	1095.56	1202.51	908.891	851.048	1833.3	1847.35	1337.86	1335.57
	Calb2	73.8128	64.7516	57.6013	56.1659	38.4032	27.6854	65.8123	54.5544	37.5757	50.0112	57.4932	74.6891
	Snrnp200	9691.05	9315.84	9285.33	9541.55	7640.11	7630.33	7845.28	7852.56	10364.9	10658.5	10091.4	10512.7
	Ciao1	1081.07	1058.81	973.462	971.078	1059.29	1050.84	912.295	918.696	1074.86	1098.21	1113.36	958.109
	Has1	103.338	106.72	63.3614	45.8195	200.55	150.464	56.7348	74.194	97.8945	101.043	52.9302	55.4145
	Taf6l	792.636	714.666	672.29	654.776	652.855	593.43	590.042	609.918	917.637	896.119	843.233	813.549
	Insig2	512.147	558.783	616.334	617.086	794.733	781.209	706.915	700.478	560.668	547.061	532.953	561.373
	Kpna6	3891.64	4013.4	3643.69	3513.32	3814.72	3854.29	3412.03	3384.55	3599.35	3457.92	3462.37	3410
	Man1a	951.618	1157.14	1907.43	1987.98	1795.35	1881.4	3119.28	2878.29	971.034	1004.31	1570.57	1545.18
	Itpkc	572.333	544.393	561.201	542.444	586.716	610.282	661.527	657.926	544.847	598.093	661.628	663.368
	Coq8b	394.047	390.908	386.752	370.99	694.458	700.561	718.262	806.314	532.981	484.803	612.348	597.513
	Brd8	1806.71	1745.9	2197.08	2154.26	1630	1582.88	1854.09	1881.04	2340.57	2369.92	2314.33	2457.51
	Kif20a	3421.51	3352.7	2662	2757.3	2343.66	2447.15	2205.85	2162.54	4408.22	4668.39	3629.37	3662.18
	Farsa	2538.03	2409	1862.99	1875.64	1832.69	1893.44	1660.06	1556.98	2233.77	2146.4	1921.92	1880.08
	Gcdh	390.64	448.465	399.918	373.946	525.911	481.485	460.686	485.534	532.981	538.896	433.48	422.435
	Mast2	5774.43	5493.1	5804.57	5714.88	4719.33	4592.16	5017.62	5053.92	7109.71	6920.94	5728.33	5947.82
	Dnase2a	263.455	284.188	286.361	277.134	299.758	287.687	361.968	402.611	262.041	233.726	307.543	319.637
	Rad23a	1743.12	1652.37	1333.88	1271.12	1605.47	1665.94	1559.07	1510.07	1486.22	1506.46	1106.06	1105.88
	Calr	24061.8	23766.3	22153.5	21999.3	27522.3	27604.7	29395.4	28616	18393.3	18854.2	16993.3	17687.7
	Syce2	826.704	748.241	1015.43	1040.55	528.044	613.893	664.932	721.209	1113.43	1015.53	1467.45	1452.82
	Nfat5	4353.82	5124.97	6534.46	6218.89	8265.23	8249.04	7589.98	7350.66	6857.56	7061.79	6760.47	7237.61
	Nob1	759.704	824.984	566.961	583.83	821.402	730.653	575.291	588.096	882.039	935.924	621.474	650.518
	Nqo1	814.212	732.653	168.69	182.539	1052.89	960.562	367.641	421.16	425.198	428.668	131.413	146.969
	Ppfia3	99.9312	98.3266	98.7451	92.3781	118.41	143.242	103.257	117.837	86.0285	83.6922	90.3464	87.5388
	Gys1	1551.2	1471.3	979.222	1016.16	1605.47	1498.62	1410.43	1484.97	1726.5	1556.47	1170.85	1080.98
	Ruvbl2	1900.96	1707.52	1158.61	1140.32	1545.73	1546.77	1262.92	1362.77	2045.9	1907.57	1357.93	1290.6
	Lin7b	9.08465	11.991	9.87451	12.5634	22.4019	14.4445	14.751	21.8218	10.8772	11.227	24.6399	21.6839
	Bax	1828.29	1672.75	1321.54	1350.94	2017.24	1930.75	1639.63	1795.93	1359.65	1226.81	1430.94	1257.67
	Tfam	656.366	739.847	684.633	709.464	669.923	687.32	729.609	639.377	891.927	842.025	824.982	730.026
	Zfp81	198.727	187.06	408.969	418.288	273.09	278.058	316.58	333.873	338.181	380.698	405.19	425.648
	Efnb3	323.641	296.179	376.877	370.251	235.753	290.095	209.919	176.756	635.82	534.814	717.296	615.181
	Mmd	1932.76	1912.57	1176.71	1186.13	2614.62	2453.17	1046.19	1122.73	1335.91	1366.63	620.561	673.808
	Hlf	151.032	147.49	193.376	215.056	93.8745	90.2784	86.2369	93.8336	458.819	474.596	380.55	436.891
	Fam162a	2385.86	2432.98	898.58	931.171	2675.42	2662.61	1087.04	1002.71	2567.01	2703.67	1268.5	1111.5
	Rpl8	18066	17295.9	12497.8	12563.4	16914.5	17223.9	14142.8	14815.9	19893.3	19294.1	16442.1	15124.9
	Ssbp2	546.215	521.61	748.817	705.03	461.905	464.633	615.005	558.637	586.378	617.485	838.671	825.596
	Fancl	183.964	183.463	292.121	307.434	137.612	168.52	177.012	193.123	177.001	159.219	247.312	305.984
	Brinp2	4.54233	4.79642	41.1438	38.4293	3.20027	1.20371	7.94287	9.81979	3.95533	3.06191	58.4058	68.2642
	Gstm5	1158.29	1164.33	1067.27	1070.11	1026.22	1112.23	1014.42	966.704	1387.33	1432.97	1326.91	1380.54
	Gstm7	35.203	55.1588	74.0588	83.5098	53.3378	52.9633	104.392	108.018	41.531	37.7636	90.3464	87.5388
	Gstm3	17.0337	14.3893	15.6346	22.1707	6.40054	1.20371	4.53878	5.45544	21.7543	12.2476	14.6014	18.4715
	Stat3	9476.43	9181.54	5330.59	5282.55	9136.77	8859.32	7214.39	7428.13	9347.44	9400.07	6007.58	6019.3
	Stat5a	851.686	815.391	702.736	747.154	736.062	793.246	759.111	684.112	1039.26	963.481	798.517	870.57
	Cavin1	10620	9921.39	6106.56	5973.54	13675.8	13819.8	11543.3	11279.7	8672.07	8341.67	6388.13	6276.29
	Map3k11	1473.99	1327.41	1291.92	1204.61	1308.91	1318.06	1274.26	1294.03	1671.13	1605.46	1787.76	1556.42
	Akt2	3871.2	3518.17	2472.74	2503.82	3537.36	3406.51	3316.71	3199.07	3637.92	3681.44	2662.03	2685.6
	Dnaja3	1883.93	1886.19	1842.42	1819.48	1646	1606.96	1619.21	1633.36	1938.11	2025.96	1834.31	1864.82
	Hmox2	2134.89	2127.21	1882.74	1981.33	1798.55	1753.81	1581.77	1558.07	2251.57	2416.87	2153.71	2105.75
	Cdip1	2276.84	2281.9	2193.79	2322.75	1990.57	1913.9	2265.99	2152.72	2230.81	2179.06	2278.74	2204.53
	Map3k20	2474.43	2851.47	2127.13	2115.83	2855.71	2728.82	2492.93	2496.41	1550.49	1756.52	1330.56	1412.67
	Cwc15	1399.04	1464.11	1374.2	1436.66	1493.46	1473.34	1270.86	1374.77	1116.39	1215.58	1284.01	1216.71
	Col5a3	5181.66	4913.93	3080.02	2934.67	4190.22	4288.83	2517.89	2569.51	2376.17	2165.79	1658.18	1452.82
	Dnmt1	11004.9	10667.2	11709.5	11599	7962.27	7954.13	7220.07	7359.39	14928.4	14680.8	14081.3	14406.2
	Ppan	3094.46	2846.67	2025.92	2038.23	2267.92	2235.29	2263.72	2276.01	3681.43	3628.36	2872.83	2801.24
	Angptl2	6247.97	6116.63	2020.16	2084.05	6938.18	6977.92	2930.92	2965.58	3190.96	3283.39	1440.98	1484.95
	Cacna1e	14.7626	23.9821	51.0183	56.1659	26.6689	33.7039	61.2736	50.19	20.7655	18.3715	46.5421	31.3212
	Cacna1b	332.725	309.369	530.755	531.359	226.152	247.965	405.086	392.792	520.126	462.349	848.709	837.642
	Trmt10a	809.67	904.125	696.976	688.771	680.59	692.135	594.58	570.639	922.581	933.883	728.247	816.761
	Etv1	507.605	503.624	105.328	109.376	1254.51	1185.66	145.241	148.388	480.573	585.846	73.9198	69.0673
	Kifc2	286.167	233.825	342.316	315.564	274.156	298.521	276.866	309.869	455.852	440.915	512.876	488.29
	Psap	25580.1	24720.7	22731.1	22383.6	36099	36220.9	32496.5	32845	19723.3	18765.4	19666.3	18971
	Ikbkg	1192.36	1225.48	941.37	973.296	1492.39	1522.7	1148.31	1147.82	986.855	1008.39	963.695	860.129
	Wars2	169.202	194.255	241.103	230.576	262.422	249.168	283.674	279.318	138.437	142.889	187.994	197.565
	Atn1	322.505	269.799	255.914	297.827	352.029	345.465	333.6	370.97	264.018	260.262	250.05	274.663
	Phb2	4785.34	4273.61	3001.85	3056.61	3872.32	3796.51	3160.13	3185.98	4497.21	4342.81	3403.05	3320.85
	Ptpn6	141.948	184.662	278.132	298.566	41.6035	34.9077	60.1389	81.8316	78.1178	67.362	102.21	119.663
	Eno2	708.603	684.689	590.825	599.349	989.95	985.84	813.577	903.421	800.955	675.662	511.963	472.228
	Emg1	2341.57	2391.01	1886.03	1938.46	1783.62	1903.07	1722.47	1674.82	2839.93	2750.62	2351.75	2250.31
	Lpcat3	1804.44	1808.25	1511.62	1622.9	1696.14	1645.47	1469.43	1579.9	1488.19	1465.63	1508.51	1584.53
	Atp6v1f	1761.29	1579.22	1113.35	1129.23	1541.46	1676.77	1306.03	1452.24	1490.17	1275.8	1432.77	1137.2
	Clcn5	1360.43	1459.31	1534.66	1492.83	1492.39	1523.9	1793.95	1595.17	1032.34	1125.76	1341.51	1293.81
	Clcn3	539.401	651.114	814.647	873.527	605.917	631.949	569.617	522.631	860.285	926.738	833.195	779.818
	Hif3a	304.336	250.613	163.752	162.585	183.482	199.816	768.189	805.223	404.433	402.131	245.487	235.311
	Pde1c	68.1349	52.7606	118.494	121.2	55.4713	48.1485	80.5634	93.8336	112.727	115.332	278.34	263.42
	Utp20	5811.91	6200.57	5099.36	5068.23	4530.51	4397.16	4366.31	4354.53	6402.69	6437.16	5529.38	5581.6
	Cul3	3385.17	3864.71	3683.19	3531.8	3528.83	3460.67	3086.37	2752.81	4289.56	4516.32	3665.88	3862.15
	Il11	596.18	641.521	47.7268	41.3854	486.441	400.836	35.1756	28.3683	133.492	125.538	24.6399	26.5026
	Large1	1011.8	1042.02	1277.93	1289.6	1172.36	1186.86	1665.73	1661.73	871.162	832.84	1205.53	1173.34
	Ddx56	1521.68	1504.88	993.211	1028.72	1200.1	1215.75	1087.04	1170.74	1375.47	1267.63	998.374	954.896
	Tmed4	1053.82	1004.85	897.758	809.971	1243.84	1202.51	915.699	969.977	871.162	826.716	700.869	669.793
	Col26a1	72.6772	55.1588	43.6124	42.1244	59.7383	60.1856	43.1184	43.6435	116.682	107.167	81.2205	63.4456
	Bid	1102.65	1075.6	822.876	816.622	1027.29	976.211	818.115	823.771	1113.43	1069.63	931.755	970.155
	Ralb	1475.12	1539.65	1379.14	1413.02	1525.46	1551.59	1599.92	1566.8	1091.67	1157.4	1200.06	1234.38
	Ppp1cc	3942.74	3897.09	3328.53	3417.25	4044.07	3921.69	2635.9	2660.07	4110.58	4121.33	3887.63	3917.56
	Dnajb11	2854.85	2813.1	2578.07	2523.77	2706.36	2758.91	2690.36	2606.61	2479	2356.65	2208.47	2221.4
	Tbccd1	458.775	474.845	446.822	538.01	466.172	463.429	476.572	428.798	558.691	569.515	556.68	579.041
	Clec11a	20.4405	14.3893	20.5719	18.4756	27.7357	15.6483	22.6939	25.095	18.7878	18.3715	17.3392	27.3057
	Zfp324	188.507	172.671	220.531	220.229	231.486	247.965	246.229	310.96	130.526	141.869	171.567	194.352
	Gab2	545.079	599.552	424.604	338.473	584.582	582.597	365.372	341.51	282.806	292.923	251.875	283.497
	Coro1c	9008.57	8324.18	4403.21	4383.89	7854.52	7538.85	6870.58	6965.5	8100.52	8026.29	4641.43	4633.94
	Tax1bp1	3823.5	4232.84	4489.61	4464.45	4461.17	4578.92	4292.55	4260.7	4318.23	4671.46	4347.58	4590.57
	Psg17	36.3386	34.774	5.76013	5.17317	59.7383	54.1671	3.40409	3.27326	25.7097	22.454	2.73777	4.01554
	Ndrg2	233.93	219.436	99.568	94.5952	485.374	462.225	198.572	212.762	494.417	450.101	146.014	155.803
	Mettl17	403.132	388.51	488.788	504.754	385.099	415.281	416.433	474.623	352.025	325.583	409.753	354.171
	Arhgef40	3917.76	3677.65	1753.55	1597.03	5424.45	5523.84	2571.22	2644.8	2751.92	2748.58	1472.01	1374.92
	Pnpla6	1370.65	1348.99	937.256	905.305	1309.98	1366.21	998.532	1033.26	1287.46	1220.68	833.195	840.855
	Mcoln1	1103.79	1057.61	941.37	974.035	1420.92	1391.49	1031.44	1055.08	1102.55	1096.16	889.776	952.487
	Arhgef18	2133.76	2086.44	1653.16	1630.29	1848.69	1836.86	2765.25	2856.47	2321.78	2259.69	1938.34	1950.75
	Pkn2	1439.92	1460.51	1532.19	1613.29	1620.4	1675.57	1776.93	1586.44	1758.15	1821.84	1663.65	1711.42
	Cd33	138.541	178.667	87.2248	73.9025	286.957	312.965	55.6001	29.4594	137.448	113.291	31.9407	21.6839
	Etfb	56.7791	67.1498	65.0072	57.6439	60.8051	67.4079	59.0042	94.9246	28.6762	56.135	52.9302	46.5803
	Stxbp2	1068.58	980.867	1080.44	1061.24	841.671	902.784	981.512	1068.17	1238.02	1273.75	1357.93	1415.08
	Pcp2	20.4405	13.1901	27.9778	22.1707	25.6021	19.2594	35.1756	28.3683	29.665	22.454	23.7273	24.8964
	Sgce	401.996	389.709	566.961	515.839	457.638	424.91	714.858	693.932	256.108	244.953	374.162	403.161
	Chn2	123.778	99.5257	92.985	88.683	76.8064	66.2042	95.3144	114.564	252.152	279.655	104.948	106.813
	Wwox	331.59	291.382	267.435	262.354	368.031	284.076	239.421	252.041	402.455	369.471	401.54	363.005
	Slbp	1929.35	2147.6	2039.09	2084.79	1566	1580.47	1407.02	1307.12	2754.89	2772.05	2484.07	2647.05
	Aqp1	94.2533	91.1319	86.402	109.376	105.609	139.631	97.5838	101.471	78.1178	55.1144	41.0666	40.9585
	Arid3b	1226.43	1097.18	1026.13	1059.76	805.401	842.599	729.609	717.936	1795.72	1733.04	1169.94	1232.77
	Cnn2	3307.95	3200.41	6042.38	5996.45	3028.52	3057.43	7664.87	7650.71	2082.48	2153.54	3809.15	4005.1
	Polr2e	3014.97	2771.13	2228.35	2294.67	2436.47	2547.06	2320.45	2369.84	3483.66	3443.63	2828.12	2920.1
	Myo9b	6629.53	6375.64	5821.02	5542.69	6602.15	6471.16	5924.24	5968.25	5622.5	5512.46	5567.71	5788.81
	Hdac9	109.016	136.698	174.45	189.929	146.146	144.445	86.2369	85.1048	89.9838	101.043	141.452	153.394
	Ly9	68.1349	47.9642	122.609	100.507	14.9346	12.0371	13.6163	21.8218	1.97767	4.08255	12.7763	11.2435
	Cd244a	34.0675	27.5794	37.0294	34.7342	5.33378	10.8334	4.53878	1.09109	2.9665	1.02064	3.65036	1.60622
	Adgre1	1300.24	1343	1549.48	1677.59	126.944	125.186	162.261	162.572	59.33	41.8461	114.986	83.5233
	Mtfp1	52.2368	65.9507	34.5608	45.0805	43.737	48.1485	39.7143	38.1881	75.1513	65.3208	76.6576	73.0829
	Rab23	1248	1321.41	989.92	970.339	1268.37	1249.45	1247.03	1195.83	1076.84	1168.63	944.531	942.046
	Rab11a	2221.2	2510.92	1647.4	1707.15	2394.87	2355.66	1560.21	1576.62	2112.15	2069.85	1535.89	1560.44
	Eif2b2	1533.04	1402.95	1051.64	1058.28	1436.92	1265.1	1157.39	1210.02	1159.9	1229.87	1027.58	1072.15
	Dlst	4586.61	4506.23	3066.04	3058.82	4114.48	4185.31	3123.82	3170.7	3844.58	3882.5	2814.43	3087.95
	Pgf	97.66	70.7472	138.243	130.807	70.4059	68.6116	136.163	115.655	121.626	151.054	153.315	134.119
	Ulk2	916.415	1000.05	1379.96	1309.55	1196.9	1112.23	1293.55	1255.84	952.246	888.975	1148.04	1103.47
	Dgkq	843.737	821.387	793.252	731.634	855.538	900.377	700.107	829.227	800.955	801.2	669.841	668.186
	Chmp2b	800.585	895.731	816.293	862.442	1026.22	1032.79	932.72	913.24	626.92	635.857	701.782	672.202
	Plod3	4282.28	3741.21	3432.22	3338.17	4771.6	4807.63	4443.47	4598.94	2788.51	2747.55	2586.28	2681.58
	Ap1s1	2518.72	2361.04	1496.81	1690.15	2413	2385.76	1948.27	1876.67	1920.31	1789.18	1557.79	1537.95
	Mapk13	989.092	1016.84	246.04	288.22	1457.19	1340.94	649.046	746.304	533.97	591.969	315.756	327.668
	Srpk1	4358.36	4355.15	3709.52	3715.08	3704.84	3572.62	3448.34	3608.23	4673.22	4730.65	3999.88	4167.33
	Lbr	2392.67	2494.14	2652.13	2731.44	1720.68	1824.83	2084.44	2160.35	3360.05	3350.75	3578.27	3540.91
	Crabp2	246.421	233.825	1403	1455.14	274.156	305.743	871.446	953.611	174.035	184.735	380.55	438.497
	Nes	4674.05	4561.39	2696.56	2679.7	3090.39	2845.58	1916.5	1894.13	2115.11	2067.81	2562.55	2459.12
	Bcan	48.83	39.5704	85.5791	87.9439	36.2697	36.1114	90.7756	93.8336	51.4193	62.2589	114.986	93.9637
	Prcc	1529.63	1338.2	1449.91	1469.92	1343.05	1401.12	1335.54	1372.59	1663.22	1488.09	1629.89	1698.57
	Rrnad1	1251.41	1237.48	1179.18	1289.6	1162.76	1176.03	1304.9	1384.59	1415.02	1427.87	1333.29	1311.48
	Hdgf	6368.34	6140.61	4176.1	4266.39	5415.92	5346.89	4959.75	4900.08	5317.94	5037.86	4580.29	4559.25
	Thop1	2852.58	2632.03	1931.29	1825.39	2131.38	2271.4	1891.54	1740.29	3343.24	3571.21	2562.55	2509.71
	Apba3	1337.72	1159.53	1196.46	1143.27	1285.44	1310.84	1172.14	1160.92	1283.51	1119.64	1193.67	1072.95
	Matk	51.1012	45.566	53.4869	56.9049	39.47	49.3522	39.7143	49.099	109.76	79.6097	130.5	125.285
	Pias4	1454.68	1326.21	1255.71	1219.39	1248.1	1243.43	1041.65	1019.08	1503.03	1492.17	1428.2	1435.16
	Map2k1	3499.86	3404.26	2290.06	2209.68	3553.36	3624.38	2553.06	2655.71	3187.01	3158.87	2122.69	2213.37
	Sgta	4165.31	3682.45	3010.9	2893.28	3818.99	3871.14	3347.35	3292.9	3576.61	3514.05	2954.97	2888.78
	Tmem242	529.181	556.384	438.593	460.412	615.518	597.041	644.507	550.999	466.729	428.668	386.026	342.124
	Dtx2	2096.28	1892.19	1805.39	1776.62	1614	1665.94	1481.91	1536.25	2786.53	2744.49	2241.32	2315.36
	Zp3	69.2705	56.3579	28.8007	31.039	77.8732	78.2413	27.2327	42.5524	96.9056	81.651	34.6784	48.9896
	Hspb1	1252.55	1169.13	607.282	611.912	1154.23	1280.75	828.328	878.326	604.177	539.917	320.319	313.212
	Rasa4	849.415	727.856	688.747	688.032	1025.15	987.044	970.165	1041.99	543.858	466.431	498.274	526.839
	Syt5	27.254	38.3713	43.6124	45.0805	32.0027	37.3151	32.9062	29.4594	46.4752	73.4859	111.336	111.632
	Hnrnpa2b1	11177.5	12362.8	12098.7	12182.8	10908.6	10751.6	11152.9	10616.3	13635	14423.6	13930.7	13863.3
	Fxyd4	7.94907	7.19463	11.5203	11.8244	24.5354	10.8334	7.94287	12.002	11.866	23.4746	13.6889	12.8497
	Ccdc130	336.132	341.745	329.15	326.649	302.959	312.965	327.927	303.322	384.656	379.677	354.998	358.99
	Mri1	517.825	444.868	319.276	346.603	561.114	517.596	537.846	492.081	536.936	479.699	448.082	403.964
	Prkacb	2736.75	3049.32	2451.35	2506.03	3799.79	3511.23	2672.21	2749.54	2007.33	2106.59	1937.43	2014.2
	Sgsh	1040.19	928.107	689.57	722.766	1191.57	1171.21	1161.93	1092.18	602.199	621.568	626.95	634.456
	Chd5	869.856	759.033	957.828	1002.12	413.901	421.299	1480.78	1524.25	802.932	727.714	1052.22	924.378
	Cstb	1873.71	1964.13	1507.51	1432.97	2028.97	2086.03	1621.48	1693.37	1148.04	1054.32	1071.38	1031.19
	Sh2b2	202.134	206.246	217.239	213.578	244.287	231.113	213.323	242.221	185.901	138.807	289.291	259.404
	Pex5	1400.17	1400.55	1212.92	1148.44	1673.74	1586.49	1490.99	1489.33	1324.05	1259.47	1307.74	1264.09
	Jkamp	710.874	733.852	817.939	833.62	712.593	688.523	675.144	692.841	589.344	664.435	737.373	803.912
	Cd44	8671.3	9288.26	2518	2373.75	11143.3	10998.3	3805.77	3723.88	4586.21	4633.69	2059.72	2142.69
	Slc1a2	52.2368	67.1498	101.214	113.81	64.0054	60.1856	86.2369	90.5603	38.5645	48.9906	161.528	113.238
	Eif2ak4	894.838	870.55	1227.73	1188.35	875.807	912.414	1557.94	1566.8	806.888	756.292	1269.41	1330.75
	Wdr1	7598.18	7559.15	5852.29	5782.87	7151.53	7169.31	6947.74	6993.87	5299.16	5338.95	4719	4630.72
	Slc2a9	229.388	244.617	204.896	222.446	294.425	237.131	281.404	256.406	117.671	89.816	125.025	129.3
	Ccn4	2218.93	2472.55	4622.09	4552.39	2359.66	2577.15	8434.19	8062.05	1311.19	1438.08	4644.17	4588.96
	Ndrg1	982.278	833.378	850.854	777.454	590.983	597.041	861.234	899.056	1625.64	1554.43	1485.7	1438.37
	4930550C14Rik	14.7626	23.9821	15.6346	23.6488	32.0027	21.6668	30.6368	20.7307	23.732	31.6397	17.3392	20.0777
	Man2b1	2599.35	2802.31	3595.14	3505.93	2855.71	2847.98	4017.96	4078.49	2481.97	2520.97	3193.15	3341.73
	Klf5	486.029	498.827	558.733	545.4	313.626	310.558	183.821	184.394	188.867	204.127	362.298	387.098
	Wdr83	641.604	628.331	581.773	563.137	618.719	643.986	617.274	673.201	623.954	641.981	647.027	578.238
	Prdx2	4893.22	5071.01	3416.58	3335.96	5643.14	5742.91	4672.68	4667.67	3768.44	3476.29	2816.25	2819.71
	Polr2a	11337.6	11233.2	14120.5	13502	9902.7	9639.33	9533.71	9787.06	11922.4	12170.1	13552	14301.8
	Senp3	5643.84	5272.46	4390.87	4374.29	4483.58	4612.63	3923.78	4107.95	6119.89	5691.07	5282.07	5197.72
	Plekha8	2061.08	2187.17	2476.03	2539.29	1580.93	1545.57	1545.46	1523.16	2867.62	2893.51	2724.08	2875.93
	Spc25	693.84	789.011	916.684	979.208	505.642	554.911	481.111	462.621	899.838	870.603	1012.98	984.611
	Dnah2	196.456	147.49	173.627	187.712	142.945	123.982	122.547	116.746	299.616	278.634	354.085	315.622
	Ripk4	612.079	582.765	494.548	453.022	389.366	402.04	435.723	478.988	745.58	700.157	692.656	653.73
	Ufd1	1509.19	1636.78	1373.38	1384.19	1660.94	1683.99	1264.05	1319.13	1561.37	1570.76	1291.32	1335.57
	Zfp287	419.03	477.244	622.094	546.139	422.435	408.058	435.723	370.97	558.691	588.908	638.813	637.668
	Prlr	2.27116	2.39821	251.8	229.837	43.737	44.5374	436.858	404.794	19.7767	12.2476	154.228	136.528
	Letm1	2279.11	2050.47	1936.23	1911.12	1894.56	1929.55	1730.41	1619.17	2086.44	2045.36	1973.02	2070.41
	Ubqln1	4917.07	5115.38	3332.65	3376.6	4661.72	4222.62	4330	4189.78	5140.94	5330.79	3564.58	3713.57
	Fgfr4	13.627	10.7919	48.5497	43.6025	13.8678	12.0371	43.1184	42.5524	27.6873	27.5572	56.5806	59.43
	Cadm3	307.743	273.396	204.073	217.273	605.917	689.727	492.458	404.794	337.192	280.675	256.438	252.176
	Txn2	2524.4	2290.29	1639.17	1591.12	2482.34	2442.33	1980.04	2110.16	1829.34	1860.62	1446.46	1438.37
	Slc1a6	63.5926	70.7472	277.309	258.659	32.0027	26.4817	189.494	190.94	17.799	17.3508	80.308	86.7357
	Slc1a3	29.5251	37.1722	44.4353	46.5586	89.6075	114.353	110.065	87.287	44.4975	45.9287	61.1436	72.2798
	Crbn	822.161	906.523	1246.66	1278.51	874.74	900.377	1091.58	999.436	959.168	1104.33	1446.46	1464.87
	Msh6	6989.51	6729.37	4182.68	4346.2	4579.58	4482.62	3958.95	3786.07	8219.18	8388.61	5742.02	5851.45
	Fbxo11	1869.17	2277.1	2049.78	2037.49	2209.25	2093.26	2020.89	1942.14	2373.2	2587.31	2002.22	2019.82
	Mlxipl	346.352	309.369	732.36	743.459	300.825	347.873	574.156	550.999	646.697	594.011	1183.63	1201.45
	Tbl2	1459.22	1328.61	1841.6	1849.78	1157.43	1284.36	1449.01	1434.78	1795.72	1755.5	2202.99	2156.35
	Bud23	1041.33	1050.42	831.928	853.574	1074.22	1046.03	1088.17	1134.73	993.777	1033.91	860.573	868.963
	Nid1	14021	14196.2	18207.8	18206.6	17402	16838.7	22847.1	22732.8	13370	13563.2	10531.3	10946.4
	Mcm5	4231.18	4172.88	3339.23	3416.51	2869.57	2736.04	2250.1	2245.46	5840.05	5796.2	4306.51	4325.54
	Hmox1	8180.73	7763	2017.69	1979.85	11478.3	10998.3	2379.46	2454.95	5393.1	5630.85	1716.58	1702.59
	Mprip	10053.3	9616.82	11060.3	10826	9190.1	9013.4	11169.9	11160.7	8240.93	8192.65	9342.19	9599.56
	Cic	8198.9	7361.3	7852.7	7601.61	7866.26	7680.89	7683.02	8237.71	8319.05	8191.63	9042.86	9312.04
	Pafah1b3	974.329	881.342	754.577	753.805	799	792.043	727.34	883.781	1237.03	1207.41	1099.67	1095.44
	Il27ra	29.5251	33.5749	33.7379	57.6439	32.0027	28.8891	93.045	91.6514	20.7655	19.3921	40.154	40.1554
	Prkaca	2080.39	2091.24	2360.83	2410.7	2453.54	2495.3	2192.23	2193.09	1850.11	1724.88	2290.6	2293.68
	Asf1b	1235.51	1122.36	1170.13	1106.32	777.665	828.154	650.18	720.118	1484.24	1404.4	1328.73	1203.06
	Ddx39	2828.73	2809.5	1570.87	1580.77	2439.67	2518.17	1790.55	1731.56	2468.13	2480.15	1545.02	1473.7
	Dnajb1	2091.74	1896.98	1648.22	1670.93	1861.49	1805.57	1758.78	1649.72	1968.77	1916.76	1635.36	1655.21
	Msh4	119.236	158.282	225.468	198.798	80.0067	96.297	120.278	118.929	138.437	183.715	208.983	203.99
	Usp40	818.754	901.727	1148.73	1128.49	1009.15	1002.69	1039.38	1041.99	892.916	873.665	1211.92	1195.03
	Kbtbd4	810.805	809.396	701.913	756.761	688.058	669.264	660.393	653.562	765.357	739.962	692.656	673.808
	Celf1	4692.22	4906.74	4997.33	4948.51	4352.36	4241.88	3863.64	3747.89	5059.86	4881.71	4806.61	4828.29
	Ndufs3	1208.26	1160.73	976.754	981.425	1041.15	1060.47	1083.63	1143.46	1096.62	919.594	983.772	913.938
	Por	4700.17	4461.87	3716.11	3797.85	5021.22	4575.31	3650.32	3847.18	2938.81	3291.55	2672.98	2721.73
	Igf1r	4850.07	5000.27	5093.6	5032.02	5602.6	5432.35	7676.21	7580.88	6379.95	6547.39	6161.81	6485.1
	Insr	781.28	919.713	1158.61	1111.49	1328.11	1204.92	1863.17	1889.76	629.887	682.806	884.3	885.829
	Trim28	9553.65	9064.03	7135.98	7105.72	7892.93	7849.41	7630.83	7836.19	10308.6	9620.52	8596.6	8235.08
	Ube2m	2490.33	2241.13	1720.63	1778.09	2791.7	2837.15	2179.75	2269.46	1574.22	1577.9	1432.77	1415.88
	Adcy9	194.184	177.467	296.235	278.612	212.284	233.52	137.298	172.392	205.677	195.962	363.211	366.218
	Mef2c	114.694	86.3355	121.786	116.766	123.744	121.575	120.278	127.657	66.2518	63.2795	87.6087	63.4456
	Ctr9	2513.04	2467.76	2468.63	2419.57	2020.44	1951.22	2419.17	2338.2	2173.45	2310.72	2596.32	2557.1
	Eif4g2	19964.7	22719.4	20822.1	21049.6	22119.2	21854.6	22790.4	21864.3	18769	19535	17473.4	18237.8
	Mrvi1	19.3049	43.1678	208.188	200.276	48.004	58.9819	214.457	267.317	21.7543	30.6191	119.549	118.057
	Pcyt1a	1840.78	1899.38	1817.73	1811.35	1931.9	1895.85	1851.82	1766.47	1185.61	1237.01	1341.51	1456.84
	Zfp592	707.467	745.843	660.769	622.259	899.275	841.395	813.577	824.862	389.6	403.152	471.809	440.907
	Psmd4	3837.13	3651.27	2541.86	2521.55	3480.82	3392.06	2854.89	3062.68	3975.11	3776.36	2965.01	2825.34
	Tmod4	19.3049	9.59284	18.9261	10.3463	9.6008	21.6668	20.4245	19.6396	13.8437	26.5366	23.7273	18.4715
	Insrr	14.7626	11.991	28.8007	25.8659	5.33378	9.6297	6.80817	12.002	5.933	4.08255	22.8148	22.487
	Snx6	2599.35	2792.71	2157.58	2193.43	2374.6	2426.68	2354.49	2209.45	2876.52	2859.82	2000.4	2125.83
	Mthfd2	1305.92	1141.55	1069.74	1036.85	943.012	937.692	870.311	893.601	1541.59	1587.09	1259.37	1260.08
	Kit	145.354	145.092	8276.49	8213.52	117.343	131.205	4257.38	4100.31	124.593	124.518	7661.2	7970.85
	Tomm40l	631.383	551.588	353.014	379.12	540.845	594.634	510.613	530.269	532.981	526.649	377.812	322.047
	Nr1i3	481.487	418.487	272.372	281.568	405.367	446.577	393.739	393.883	404.433	402.131	268.302	249.767
	Pan2	2413.11	2352.64	2443.94	2388.53	1795.35	1823.62	2048.13	2157.08	3109.88	3039.46	2888.35	2900.83
	Cs	7975.19	7885.31	5844.89	5785.82	7122.73	7316.16	7011.28	6940.41	7597.2	7491.48	5886.21	6075.52
	Ampd3	894.838	894.532	676.404	685.076	1129.69	1101.4	886.197	918.696	666.473	677.703	399.715	424.041
	Bcas2	1854.41	1761.48	1746.97	1789.18	1455.06	1468.53	1329.86	1458.78	1931.19	1952.48	2014.09	1996.53
	Ctcf	1545.53	1627.18	1588.97	1574.86	1472.12	1442.05	1488.72	1515.52	1598.94	1630.98	1312.3	1386.17
	Pard6a	110.151	106.72	157.169	161.846	101.342	113.149	169.07	147.297	122.615	118.394	204.42	200.777
	Agrp	13.627	21.5839	14.8118	28.822	17.0681	16.852	18.1551	32.7326	24.7208	29.5985	20.9896	24.0933
	Tfap4	557.571	478.443	359.597	339.212	400.034	380.373	314.311	340.419	725.803	707.301	615.998	649.715
	Ranbp1	1581.87	1484.49	992.388	1033.9	1269.44	1259.08	1291.28	1230.75	1584.11	1622.81	1100.58	1187.8
	Cd247	208.947	340.546	566.139	504.015	317.893	286.484	388.066	338.237	433.109	381.718	662.541	624.818
	Rfx5	666.587	653.512	599.054	594.915	681.657	674.079	743.226	747.395	798.977	705.26	702.695	742.875
	Psmb4	4537.78	4452.27	3173.83	3157.85	3976.87	3956.6	3508.48	3640.96	4347.9	4079.49	3608.38	3227.69
	Mmp8	88.5754	134.3	30.4464	33.2561	115.21	95.0933	63.5429	51.2811	54.3858	48.9906	22.8148	31.3212
	Slc30a4	997.041	1141.55	1119.11	1167.66	1469.99	1484.18	753.438	764.853	1015.53	956.337	954.569	1093.03
	Sqor	537.13	552.787	315.161	302.261	1005.95	985.84	397.143	414.613	394.544	439.895	249.137	236.114
	Bloc1s6	807.399	827.382	766.92	741.242	817.135	841.395	765.919	741.94	697.127	727.714	712.733	792.668
	Metap1	1801.03	1904.18	1375.03	1459.57	1733.48	1604.55	1450.14	1487.15	1801.65	1932.07	1472.92	1472.1
	Gpr108	1022.02	1089.99	1092.78	1025.77	1329.18	1269.92	1138.1	1231.84	910.715	878.768	970.084	945.259
	Gata6	178.286	166.676	277.309	281.568	200.55	185.372	300.694	284.774	113.716	106.146	161.528	146.166
	Rsl1d1	3016.11	3339.51	2252.21	2293.19	2660.49	2665.02	2201.31	2150.53	3321.49	3465.06	2468.56	2550.67
	Apc	2905.95	3214.8	5577.45	5306.94	4692.66	4648.74	4519.49	4344.71	4764.2	4958.25	5293.94	5400.1
	Reep5	2609.57	2753.14	2043.2	2091.44	3370.95	3283.73	2655.19	2693.9	1742.32	1858.58	1718.41	1723.47
	Ergic3	2222.33	2260.31	2267.02	2309.45	2761.83	2739.65	3104.53	3136.88	1579.17	1475.84	1735.75	1741.14
	Uqcc1	646.146	577.968	552.15	549.095	540.845	524.819	603.658	626.284	464.752	480.72	496.449	429.663
	Spo11	27.254	32.3758	63.3614	39.1683	34.1362	37.3151	77.1593	72.0118	71.196	76.5478	135.063	101.995
	Ncoa2	1625.02	1785.47	2518	2444.69	2116.44	2058.35	1824.59	1747.92	2247.62	2291.33	2957.71	3027.72
	Trh	34.0675	35.9731	41.9667	41.3854	11.7343	8.42599	6.80817	6.54653	10.8772	3.06191	22.8148	16.8653
	Nr2c2	1250.28	1345.4	1544.54	1513.52	1296.11	1355.38	1671.41	1616.99	1108.48	1125.76	1273.06	1363.68
	Nr2c1	374.742	405.297	436.124	453.022	480.04	441.762	481.111	512.811	299.616	306.191	292.941	301.166
	Smpd4	1946.39	1833.43	1773.3	1717.49	1538.26	1673.16	1551.13	1580.99	2519.55	2524.04	2064.28	2056.76
	Pex1	864.178	846.568	852.499	865.398	838.47	721.024	782.94	752.851	1001.69	1059.42	1000.2	995.052
	Otx1	14.7626	16.7875	17.2804	14.0415	14.9346	21.6668	6.80817	5.45544	14.8325	10.2064	26.4651	15.2591
	Kctd20	2994.53	3012.15	2952.48	2958.32	2902.64	2847.98	3148.78	3151.06	3010.01	3090.49	2944.02	2981.14
	Itgae	14.7626	16.7875	21.3948	25.1268	20.2684	9.6297	18.1551	24.0039	34.6092	39.8048	45.6295	52.2021
	Ctns	511.012	522.81	632.792	628.91	522.71	505.559	608.197	557.546	538.914	517.463	749.237	719.585
	P2rx5	106.745	92.331	81.4647	70.9464	115.21	117.964	90.7756	65.4653	85.0396	77.5684	61.1436	77.0984
	Shpk	63.5926	53.9597	126.723	110.854	61.8719	80.6487	95.3144	98.1979	41.531	55.1144	72.0946	88.3419
	Ephb3	1019.75	1007.25	1096.89	1078.24	909.943	943.71	1512.55	1600.63	773.267	704.239	729.16	789.456
	Tuft1	420.165	411.293	427.073	434.547	326.427	385.188	373.315	340.419	503.316	507.257	409.753	432.072
	Rcn1	3818.96	3940.26	4866.49	4870.17	5392.45	5509.39	7527.57	6974.23	2839.93	3007.82	4116.7	4009.12
	Dnase1	119.236	157.083	132.483	121.939	113.076	110.742	155.453	175.665	177.99	189.838	140.539	155.803
	Trap1	2995.66	3054.12	2396.21	2279.15	2736.23	2701.13	2419.17	2438.58	3009.02	3041.5	2427.49	2521.76
	Naa60	919.821	887.337	1011.31	1019.85	877.94	807.691	1081.36	991.799	871.162	807.324	928.104	842.461
	1700037C18Rik	348.624	360.93	341.493	363.6	321.094	322.595	439.127	409.158	335.214	291.902	381.463	333.29
	Ankrd13d	425.843	359.731	381.814	382.815	439.503	476.67	373.315	424.433	490.461	457.245	369.599	378.264
	Tpr	5412.18	5593.82	9095.25	8448.53	8497.78	8648.67	8062.01	7655.07	9134.84	9768.52	8886.8	9449.38
	Pdc	5.67791	11.991	10.6974	14.0415	19.2016	15.6483	31.7715	25.095	5.933	23.4746	25.5525	26.5026
	Odr4	528.046	592.358	926.558	960.732	811.801	916.025	1083.63	1031.08	745.58	767.519	805.817	855.311
	Prg4	179.422	164.277	214.771	229.837	294.425	258.798	208.784	205.125	209.633	208.21	198.945	195.155
	Dhx34	372.471	311.767	396.626	403.507	347.762	290.095	423.241	438.617	371.801	330.686	409.753	432.072
	Kptn	266.862	247.016	315.984	345.125	253.888	234.724	314.311	309.869	355.98	297.005	425.267	316.425
	Napa	3499.86	3452.22	2862.79	2938.36	4509.18	4350.22	3962.36	4138.5	2519.55	2347.46	2561.64	2592.43
	Sra1	889.161	899.328	774.326	808.493	921.677	853.432	928.181	984.161	810.843	725.673	718.209	680.233
	Calcoco2	18.1693	23.9821	29.6235	32.5171	3.20027	4.81485	23.8286	13.0931	1.97767	3.06191	0	0.803109
	Atp5g1	1912.32	1855.01	1064.8	1047.2	1680.14	1764.64	1517.09	1782.84	1966.79	1825.92	1141.65	1109.9
	Snf8	1786.27	1769.88	1579.92	1614.77	1413.45	1439.64	1436.52	1491.52	1657.28	1758.56	1477.48	1527.51
	Tbcb	1361.56	1353.79	1082.9	1041.29	1281.17	1194.08	1088.17	1069.27	1286.47	1223.74	1203.71	1204.66
	Inpp5k	463.317	418.487	673.112	640.734	510.976	527.226	603.658	614.282	472.662	460.307	741.936	679.43
	Crkl	2932.07	2894.64	2922.86	2915.45	2635.95	2472.42	2334.07	2349.11	3011	2870.03	2811.69	2886.37
	Upk3bl	12.4914	11.991	5.76013	5.9122	12.8011	6.01856	12.4816	19.6396	17.799	27.5572	16.4266	27.3057
	Eps8l1	10.2202	10.7919	25.5092	18.4756	4.26702	13.2408	13.6163	20.7307	11.866	12.2476	18.2518	15.2591
	Clint1	3566.86	3671.66	3514.5	3443.86	4175.28	4188.92	3964.63	4011.93	3084.17	3135.4	3037.1	3111.24
	Cdkal1	270.268	317.763	294.59	318.52	267.756	253.983	270.058	264.043	320.382	371.512	374.162	366.218
	Rhox6	3.40675	4.79642	16.4575	19.2146	1.06676	1.20371	9.07756	4.36435	4.94417	5.10318	15.514	21.6839
	Htra1	725.637	701.476	3488.99	3469.72	1018.75	1112.23	4192.7	4114.49	533.97	499.091	1827.92	2008.57
	Zbtb17	1047.01	1021.64	1003.91	961.471	937.679	858.247	835.136	856.504	1021.46	1140.05	1112.45	1079.38
	Fam131c	23.8472	16.7875	55.1327	47.2976	25.6021	25.278	14.751	21.8218	36.5868	37.7636	71.182	64.2487
	Fblim1	2100.83	2010.9	1685.25	1693.84	2379.93	2344.83	2446.4	2470.22	1959.87	1883.08	1158.99	1061.71
	Hspb7	124.914	129.503	22.2176	28.0829	272.023	297.317	66.947	53.4633	143.381	96.9605	34.6784	42.5648
	Epor	13.627	10.7919	17.2804	22.1707	14.9346	9.6297	26.098	15.2752	11.866	16.3302	25.5525	21.6839
	Ccdc159	37.4742	37.1722	88.8706	77.5976	82.1402	73.4264	114.604	147.297	51.4193	54.0938	93.0842	69.0673
	Mob1b	1198.04	1440.12	2434.89	2367.84	2183.65	2101.68	1906.29	1935.59	1668.16	1757.54	1830.66	1913.81
	Atp6v1b2	2472.16	2614.05	1550.3	1517.22	2226.32	2256.96	1668	1708.64	2298.05	2397.48	1746.7	1766.04
	Eps15l1	1588.68	1548.04	1642.46	1718.23	1801.75	1853.72	1703.18	1777.38	1719.58	1762.64	1694.68	1662.43
	Tep1	1198.04	1140.35	1240.9	1195	1179.83	1296.4	1302.63	1348.58	896.872	842.025	949.094	961.321
	Ttc5	551.893	556.384	630.323	629.649	569.648	597.041	601.389	616.465	479.584	461.328	614.173	570.207
	Osgep	651.824	621.136	692.039	724.983	699.792	695.746	829.462	733.211	1283.51	1352.34	1204.62	1187.8
	Aamp	4910.26	4797.62	3556.47	3549.54	4434.5	4642.72	4376.52	4422.18	4849.24	4624.51	4182.4	3992.25
	Tmbim1	2678.84	2706.38	1756.02	1829.09	3333.61	3328.26	2465.69	2607.7	1577.19	1571.78	1225.61	1296.22
	Arpc2	7074.67	7161.05	5291.09	5497.6	6912.58	6628.84	5633.76	5337.6	5306.08	5887.03	4305.6	4667.67
	Kmt2b	5523.47	5074.61	5802.92	5663.89	4499.58	4488.64	4350.42	4349.08	6600.46	6127.9	6828	6889.87
	Zbtb32	341.81	282.989	436.124	472.976	294.425	266.02	383.527	342.602	446.953	434.791	764.751	801.502
	Upk1a	13.627	8.39373	5.76013	13.3024	21.3351	27.6854	21.5592	17.4574	15.8213	14.2889	14.6014	13.6528
	Tmem147	849.415	760.232	743.057	808.493	826.736	845.006	945.201	1045.26	809.854	723.632	830.457	742.072
	Rps9	12174.6	12244.1	10022.6	10138.7	13555.3	13872.8	12476	12832.3	10934.5	10511.5	10870.8	10160.1
	Tfpt	532.588	526.407	509.36	475.932	467.239	416.484	492.458	506.265	531.003	506.236	588.621	543.705
	Susd2	157.846	121.11	249.331	228.359	59.7383	78.2413	236.017	222.582	93.9391	79.6097	139.626	150.181
	Ggt5	27.254	28.7785	74.0588	55.4269	27.7357	25.278	46.5225	103.653	35.598	27.5572	37.4162	22.487
	Crip2	3836	3597.31	1904.13	1835	3545.9	3529.28	2134.36	2302.2	1649.37	1554.43	1263.03	1360.47
	Crip1	191.913	205.047	163.752	121.2	417.102	410.466	332.466	297.867	196.778	168.405	195.294	194.352
	Cbfa2t3	52.2368	51.5615	136.597	126.373	52.271	46.9448	38.5796	48.0079	80.0955	77.5684	196.207	213.627
	Fbln1	4210.74	3913.88	7080.85	7135.28	3942.73	4187.71	7888.4	8230.08	3217.66	3030.27	4592.15	4627.51
	Pgrmc1	1721.54	1887.39	2513.89	2465.39	2867.44	2963.54	3174.88	3231.8	1557.41	1487.07	1920.09	2035.88
	Gcat	99.9312	109.119	55.1327	45.8195	62.9386	95.0933	69.2164	55.6455	151.291	135.745	82.1331	75.4922
	Tek	17.0337	14.3893	33.7379	33.9951	19.2016	15.6483	38.5796	24.0039	14.8325	21.4334	42.8917	40.1554
	Elovl1	1529.63	1430.53	1182.47	1217.17	1504.13	1414.36	1393.41	1479.52	932.47	936.945	868.786	828.808
	Med8	917.55	959.284	813.824	847.661	772.331	684.912	728.474	709.207	908.738	969.605	853.272	896.269
	Cdc20	2749.24	2556.49	2074.47	2116.57	1864.69	1818.81	1587.44	1644.27	3531.12	3386.47	2782.49	2812.49
	Adamts4	599.587	561.181	552.15	494.408	915.277	984.637	917.969	1021.26	525.07	564.412	536.603	509.974
	Nectin4	35.203	32.3758	25.5092	20.6927	26.6689	43.3336	13.6163	10.9109	45.4863	33.681	35.591	29.715
	Pfdn2	1492.15	1476.1	948.776	998.422	1360.11	1361.4	1023.5	1003.8	1654.32	1539.12	1129.79	1086.61
	Rnf114	3707.67	3250.77	3024.07	3100.21	2997.58	3051.41	3511.88	3602.77	4237.15	4274.43	3506.17	3510.39
	C330007P06Rik	746.077	946.093	752.109	720.549	1218.24	1186.86	954.279	896.874	674.384	670.558	605.047	613.575
	Neurl1a	303.2	253.011	269.08	255.703	395.766	396.021	424.376	420.069	264.018	263.324	291.116	299.559
	Srm	1315	1302.23	960.296	982.164	1361.18	1271.12	1466.03	1538.43	927.525	911.429	870.611	822.383
	Epha2	6548.9	6166.99	1449.08	1322.85	4255.29	4111.88	1736.08	1759.92	4951.09	4725.55	647.027	720.388
	Rbm14	1353.61	1134.35	1062.33	1061.24	1058.22	984.637	1029.17	999.436	1551.48	1365.61	1148.95	1068.94
	Actn3	53.3723	58.7561	91.3392	104.202	72.5394	111.945	121.412	125.475	113.716	112.27	183.431	206.399
	Zdhhc24	294.116	318.962	327.505	324.432	408.568	420.096	383.527	336.055	272.918	233.726	292.029	284.3
	Bbs1	174.88	179.866	320.922	318.52	181.349	204.631	213.323	236.766	273.907	235.767	379.638	348.549
	Ndor1	522.368	474.845	426.25	428.634	467.239	429.725	416.433	442.982	439.042	447.039	435.306	477.85
	Nsmf	1219.61	1118.76	1667.15	1606.64	1401.72	1411.95	1291.28	1286.39	1508.96	1350.3	1695.59	1611.04
	Prl8a9	21.5761	25.1812	30.4464	29.561	45.8705	51.7596	98.7185	121.111	29.665	35.7223	76.6576	65.8549
	Pdk1	1535.31	1579.22	932.318	958.515	1016.62	1009.91	1620.35	1675.91	2181.37	2110.68	1284.93	1298.63
	Ptbp1	11046.9	10433.4	8423.78	8356.89	9247.71	9154.23	8496.6	8958.92	10981	11184.1	8411.35	8673.57
	Mvd	723.366	648.716	713.433	702.073	597.383	595.838	566.213	543.362	698.116	639.939	721.859	743.679
	Cyba	1218.48	1148.74	984.982	1015.42	1449.72	1491.4	1324.19	1415.14	633.842	608.3	708.17	622.409
	Stimate	735.857	705.073	597.408	587.525	718.994	719.82	735.283	727.756	758.435	739.962	630.6	675.414
	Sfmbt1	1808.98	1795.06	1872.04	1854.95	1476.39	1361.4	1096.12	1083.45	2043.92	2105.57	2070.67	2155.54
	Ihh	12.4914	15.5884	12.3431	8.8683	17.0681	18.0557	17.0204	24.0039	10.8772	17.3508	17.3392	17.6684
	Atp7b	203.269	167.875	343.962	332.561	123.744	123.982	157.723	156.026	301.594	278.634	518.351	495.518
	Rundc3a	74.9484	91.1319	69.9444	55.4269	128.011	105.927	72.6205	73.1029	98.8833	90.8367	67.5317	57.0207
	Slc4a3	488.3	411.293	744.703	739.025	594.183	652.412	806.768	840.138	449.919	384.78	648.852	585.466
	Cdt1	2256.4	1955.74	1825.14	1854.21	1488.12	1393.9	1256.11	1362.77	2874.54	2737.35	2344.44	2395.67
	Runx1t1	143.083	164.277	609.751	569.788	244.287	280.465	738.687	758.306	128.548	184.735	408.84	469.015
	Snai3	63.5926	57.557	101.214	92.3781	28.8024	46.9448	45.3878	62.192	104.816	111.249	159.703	150.181
	Aprt	2676.57	2491.74	1486.11	1565.99	2529.28	2727.61	1622.61	1817.75	1886.69	1907.57	1401.74	1412.67
	Gtf2h1	1643.19	1833.43	1574.98	1610.33	1595.87	1688.81	1604.46	1513.34	1859.99	1848.37	1611.63	1696.17
	Hfe	129.456	135.499	130.014	133.024	165.347	190.187	186.09	170.21	88.995	93.8986	86.6961	95.5699
	Slc5a6	718.823	639.123	880.477	848.4	533.378	540.467	597.985	640.469	712.949	631.774	929.017	912.331
	Nphs1	111.287	105.521	63.3614	75.3805	108.809	108.334	315.445	294.594	219.521	175.55	132.326	106.813
	Aplp1	2092.88	1970.13	1338.82	1268.17	2589.02	2648.17	2295.49	2447.31	2806.31	2553.63	1633.54	1574.09
	Qrich1	4049.48	4052.97	4334.09	4330.68	3741.11	3768.82	3595.85	3573.31	3959.29	4135.62	4192.44	4209.09
	P4htm	35.203	32.3758	34.5608	37.6903	22.4019	27.6854	38.5796	29.4594	10.8772	18.3715	24.6399	23.2901
	Usp19	11157.1	10019.7	9252.42	9163.17	9341.58	9039.88	8574.89	8763.62	10875.2	10177.8	9724.56	9637.3
	Pola1	371.335	428.08	486.32	500.32	340.295	352.688	585.503	569.548	669.44	709.343	522.914	603.938
	Cdc42	7794.63	8373.35	6581.36	6384.43	8078.54	7986.63	6990.86	6586.9	5817.3	6004.41	4968.14	5319.79
	Pknox1	851.686	824.984	665.707	605.261	758.464	753.524	784.075	806.314	867.207	785.89	636.988	646.502
	D130043K22Rik	18.1693	19.1857	13.9889	16.2585	10.6676	21.6668	20.4245	18.5485	16.8102	11.227	41.0666	28.1088
	Gmnn	585.96	624.733	793.252	795.93	432.036	379.169	411.894	405.885	759.424	730.776	1023.93	987.02
	Acot13	601.858	624.733	328.327	277.134	653.921	683.709	583.233	611.009	606.155	620.547	397.889	371.839
	Zfp184	205.54	229.029	235.342	262.354	171.748	137.223	190.629	173.483	270.94	290.882	303.893	242.539
	Cdk4	6477.36	6601.07	4063.36	4178.45	6266.13	6403.75	5791.49	5983.53	6206.9	5884.99	3648.54	3721.61
	B4galnt1	1258.22	1164.33	1073.03	930.432	1421.99	1402.32	1241.36	1386.77	628.898	662.393	553.03	570.207
	Mettl1	396.318	366.926	317.63	322.215	332.828	335.836	407.356	388.427	341.147	338.851	328.533	299.559
	Tspan31	2523.26	2473.75	1672.08	1689.41	2849.31	2817.89	2386.26	2364.39	1735.4	1580.97	1218.31	1250.44
	Kif5b	2448.31	2909.03	3734.21	3782.33	4659.59	4405.59	4510.41	4292.34	2655.02	2860.85	2681.19	2798.83
	Saal1	362.251	405.297	403.209	385.771	340.295	355.095	398.278	403.702	386.634	373.553	438.956	432.072
	Krt23	12.4914	15.5884	22.2176	13.3024	13.8678	15.6483	15.8857	14.1841	6.92183	7.14446	20.077	16.8653
	Cnp	1167.38	1159.53	987.451	977.73	1222.5	1105.01	1117.68	1159.83	1214.29	1209.45	1239.3	1067.33
	Ttc25	38.6098	50.3624	51.0183	54.6878	41.6035	34.9077	46.5225	48.0079	62.2965	54.0938	88.5213	100.389
	Sulf2	6952.03	6826.5	8406.5	8418.97	6927.51	6949.03	10770.5	11065.8	3221.62	3262.98	4833.99	5256.35
	Sod2	3740.61	3891.09	3486.53	3535.49	4078.21	4342.99	3570.89	3438.02	2799.39	2764.91	3279.85	3287.93
	Tmco6	365.657	332.152	312.693	318.52	293.358	290.095	381.258	339.328	483.539	461.328	462.683	425.648
	Stambp	428.114	423.284	466.571	478.149	499.242	470.651	583.233	541.18	249.186	297.005	368.686	421.632
	Ezh1	2082.66	2009.7	1607.9	1581.51	1505.19	1611.77	1727.01	1645.36	3347.2	3451.79	2024.13	2088.89
	Hap1	1169.65	1105.57	1108.41	989.554	991.016	1009.91	1182.35	1264.57	2031.06	1906.55	1740.31	1835.1
	P3h4	1684.07	1552.84	1091.96	1115.19	2259.39	2349.65	1761.05	1720.65	1184.62	1092.08	975.559	904.3
	Ctnnb1	16135.5	16280.2	13660.6	14014.9	17839.4	17429.8	18741.8	18539.8	15300.2	15409.6	12204.1	12546.2
	Eif1b	1518.27	1507.27	1801.28	1784.01	1129.69	1120.66	1119.94	1231.84	1732.44	1692.22	1801.45	1904.97
	Chrd	507.605	465.253	112.734	104.202	465.106	435.744	424.376	391.701	289.728	286.799	141.452	110.026
	Psmd2	14745.5	14737	11562.2	11483	13250.2	12728.1	11176.8	10855.2	15226.1	14671.7	14182.6	13407.1
	Syngr3	42.0165	52.7606	53.4869	59.122	42.6702	33.7039	34.0409	34.9148	61.3076	55.1144	84.8709	69.0673
	Vars	7699.24	7017.16	5644.93	5370.49	5861.82	5708	5187.83	5244.86	8939.05	8593.76	7214.94	6932.43
	Vwa7	59.0503	44.3669	34.5608	29.561	75.7397	40.9262	31.7715	29.4594	45.4863	37.7636	23.7273	20.0777
	Hspa1l	31.7963	39.5704	29.6235	31.7781	34.1362	31.2965	39.7143	48.0079	36.5868	45.9287	53.8428	39.3523
	Slc44a4	26.1184	31.1767	94.6307	87.2049	34.1362	27.6854	32.9062	38.1881	65.263	69.4033	176.13	166.243
	Msh5	119.236	119.91	144.003	160.368	145.079	96.297	94.1797	89.4692	254.13	206.169	255.525	226.477
	Abhd16a	1018.62	983.266	1106.77	1036.11	1066.76	1088.16	1018.96	1109.64	890.939	843.046	972.821	945.259
	Neu1	445.148	418.487	441.061	453.761	407.501	416.484	396.009	403.702	406.41	357.223	398.802	386.295
	Ddah2	662.044	577.968	650.072	696.9	815.002	930.47	1101.79	1082.36	1266.7	1068.61	997.461	861.736
	Clic1	6513.7	6352.86	2474.39	2548.9	6990.45	6819.03	3383.66	3278.72	3156.36	3140.5	1892.71	1929.87
	Lsm2	1285.48	1190.71	1017.07	1008.77	1008.08	979.822	961.087	999.436	1643.44	1584.03	1351.55	1339.59
	Pole	4465.11	4352.75	5000.62	5017.24	3029.59	2990.02	3038.71	3035.41	5541.42	5526.75	5519.35	5760.7
	Atp1a2	23.8472	31.1767	12.3431	11.0854	12.8011	2.40742	13.6163	9.81979	24.7208	14.2889	7.30072	3.21243
	Casq1	13.627	8.39373	19.749	16.9976	4.26702	8.42599	18.1551	25.095	9.88833	11.227	6.38813	7.22798
	Stx1a	331.59	287.785	376.054	362.122	384.032	403.244	334.735	392.792	377.734	407.234	396.064	388.705
	Zfp775	211.218	149.888	122.609	132.285	187.749	211.853	155.453	156.026	176.012	167.384	173.392	170.259
	Scube2	4.54233	4.79642	97.9222	101.985	6.40054	7.22227	23.8286	9.81979	11.866	16.3302	105.86	118.057
	Mrpl49	917.55	917.315	711.788	718.332	880.074	852.228	703.511	707.025	975.978	977.77	754.712	787.85
	Dennd2c	918.686	934.102	1141.33	1157.31	729.661	834.173	763.65	897.965	1162.87	1079.83	1339.68	1225.54
	Mark3	2953.65	3121.27	2886.65	2779.47	2702.09	2568.72	2370.38	2410.21	3304.68	3176.22	2735.03	2651.06
	Gatad1	1606.85	1616.39	1132.28	1172.09	1642.8	1579.27	1234.55	1284.21	1223.19	1243.14	1114.27	1076.17
	M6pr	4082.42	4169.29	3456.08	3477.85	3444.56	3471.51	3644.64	3578.77	3705.16	3673.27	3260.69	3405.18
	Lrrc8a	627.977	583.964	626.209	572.005	493.908	539.263	567.348	489.898	550.78	561.35	554.855	541.295
	Ppp2r1a	6296.8	6174.19	4315.16	4293.73	6612.82	6272.54	4890.54	4868.43	5387.16	5028.68	3941.48	3927.2
	Fance	635.926	569.575	550.504	566.832	577.115	671.671	565.078	623.011	696.138	656.27	656.152	656.943
	Tinf2	1439.92	1394.56	1396.42	1413.02	1384.65	1408.34	1163.06	1190.38	1686.95	1616.69	1490.26	1607.82
	Tssk4	6.81349	14.3893	23.8634	14.0415	21.3351	21.6668	22.6939	24.0039	20.7655	8.1651	11.8637	8.03109
	Hapln4	132.863	129.503	186.793	187.712	185.616	216.668	123.682	164.754	121.626	102.064	145.102	157.409
	Dus3l	1116.28	1076.8	985.805	1008.77	890.741	902.784	944.067	965.613	1211.32	1122.7	1213.75	1165.31
	Gtpbp3	568.926	508.42	437.77	429.373	644.321	635.56	559.405	656.835	664.496	606.258	483.673	473.834
	Tgfbr1	914.143	1074.4	1437.56	1440.36	1298.24	1213.34	1355.96	1132.55	1290.43	1252.32	1443.72	1439.17
	Homer1	774.467	853.762	825.345	782.627	777.665	749.913	549.193	533.542	1253.84	1253.34	971.909	1004.69
	Rad51c	486.029	444.868	565.316	566.832	346.696	316.576	342.678	332.782	656.585	648.104	716.383	654.533
	Cav1	2304.1	2536.11	878.009	940.039	3487.23	3418.54	1843.88	1645.36	1766.06	1954.52	1177.24	1183.78
	Arpp19	2056.54	2169.18	1759.31	1800.26	2040.7	2010.2	1765.59	1674.82	1976.68	1983.1	1649.96	1700.18
	Bcl2l1	3339.75	3287.94	2592.88	2514.16	3229.07	3139.28	2911.63	2757.18	2113.14	2067.81	1950.21	1834.3
	Khsrp	5355.4	4985.88	6013.58	5745.18	5282.58	5374.58	5216.19	5357.24	5678.87	5401.21	5580.49	5628.99
	Dio2	143.083	202.649	220.531	243.139	414.968	464.633	120.278	121.111	119.649	141.869	57.4932	38.5492
	Ccdc124	1132.18	1019.24	622.094	626.693	1171.3	1131.49	721.666	733.211	826.664	834.881	510.138	574.223
	Cct4	6302.48	6668.22	4639.37	4664.72	5737.01	5722.45	4664.73	4700.41	6553.99	6582.09	5018.33	5057.17
	0610009B22Rik	171.473	253.011	186.793	200.276	225.086	262.409	223.535	210.58	189.856	177.591	186.168	188.731
	Cpt1c	2348.38	2353.84	2390.45	2262.89	3130.93	3141.69	2804.97	3010.31	1727.49	1765.7	1770.43	1833.5
	Twist2	3209.15	2898.24	2480.15	2483.86	5300.71	5260.22	4606.86	4764.78	2475.05	2342.36	1816.97	1768.45
	Zfp655	1208.26	1365.78	1728.04	1819.48	1328.11	1366.21	1421.77	1448.96	1715.63	1900.43	2029.6	2157.95
	Rhoa	10027.2	9927.39	6457.11	6488.64	9687.21	9332.38	7174.68	7028.79	7235.29	7523.11	5779.43	5792.82
	Zmiz1	8137.58	8060.38	6127.13	5845.69	8541.52	8418.76	6418.97	6500.7	6869.42	6931.15	4579.38	4943.94
	Ankrd26	513.283	640.322	999.794	988.815	689.124	727.042	810.173	757.215	885.006	1049.21	938.143	1035.21
	Aldh16a1	1165.11	1070.8	904.341	903.827	943.012	984.637	931.585	916.514	1391.29	1169.65	1213.75	1102.67
	Hnrnpa0	6212.77	5547.06	4744.7	4672.11	6289.59	6319.49	6693.57	6749.47	7511.18	6544.32	6559.7	5906.86
	Prrg2	388.369	388.51	339.848	344.386	417.102	468.244	409.625	410.249	356.969	311.294	278.34	290.725
	Hnrnph1	4226.64	4852.78	6284.3	6374.83	5435.12	5549.11	5396.61	5067.01	6282.06	6594.34	5981.12	6175.1
	Ift43	551.893	539.597	438.593	492.929	473.64	520.004	526.499	573.912	560.668	537.876	579.495	579.041
	Id3	1131.04	997.655	1351.16	1374.59	1328.11	1269.92	1537.51	1600.63	815.787	829.778	694.481	633.653
	Arid1a	8142.12	7773.79	6852.09	6608.36	7379.82	7014.03	8458.02	8723.25	9264.38	9255.14	8267.16	8479.22
	Crlf1	3251.17	2984.57	1620.24	1519.43	2452.47	2518.17	1328.73	1372.59	2854.76	2602.62	857.835	791.062
	Ctsd	12386.9	11431.1	11495.6	11418.7	14131.3	14106.3	14644.4	15137.8	8580.1	8342.69	8749.92	8629.4
	Rplp1	20058.9	18054.9	15698.8	16141.8	20904.2	21675.2	19101.5	20933.6	17769.3	15956.6	18939	17060.4
	Hmgcll1	73.8128	79.1409	83.1105	70.9464	109.876	104.723	73.7552	70.9207	36.5868	64.3001	48.3673	50.5958
	Ttc9b	157.846	116.313	128.369	143.371	182.415	105.927	161.127	153.843	91.9615	73.4859	134.151	138.135
	Phox2a	55.6435	63.5525	85.5791	75.3805	51.2043	66.2042	41.9837	24.0039	120.638	96.9605	88.5213	106.01
	Abhd8	972.058	904.125	957.005	931.171	1460.39	1356.58	1586.3	1684.64	683.284	647.084	834.108	775.803
	Ift22	359.979	351.338	311.87	310.39	341.362	321.391	316.58	393.883	261.052	257.201	285.641	331.684
	Fzd3	1121.95	1223.09	1044.23	1089.32	1181.97	1097.79	1046.19	980.888	2259.48	2298.47	1611.63	1564.46
	1700008O03Rik	15.8981	10.7919	27.9778	25.8659	18.1349	24.0742	19.2898	18.5485	27.6873	25.5159	32.8533	30.5181
	Mid1ip1	1137.85	1129.56	747.171	811.449	1514.79	1497.42	865.773	848.866	642.741	672.6	436.218	452.15
	Ap2s1	1826.02	1801.05	1260.65	1277.03	1846.55	1848.9	1318.52	1458.78	1659.26	1460.53	1293.14	1174.14
	Fgfrl1	843.737	820.187	702.736	715.376	947.279	891.951	798.826	847.775	821.72	768.54	823.156	773.394
	4930432K21Rik	216.896	223.033	210.656	226.142	173.881	175.742	153.184	135.295	283.795	263.324	248.225	250.57
	Fhl2	671.129	677.494	803.127	790.756	673.123	672.875	962.222	1017.98	352.025	366.409	547.554	527.642
	Emc10	2103.1	1763.88	1728.86	1735.23	1942.56	1866.96	1973.24	1911.59	2065.67	1806.53	1826.09	1727.49
	Clstn3	138.541	98.3266	346.431	395.378	82.1402	125.186	212.188	190.94	216.554	198.004	531.128	474.637
	Fbxw9	933.448	858.559	961.942	888.308	961.147	968.988	1042.79	1082.36	676.362	567.474	677.142	631.243
	Fnbp4	1544.39	1702.73	1803.74	1809.13	1835.89	1888.62	1803.03	1954.14	2197.19	2164.77	2031.43	2033.47
	Cers4	525.774	536	552.15	537.271	631.52	686.116	599.119	590.279	429.154	382.739	416.141	400.751
	Scrn3	470.131	502.425	384.283	332.561	571.781	553.708	444.801	418.978	340.159	368.45	309.368	308.394
	Phax	1569.37	1467.7	1189.88	1182.44	1244.9	1241.03	1085.9	1043.08	1558.4	1661.6	1231.08	1197.43
	Tle1	1852.13	1667.95	1658.09	1615.51	1692.94	1702.05	1319.65	1396.59	1862.96	1700.38	2084.36	2071.22
	1700109H08Rik	99.9312	118.711	149.763	130.068	142.945	123.982	138.433	110.2	138.437	153.096	166.091	167.85
	Relt	227.116	199.051	238.634	269.744	314.693	235.928	189.494	228.037	258.085	233.726	246.399	224.87
	Snrpb2	621.163	709.87	731.537	794.452	596.317	647.597	559.405	535.724	641.753	707.301	681.705	717.979
	Ubc	1868.03	2036.08	2129.6	2092.18	3027.45	2991.22	3222.54	3396.56	2464.17	2575.07	2862.8	2569.95
	Prpf31	1686.34	1639.18	1200.58	1238.61	1539.33	1528.71	1338.94	1342.04	1413.04	1530.96	1239.3	1225.54
	Sertad1	524.639	507.221	345.608	362.122	449.104	505.559	381.258	420.069	302.583	333.748	287.466	267.435
	Carhsp1	4597.97	4431.89	2898.99	2815.68	5153.5	5135.04	3657.12	3616.96	2550.2	2561.8	2152.8	2106.55
	Elk3	3762.18	3746	1822.67	1792.13	4536.91	4310.49	2389.67	2417.85	2038.97	2052.5	1175.42	1226.35
	Herpud2	1148.07	1224.29	1626.83	1524.61	1517.99	1350.57	1715.66	1740.29	1093.65	1165.57	1256.64	1385.36
	Rdh13	710.874	696.68	649.249	662.166	663.522	696.949	559.405	666.655	737.669	771.602	818.594	852.901
	Nutf2	1227.56	1229.08	997.326	1016.9	1082.76	1061.67	945.201	926.334	1274.61	1276.82	1041.27	1105.08
	Arpc5	2904.82	2814.3	2638.96	2689.31	2506.88	2420.67	2667.67	2432.03	2092.37	2127.01	2094.39	2060.78
	Elavl2	984.549	1112.77	831.928	781.149	993.15	866.673	409.625	406.976	2581.84	2867.99	1165.38	1316.29
	Pou2f2	219.167	238.622	270.726	298.566	168.547	191.39	249.633	221.491	594.289	562.371	475.46	448.938
	Mgst1	700.654	724.259	836.042	822.534	1490.26	1552.79	1462.62	1568.98	657.574	654.228	662.541	677.824
	Nfib	1399.04	1694.33	2283.48	2282.11	3337.88	3536.51	3676.41	3555.86	1536.65	1790.2	1942.9	2029.46
	Rab25	34.0675	22.783	18.1033	18.4756	19.2016	16.852	22.6939	28.3683	32.6315	33.681	20.077	29.715
	Ubqln4	1833.96	1767.48	1320.72	1282.95	1783.62	1680.38	1242.49	1381.32	1352.72	1331.93	1054.95	1043.24
	Rbfox1	30.6607	26.3803	7.40588	9.60732	27.7357	49.3522	14.751	17.4574	21.7543	15.3096	6.38813	8.83419
	Rps18	6199.14	6050.68	4914.21	4854.65	6137.05	6207.54	5191.23	5560.18	5088.53	4809.24	5567.71	4678.91
	Rpl10	5864.14	6051.88	5079.61	4947.77	6691.76	6667.36	6313.45	6686.19	4673.22	4495.91	4804.79	4405.05
	Rps15a	5314.52	5670.56	4736.47	4893.08	5540.73	5620.13	5051.66	5382.34	5817.3	5551.24	6531.41	5892.41
	Ncaph2	3139.88	3176.43	2580.54	2712.96	2712.76	2721.59	2461.15	2614.25	3745.7	3680.42	3030.71	2951.42
	Hipk1	2413.11	2557.69	2481.79	2384.83	3306.94	3142.89	3025.1	3158.7	1914.38	2069.85	1974.85	1996.53
	Gprc5b	801.721	789.011	957.005	998.422	933.412	888.34	1006.47	998.345	612.088	623.609	534.778	550.129
	Man1a2	1603.44	1768.68	2209.42	2178.64	2075.91	2172.7	2175.21	2026.15	1462.48	1492.17	1512.16	1568.47
	Acyp1	89.711	130.702	102.037	152.239	109.876	145.649	98.7185	132.022	119.649	114.311	137.801	130.104
	Hdac5	1408.12	1178.72	1407.12	1313.25	1939.36	1925.94	1702.04	1776.29	1815.5	1597.3	1862.6	1923.45
	Rala	1581.87	1763.88	1252.42	1335.42	1694.01	1670.75	1359.37	1314.76	1479.29	1572.8	1310.48	1260.08
	Vdac3	1973.64	2022.89	1658.09	1784.74	1814.55	1787.51	1626.02	1692.28	1801.65	1843.27	1572.39	1594.97
	Slc1a7	9.08465	14.3893	12.3431	9.60732	4.26702	6.01856	17.0204	17.4574	20.7655	23.4746	13.6889	8.03109
	Vps72	1444.46	1229.08	1162.72	1197.96	1259.84	1361.4	1342.34	1325.67	1577.19	1555.45	1496.65	1409.46
	Gabpa	1698.83	1931.76	2261.26	2355.27	2069.51	2088.44	1972.1	1900.67	2084.46	2252.55	2109	2337.05
	Bmp7	551.893	530.004	431.187	436.764	310.426	339.447	230.343	274.954	853.363	897.14	930.842	938.031
	Dynll1	5052.2	4960.7	3449.5	3670	4525.18	4785.96	3796.69	3766.44	5301.13	5161.36	4265.45	4266.11
	Pdcl	548.486	607.946	710.965	683.598	681.657	666.857	691.03	628.467	574.512	639.939	670.754	662.565
	Tmem184b	5761.94	5290.45	4720.84	4620.38	6687.49	6561.44	6022.96	6392.68	4011.7	3931.49	3806.41	4230.78
	Nf2	2292.74	2350.24	2334.5	2305.76	2166.58	2202.79	2033.37	1933.41	2405.83	2334.2	2534.26	2488.83
	Cabp7	130.592	101.924	87.2248	88.683	120.543	108.334	137.298	144.024	100.861	82.6716	108.598	129.3
	Zmat5	244.15	215.839	209.833	212.1	235.753	215.464	268.923	330.6	210.621	207.189	235.448	250.57
	Ewsr1	7993.36	8036.4	7057.81	7082.07	7468.36	7638.76	6926.18	6867.31	9692.54	10035.9	7674.88	7786.14
	Ap1b1	3872.33	3710.03	3486.53	3519.24	3421.09	3396.88	3610.6	3704.24	3695.27	3345.65	3929.61	3679.84
	Derl3	112.423	91.1319	125.9	138.937	72.5394	85.4636	141.837	144.024	137.448	129.621	232.711	223.264
	Tbx1	24.9828	28.7785	88.8706	99.7683	14.9346	15.6483	21.5592	20.7307	6.92183	9.18573	91.259	96.373
	Gnat2	320.234	324.957	214.771	221.707	195.216	192.594	236.017	219.309	391.578	373.553	286.553	269.041
	Bcl2l13	1516	1441.32	1458.14	1368.67	1336.65	1303.62	1242.49	1274.39	1456.55	1432.97	1528.59	1561.24
	2610028H24Rik	19.3049	15.5884	22.2176	11.0854	12.8011	13.2408	9.07756	14.1841	20.7655	23.4746	26.4651	20.0777
	Dqx1	7.94907	27.5794	26.332	33.9951	17.0681	40.9262	28.3674	20.7307	25.7097	17.3508	42.8917	24.8964
	Ccl8	685.891	715.865	489.611	478.149	1534	1833.25	1338.94	1346.4	774.256	698.116	746.499	591.891
	Lnpk	245.286	267.4	456.696	413.115	308.292	323.799	359.698	329.509	319.393	316.397	370.512	384.689
	Mymk	10.2202	15.5884	1.64575	1.47805	3.20027	8.42599	54.4654	49.099	0.988833	5.10318	0.91259	0.803109
	Fam163b	122.643	101.924	60.0699	73.1634	62.9386	54.1671	170.204	158.208	35.598	34.7017	86.6961	57.8238
	Trpm5	153.304	153.485	57.6013	67.9903	158.947	150.464	77.1593	76.3761	61.3076	76.5478	46.5421	57.8238
	Ascl2	48.83	57.557	150.586	155.195	62.9386	57.7782	173.608	212.762	103.827	100.022	270.127	289.922
	Rarres2	501.927	516.814	564.493	537.271	770.198	887.136	643.372	625.193	550.78	568.495	493.711	380.673
	Pttg1ip	3026.33	2833.48	3668.38	3518.5	3297.34	3340.3	4017.96	4155.95	1948.99	1989.22	2328.02	2492.85
	Ube2g2	1243.46	1248.27	1030.24	1039.07	1413.45	1393.9	1299.23	1237.29	1060.03	962.461	929.017	890.647
	Lpo	60.1858	52.7606	37.8523	28.0829	27.7357	33.7039	161.127	180.029	37.5757	57.1557	23.7273	28.9119
	Met	521.232	569.575	778.441	836.576	576.048	575.374	453.878	439.708	362.902	354.161	888.863	888.238
	Slc16a12	5.67791	5.99552	15.6346	14.0415	9.6008	26.4817	15.8857	6.54653	13.8437	10.2064	6.38813	2.40933
	Syn2	129.456	159.481	248.509	235.749	108.809	93.8896	167.935	188.758	122.615	130.642	233.623	216.036
	Elk1	975.465	938.899	853.322	800.364	1072.09	918.432	931.585	954.702	991.8	851.211	887.95	902.694
	Nav1	6253.65	6283.31	2594.53	2363.4	7424.62	7375.14	3939.66	3925.73	5405.95	5466.53	2480.42	2473.57
	Tnpo1	6209.36	6869.67	6040.73	6127.25	6330.13	6592.73	6197.71	6183.19	7959.12	8091.61	6865.42	6994.27
	Otog	29.5251	27.5794	18.9261	21.4317	50.1375	51.7596	27.2327	31.6415	15.8213	35.7223	17.3392	18.4715
	Rnmt	899.381	974.872	1019.54	1010.25	941.946	896.766	944.067	846.684	1085.74	978.791	1063.17	1062.51
	Srp14	2073.57	2022.89	1763.42	1837.22	2187.92	2185.94	1755.37	1814.48	1742.32	1766.72	1953.86	1939.51
	6330409D20Rik	15.8981	13.1901	6.58301	9.60732	7.46729	10.8334	10.2123	14.1841	27.6873	12.2476	26.4651	16.0622
	Cdk9	3085.38	2798.71	2217.65	2100.31	2608.22	2667.43	2281.87	2315.29	3052.53	3257.87	2566.2	2683.99
	Tor2a	625.706	653.512	627.854	656.993	685.924	687.32	633.16	697.205	713.937	621.568	716.383	644.896
	Fpgs	952.753	928.107	827.813	822.534	823.536	842.599	796.556	844.502	1234.06	1097.18	1013.89	1015.93
	Mrtfb	2667.48	2680	3722.69	3616.79	2490.88	2372.52	2907.09	2847.74	2668.86	2693.46	3808.24	3918.37
	Cbx5	4607.06	4879.16	4177.74	4127.45	3449.89	3668.91	3828.46	3572.22	5772.81	5976.85	4443.4	4427.54
	Apobec3	789.229	787.812	692.861	734.591	746.729	760.746	855.56	961.248	707.016	618.506	651.59	647.306
	Taf7l	2452.86	2823.89	3758.07	3751.29	2023.64	1901.87	2714.19	2531.32	3917.76	3954.97	4997.34	5076.45
	Sardh	349.759	369.324	241.926	228.359	340.295	340.651	290.482	298.958	161.18	158.199	173.392	149.378
	Vav2	2215.52	2132.01	1317.42	1260.04	1763.35	1770.66	1997.06	1848.3	2772.69	2555.67	1737.57	1606.22
	Tex15	2820.79	2592.46	6634.85	5876.72	2008.7	2011.4	3809.17	3322.36	6114.94	6512.68	10106	10597.8
	Ppp2cb	2047.45	2081.65	1824.32	1753.71	1950.03	1762.23	1774.66	1813.39	1860.98	1974.93	1649.96	1686.53
	G0s2	36.3386	15.5884	15.6346	12.5634	36.2697	27.6854	24.9633	28.3683	23.732	21.4334	16.4266	19.2746
	Dmap1	801.721	749.44	761.16	722.027	598.45	643.986	627.487	602.28	948.291	941.027	907.115	848.083
	Mcu	497.385	515.615	559.556	582.351	549.379	535.652	822.654	837.955	263.03	261.283	334.008	363.005
	Tex11	806.263	1124.76	1652.33	1662.07	843.804	918.432	947.471	920.878	1428.86	1522.79	2102.61	2280.83
	Bcr	4511.67	4163.29	2283.48	2251.07	4583.85	4459.75	3617.41	3759.89	3918.75	3924.35	2586.28	2543.44
	Fxyd5	1354.75	1449.72	497.017	483.322	1352.65	1398.71	477.707	504.083	631.864	715.466	317.581	336.502
	Kcnd1	377.013	388.51	418.021	378.381	590.983	610.282	570.752	570.639	400.477	332.728	392.414	365.414
	Tfcp2	900.516	818.988	973.462	975.513	849.138	900.377	822.654	747.395	957.19	873.665	969.171	1051.27
	Pou6f1	582.553	532.402	571.076	545.4	728.594	747.505	740.956	747.395	619.998	601.155	697.219	650.518
	Ubp1	2312.04	2423.39	2197.9	2066.31	2592.22	2519.37	2195.64	2175.63	2360.34	2532.2	1968.46	2107.36
	Nuak2	375.878	405.297	278.132	244.617	318.96	260.002	234.882	236.766	209.633	188.818	187.081	190.337
	Ick	826.704	810.595	676.404	696.9	911.01	836.58	781.805	785.583	1127.27	1121.68	708.17	713.16
	Sdhb	2156.47	2127.21	1830.9	1812.83	1840.15	1978.9	1708.85	1781.75	1896.58	2008.61	1720.23	1699.38
	Snap47	2737.89	2582.87	2675.17	2699.66	2635.95	2604.83	2949.07	3098.69	2614.47	2675.09	2549.78	2430.21
	Kdsr	1221.89	1242.27	891.175	919.347	1628.94	1562.42	1043.92	1007.07	1039.26	1127.8	939.968	922.772
	Vps4b	1473.99	1616.39	1629.29	1646.55	1727.08	1650.29	1529.57	1432.6	1502.04	1565.66	1560.53	1585.34
	Rps25	7233.66	7219.81	5244.19	5320.98	6252.26	6604.77	5802.83	5902.79	6627.16	6437.16	6551.49	5867.51
	Nxf2	2181.45	2351.44	2005.35	2149.08	1439.05	1481.77	2028.84	1872.31	2298.05	2448.51	3291.71	3373.06
	Taz	535.995	574.371	613.043	665.122	652.855	699.357	651.315	681.93	655.596	594.011	672.579	638.471
	Kif19a	102.202	109.119	35.3837	28.0829	100.275	62.593	390.335	401.52	151.291	120.435	54.7554	43.3679
	Aldh3a2	1379.73	1466.5	1593.09	1614.03	1548.93	1556.4	1871.11	1778.47	996.744	1034.93	1263.94	1138.81
	Tmem115	1116.28	1045.62	864.02	859.486	1144.63	1179.64	1028.03	1132.55	655.596	651.166	699.957	710.751
	Hyal2	1974.78	1757.89	1257.35	1253.39	1715.34	1644.27	1326.46	1323.49	1793.74	1742.23	1668.22	1589.35
	Ifrd2	1324.09	1200.3	861.551	840.271	977.149	982.229	883.928	953.611	1594	1397.25	1202.79	1122.75
	Hyal1	364.522	306.971	344.785	341.429	392.566	390.003	388.066	388.427	218.532	195.962	179.78	177.487
	Tusc2	1211.67	1044.42	1075.5	1053.85	909.943	996.674	1009.88	956.884	1343.82	1245.18	1330.56	1358.06
	Nprl2	470.131	400.501	463.279	396.856	441.637	436.948	381.258	397.156	523.093	425.606	517.439	454.559
	Slc38a3	32.9319	31.1767	89.6935	96.0732	26.6689	31.2965	39.7143	52.3722	64.2741	78.589	137.801	139.741
	Cacna2d2	98.7956	105.521	180.21	167.759	80.0067	66.2042	56.7348	50.19	59.33	63.2795	193.469	182.306
	Rassf1	1154.89	1111.57	985.805	882.395	1535.06	1397.51	1547.72	1488.24	953.235	871.624	1064.99	920.362
	Epn3	11.3558	9.59284	25.5092	16.2585	8.53405	8.42599	9.07756	20.7307	9.88833	9.18573	33.7658	16.8653
	Rnf112	4.54233	0	5.76013	8.12927	2.13351	0	1.1347	1.09109	2.9665	1.02064	29.2029	15.2591
	Slc3a2	4952.27	4511.03	2646.37	2629.45	3886.19	3821.79	3228.21	3170.7	4165.95	4310.15	2777.92	2750.65
	Nxf1	2970.68	3097.29	2939.31	3075.08	3105.33	3126.04	2702.84	2735.36	3669.56	3751.86	2950.4	3065.47
	Stx5a	1466.04	1542.05	1494.34	1441.84	1730.28	1880.2	2242.16	2152.72	1498.08	1533	1673.69	1541.17
	Slc47a1	81.7619	87.5346	149.763	141.893	57.6048	87.871	110.065	96.0157	87.0173	94.9192	128.675	101.192
	Spire2	278.218	195.454	326.682	313.346	201.617	187.779	186.09	171.301	356.969	484.803	541.166	459.378
	Prox1	24.9828	28.7785	33.7379	28.822	45.8705	30.0928	14.751	20.7307	30.6538	18.3715	23.7273	28.9119
	2610507B11Rik	14051.7	13528.3	10742.6	10697.4	11730	11473.8	9583.64	9226.24	14821.6	14800.3	11359.9	11421
	AI597479	553.028	642.72	648.426	666.6	588.849	586.208	622.948	577.185	600.222	617.485	662.541	658.549
	Tmem86a	713.145	643.919	1549.48	1602.21	1119.03	1103.8	1950.54	2003.24	596.266	471.534	1015.71	955.699
	Optc	15.8981	19.1857	28.8007	33.9951	21.3351	20.4631	28.3674	33.8237	34.6092	26.5366	49.2799	43.3679
	Tex14	3064.94	3274.75	4036.21	4205.79	2329.8	2175.11	2300.03	2385.12	4371.63	4480.6	5136.97	5510.13
	Ifi35	776.738	733.852	1025.3	1047.94	1051.82	1053.25	1552.26	1707.55	641.753	599.114	763.838	823.989
	Rdm1	63.5926	71.9463	61.7157	56.9049	90.6743	92.6858	88.5062	77.4672	153.269	132.683	85.7835	81.114
	Nedd8	2524.4	2290.29	1691.01	1786.22	2235.92	2272.61	2062.88	2016.33	2100.28	2217.84	1943.82	1889.71
	Gosr1	1163.97	1284.24	1170.95	1165.44	1386.78	1248.25	1161.93	1086.72	990.811	969.605	950.919	945.259
	Mrpl52	1243.46	1141.55	784.201	817.361	1232.1	1237.42	986.05	951.429	1245.93	1211.5	991.073	933.212
	Kansl3	2181.45	2211.15	2141.12	2074.44	2395.93	2320.76	2373.78	2353.48	2487.9	2528.12	2335.32	2312.15
	Eya4	35.203	43.1678	147.295	138.198	53.3378	60.1856	122.547	105.836	40.5422	28.5778	71.182	55.4145
	Ebf3	126.05	165.476	332.442	367.295	238.953	199.816	257.576	262.952	126.571	139.827	228.148	258.601
	Faf1	1744.25	1779.47	1601.32	1670.2	1450.79	1392.7	1450.14	1410.78	1718.59	1815.71	1841.61	1782.1
	Gm266	2.27116	2.39821	1.64575	4.43415	19.2016	21.6668	12.4816	24.0039	9.88833	3.06191	10.0385	12.8497
	Tsacc	31.7963	28.7785	20.5719	19.9537	26.6689	13.2408	23.8286	27.2772	33.6203	29.5985	31.9407	36.1399
	Mettl16	2109.91	2153.59	1532.19	1568.21	1566	1544.36	1414.97	1290.76	2199.16	2312.76	1797.8	1868.83
	Dazl	6850.96	7429.65	10708.9	10758.7	6803.77	6887.64	7427.72	6931.68	14516.1	15439.2	14252.8	15265.5
	Apol7a	18.1693	16.7875	23.8634	27.3439	16.0013	24.0742	46.5225	24.0039	8.8995	3.06191	15.514	11.2435
	Pigyl	161.253	136.698	142.358	170.715	162.147	144.445	220.131	158.208	100.861	78.589	114.074	106.01
	Rbm25	3310.22	3811.95	4341.49	4353.59	4499.58	4564.48	3921.51	3735.88	5213.13	5723.73	4187.88	4590.57
	Psen2	518.961	506.022	460.81	446.371	580.315	623.523	525.364	575.003	248.197	269.448	291.116	294.741
	Acaa1b	105.609	85.1364	202.427	191.407	128.011	137.223	182.686	185.485	169.09	153.096	339.484	279.482
	Plcd1	809.67	865.753	760.337	763.413	1053.95	1032.79	893.005	984.161	774.256	722.611	848.709	831.217
	Fads1	2937.75	3057.72	3674.14	3647.83	3183.2	3307.8	4301.63	4271.61	2205.1	2218.86	2419.28	2570.75
	Lmbr1	501.927	557.584	747.994	781.149	570.714	589.819	607.062	590.279	633.842	665.455	922.629	904.3
	Tnfrsf22	810.805	677.494	418.844	359.905	781.932	776.394	490.188	465.894	370.812	376.615	286.553	269.844
	Cars	2173.5	2148.8	1867.93	1761.1	2202.85	2086.03	1790.55	1930.13	1961.84	1920.84	1399	1489.77
	Phlda2	42.0165	44.3669	29.6235	28.822	30.9359	20.4631	49.9266	60.0098	39.5533	38.7842	34.6784	27.3057
	Asz1	786.958	823.785	752.931	795.191	562.18	550.096	649.046	576.094	1168.8	1210.48	1054.04	1102.67
	Wnt2	30.6607	46.7651	50.1954	62.0781	2.13351	14.4445	49.9266	60.0098	5.933	6.12382	20.9896	25.6995
	Grid2ip	13.627	7.19463	18.1033	12.5634	13.8678	10.8334	11.347	17.4574	18.7878	22.454	26.4651	15.2591
	Kdelr3	923.228	895.731	1045.88	1061.98	1191.57	1232.6	1801.9	1780.66	656.585	650.146	1032.14	938.031
	Apip	404.267	425.682	379.346	407.203	413.901	382.78	372.18	434.253	376.745	402.131	455.383	465.803
	Pdhx	901.652	898.129	905.163	979.947	793.667	761.95	638.834	666.655	949.28	982.873	1015.71	1036.01
	Vac14	1466.04	1360.98	1313.31	1342.81	1296.11	1238.62	1131.29	1180.56	1416.01	1558.51	1345.16	1439.97
	Mcoln2	104.474	106.72	53.4869	55.4269	117.343	122.779	99.8532	81.8316	41.531	42.8668	46.5421	36.1399
	Akt1s1	2523.26	2285.49	1803.74	1794.35	2978.38	3068.26	2568.95	2597.88	1481.27	1489.11	1633.54	1538.76
	Tbrg1	3125.12	3076.9	2538.57	2523.03	2885.58	2946.69	3118.14	3183.79	2326.72	2419.93	2280.56	2346.68
	Adssl1	294.116	290.183	178.564	176.627	587.783	601.856	300.694	317.507	306.538	311.294	184.343	163.031
	Brf1	1272.99	1271.05	1586.5	1537.17	1140.36	1149.55	1250.43	1316.94	1563.35	1445.22	1999.49	1970.83
	Vipr2	13.627	13.1901	110.265	115.288	16.0013	20.4631	171.339	169.119	20.7655	13.2683	121.375	132.513
	Odc1	10210	10414.2	2035.79	2107.7	10711.3	9765.72	2516.75	2672.07	3520.25	3662.05	1629.89	1668.86
	Thg1l	535.995	501.226	490.434	526.186	374.431	429.725	360.833	402.611	504.305	525.628	551.205	550.932
	Adam19	3332.93	3255.57	3883.97	3805.98	4188.08	3995.12	4858.77	5001.55	2643.15	2656.72	2577.16	2736.99
	Pabpc4	2959.33	2840.68	3089.08	3004.14	2978.38	3042.98	3071.62	3064.87	2338.59	2448.51	2924.85	3084.74
	Exoc3l2	54.5079	50.3624	74.0588	64.2951	42.6702	44.5374	38.5796	44.7346	79.1066	58.1763	55.668	45.7772
	Zfp296	235.065	178.667	122.609	149.283	176.015	199.816	178.147	183.303	212.599	218.416	188.906	167.85
	Plin5	7.94907	8.39373	14.8118	20.6927	7.46729	15.6483	20.4245	6.54653	18.7878	19.3921	29.2029	24.0933
	Sugp1	2167.83	1923.36	2036.62	1999.8	1719.61	1781.49	1599.92	1649.72	2172.47	2270.92	2125.42	2033.47
	Dmrtc2	141.948	141.494	140.712	161.846	94.9413	110.742	114.604	127.657	169.09	153.096	244.574	220.052
	Dhdh	129.456	130.702	337.379	378.381	149.346	178.149	263.249	264.043	145.358	164.323	302.98	305.984
	Zfp790	530.317	564.778	587.533	566.093	534.445	487.503	511.748	489.898	559.679	615.444	643.376	643.29
	Fsd1	883.483	748.241	916.684	903.827	662.456	646.393	659.258	738.666	1222.2	1164.55	1304.09	1325.13
	Fuz	1467.17	1357.39	1151.2	1103.36	1357.98	1316.86	1193.7	1280.94	1430.84	1305.39	1271.24	1269.71
	Sptbn4	69.2705	77.9418	136.597	144.849	192.016	196.205	232.613	261.861	85.0396	91.8573	117.724	93.9637
	Pgam1	2661.8	2557.69	1531.37	1481.74	2336.2	2453.17	1970.97	1819.93	2746.98	2641.41	1733.01	1544.38
	Evi5	1434.24	1737.5	1899.2	1807.65	2015.1	2193.16	1683.89	1744.65	1714.64	1779.99	1521.29	1565.26
	Evi5l	413.352	345.342	586.71	537.271	628.319	731.857	799.96	788.856	382.678	390.904	573.107	524.43
	Snapc2	701.79	685.888	587.533	546.878	739.262	704.172	667.201	636.104	726.792	652.187	659.803	562.979
	Git1	5538.23	4923.52	4230.4	4159.97	4597.72	4395.96	4126.89	4401.45	5777.75	5483.88	5056.66	5161.58
	Gltp	1617.07	1512.07	1098.54	1161.75	1532.93	1568.44	1796.22	1779.56	1696.84	1658.53	1191.84	1152.46
	Bnip2	2826.46	2834.68	2293.36	2365.62	3079.72	3012.89	2572.35	2421.12	2385.07	2329.09	2016.82	2018.21
	Ccnt1	1898.69	2075.65	1906.6	1987.24	1929.76	2106.5	1943.73	1744.65	2085.45	2090.26	1793.24	1884.9
	Scarf2	1078.8	904.125	1540.42	1366.46	1656.67	1587.7	2514.49	2880.47	795.022	762.416	1236.56	1098.65
	Brms1l	453.097	447.266	544.744	509.927	515.243	569.356	618.409	507.356	463.763	489.906	497.362	476.243
	Med15	2799.21	2670.41	2615.1	2519.34	2838.64	2825.11	2448.67	2495.32	2739.07	2841.45	2403.76	2608.5
	Dhdds	1277.53	1077.99	1179.18	1216.43	1005.95	952.136	996.263	1048.54	1121.34	1084.94	1341.51	1295.41
	Crybg2	207.811	188.259	326.682	331.083	140.812	123.982	201.976	172.392	234.353	183.715	473.634	422.435
	Ubxn11	1067.45	989.261	600.699	682.859	1196.9	1197.69	904.352	843.411	688.228	672.6	574.932	581.451
	Tjap1	1447.87	1237.48	1337.17	1282.95	1568.13	1486.58	1374.12	1495.88	1774.96	1571.78	1364.32	1363.68
	Nanog	65.8637	49.1633	88.0477	101.246	1.06676	1.20371	4.53878	13.0931	0	0	3.65036	3.21243
	Rpl15	6392.19	5873.21	4615.51	4644.77	5727.41	5590.04	5246.83	5662.75	6593.54	6294.27	6105.23	5898.83
	Tmem167	798.314	959.284	1048.34	1047.2	1188.37	1263.9	1191.43	1112.91	821.72	743.024	788.478	831.217
	Steap4	1117.41	1145.14	2288.42	2286.54	3218.4	3510.02	5727.94	5542.73	1921.3	1960.64	2669.33	2732.98
	Mplkip	415.623	468.85	383.46	424.2	470.439	446.577	478.841	437.526	602.199	532.772	478.197	567.798
	Kif11	1227.56	1629.58	1793.87	1799.53	1322.78	1260.29	1210.72	1169.65	2585.8	2608.75	2286.95	2457.51
	Rpa3	310.014	357.333	314.339	338.473	298.692	297.317	271.192	306.596	461.785	503.174	450.82	438.497
	Mlkl	537.13	606.747	452.582	552.051	757.397	701.764	694.434	747.395	311.482	377.636	308.456	382.28
	Tnpo3	3854.16	3875.51	3188.64	3205.89	3436.02	3424.56	3034.18	2926.3	4051.25	4332.6	3248.82	3295.15
	Ttll5	1261.63	1295.03	1332.24	1359.81	1004.88	1023.16	1058.67	1133.64	1506.98	1465.63	1612.55	1672.07
	Zfp715	412.216	501.226	619.626	611.912	556.847	630.745	670.605	536.815	518.149	597.073	604.135	604.741
	Acp4	132.863	123.508	79.819	94.5952	87.474	93.8896	116.874	105.836	111.738	134.724	99.4723	117.254
	Cdh23	98.7956	82.7382	264.966	243.878	86.4072	80.6487	552.597	567.366	49.4417	93.8986	211.721	221.658
	Rps5	10415.6	9994.54	8189.26	8120.4	9265.84	9317.94	8684.96	9053.85	9827.02	9381.69	10151.7	9634.09
	Podnl1	57.9147	40.7696	37.8523	50.9927	60.8051	54.1671	73.7552	61.1009	49.4417	35.7223	33.7658	41.7616
	Adgrl1	6380.83	6237.74	4417.2	4287.82	6237.32	6349.58	4345.88	4529.11	8057.01	7883.4	6908.31	6583.88
	Amotl1	3814.42	3749.6	6670.23	6501.94	5115.1	5266.24	7213.26	7248.1	2199.16	2356.65	3045.31	3126.5
	Etv5	4302.72	3935.46	656.655	628.91	3413.62	3209.1	2172.94	2372.02	5675.9	5691.07	556.68	567.798
	Gfod2	476.944	435.275	412.261	374.686	437.37	423.707	502.67	411.34	483.539	453.163	455.383	441.71
	Enkd1	366.793	309.369	258.383	266.788	270.956	315.373	331.331	326.235	443.986	427.647	366.861	374.249
	4933405L10Rik	47.6944	35.9731	35.3837	41.3854	37.3365	45.7411	47.6572	57.8277	39.5533	51.0318	52.9302	44.171
	Atp6v0d1	2809.43	2709.98	2241.51	2234.81	2899.44	2813.08	2362.44	2381.84	2228.83	2093.33	1902.75	1984.48
	Ptprs	8289.75	7849.34	8417.2	8193.57	11512.4	11322.1	10686.6	11265.5	7562.6	7523.11	8500.78	8227.04
	Slc41a1	2064.49	1877.8	1333.88	1267.43	1891.36	1897.05	1859.77	1831.94	2126.98	2078.02	1387.14	1321.92
	Fer1l4	5.67791	5.99552	42.7895	43.6025	9.6008	8.42599	7.94287	24.0039	25.7097	20.4127	94.9094	72.2798
	4931406B18Rik	9.08465	7.19463	19.749	15.5195	7.46729	1.20371	5.67348	6.54653	4.94417	9.18573	21.9022	20.8808
	Iglon5	1085.62	1093.58	862.374	903.088	2001.23	2166.68	1834.8	1877.76	1026.41	1047.17	1014.8	1073.76
	Igf2bp1	8039.92	7701.85	3455.26	3450.51	5511.93	5410.69	4881.46	5001.55	8400.14	8367.18	3833.79	3789.87
	B4galnt2	13.627	16.7875	24.6863	19.9537	14.9346	12.0371	6.80817	13.0931	21.7543	25.5159	25.5525	24.8964
	Zfp651	892.567	768.626	924.912	930.432	1068.89	1007.51	1264.05	1229.66	674.384	618.506	983.772	936.425
	Nelfb	2406.3	2202.75	1695.95	1769.23	1890.29	1871.77	1670.27	1766.47	2685.67	2602.62	2207.56	2039.09
	Card14	273.675	241.02	182.678	193.624	314.693	299.724	355.16	300.049	163.157	182.694	189.819	175.881
	Tmem175	786.958	829.78	920.798	967.383	903.542	905.192	873.715	916.514	840.508	775.684	800.342	834.43
	Bcas1	212.354	197.852	97.0994	84.2488	164.28	187.779	245.094	261.861	258.085	283.737	257.35	240.129
	Tango2	437.199	401.7	518.412	542.444	461.905	475.466	531.037	546.635	490.461	431.729	672.579	666.58
	Aldh1a2	312.285	278.192	402.386	385.032	187.749	203.427	203.11	177.847	183.923	164.323	321.232	325.259
	Ndufs2	3501	3453.42	3141.74	3174.85	3418.95	3416.14	3017.16	3015.77	2951.67	3003.73	2728.65	2817.3
	Snx31	88.5754	80.34	74.8817	74.6415	70.4059	69.8153	128.221	154.934	120.638	127.58	142.364	151.788
	Atraid	471.266	497.628	640.197	677.686	656.055	603.06	905.487	985.252	343.125	362.326	503.75	519.611
	Cad	11701	10606.1	8854.97	8713.1	8707.93	8602.93	7659.19	7876.56	12702.5	12072.1	10174.5	9744.92
	Sh3bp5l	815.348	789.011	1139.68	1129.97	900.342	895.562	1073.42	1060.54	1073.87	1018.6	1338.77	1335.57
	Atad1	1417.21	1793.86	1705.82	1758.14	1737.75	1670.75	1719.06	1585.35	1820.44	1909.61	1823.36	1815.03
	Pten	2448.31	2879.05	3477.47	3319.7	3610.97	3720.67	4138.23	3841.72	3111.86	3182.35	3183.12	3395.54
	Pea15a	3539.61	3567.34	3781.94	3783.07	3828.59	3717.06	4045.19	4123.22	1957.89	1923.9	2148.24	2138.68
	Timm23	1997.49	1849.02	1331.41	1334.68	1590.53	1623.81	1485.32	1435.87	1940.09	1948.4	1534.98	1513.06
	Trnt1	779.009	976.071	970.171	952.603	976.082	882.321	965.626	878.326	1069.92	1125.76	1091.46	1072.95
	Ly6g6e	57.9147	67.1498	13.9889	14.7805	37.3365	42.1299	51.0613	70.9207	155.247	111.249	50.1925	46.5803
	Ehmt2	8723.54	7757.01	8928.2	9015.36	7918.53	7957.74	9029.91	9156.41	8715.57	8452.91	12404.8	11920.5
	Elof1	930.041	842.97	798.19	843.966	818.202	849.821	821.52	749.577	840.508	797.117	732.81	659.352
	Med16	1056.09	842.97	808.887	761.934	898.209	812.506	826.058	907.785	975.978	952.254	758.363	766.969
	St3gal1	2633.41	2616.45	1886.85	1821.7	2990.12	2854	2142.31	2142.9	1975.69	1984.12	1325.99	1490.57
	Tmem259	3595.25	3244.78	3395.19	3414.29	4008.87	3987.9	3464.23	3822.08	3189.98	2933.31	3262.51	3349.77
	Rnf170	365.657	401.7	607.282	608.217	400.034	476.67	561.674	482.261	464.752	504.195	508.313	544.508
	Clip3	3235.27	3144.05	2955.77	2908.8	3826.45	3942.16	3280.4	3474.02	2786.53	2915.96	2917.55	2957.05
	Thap8	48.83	37.1722	56.7784	49.5147	33.0694	22.8705	47.6572	33.8237	53.397	69.4033	91.259	96.373
	Dedd	952.753	922.111	975.108	942.256	875.807	946.118	1008.74	1063.81	924.559	941.027	722.772	705.932
	Nit1	1369.51	1331.01	1339.64	1246.73	1239.57	1291.58	1354.83	1432.6	1339.87	1310.5	1020.28	1029.59
	Pax5	9.08465	8.39373	22.2176	20.6927	24.5354	28.8891	30.6368	32.7326	9.88833	15.3096	11.8637	18.4715
	Prdm15	734.721	739.847	589.179	610.434	690.191	758.339	578.695	580.459	871.162	885.913	611.436	667.383
	Rnf168	958.431	964.08	1255.71	1291.08	796.867	829.358	757.977	801.95	1021.46	963.481	1279.45	1282.56
	Tctex1d2	254.37	256.608	282.246	298.566	206.951	264.817	254.172	266.225	264.018	251.077	305.718	289.119
	Chp1	2240.5	2302.28	1779.88	1674.63	2393.8	2471.22	1770.12	1828.66	1572.24	1475.84	1309.57	1337.98
	Trpv4	328.183	254.21	155.524	154.456	294.425	329.817	396.009	441.891	538.914	434.791	250.962	240.933
	Klhl3	163.524	170.273	87.2248	98.2903	261.355	268.428	162.261	113.473	169.09	162.281	106.773	107.617
	Tvp23b	578.011	625.933	688.747	682.12	911.01	836.58	984.916	870.688	476.618	512.36	599.572	637.668
	Dnajc7	3137.61	3221.99	2687.51	2777.99	2980.52	2988.82	2511.08	2410.21	3401.59	3607.95	2735.03	2878.34
	Zfp385c	141.948	124.707	72.4131	69.4683	94.9413	89.0747	138.433	116.746	109.76	103.084	74.8324	65.8549
	Cacybp	3081.97	3487	3351.57	3434.99	3135.2	3129.65	2430.52	2378.57	4306.37	4628.59	3833.79	4116.73
	Cluap1	151.032	133.101	148.118	192.146	167.481	126.39	135.029	170.21	198.755	214.334	167.917	189.534
	Zswim7	282.76	248.215	302.818	328.866	163.214	210.65	293.886	297.867	261.052	245.973	344.047	320.44
	Pigl	202.134	169.074	165.398	171.454	179.215	184.168	167.935	165.845	201.722	171.467	160.616	163.031
	Ndufa2	1120.82	1087.59	999.794	1041.29	1121.16	1094.17	1050.73	1156.55	956.202	884.892	1075.94	985.414
	Pam16	421.301	446.067	452.582	447.11	427.769	469.448	363.103	435.344	443.986	414.379	422.529	431.269
	Glis2	1205.99	1092.38	1981.49	1939.2	1106.23	1212.14	1854.09	1999.96	1143.09	1044.11	1731.18	1748.37
	Cox6c	1950.93	1930.56	1748.61	1727.84	2003.37	1964.46	1775.8	1801.39	1867.91	1726.92	2025.95	1908.99
	Bicc1	1953.2	2015.69	2757.46	2811.99	2574.08	2565.11	5106.13	4828.06	2205.1	2211.72	2421.1	2541.04
	Ube2z	5372.44	5087.8	3652.75	3642.65	4782.27	4501.88	4336.81	4474.55	5213.13	4937.84	3708.77	3742.49
	Tmem87b	1272.99	1447.32	1747.79	1767.01	1441.19	1497.42	1547.72	1512.25	1541.59	1585.05	1800.54	1823.06
	Anapc1	8588.41	8817.01	7139.27	7134.54	6614.95	6752.83	6814.98	6723.28	8843.13	9009.16	7548.03	7769.27
	Mertk	235.065	205.047	235.342	253.485	184.549	181.761	201.976	171.301	251.164	254.139	211.721	204.793
	Tsg101	2009.98	2241.13	1983.95	2020.49	2119.64	2076.4	1969.83	1801.39	2008.32	2265.81	1812.4	1813.42
	Hps5	855.093	857.36	1083.73	1067.15	944.079	965.377	1295.82	1318.03	801.944	762.416	978.297	1007.9
	Map3k4	3474.88	3299.94	2929.44	2953.14	2551.68	2516.96	2296.62	2276.01	4028.51	3948.84	3680.48	3614.79
	Piezo1	12245	11563	8809.71	8441.14	15447.7	15473.7	11079.2	11004.7	7850.35	7896.67	5938.23	6175.9
	Rnf166	907.33	822.586	809.71	875.744	1072.09	1038.8	1082.5	1167.46	903.793	915.511	865.136	876.191
	Ankrd28	1924.81	2091.24	2597.82	2625.02	3224.8	3110.39	2327.26	2138.53	1893.62	2046.38	2374.56	2352.31
	Ankrd52	3787.17	3575.73	3171.36	3112.77	4271.29	4310.49	3755.84	4062.12	3213.71	3108.86	2645.6	2677.56
	Pkd2l2	551.893	658.308	878.009	941.517	645.387	657.227	868.042	867.415	718.882	748.127	760.188	834.43
	Srp19	830.11	1018.04	890.352	899.393	1087.02	1092.97	929.316	863.05	875.117	822.633	782.09	725.207
	Wdfy2	911.872	991.659	827.813	729.417	1047.55	1021.95	906.622	894.692	725.803	744.044	706.345	663.368
	Rbsn	1303.65	1329.81	1468.83	1507.61	1193.7	1226.58	1323.05	1219.84	1372.5	1478.9	1703.81	1661.63
	Mrps25	1235.51	1179.92	1143.8	1182.44	1097.69	1100.19	1115.41	1081.27	1055.08	1091.06	1014.8	1034.4
	Dguok	382.691	412.492	436.947	417.549	374.431	412.873	394.874	394.974	379.712	435.812	404.278	393.523
	Camta1	773.331	757.834	873.894	838.793	662.456	686.116	592.311	604.463	1240	1279.88	1287.66	1309.07
	Csf1	19169.8	19194.1	17257.4	16321.4	27543.6	27362.8	30222.6	31584.8	10868.3	11254.6	13433.3	13937.1
	Strip1	2094.01	1923.36	1802.1	1764.79	1911.63	1965.66	1775.8	1822.12	1728.48	1724.88	1716.58	1694.56
	Kif1a	5516.66	5385.18	1956.8	1774.4	6874.18	6829.86	2575.76	2463.68	3232.5	3378.31	1322.34	1291.4
	Slc25a11	1296.83	1299.83	1060.69	1161.75	1443.32	1513.07	1354.83	1370.41	1134.19	1079.83	1128.87	1048.86
	Cmc2	231.659	209.843	220.531	219.49	192.016	173.335	175.878	162.572	209.633	211.272	257.35	248.964
	Chfr	1567.1	1546.84	1922.24	2055.97	1197.97	1170.01	1417.23	1474.06	1659.26	1664.66	2058.8	2161.97
	Ceacam16	30.6607	20.3848	26.332	13.3024	18.1349	26.4817	11.347	15.2752	32.6315	30.6191	13.6889	19.2746
	Hoxa2	13.627	10.7919	59.2471	44.3415	26.6689	22.8705	27.2327	19.6396	10.8772	24.4953	21.9022	8.83419
	Tex261	2025.88	1862.21	1694.3	1758.14	2215.65	2164.27	2157.06	2190.9	1332.95	1282.94	1445.54	1361.27
	Fam120b	1412.66	1305.82	1357.75	1458.1	1474.26	1460.1	1369.58	1385.68	1364.59	1356.43	1445.54	1451.22
	Tbp	1785.13	1797.46	1541.25	1588.16	1314.24	1546.77	1488.72	1429.33	2118.08	2054.54	1872.64	1850.36
	Psmb1	4146.01	4182.48	3192.76	3285.7	3829.65	3804.93	3455.15	3496.94	3746.69	3820.24	3476.97	3422.85
	Pdcd2	783.551	720.662	538.161	549.834	565.381	604.264	580.964	583.732	754.48	688.93	656.152	632.046
	Dll1	105.609	137.897	53.4869	54.6878	291.224	292.502	113.47	147.297	128.548	117.373	83.9583	89.9482
	Nol3	273.675	261.405	275.663	232.054	363.764	350.28	284.809	269.499	279.84	259.242	295.679	282.694
	Fhod1	1077.67	989.261	740.588	711.681	1132.89	1180.84	739.821	825.953	909.726	783.849	803.08	714.767
	Plekhg4	662.044	657.109	844.271	794.452	483.24	406.855	520.825	506.265	961.146	876.727	1161.73	1050.47
	Slc9a5	492.842	449.664	433.656	446.371	698.725	628.338	375.584	482.261	536.936	525.628	488.236	444.922
	Elmo3	144.219	130.702	213.125	210.622	147.212	149.26	234.882	220.4	197.767	210.251	288.379	262.617
	Stc1	579.147	621.136	57.6013	40.6464	599.517	530.837	39.7143	43.6435	305.549	370.491	48.3673	44.171
	4931428F04Rik	416.759	345.342	442.707	413.854	353.096	328.613	342.678	398.247	455.852	481.741	568.544	567.798
	Tppp3	221.438	185.861	162.929	161.107	226.152	201.02	212.188	204.033	121.626	121.456	133.238	143.756
	Msh3	541.673	579.167	542.275	553.529	444.837	455.003	402.817	384.063	615.054	706.281	584.058	643.29
	Tmem208	500.792	473.646	403.209	395.378	523.777	566.948	441.397	462.621	411.355	436.833	390.589	374.249
	E2f4	1526.22	1448.52	1208.8	1206.09	1662.01	1593.71	1222.07	1262.39	1494.13	1419.71	1164.47	1141.22
	Surf4	9484.38	9085.61	8274.02	8095.28	11140.1	11201.7	11520.6	11573.2	7703.01	7190.39	7738.77	7656.03
	Surf2	776.738	745.843	517.589	506.971	711.526	677.69	662.662	609.918	662.518	699.136	541.166	506.762
	Dnajb9	702.925	792.608	1204.69	1328.03	793.667	884.728	788.613	715.754	809.854	838.964	1096.02	1203.86
	Naf1	596.18	623.534	611.397	579.395	603.784	616.301	585.503	572.821	673.395	569.515	689.918	639.274
	Yes1	316.827	393.306	715.902	667.339	571.781	554.911	476.572	470.259	515.182	572.577	595.009	610.363
	Ppp1cb	2774.23	3412.65	2639.79	2823.07	3248.27	3241.6	3449.47	3321.27	3856.45	4126.44	2946.75	2937.77
	Gorasp2	3730.39	3687.25	3057.81	2941.32	4311.83	4328.55	4023.63	4061.03	2554.16	2599.56	2348.09	2323.39
	Tsen15	262.319	261.405	213.948	203.971	260.288	225.094	285.943	231.311	263.03	258.221	206.245	192.746
	Efr3a	2193.94	2508.53	3089.08	3088.38	2378.87	2335.2	2458.89	2342.57	2699.51	2787.36	3033.45	3153.81
	Trappc2l	522.368	519.212	422.958	445.632	457.638	497.133	407.356	422.251	391.578	438.874	379.638	375.052
	Acsf3	256.641	260.206	251.8	214.317	265.622	269.632	239.421	243.313	203.7	210.251	198.945	202.383
	Ddx19a	958.431	912.518	889.529	848.4	898.209	812.506	780.67	783.401	977.956	899.181	828.632	762.953
	Galns	633.655	568.376	642.666	557.964	637.92	648.801	551.462	664.472	327.304	370.491	427.092	447.331
	Gata2	202.134	187.06	190.907	162.585	133.345	125.186	93.045	125.475	76.1401	91.8573	150.577	156.606
	C8g	39.7454	41.9687	66.6529	65.7732	39.47	44.5374	79.4287	68.7385	55.3746	63.2795	89.4339	101.192
	Entpd2	30.6607	25.1812	61.7157	52.4708	22.4019	9.6297	83.9675	67.6474	34.6092	37.7636	123.2	124.482
	Rabl6	1797.63	1677.55	1858.88	1885.99	1879.62	1891.03	1792.82	1690.1	1580.16	1557.49	1682.82	1665.65
	Edf1	2123.54	2090.04	2179.8	2232.59	2042.84	2060.76	2331.8	2320.74	1892.63	1795.3	2115.38	2156.35
	Npdc1	1651.14	1528.86	1381.61	1351.68	2095.11	2052.33	1882.46	2009.78	1072.88	891.016	1177.24	1090.62
	Fbxw5	1085.62	1043.22	1236.78	1353.15	1359.05	1269.92	1411.56	1528.61	875.117	846.108	1060.43	1080.18
	Slc25a13	523.503	568.376	352.191	363.6	409.634	421.299	268.923	283.683	467.718	547.061	386.026	393.523
	Ube2i	4012.01	3966.64	3788.52	3670.74	3947	3891.6	3862.5	3978.11	3841.62	3818.2	3752.57	3711.97
	Tsr3	623.434	623.534	475.622	498.103	506.709	566.948	514.017	478.988	510.238	524.607	505.575	529.249
	Unkl	583.689	509.619	534.869	518.795	504.576	542.874	492.458	532.451	681.306	611.362	601.397	552.539
	Lrrk1	1472.85	1465.31	1932.94	1816.52	1729.21	1686.4	2782.27	2891.38	776.234	785.89	1315.96	1332.36
	Aldh1a3	177.151	141.494	21.3948	21.4317	110.943	80.6487	28.3674	37.097	138.437	141.869	22.8148	20.8808
	Actn1	12825.3	13111	14304.1	14097.6	13478.5	13396.1	19857.2	20443.7	6281.07	6501.46	8864.9	9222.1
	Sirt2	1556.88	1473.7	1265.58	1266.69	1940.43	1959.64	1653.25	1627.9	1241.97	1200.27	1117.92	1191.01
	Hnrnpl	8994.94	8698.3	7435.51	7446.41	7827.86	7958.95	7697.77	7762	9005.3	8717.26	8009.81	7770.08
	Nolc1	3977.94	3785.57	2640.61	2520.07	3245.07	3017.71	2862.84	2805.19	4027.52	4118.27	3004.25	3063.06
	Casd1	348.624	456.859	466.571	492.929	555.78	506.763	451.609	458.257	309.505	328.645	283.816	272.254
	Cnksr3	490.571	496.429	686.278	696.9	390.433	398.429	427.78	382.972	433.109	463.369	780.265	843.264
	Mtmr1	228.252	269.799	464.102	448.588	362.697	394.818	373.315	447.346	264.018	267.407	354.085	394.326
	Hmgb3	908.465	968.876	1005.55	1037.59	622.986	678.894	571.887	507.356	1394.25	1389.09	1473.83	1482.54
	Map2	122.643	122.309	417.198	379.859	107.742	98.7044	135.029	127.657	58.3411	56.135	220.847	271.451
	Cyp2j9	27.254	29.9776	39.498	42.1244	20.2684	32.5002	43.1184	39.2792	11.866	10.2064	26.4651	40.9585
	Abca1	1975.91	2361.04	5646.57	5783.61	2613.55	2742.06	6327.06	6247.57	2910.14	3008.84	5158.87	5245.91
	Nipsnap3b	412.216	370.523	418.844	413.854	423.502	332.225	307.502	355.695	301.594	294.964	400.627	398.342
	Lage3	405.403	378.917	364.534	363.6	374.431	373.151	376.719	342.602	394.544	372.532	334.008	305.181
	Ubl4a	545.079	609.145	435.301	421.244	470.439	511.578	458.417	451.71	460.796	490.926	480.023	419.223
	Gdi1	2925.26	2961.79	2386.34	2327.93	3996.07	3874.75	2893.47	2871.74	2201.14	2192.33	1833.39	1693.76
	Sash1	3816.69	4046.98	3284.1	3306.4	4387.57	4494.66	3783.07	3791.53	2121.05	2081.08	2235.85	2217.38
	Gadd45b	211.218	185.861	650.072	673.991	212.284	243.15	855.56	851.048	195.789	177.591	723.684	625.622
	Zdhhc12	789.229	689.485	472.331	517.317	770.198	759.542	683.087	703.752	645.708	590.949	549.379	565.388
	Endog	515.554	438.872	383.46	392.422	429.903	423.707	444.801	442.982	544.847	545.02	499.187	469.819
	Cybb	681.349	787.812	1098.54	1158.05	70.4059	46.9448	163.396	124.384	19.7767	25.5159	72.0946	70.6736
	Golga7	2170.1	2154.79	1794.69	1811.35	2267.92	2390.57	1934.66	2029.42	2335.62	2169.87	2002.22	2041.5
	Xk	77.2196	69.5481	219.708	191.407	77.8732	89.0747	115.739	108.018	144.37	129.621	222.672	228.886
	Pcolce2	191.913	185.861	74.8817	78.3366	328.561	345.465	78.294	91.6514	147.336	123.497	51.1051	46.5803
	Clpx	1138.99	1241.07	1180	1193.52	1000.62	997.877	925.911	887.054	1187.59	1183.94	1226.52	1231.97
	Trabd	1058.36	1080.39	966.056	972.556	1190.5	1168.8	947.471	895.783	1294.38	1209.45	1071.38	1019.95
	Mov10l1	4301.58	4110.53	4617.16	4720.15	2426.87	2354.46	3170.34	3007.04	4790.9	4728.61	7235.02	7120.36
	Dennd6b	147.626	163.078	178.564	166.281	184.549	217.872	247.364	242.221	162.169	151.054	152.403	119.663
	Ager	18.1693	22.783	23.0405	20.6927	26.6689	24.0742	19.2898	32.7326	9.88833	15.3096	20.077	18.4715
	Atf6b	2319.99	2126.01	1824.32	1818	2349	2240.11	2157.06	2129.8	2175.43	1984.12	1648.14	1645.57
	Egfl8	73.8128	107.919	90.5163	75.3805	92.8078	74.6302	63.5429	62.192	64.2741	75.5271	57.4932	78.7046
	Notch4	131.727	111.517	92.985	105.681	122.677	130.001	86.2369	112.382	97.8945	100.022	104.035	73.886
	Ppt2	287.302	317.763	251.8	230.576	381.899	361.114	299.56	322.962	223.476	203.107	195.294	239.326
	Prrt1	43.1521	50.3624	30.4464	43.6025	67.2056	66.2042	108.931	134.204	47.464	38.7842	69.3569	69.8704
	Rnf5	448.555	450.863	385.106	365.078	555.78	623.523	468.629	460.439	363.891	349.058	310.281	293.135
	Fam163a	57.9147	67.1498	20.5719	15.5195	50.1375	50.5559	114.604	135.295	6.92183	7.14446	12.7763	12.8497
	Cacfd1	1148.07	1140.35	1117.47	1097.45	1315.31	1278.34	1377.52	1453.33	1070.91	1023.7	1132.52	1074.56
	Hivep2	3218.24	3767.59	3554.82	3577.62	3720.85	3665.3	3823.92	3957.38	3533.1	3707.97	2789.79	2887.98
	Arnt	2346.11	2283.09	2750.05	2674.53	2610.35	2577.15	2463.42	2526.96	2385.07	2396.46	2579.89	2666.32
	Itga2	960.702	1260.26	210.656	176.627	1485.99	1325.29	198.572	212.762	533.97	614.423	101.298	92.3575
	Mocs2	535.995	543.194	494.548	496.625	586.716	547.689	498.131	436.435	374.768	380.698	416.141	418.42
	Nat9	286.167	282.989	247.686	273.439	316.827	318.984	313.176	325.144	213.588	219.437	229.06	246.554
	Lpl	66.9993	98.3266	332.442	281.568	232.553	237.131	802.23	697.205	101.85	107.167	417.054	441.71
	Atp6v0e	1304.78	1286.64	971.816	992.51	1505.19	1437.23	1251.57	1174.01	836.553	818.551	747.411	770.181
	Zfp318	2614.11	2907.83	4257.56	4337.34	2196.45	2312.33	2414.63	2526.96	3669.56	3731.45	4449.79	4642.77
	Ttbk1	106.745	95.9284	373.586	346.603	85.3405	79.445	105.527	101.471	301.594	280.675	538.428	510.777
	Srf	1833.96	1527.66	1167.66	1121.1	1665.21	1581.68	1732.68	1785.02	2182.35	1973.91	1409.95	1335.57
	Gata3	56.7791	77.9418	45.2582	58.383	60.8051	65.0005	69.2164	88.3781	30.6538	24.4953	33.7658	40.9585
	Lama5	3069.48	3067.31	3452.79	3293.09	1567.06	1629.83	1328.73	1439.14	2321.78	2014.74	3501.61	3430.08
	Steap1	532.588	525.208	362.065	353.993	617.652	617.504	512.882	470.259	289.728	348.037	346.784	311.606
	Steap2	4266.38	4881.55	3242.95	2942.06	8091.34	7981.82	4931.39	4723.32	3373.9	3737.57	2448.48	2630.18
	Hspa8	38895.9	38109.9	25546.2	26164.4	31760.5	29976	26639.2	26991.3	39965.7	43115.8	29017.6	30976.7
	Serac1	444.012	454.461	402.386	396.117	468.306	458.614	472.033	403.702	591.322	530.731	507.4	468.212
	Pdzd11	690.434	689.485	649.249	654.776	610.184	630.745	622.948	654.653	534.959	603.196	535.691	570.207
	Psma2	3049.04	3132.06	2081.88	2066.31	2953.85	3077.89	2373.78	2427.67	2649.08	2714.89	2168.31	2089.69
	Mrpl32	388.369	401.7	330.796	334.039	348.829	377.966	373.315	328.417	306.538	303.129	305.718	346.943
	Setdb1	3855.3	3759.19	3698.83	3736.51	3021.05	3003.26	2929.78	2983.03	4513.03	4444.87	4230.77	4441.19
	Anxa9	24.9828	41.9687	35.3837	19.9537	54.4046	38.5188	53.3307	36.0059	19.7767	33.681	20.9896	29.715
	Arnt2	650.688	684.689	866.488	957.037	832.07	832.969	1099.52	1080.18	437.064	421.523	636.988	684.249
	Prune1	1186.68	1197.91	1030.24	1033.9	1195.83	1196.49	1104.06	1097.63	1597.95	1613.63	1173.59	1166.92
	Cers2	2725.4	2628.44	1939.52	1868.99	3196	2968.35	2199.04	2336.02	1527.75	1552.39	1215.57	1259.27
	Capza2	2398.35	2774.73	2264.55	2284.33	2728.76	2755.3	2543.99	2358.93	2180.38	2308.68	2122.69	2125.03
	Plekho1	732.45	747.042	557.91	566.832	698.725	711.394	575.291	592.461	551.769	552.165	500.1	522.021
	Vps45	448.555	462.854	403.209	386.51	404.301	361.114	348.352	348.057	377.734	372.532	357.735	311.606
	Prpf3	2029.28	1948.54	1519.85	1560.82	1482.79	1587.7	1333.27	1442.42	2406.82	2602.62	1776.81	1911.4
	Anp32e	1451.27	1477.3	976.754	993.988	1315.31	1432.42	1207.32	1264.57	2001.4	1977.99	1595.21	1520.28
	Aph1a	864.178	887.337	776.795	705.03	962.214	1064.08	1041.65	1108.55	656.585	619.527	689.006	611.969
	Tab2	2046.32	2277.1	2720.43	2664.18	2769.3	2597.61	2924.11	2681.89	1900.54	1949.42	1931.95	2105.75
	Ppil4	1040.19	1241.07	1673.73	1624.38	1184.1	1159.17	1307.17	1177.28	1372.5	1567.7	1575.13	1690.54
	Cnih1	1697.69	1805.85	1342.93	1376.06	1912.69	1874.18	1572.69	1550.44	1160.89	1262.53	1028.49	1046.45
	Eps8	882.347	852.563	448.467	504.754	1327.04	1333.71	731.879	803.041	596.266	624.63	397.889	383.886
	Med22	1502.37	1411.35	932.318	942.996	1333.45	1307.23	1041.65	1099.82	1396.23	1292.13	947.269	902.694
	Surf1	664.315	616.34	523.349	551.312	630.453	702.968	654.719	728.847	546.825	460.307	461.771	540.492
	Med28	960.702	944.894	808.887	770.803	876.873	869.08	826.058	792.13	963.123	799.159	817.681	764.559
	Qdpr	1161.7	1184.72	1010.49	1070.85	795.8	871.488	841.944	858.686	1082.77	1090.04	1398.09	1334.77
	Tnr	10.2202	13.1901	7.40588	8.12927	60.8051	55.3708	26.098	29.4594	13.8437	28.5778	20.077	8.03109
	Sqstm1	11522.7	11199.6	9424.4	9528.25	13282.2	13221.6	13661.7	14479.8	9631.23	9350.05	9406.98	9357.02
	Nfe2l2	3317.03	3575.73	2439.83	2543.72	3656.84	3571.41	2404.42	2313.11	2594.7	2924.12	1908.23	2023.03
	Rxrg	132.863	117.512	8.22876	20.6927	135.478	121.575	65.8123	98.1979	268.963	249.035	21.9022	20.8808
	Rxra	3664.52	3614.1	2372.35	2354.53	3615.24	3648.45	3114.74	3016.86	4064.1	3861.07	2979.61	2864.69
	Adamtsl4	295.251	290.183	285.538	268.266	268.823	222.687	213.323	188.758	213.588	157.178	300.242	264.223
	Fcrls	66.9993	58.7561	78.1732	100.507	1.06676	0	1.1347	6.54653	0	2.04127	1.82518	0.803109
	Prpsap1	3220.51	3054.12	1565.11	1555.65	2670.09	2650.57	2066.28	2166.9	3477.73	3363	1766.77	1735.52
	Fam184b	22.7116	39.5704	60.0699	50.9927	26.6689	36.1114	34.0409	27.2772	15.8213	24.4953	66.6191	55.4145
	Ncapg	1220.75	1486.89	2081.05	2075.92	1181.97	1172.42	1225.47	1219.84	2045.9	1972.89	2046.94	2100.13
	Lcorl	417.894	453.261	812.178	780.41	476.84	497.133	506.074	483.352	822.709	838.964	955.482	965.337
	Lta4h	1630.7	1598.41	1242.54	1315.46	1672.67	1625.01	1279.94	1345.31	1502.04	1502.38	1361.58	1330.75
	Dstn	6568.21	6855.28	7293.15	7212.14	6972.32	6833.47	8793.89	8511.58	4332.08	4690.85	4886.92	5200.93
	H2afy	2584.58	2375.43	2156.76	2252.55	2676.49	2596.41	3711.59	3860.27	2517.57	2447.49	1849.82	1853.57
	Gtf2ird2	222.574	256.608	257.56	294.132	209.084	202.224	273.462	298.958	171.068	161.261	271.952	244.948
	Bola1	221.438	196.653	109.442	128.59	189.883	154.075	162.261	135.295	240.286	210.251	129.588	159.015
	Castor2	1745.39	1659.56	1339.64	1278.51	2040.7	2090.85	1091.58	1131.46	1868.89	1750.39	2119.03	2039.9
	Fcgr1	48.83	43.1678	77.3503	94.5952	7.46729	3.61114	15.8857	17.4574	4.94417	4.08255	6.38813	4.81865
	Ncf1	133.999	122.309	207.365	223.185	17.0681	18.0557	27.2327	29.4594	6.92183	8.1651	16.4266	12.0466
	Wnt11	81.7619	63.5525	119.317	135.242	45.8705	36.1114	122.547	120.02	36.5868	24.4953	52.0176	64.2487
	Adss	2214.38	2554.09	1952.68	1972.46	2160.18	2195.57	2077.63	2017.42	2162.58	2224.99	2106.26	2166.79
	Il17rb	17.0337	8.39373	7.40588	22.1707	8.53405	10.8334	7.94287	17.4574	23.732	11.227	30.1155	24.8964
	Cacna1d	45.4233	47.9642	127.546	127.112	58.6716	63.7967	253.037	268.408	54.3858	40.8255	137.801	122.073
	Actr8	798.314	756.635	721.662	727.939	683.791	627.134	605.927	597.916	800.955	847.129	732.81	790.259
	Lrrc27	158.981	166.676	241.103	237.227	195.216	244.354	281.404	296.776	131.515	142.889	281.99	283.497
	Stk32c	30.6607	25.1812	96.2765	105.681	45.8705	46.9448	55.6001	43.6435	30.6538	26.5366	157.878	134.119
	Fnta	1066.31	1093.58	1058.22	1111.49	1176.63	1249.45	1180.08	1152.19	931.481	875.706	972.821	919.559
	Mtrex	2664.07	2869.46	2562.44	2707.05	2337.26	2389.37	2078.76	2151.63	3213.71	3463.02	3050.79	3150.59
	Lbp	129.456	154.684	1008.85	1054.59	96.008	87.871	944.067	945.973	48.4528	40.8255	424.355	414.404
	Celsr1	160.117	164.277	263.32	254.224	86.4072	95.0933	100.988	106.927	211.61	215.354	322.144	307.591
	Fli1	110.151	98.3266	114.38	107.159	126.944	138.427	177.012	135.295	66.2518	52.0525	89.4339	83.5233
	Stard13	724.501	762.63	826.99	783.366	494.975	511.578	692.164	715.754	255.119	274.551	383.288	361.399
	Utp25	832.381	878.944	762.806	722.027	653.921	680.097	668.336	657.926	867.207	942.048	907.115	909.119
	Hsd11b1	116.965	110.318	72.4131	79.0756	174.948	186.575	80.5634	88.3781	75.1513	71.4446	61.1436	44.9741
	Syt14	273.675	336.948	789.961	812.927	329.628	332.225	386.931	350.239	432.12	470.514	1093.28	1132.38
	H2-M3	237.337	211.042	262.497	260.137	268.823	267.224	324.523	355.695	228.42	201.065	246.399	223.264
	Lonrf3	499.656	472.447	1298.5	1331.72	490.708	485.096	770.458	768.126	780.189	813.448	2890.17	2836.58
	Atp5e	1178.73	1220.69	983.337	950.386	1321.71	1374.64	1307.17	1379.13	1336.9	1064.52	1029.4	921.166
	Nelfcd	1841.91	1748.29	1314.96	1392.32	1459.32	1466.12	1168.74	1189.29	2325.74	2156.61	1647.23	1526.71
	Ctsz	5367.9	5518.28	4710.96	4880.52	5950.37	5975.23	5650.78	5775.13	3563.75	3572.23	3163.95	3227.69
	Prelid3b	1714.73	1864.61	1271.34	1283.69	1660.94	1657.51	1366.17	1260.21	1841.21	1933.09	1338.77	1305.85
	Sertad4	651.824	676.295	1839.13	1996.11	849.138	978.618	2244.43	2090.52	741.625	757.313	2910.25	2896.01
	H2-M2	29.5251	27.5794	34.5608	52.4708	2.13351	4.81485	11.347	9.81979	0	1.02064	9.1259	7.22798
	Ube2a	629.112	658.308	464.102	453.022	659.255	628.338	473.168	464.803	553.746	556.247	407.015	385.492
	Slc25a5	3465.8	3488.19	1758.49	1733.75	3072.26	3201.87	2237.62	2201.82	2533.39	2844.52	1307.74	1337.98
	Ppdpf	645.01	549.19	676.404	687.293	542.979	572.967	617.274	625.193	705.038	573.598	687.181	650.518
	Kcnq2	52.2368	39.5704	115.203	91.6391	29.8692	21.6668	69.2164	73.1029	53.397	67.362	142.364	109.223
	Eef1a2	11.3558	14.3893	53.4869	64.2951	22.4019	24.0742	12.4816	14.1841	18.7878	15.3096	60.231	71.4767
	Col20a1	66.9993	56.3579	86.402	96.0732	101.342	105.927	120.278	150.57	59.33	68.3827	67.5317	69.8704
	Pls3	3005.88	3518.17	3005.97	3066.95	3565.1	3713.45	3804.63	3607.14	1860.98	2035.15	1816.97	1852.77
	Mpped2	190.778	223.033	581.773	610.434	182.415	182.964	524.229	560.819	450.908	431.729	618.736	595.103
	Nkap	413.352	420.886	385.106	399.073	498.175	482.689	467.495	447.346	489.472	546.041	403.365	403.964
	Ndufa1	539.401	582.765	601.522	678.425	699.792	783.617	650.18	683.021	456.841	453.163	565.806	517.202
	Wt1	113.558	95.9284	113.557	93.8561	94.9413	87.871	281.404	284.774	100.861	90.8367	96.7346	87.5388
	E2f3	1250.28	1173.92	998.148	979.947	1286.51	1302.42	1234.55	1225.29	1361.62	1223.74	949.094	975.777
	Cr1l	581.418	622.335	593.294	655.515	654.988	575.374	739.821	655.744	463.763	475.617	505.575	528.445
	Ppfibp1	6059.46	6599.87	4417.2	4640.34	7094.99	6908.1	5383	5372.52	5006.46	5113.39	3809.15	3803.52
	Cd46	17.0337	27.5794	46.081	39.9073	52.271	66.2042	53.3307	49.099	16.8102	38.7842	33.7658	40.1554
	Cd34	2457.4	2674	341.493	326.649	3155.46	3009.28	401.682	401.52	1270.65	1291.11	242.749	224.067
	Plgrkt	290.709	334.55	480.56	469.281	414.968	474.263	578.695	583.732	282.806	261.283	365.949	350.155
	Cd274	550.757	502.425	713.433	747.154	420.302	512.781	691.03	681.93	552.758	551.144	610.523	543.705
	Pdcd1lg2	3.40675	1.1991	1.64575	3.69512	1.06676	2.40742	27.2327	32.7326	2.9665	3.06191	0	0.803109
	Gtf3a	961.838	970.075	761.983	740.503	806.468	806.487	919.103	867.415	1046.19	991.038	830.457	827.202
	Mtif3	914.143	930.505	707.673	751.588	770.198	710.19	819.25	801.95	849.408	826.716	795.779	720.388
	Lnx2	986.821	1075.6	1100.19	1056.07	828.869	848.617	927.046	956.884	1153.97	1112.49	1157.16	1110.7
	Dyrk3	704.061	601.95	346.431	320.737	533.378	492.318	414.164	385.154	550.78	573.598	414.316	411.995
	Mapkapk2	2674.3	2460.56	2039.91	2047.84	2871.71	3004.47	2334.07	2409.12	1988.54	1812.65	1662.74	1686.53
	Il10	43.1521	41.9687	78.1732	60.6	0	1.20371	1.1347	1.09109	0	0	2.73777	0.803109
	Lamp2	5865.28	6603.47	7118.7	7248.35	7672.11	7384.77	9875.25	9297.16	5190.38	5542.06	6230.25	6327.69
	Atxn10	4490.09	4439.08	3527.67	3607.18	4253.16	4381.51	3778.54	3714.06	3271.06	3426.28	2787.96	2924.12
	Foxred2	315.692	268.599	370.294	342.168	324.294	332.225	308.637	325.144	323.348	307.212	363.211	386.295
	Eif3d	7992.22	7849.34	5124.05	5225.64	6039.97	5893.38	5183.29	5265.59	7809.8	7829.31	5750.23	5642.64
	H3f3b	8715.59	8812.22	7392.72	7785.63	7858.79	8051.63	7049.86	7017.88	10536	10443.2	8098.33	8455.93
	Nup50	2684.52	2537.31	2049.78	2069.27	2085.51	2022.24	1770.12	1846.12	2378.14	2320.93	1987.62	2001.35
	Phf21b	158.981	148.689	73.236	70.9464	144.012	149.26	142.972	130.931	213.588	226.581	121.375	142.15
	Nlrp14	116.965	153.485	225.468	240.183	50.1375	42.1299	93.045	94.9246	239.298	236.788	319.407	345.337
	Ift27	464.453	476.044	390.043	407.942	531.245	494.726	501.535	506.265	283.795	286.799	315.756	292.332
	Pacsin2	3541.88	3548.15	2762.39	2792.04	3192.8	3174.19	2937.73	2879.38	3561.78	3534.47	3451.42	3489.51
	Cmah	5.67791	7.19463	151.409	141.893	14.9346	26.4817	197.437	199.669	12.8548	12.2476	119.549	111.632
	Ttll12	2531.21	2325.06	1734.62	1679.8	2426.87	2326.78	1900.61	1877.76	2273.33	2077	1649.05	1650.39
	Bik	87.4398	101.924	87.2248	84.2488	70.4059	60.1856	207.649	257.497	108.772	86.7541	292.941	240.933
	Scube1	163.524	176.268	459.988	475.932	151.479	150.464	290.482	315.324	192.822	191.88	533.865	602.331
	Tox4	2317.72	2308.28	2250.57	2267.33	2292.46	2194.37	2094.65	2350.2	2485.93	2392.37	2365.43	2406.92
	Mrps18c	99.9312	121.11	97.9222	99.7683	98.1416	95.0933	86.2369	115.655	102.839	117.373	81.2205	85.9326
	Sulf1	2987.72	3081.7	4294.59	4080.89	2740.5	2935.85	5221.87	5236.13	1628.61	1719.77	2563.47	2625.36
	Srsf6	4170.99	4411.51	4522.53	4245.7	4352.36	4261.14	4396.94	4306.52	4427.99	4267.28	4080.19	4078.19
	Plcg1	3792.84	3834.74	3382.02	3217.71	4345.96	4399.57	3551.6	3666.06	4103.66	4072.34	3573.7	3700.72
	Kctd2	748.348	702.675	538.984	557.964	799	890.747	654.719	559.728	871.162	757.313	649.764	613.575
	Tmprss6	3.40675	1.1991	38.6752	43.6025	4.26702	6.01856	41.9837	43.6435	5.933	12.2476	29.2029	19.2746
	Kctd5	1462.63	1381.37	1335.53	1362.76	1463.59	1379.45	1563.61	1454.42	1465.45	1295.19	1376.19	1282.56
	Etaa1	662.044	806.997	950.422	956.298	604.851	716.209	729.609	655.744	1261.75	1307.44	1329.64	1439.17
	Matn4	631.383	561.181	146.472	193.624	771.265	834.173	306.368	305.505	991.8	944.089	229.973	224.067
	Slpi	2486.92	2431.78	627.854	663.644	6637.36	6800.97	1039.38	1119.46	2382.1	2376.04	379.638	401.554
	Rbpjl	104.474	81.5391	43.6124	22.1707	138.678	139.631	51.0613	46.9168	172.057	173.508	41.0666	31.3212
	Sdc4	11922.5	10998.2	2401.15	2364.88	8747.4	8693.21	6263.52	6354.5	15381.3	14381.8	4266.36	3946.48
	Il13ra1	995.905	1179.92	911.746	933.388	949.413	1023.16	933.854	903.421	925.548	950.213	809.468	754.922
	Nbr1	5333.83	5628.6	5482.82	5576.68	5697.54	5602.08	5064.15	5004.82	4983.72	5109.31	5491.06	5736.6
	Cyth1	391.776	399.302	390.866	328.866	434.17	499.541	402.817	405.885	319.393	322.521	344.959	354.171
	Rnd3	1940.71	2120.02	1898.37	1955.46	2353.26	2396.59	3591.31	3458.75	1151.99	1142.09	1832.48	1863.21
	Brca1	1967.96	2026.49	2187.2	2285.8	1399.58	1421.58	1313.98	1252.57	2760.82	2965.97	2630.09	2749.84
	Cntnap1	349.759	332.152	139.889	167.02	360.564	346.669	247.364	246.586	786.122	623.609	214.459	211.218
	Nt5c3b	1671.58	1696.73	1532.19	1497.26	1826.29	1782.7	1852.96	1771.93	1333.94	1328.87	1242.95	1276.14
	Coa3	566.655	540.796	417.198	453.022	473.64	493.522	503.805	507.356	492.439	417.441	410.666	367.824
	Zpbp2	15.8981	10.7919	28.8007	36.2122	10.6676	15.6483	12.4816	10.9109	12.8548	22.454	46.5421	40.9585
	Med24	2678.84	2387.42	2544.33	2712.96	1973.5	2023.44	2051.53	2194.18	2903.21	2761.84	3296.28	3148.99
	Psmd3	4490.09	4249.63	3110.47	2994.53	4284.09	4181.7	3329.2	3345.28	3915.78	3755.94	2889.26	2935.36
	Exosc10	2515.31	2609.25	1877.8	1880.82	1972.43	1987.33	1728.14	1767.56	2305.96	2327.05	1757.65	1846.35
	Glod4	683.62	730.255	795.721	775.976	740.329	796.857	904.352	888.145	737.669	738.941	693.569	709.145
	Vps53	1358.16	1363.38	1183.3	1203.13	1178.77	1167.6	1261.78	1219.84	1189.57	1148.22	1177.24	1172.54
	Taok1	2541.43	2898.24	4602.34	4703.89	4483.58	4581.33	4148.45	4077.4	3893.04	4084.59	4312.9	4384.97
	Dnttip1	933.448	923.31	933.141	928.215	963.281	831.765	754.572	794.312	966.09	959.399	1014.8	956.502
	Acot8	237.337	197.852	209.833	218.012	240.02	192.594	214.457	210.58	219.521	203.107	250.05	203.99
	Mpp2	373.606	294.98	415.552	377.642	416.035	414.077	385.796	351.33	302.583	281.696	341.309	337.306
	Nlk	923.228	962.881	952.89	973.296	903.542	861.858	835.136	827.045	1153.97	1115.56	996.549	1014.33
	Traf4	2862.8	2587.67	1737.09	1668.72	2575.15	2708.35	1958.48	2068.7	2620.41	2250.5	1822.44	1883.29
	Aldoc	409.945	368.125	325.036	337.734	215.485	278.058	241.69	187.667	790.078	745.065	574.019	579.041
	Stac2	434.928	398.103	271.549	246.834	526.977	497.133	308.637	319.689	549.791	514.401	375.075	391.114
	Rpl19	10394	9987.34	7881.51	8232	9548.53	9686.27	9200.11	9416.09	9408.75	8994.87	8957.99	8695.26
	Nek8	379.284	362.13	339.848	298.566	366.964	379.169	416.433	424.433	372.79	344.975	331.27	349.352
	Cacnb4	66.9993	71.9463	73.236	56.1659	92.8078	95.0933	79.4287	42.5524	171.068	168.405	92.1716	101.192
	Plxdc1	237.337	273.396	40.3209	34.7342	357.363	358.706	245.094	231.311	307.527	307.212	79.3954	66.658
	Arl5b	542.808	589.959	803.95	809.971	635.787	570.56	615.005	538.997	712.949	712.405	669.841	768.575
	Zfp207	4935.24	5178.93	4734.83	4863.52	4528.38	4565.68	4638.64	4390.54	5829.17	6224.86	5336.83	5445.08
	Psmd11	4066.52	4117.72	2962.35	3038.87	3869.12	3607.53	2882.13	2713.54	3825.79	3828.41	2844.54	2908.86
	C1qtnf1	273.675	243.418	780.909	772.281	329.628	380.373	865.773	921.969	206.666	178.611	466.334	489.896
	Pipox	18.1693	16.7875	13.9889	19.9537	11.7343	10.8334	9.07756	17.4574	19.7767	23.4746	4.56295	8.03109
	Timp2	26585.1	25710	15179.6	15288.9	38775.5	37663	27549.3	27543.4	15971.6	16091.4	11966.8	12383.1
	Zc3h18	3673.61	3352.7	2933.55	2925.8	3229.07	3052.61	2794.75	2751.72	3807.01	3748.8	3233.31	3355.39
	Top2b	1145.8	1512.07	2964	2972.36	2447.14	2427.89	3124.95	3000.49	1487.2	1595.26	2085.27	2160.36
	Rarb	10.2202	9.59284	1092.78	1124.06	12.8011	15.6483	601.389	641.56	5.933	5.10318	244.574	302.772
	Igfbp4	5362.22	4947.5	1650.69	1662.07	7784.12	7505.15	2637.03	2677.53	3158.33	3130.29	1369.8	1429.53
	Cdc6	797.178	693.082	788.315	801.103	490.708	505.559	494.727	449.528	1003.67	1049.21	945.444	933.212
	Suz12	1193.5	1512.07	1867.93	1885.25	1608.67	1532.33	1369.58	1315.85	2339.58	2595.48	2112.65	2092.9
	Atad5	557.571	568.376	1150.38	1073.06	636.853	599.449	629.756	549.908	1135.18	1187	1342.42	1354.04
	Crlf3	1512.59	1486.89	1455.67	1471.4	1113.69	1086.95	1087.04	1017.98	1776.93	1787.14	1959.33	1862.41
	Krt27	34.0675	23.9821	12.3431	14.7805	22.4019	15.6483	24.9633	18.5485	40.5422	55.1144	40.154	32.9275
	Tnfaip1	3335.2	3285.55	2779.67	2675.27	3222.67	3151.32	3030.77	3183.79	2591.73	2535.26	2420.19	2475.98
	Abr	7096.25	6921.23	2485.09	2568.85	6067.71	6020.97	4137.1	3828.63	6696.38	6512.68	2624.61	2632.59
	Rab11fip4	2192.81	1973.73	6129.6	5919.59	1315.31	1348.16	4508.15	4706.95	2302	2108.64	9114.95	8631.81
	Cd40	559.842	472.447	357.128	345.864	653.921	595.838	470.899	415.704	259.074	251.077	215.371	212.021
	Slc35c2	1254.82	1098.38	1069.74	1067.89	1272.64	1361.4	1251.57	1270.03	1237.03	1138.01	1321.43	1267.31
	Zfp334	1546.66	1446.12	1375.85	1421.14	1459.32	1457.7	1362.77	1378.04	1570.27	1571.78	1538.63	1581.32
	Elmo2	2590.26	2437.78	2138.65	2027.14	3023.19	2919	2479.31	2583.7	2141.81	2206.62	2161.93	2157.15
	Wsb1	2036.1	2183.57	2636.49	2677.49	2635.95	2626.5	2784.54	2598.97	2288.16	2380.13	2516.01	2499.27
	Ttpal	1301.38	1337	1304.26	1274.82	1353.71	1330.1	1435.39	1419.51	956.202	955.316	1072.29	995.855
	Rhot1	1212.8	1377.77	1527.26	1508.35	1177.7	1220.56	1185.76	1184.92	1174.73	1272.73	1368.89	1395.8
	Rhbdl3	35.203	55.1588	73.236	81.2927	54.4046	65.0005	108.931	116.746	178.979	187.797	135.063	139.741
	Ada	250.964	236.224	531.578	543.922	217.618	187.779	632.025	636.104	177.001	158.199	350.435	345.337
	Serinc3	9847.77	10795.5	10218.5	10344.1	13418.7	13323.9	12007.3	11620.1	8289.39	8420.25	7837.33	7969.25
	Tha1	51.1012	52.7606	57.6013	60.6	60.8051	37.3151	59.0042	68.7385	35.598	27.5572	24.6399	28.9119
	Pgs1	2273.43	2032.48	1513.27	1421.14	2415.14	2283.44	1925.58	1898.49	2319.8	2151.5	1439.15	1301.04
	Birc5	690.434	663.105	657.478	634.083	533.378	524.819	385.796	399.338	929.503	876.727	786.653	697.098
	Afmid	65.8637	68.349	56.7784	45.8195	56.5381	72.2227	82.8328	64.3742	85.0396	83.6922	65.7065	66.658
	Pigt	3535.07	3241.18	3256.12	3395.82	3106.39	2947.89	3459.69	3547.13	3567.71	3483.43	3201.37	3197.98
	Wfdc2	47.6944	34.774	13.9889	9.60732	20.2684	28.8891	13.6163	14.1841	56.3635	35.7223	15.514	13.6528
	Etv4	1912.32	1715.92	367.003	409.42	1654.54	1628.62	687.625	755.033	2427.59	2377.06	268.302	289.922
	Dbndd2	131.727	130.702	84.7562	74.6415	105.609	121.575	184.955	146.206	206.666	223.519	202.595	177.487
	Mmp9	5991.33	5648.98	5543.71	5427.4	4994.55	4985.78	3461.96	3678.06	2909.15	2994.55	1628.97	1662.43
	Slc12a5	450.826	398.103	356.305	345.125	497.108	520.004	432.319	473.532	590.333	614.423	534.778	533.264
	Ghdc	512.147	476.044	361.243	369.512	624.052	585.004	532.172	529.178	293.683	306.191	256.438	265.026
	Pltp	1310.46	1235.08	1979.84	1890.43	968.614	953.34	1764.45	1812.3	598.244	553.185	824.982	819.974
	Slc12a7	3402.2	3114.07	4246.86	4215.4	2595.42	2524.18	3289.48	3431.47	4191.66	3943.74	5032.02	5071.63
	Ctsa	7979.73	7819.36	6820	6910.62	8657.79	8785.9	8564.68	8637.05	5763.91	5821.71	4903.35	5055.57
	Zswim1	620.028	587.561	594.116	555.008	480.04	517.596	532.172	509.538	655.596	681.785	642.464	681.839
	Slc12a4	3633.86	3446.23	3204.28	3130.51	3776.32	3850.68	3739.96	3825.35	2497.79	2358.69	2256.84	2198.11
	Spata25	54.5079	73.1454	65.0072	48.0366	54.4046	57.7782	52.196	48.0079	60.3188	65.3208	47.4547	59.43
	Myo1c	6805.54	6640.64	5090.31	5034.24	6718.43	6504.86	6134.16	6244.3	5428.69	5392.02	5013.77	5099.74
	Crk	3302.27	3519.37	3338.41	3151.2	4134.75	4066.14	3508.48	3450.02	2906.18	2909.84	2901.12	2854.25
	Cox7c	1707.92	1863.41	1456.49	1447.75	1655.61	1738.16	1420.64	1493.7	1623.66	1579.95	1706.54	1625.49
	Pitpna	4865.97	4831.19	3261.06	3327.83	4898.54	4607.81	3661.66	3618.05	3885.12	3975.38	3012.46	3120.08
	Mlx	707.467	703.874	560.378	546.878	645.387	628.338	481.111	448.437	706.027	680.765	511.963	559.767
	Retreg3	1858.95	1937.75	1663.86	1707.15	1685.47	1753.81	2009.55	2085.07	2061.72	2051.48	1813.32	1780.49
	Jph2	623.434	595.955	1214.56	1200.18	613.385	660.838	1251.57	1309.31	265.996	287.82	635.163	565.388
	Dhx58	513.283	402.899	907.632	942.256	755.263	758.339	1333.27	1469.7	397.511	367.429	639.726	680.233
	Rab5a	1350.21	1530.06	1613.66	1646.55	1729.21	1625.01	1618.08	1500.25	1572.24	1569.74	1405.39	1476.11
	Nkiras2	1036.79	955.686	855.791	877.961	1129.69	1008.71	1006.47	1074.72	892.916	803.241	773.877	796.684
	Ppp2r5c	2317.72	2407.8	2318.86	2305.02	2773.57	2846.78	2504.27	2468.04	2104.24	2050.46	2262.31	2320.18
	Ift52	673.4	695.481	722.485	653.298	699.792	700.561	763.65	738.666	531.992	640.96	566.719	588.679
	Mybl2	847.144	854.961	889.529	859.486	610.184	570.56	604.793	524.813	1203.41	1168.63	1152.6	1156.48
	Eya2	23.8472	26.3803	88.8706	88.683	22.4019	13.2408	46.5225	39.2792	16.8102	13.2683	63.8813	62.6425
	B4galt5	7801.45	7255.78	2973.05	2981.96	9087.69	8959.23	3756.98	4044.66	6149.55	5524.71	3681.39	3644.51
	Gdap1l1	56.7791	38.3713	88.8706	59.122	29.8692	19.2594	430.05	369.879	25.7097	23.4746	29.2029	33.7306
	Ptgis	952.753	906.523	253.446	266.788	1180.9	1125.47	553.731	536.815	440.031	458.266	230.885	232.901
	Cadps2	137.405	124.707	338.202	328.127	113.076	132.408	111.2	111.291	153.269	134.724	399.715	419.223
	Ddx27	2468.75	2307.08	1825.96	1755.18	1907.36	1864.55	2061.74	1859.21	2844.87	2842.47	2262.31	2274.4
	Cyth3	2622.06	2648.82	2324.62	2277.67	3470.16	3383.64	2403.28	2444.04	2002.39	1917.78	2015.91	2068
	Cyth4	263.455	267.4	248.509	235.01	148.279	133.612	159.992	173.483	224.465	231.685	28.2903	20.8808
	Rac3	199.862	218.237	181.033	152.239	353.096	343.058	307.502	307.687	178.979	208.21	156.966	159.819
	Rrp7a	2915.04	2749.55	1765.07	1599.25	2422.6	2409.83	2070.82	2217.09	2487.9	2457.69	1543.19	1600.6
	Cyb5r3	6848.69	6458.38	6521.29	6518.94	8901.01	8895.43	9377.12	9340.8	5579.98	5466.53	5703.69	5830.57
	Ints2	1301.38	1485.69	1425.22	1538.65	1495.59	1539.55	1258.38	1227.47	1775.94	1798.36	1607.07	1598.99
	Med13l	6341.09	6406.82	3637.93	3635.26	5987.7	5786.24	5272.93	5211.04	8767.98	8877.5	4399.6	4386.58
	Hist1h2bc	1439.92	1597.21	1282.04	1296.99	1553.2	1609.36	1697.5	1685.73	711.96	794.056	782.09	791.865
	Baiap2l2	18.1693	7.19463	17.2804	11.8244	10.6676	13.2408	15.8857	17.4574	11.866	12.2476	23.7273	16.8653
	Mafk	1263.9	1212.29	1142.15	1121.1	1116.89	1189.27	1395.68	1519.89	1102.55	1147.2	1246.6	1247.23
	Med1	3504.41	3863.51	4229.58	4286.34	3524.56	3464.28	3691.16	3501.3	3724.93	3769.21	4082.93	4104.69
	Erbb3	1008.4	932.903	1074.68	1072.32	580.315	583.8	398.278	427.706	1271.64	1213.54	995.636	969.352
	Stard3	923.228	884.939	871.426	894.959	954.747	864.265	802.23	875.052	948.291	871.624	908.94	819.171
	Ikzf3	6.81349	5.99552	13.9889	15.5195	9.6008	4.81485	13.6163	5.45544	10.8772	7.14446	24.6399	9.6373
	Mfng	55.6435	50.3624	78.1732	86.4659	45.8705	30.0928	51.0613	43.6435	90.9726	77.5684	111.336	100.389
	Vmp1	2649.31	2962.99	2941.78	3012.26	3193.87	3277.71	3185.09	3085.6	1995.47	2110.68	2099.87	2126.63
	Uchl5	534.859	619.937	379.346	393.161	524.844	485.096	309.772	346.966	667.462	734.859	371.424	390.311
	Glrx2	423.572	521.61	311.87	280.829	563.247	539.263	462.956	447.346	497.383	475.617	251.875	275.466
	Ro60	722.23	718.264	859.082	812.927	1551.06	1417.97	1130.16	1094.36	974.001	979.811	846.884	777.409
	Stk4	3252.31	3305.93	3021.6	3129.77	2525.01	2436.31	2483.85	2482.22	4054.22	4050.91	3693.25	3795.49
	Pmp22	789.229	803.4	5646.57	5591.46	1136.1	1251.86	6954.55	6925.13	663.507	682.806	3240.61	3291.94
	Zcchc10	223.71	294.98	350.545	308.912	231.486	228.705	284.809	238.948	316.427	356.202	361.386	348.549
	Psmb6	3659.98	3463.01	2649.66	2728.48	3273.87	3289.75	3392.74	3576.59	3657.69	3681.44	2908.43	2930.54
	Spag7	765.382	803.4	775.972	731.634	821.402	757.135	769.324	725.573	764.368	814.468	662.541	738.86
	Pfn1	14766	13866.4	9089.49	8785.53	13859.3	13485.2	10998.6	11648.5	12446.4	11799.6	7392.89	7229.58
	Tomm34	2352.93	2195.56	1860.52	1794.35	1715.34	1560.01	1669.14	1566.8	2667.87	2633.24	2267.79	2308.13
	Ywhab	8361.29	8328.98	6084.34	6024.53	7796.92	7725.43	6987.45	6823.66	6757.68	6622.91	5215.45	5273.21
	Ksr1	1025.43	938.899	1017.9	973.296	966.481	996.674	1366.17	1517.7	1155.95	1142.09	1135.26	1223.13
	Gpx3	3422.64	3235.18	3876.57	3875.45	4592.38	4735.4	6013.89	5837.32	2599.64	2468.92	3273.46	3467.82
	Anxa6	5069.24	5061.42	5096.07	5168.74	5550.33	5563.56	7760.18	7996.58	2699.51	2780.21	3836.53	3821.99
	Il12rb2	5.67791	4.79642	13.9889	11.0854	17.0681	14.4445	14.751	17.4574	22.7432	13.2683	8.21331	8.83419
	Zkscan6	420.165	398.103	425.427	385.032	312.56	317.78	406.221	378.607	413.332	359.264	493.711	486.684
	Kpna2	3817.83	4255.62	3212.51	3265.75	2906.91	3012.89	2347.68	2454.95	5857.85	6267.73	4379.52	4530.34
	Smurf2	2451.72	2544.5	2186.38	2261.42	2363.93	2301.5	2026.57	1969.41	2352.43	2543.43	2116.3	2354.71
	Cep95	630.248	681.091	659.124	654.037	596.317	572.967	495.862	457.166	844.463	902.243	740.111	809.533
	Vezf1	1329.77	1592.41	1933.76	1964.33	1628.94	1562.42	1863.17	1647.54	1407.11	1437.06	1667.3	1778.89
	Cuedc1	1115.14	1012.04	1175.07	1147.71	1396.38	1561.21	1588.57	1645.36	691.194	656.27	840.496	828.005
	Srsf1	5827.81	6212.56	5375.03	5383.79	5604.74	5428.74	5057.34	5083.38	7753.44	7387.37	5891.68	5897.23
	Abi3	431.521	360.93	348.899	375.425	418.168	417.688	266.653	296.776	624.942	580.742	490.974	466.606
	Shroom1	95.3889	88.7337	79.819	56.9049	133.345	142.038	129.355	126.566	61.3076	65.3208	63.8813	50.5958
	Kif3a	1078.8	1165.53	1647.4	1696.06	1131.83	1143.53	1083.63	1034.35	1270.65	1443.18	1893.62	1937.9
	44082	2999.07	2909.03	2817.53	2724.05	3615.24	3501.6	3931.72	3902.82	1614.76	1600.36	1877.2	1942.72
	Mtmr4	2022.47	1928.16	2260.44	2126.17	1843.35	1793.53	1898.35	1946.5	2043.92	2057.6	2278.74	2082.46
	Mrm1	380.42	362.13	241.103	263.832	289.091	356.299	344.947	309.869	383.667	307.212	297.504	252.979
	Mapt	85.1686	61.1543	97.0994	103.463	73.6062	86.6673	79.4287	89.4692	86.0285	78.589	177.955	190.337
	Kansl1	3150.1	3232.79	3454.43	3437.2	3328.28	3478.73	3351.89	3439.11	3800.09	3645.72	3526.25	3711.16
	Gid4	1629.56	1602	1654.8	1588.16	1609.73	1614.18	1494.39	1423.87	1990.52	1943.29	2037.81	1964.4
	Myo1b	2959.33	3434.24	2823.29	2772.08	4116.61	3973.45	3064.81	3048.5	3258.2	3613.05	2815.34	2950.62
	Dhx40	2753.79	2773.53	2657.07	2629.45	2981.58	2977.98	3131.76	2986.31	3252.27	3336.46	3477.88	3586.68
	Ypel2	516.69	468.85	465.748	441.937	481.107	536.856	569.617	668.837	700.094	629.733	558.505	543.705
	Akap1	3075.16	3069.71	2386.34	2386.31	2455.67	2470.02	2295.49	2306.56	2922	2872.07	2673.89	2586.01
	Nol11	1238.92	1321.41	1333.06	1280.73	1098.76	914.821	993.993	1002.71	1218.24	1248.24	1072.29	1161.3
	Derl2	786.958	866.953	827.813	824.752	907.809	953.34	896.409	829.227	803.921	748.127	729.16	698.704
	C1qbp	2700.41	2753.14	1726.39	1630.29	2388.47	2423.07	1963.02	1998.87	2513.61	2507.7	1679.17	1719.46
	Rpain	356.573	339.347	406.501	393.9	371.231	344.262	329.062	369.879	619.009	602.176	621.474	629.637
	6330403K07Rik	89.711	76.7427	123.431	112.332	83.207	105.927	115.739	91.6514	108.772	119.415	105.86	95.5699
	Slc13a3	868.72	777.02	1671.26	1614.03	4.26702	8.42599	20.4245	15.2752	6.92183	3.06191	18.2518	12.8497
	Kcnab3	386.098	364.528	249.331	232.054	305.092	252.78	316.58	301.14	996.744	886.933	612.348	612.772
	Chd3	5253.2	5225.7	6692.45	6641.61	6399.47	6214.77	8209.52	8260.63	4884.84	4787.81	5496.53	5533.42
	Kdm6b	6302.48	5755.7	4631.97	4514.7	5506.59	5340.87	5167.4	5494.72	7024.67	6481.04	5469.15	5636.22
	Appbp2	3318.17	3417.45	3226.5	3337.44	2766.1	2636.13	2765.25	2686.26	3337.31	3351.77	3108.28	3234.92
	Wnt9b	24.9828	13.1901	19.749	19.9537	9.6008	14.4445	9.07756	6.54653	22.7432	24.4953	18.2518	21.6839
	Adora2b	623.434	574.371	631.969	614.13	654.988	646.393	688.76	652.471	307.527	314.356	312.106	306.787
	Ncor1	3610.01	4040.98	4429.54	4385.37	4706.53	4753.46	3943.07	3860.27	3900.95	4197.88	3964.29	4101.48
	Trpv2	158.981	163.078	113.557	116.027	125.877	111.945	88.5062	114.564	71.196	70.4239	73.0072	44.9741
	Cenpv	342.946	299.776	281.424	304.478	265.622	272.039	181.551	229.128	432.12	427.647	532.953	465
	Pcgf2	1613.66	1634.38	1605.43	1719.71	1624.67	1575.66	1589.71	1647.54	1753.2	1805.51	1759.47	1847.95
	Cwc25	1143.53	1143.95	1180.83	1124.06	908.876	1025.56	1025.76	1033.26	1301.3	1245.18	1335.12	1325.93
	Pip4k2b	4442.4	4295.19	2834.81	2718.87	4229.69	4274.38	3381.39	3409.65	3749.65	3482.41	3018.85	3046.99
	Trim37	2921.85	2827.49	3238.84	3259.84	2007.63	1999.37	2001.6	1881.04	3868.31	3878.42	4137.68	4324.74
	Ybx2	143.083	106.72	262.497	254.224	107.742	138.427	98.7185	101.471	277.862	271.489	540.253	473.834
	Ctdnep1	1801.03	1667.95	1582.39	1575.6	1793.22	1805.57	1775.8	1894.13	1427.87	1453.39	1477.48	1408.65
	Elp5	1629.56	1509.67	1272.17	1305.12	1397.45	1433.62	1376.39	1440.24	1498.08	1513.6	1313.22	1172.54
	Slc2a4	22.7116	20.3848	102.037	92.3781	16.0013	8.42599	51.0613	56.7366	18.7878	14.2889	57.4932	67.4611
	Gabarap	5165.76	5291.65	4018.93	4026.95	5801.02	5823.56	5044.86	5111.75	4150.13	3830.45	3871.21	3716.79
	2810408A11Rik	14.7626	32.3758	60.0699	43.6025	24.5354	22.8705	55.6001	34.9148	82.0731	56.135	88.5213	87.5388
	Phf23	2878.7	2809.5	1972.43	1968.02	2246.59	2237.7	1806.44	1755.56	2714.35	2707.75	2397.37	2441.45
	Acadvl	2786.72	2659.61	2311.46	2323.49	3142.66	3266.88	2503.14	2609.88	2356.39	2379.1	2279.65	2365.15
	Dnah11	279.353	286.586	262.497	254.964	244.287	223.89	553.731	545.544	304.561	329.666	396.064	413.601
	G3bp1	5122.61	4746.06	3199.34	3069.17	4396.1	4349.01	3618.54	3685.69	4747.39	4741.88	3291.71	3242.15
	Atox1	972.058	896.93	589.179	555.008	1001.68	1035.19	797.691	843.411	557.702	577.68	393.326	327.668
	Sparc	37046.1	37258.6	49914	49910.8	39782.5	39900.7	65589.9	63661.7	18498.1	19125.7	31783.7	32259.3
	Mief2	433.792	395.704	438.593	463.368	430.969	436.948	514.017	450.619	484.528	474.596	567.631	525.233
	Tbx3	908.465	777.02	417.198	398.334	1161.7	1182.05	620.678	656.835	812.821	795.076	329.445	342.124
	Dusp14	215.761	212.241	331.619	306.695	180.282	162.501	164.531	213.853	171.068	149.013	254.613	305.984
	Tada2a	694.976	742.246	745.526	684.337	616.585	637.967	590.042	557.546	830.62	808.344	617.824	708.342
	Ikzf1	32.9319	51.5615	118.494	111.593	9.6008	13.2408	9.07756	8.7287	7.91066	16.3302	34.6784	24.8964
	Pnpo	313.421	338.147	241.103	274.178	270.956	291.298	410.76	434.253	507.271	477.658	499.187	497.927
	Cog1	1495.56	1504.88	1203.04	1181.7	1575.6	1490.2	1478.51	1427.14	1144.08	1092.08	1034.88	983.005
	Cbx1	1326.36	1399.35	1501.75	1546.04	1370.78	1381.86	1455.81	1468.6	1593.01	1686.09	1576.96	1609.43
	Cdk5rap3	1434.24	1286.64	1312.49	1271.12	1436.92	1373.44	1554.53	1524.25	1864.94	1791.22	1649.05	1687.33
	Copz2	687.027	677.494	912.569	902.349	1123.29	1111.03	1360.5	1499.15	583.411	528.69	886.125	819.974
	Slc25a39	3476.02	3192.02	2505.66	2641.27	3494.69	3375.21	3332.6	3494.75	3868.31	3447.71	3537.2	3462.2
	Sp2	976.6	968.876	1150.38	1087.84	763.797	753.524	764.785	750.668	1253.84	1150.26	1098.76	1254.46
	Aatf	2175.77	2056.46	1235.14	1174.31	1369.71	1355.38	1173.28	1145.64	1559.39	1537.08	1047.65	1052.07
	Lhx1	1341.12	1327.41	43.6124	45.8195	1066.76	1055.66	343.813	396.065	2605.58	2444.43	104.948	126.088
	Dync1h1	40253	39384.6	37196.5	36575.1	39852.9	39763.4	37388.2	37879.3	39556.3	40038.6	38571.5	39237.5
	Cpsf4l	48.83	58.7561	49.3726	31.7781	44.8038	49.3522	74.8899	60.0098	55.3746	57.1557	63.8813	57.8238
	Pex12	459.911	402.899	384.283	458.934	307.226	371.947	399.413	381.881	398.5	463.369	445.344	473.834
	Ndel1	2511.91	2504.93	2265.38	2256.98	2566.62	2633.72	2462.29	2394.94	2574.92	2567.92	2406.5	2306.53
	Slc25a35	554.164	518.013	319.276	347.342	442.704	480.281	365.372	368.788	1053.11	1015.53	543.904	505.155
	Zbtb4	2130.35	2026.49	1319.07	1375.32	2873.84	2772.15	2159.33	2094.89	1349.76	1413.58	1139.83	1089.82
	Tnfsfm13	39.7454	47.9642	40.3209	35.4732	57.6048	74.6302	54.4654	56.7366	36.5868	35.7223	32.8533	28.9119
	Mpdu1	501.927	521.61	547.212	500.32	473.64	498.337	538.98	569.548	553.746	535.834	501.012	485.881
	Fxr2	4322.02	4088.95	3314.54	3300.48	3773.12	3794.1	3161.26	3159.79	4995.58	4557.14	4098.44	3974.58
	Atp5g3	3175.09	2989.37	2008.64	2053.01	3029.59	3215.12	2614.34	2717.9	2423.63	2497.5	2011.35	1815.03
	Cd68	560.977	485.637	459.165	419.766	225.086	204.631	141.837	150.57	182.934	180.653	67.5317	85.9326
	Acsl1	1102.65	1064.8	1273.81	1333.2	803.267	764.357	834.001	865.233	1161.88	1191.08	1521.29	1533.13
	Abca5	333.861	399.302	585.065	546.139	485.374	436.948	563.944	465.894	329.281	324.563	499.187	474.637
	Smyd4	500.792	512.018	440.239	425.678	445.904	386.392	424.376	358.968	651.641	684.847	513.788	538.083
	Lsp1	420.165	376.519	788.315	738.286	457.638	434.54	950.875	1039.81	272.918	272.51	621.474	607.953
	Zfyve27	824.432	789.011	761.16	736.069	932.345	987.044	868.042	884.872	1016.52	904.284	795.779	766.166
	Avpi1	291.845	305.772	186.793	208.405	301.892	328.613	257.576	234.584	255.119	238.829	239.099	224.067
	Sfrp5	39.7454	25.1812	15.6346	12.5634	24.5354	8.42599	13.6163	12.002	86.0285	80.6303	1.82518	5.62176
	Myh11	43.1521	46.7651	76.5275	81.2927	75.7397	79.445	148.645	141.841	36.5868	51.0318	69.3569	92.3575
	Rad51d	429.25	359.731	489.611	481.844	443.771	453.8	486.784	442.982	366.857	361.305	459.033	440.907
	Fndc8	6.81349	10.7919	13.166	8.8683	7.46729	7.22227	6.80817	9.81979	10.8772	10.2064	29.2029	19.2746
	Unc45b	9.08465	9.59284	17.2804	16.9976	29.8692	36.1114	41.9837	24.0039	27.6873	34.7017	18.2518	20.0777
	Pank3	1406.99	1688.34	2021.81	2154.26	1856.16	1677.97	1737.22	1563.53	1625.64	1774.89	1701.07	1747.56
	Rars	5596.15	5917.58	3545.77	3711.38	4972.15	4993	3540.25	3169.61	4504.13	4968.46	3307.23	3578.65
	Wwc1	566.655	544.393	455.05	446.371	427.769	494.726	396.009	366.606	870.173	896.119	697.219	665.777
	Mrpl58	582.553	621.136	297.881	355.471	451.238	462.225	432.319	459.348	530.015	626.671	359.561	343.73
	Fdxr	272.54	262.604	268.258	260.137	217.618	246.761	264.384	310.96	270.94	277.613	260.088	261.01
	Sult4a1	655.231	593.557	562.024	524.708	574.982	639.171	515.152	568.457	1064.97	1028.8	773.877	750.907
	Mrpl45	1260.5	1167.93	976.754	1017.64	989.95	924.451	993.993	953.611	1260.76	1251.3	1088.72	1075.36
	Irf1	2725.4	2735.16	1965.85	1939.94	2365	2288.26	2612.07	2734.27	3841.62	3767.17	3326.39	3274.27
	Slc22a5	236.201	206.246	297.058	305.217	233.62	239.539	321.119	276.045	345.103	304.15	325.795	358.186
	P4ha2	1643.19	1576.82	2974.7	2877.02	2518.61	2571.13	4425.31	4553.11	2264.43	2312.76	2791.61	2896.01
	Arrb1	257.777	266.201	288.829	310.39	181.349	220.279	289.347	255.315	162.169	198.004	110.423	126.891
	Csf2	114.694	157.083	29.6235	22.9098	117.343	138.427	22.6939	10.9109	45.4863	47.9699	10.9511	3.21243
	Tm4sf5	18.1693	9.59284	45.2582	54.6878	10.6676	8.42599	225.804	234.584	18.7878	11.227	48.3673	36.1399
	Cxcl16	706.332	789.011	880.477	890.525	849.138	808.895	1081.36	1148.92	396.522	437.853	526.565	521.217
	Pelp1	2715.18	2598.46	2285.13	2152.78	2043.9	2177.52	2129.82	2237.82	3495.52	3334.42	2621.87	2586.81
	Med11	265.726	230.228	225.468	220.229	201.617	223.89	270.058	278.227	306.538	286.799	262.826	275.466
	Ccl6	248.692	237.423	280.601	330.344	123.744	179.353	161.127	163.663	53.397	68.3827	83.9583	64.2487
	Ccl4	80.6263	89.9328	118.494	127.851	12.8011	14.4445	15.8857	24.0039	1.97767	5.10318	1.82518	15.2591
	Natd1	1077.67	997.655	924.09	990.293	931.278	995.47	893.005	903.421	956.202	850.191	959.132	985.414
	Map2k3	2082.66	2145.2	974.285	971.078	2336.2	2397.79	1307.17	1313.67	1317.13	1316.62	983.772	952.487
	Ywhah	2482.38	2460.56	1666.32	1633.98	2756.5	2543.44	1913.1	1882.13	1692.88	1682.01	1304.09	1346.81
	Hoxb1	78.3551	79.1409	161.284	153.717	41.6035	56.5745	98.7185	103.653	119.649	142.889	57.4932	41.7616
	Sart3	2220.06	2037.28	1978.19	1917.77	1862.56	1850.11	1851.82	1886.49	2667.87	2490.35	2318.89	2265.57
	E2f2	173.744	153.485	184.324	190.668	179.215	182.964	81.6981	117.837	313.46	266.386	254.613	238.523
	Slfn3	17.0337	11.991	28.8007	14.0415	18.1349	20.4631	13.6163	19.6396	6.92183	7.14446	7.30072	11.2435
	Nars2	415.623	406.496	340.671	330.344	339.228	349.077	280.27	290.229	497.383	458.266	422.529	388.705
	Slc35b4	1688.61	1655.96	1571.69	1584.47	1705.74	1705.66	1720.2	1708.64	1518.85	1506.46	1466.53	1577.31
	Dnah1	176.015	177.467	513.475	526.925	139.745	155.279	225.804	220.4	334.226	365.388	734.635	712.357
	Dalrd3	1209.39	1140.35	1042.58	977.73	1168.1	1155.56	1032.57	979.797	1159.9	1193.12	899.814	828.005
	Fis1	1607.98	1459.31	1385.72	1417.45	1530.79	1498.62	1563.61	1522.07	1424.91	1297.23	1539.54	1335.57
	Plod1	3172.82	2960.59	3553.18	3473.42	2863.17	3035.76	2895.74	2836.83	3420.37	3441.59	3735.23	3630.85
	Rab3d	237.337	231.427	478.091	502.537	283.757	281.669	435.723	454.984	288.739	273.531	482.76	513.186
	Mfsd3	298.658	263.803	297.058	286.742	293.358	370.743	329.062	332.782	331.259	321.501	358.648	346.943
	Slc25a22	1152.62	1054.01	1025.3	1062.72	1335.58	1384.27	1301.5	1565.71	966.09	907.346	965.521	1003.89
	Atp6ap1	4773.99	4663.32	3662.62	3508.89	5439.39	5546.71	4389	4421.09	3180.09	3150.71	2598.14	2512.12
	Dnase1l1	111.287	106.72	92.985	108.637	179.215	180.557	162.261	149.479	108.772	117.373	102.21	98.7824
	Aldh3a1	62.457	57.557	12.3431	12.5634	19.2016	28.8891	14.751	20.7307	16.8102	13.2683	7.30072	12.0466
	Ccl9	339.539	419.687	498.663	490.712	48.004	50.5559	89.6409	79.6494	19.7767	29.5985	51.1051	48.9896
	Scrn1	198.727	188.259	253.446	235.01	217.618	202.224	299.56	303.322	129.537	138.807	198.032	231.295
	BC005537	5937.96	6369.64	6260.44	6157.55	6169.05	6102.82	5353.49	5125.93	7009.84	6458.59	6563.35	6577.46
	Isyna1	6831.66	6055.48	2509.77	2627.97	4837.74	4959.29	3404.09	3525.3	10866.3	9997.14	5485.58	5127.05
	Hars2	675.671	648.716	650.072	690.249	694.458	715.005	642.238	709.207	616.043	662.393	706.345	735.647
	Tmem160	582.553	532.402	320.922	296.349	678.457	586.208	579.829	532.451	615.054	475.617	353.172	281.891
	Rab5c	6722.64	6198.17	5160.25	5238.21	6699.23	6483.19	5946.94	5867.87	5321.9	5233.83	4608.58	4747.17
	Styxl1	26.1184	17.9866	32.0922	31.7781	23.4686	25.278	27.2327	30.5505	24.7208	26.5366	43.8043	40.9585
	Mdh2	11533	10644.5	7319.48	7266.09	9425.86	9413.03	7274.53	7206.63	10828.7	10382.9	7882.04	7646.4
	H13	4842.12	4610.56	3560.58	3529.58	5546.06	5263.83	4603.46	4607.66	3066.37	3053.75	3023.41	3006.84
	Rnf145	2826.46	2790.32	2486.73	2487.56	3169.33	3177.8	2550.8	2463.68	2706.44	2608.75	2489.55	2487.23
	Scn1b	1728.36	1585.22	1229.38	1252.65	1759.08	1901.87	1549.99	1602.81	964.112	891.016	748.324	740.466
	Atp6v1e1	1983.86	1882.59	1357.75	1455.14	2107.91	2104.09	1573.82	1550.44	1537.64	1566.68	1325.99	1247.23
	Chtf18	1154.89	1019.24	1244.19	1285.16	761.664	772.783	1131.29	1055.08	1465.45	1433.99	1812.4	1598.19
	Lhx9	10.2202	10.7919	11.5203	16.2585	34.1362	24.0742	32.9062	27.2772	18.7878	19.3921	22.8148	16.8653
	Rps6kl1	36.3386	49.1633	39.498	39.9073	52.271	45.7411	41.9837	41.4613	42.5198	56.135	48.3673	52.2021
	Ppp1r12c	1816.93	1832.23	1530.55	1455.88	2049.24	2047.51	1622.61	1850.48	1902.51	1753.45	1654.53	1640.75
	Ahr	227.116	250.613	417.198	371.729	251.754	208.242	377.854	306.596	216.554	191.88	362.298	417.616
	Map1s	2960.46	2556.49	2282.66	2347.88	2610.35	2504.93	2543.99	2610.97	2732.15	2584.25	2640.12	2647.85
	Dpep1	60.1858	59.9552	184.324	181.061	196.283	209.446	423.241	434.253	103.827	93.8986	248.225	236.917
	Tmem129	856.229	801.002	846.739	746.415	801.134	825.747	930.45	938.336	805.899	728.735	786.653	735.647
	Nop9	1868.03	1745.9	1513.27	1470.66	1484.92	1455.29	1444.47	1421.69	1957.89	1892.26	1797.8	1753.99
	Atp6v0a1	2685.65	2527.71	1225.26	1300.68	2882.37	2752.89	1332.13	1470.79	1770.01	1762.64	963.695	974.974
	Psmc3ip	468.995	376.519	394.158	370.251	426.702	363.521	318.849	288.047	588.356	506.236	423.442	460.984
	Grb7	300.929	255.409	346.431	327.388	193.083	243.15	279.135	257.497	463.763	431.729	638.813	592.694
	Noxo1	87.4398	52.7606	79.819	76.8586	46.9373	51.7596	71.4858	84.0138	60.3188	58.1763	76.6576	81.9171
	Aoc3	7.94907	9.59284	41.9667	31.7781	7.46729	8.42599	56.7348	56.7366	17.799	16.3302	39.2414	32.1243
	Zfp687	2488.06	2385.02	2632.38	2548.9	2092.98	2049.92	2141.17	2170.17	3223.6	3104.78	3580.09	3504.77
	Gdpd2	10.2202	7.19463	9.87451	11.0854	21.3351	18.0557	35.1756	22.9128	7.91066	5.10318	18.2518	9.6373
	D8Ertd738e	1375.19	1273.45	944.662	1015.42	1247.04	1300.01	1056.4	1100.91	1099.58	1052.28	953.657	909.922
	Sec14l4	9.08465	8.39373	11.5203	6.65122	3.20027	8.42599	11.347	17.4574	18.7878	25.5159	28.2903	27.3057
	Calm3	11029.9	10279.9	6797.78	7005.95	12757.3	12411.5	8793.89	8973.11	9277.23	8927.51	6867.24	6908.34
	Cops3	1818.07	1793.86	1895.08	1897.82	1547.86	1596.12	1604.46	1746.83	2011.29	1994.32	2131.81	2173.21
	Fkbp8	3846.22	3554.15	2869.37	2806.82	4063.27	4022.81	3769.46	3927.92	3277.98	3048.64	2640.12	2552.28
	Ddx39b	4937.51	4606.96	3034.77	3001.18	4305.43	4178.09	3749.03	3872.27	4743.43	4445.89	3058.09	2983.55
	Gipc1	1948.66	1731.51	1268.87	1248.21	2054.57	2024.64	1361.63	1380.23	1274.61	1149.24	1290.4	1227.95
	Tlcd1	5164.63	5168.14	4335.73	4349.9	5146.03	5230.13	4654.52	4834.61	4940.21	4996.02	5434.48	5181.66
	Plscr3	2045.18	1850.22	1703.35	1696.06	2430.07	2273.81	2444.13	2513.87	1339.87	1328.87	1458.32	1490.57
	Ptger1	1153.75	1079.19	1157.79	1115.19	1289.71	1255.47	1210.72	1246.02	875.117	955.316	853.272	787.046
	Arhgef25	1923.68	1853.82	2046.49	1820.96	2637.02	2699.93	2810.64	2827.01	1861.97	1738.14	1777.73	1668.86
	Xab2	2727.67	2586.47	2199.55	2171.25	1834.82	1835.66	2123.02	2229.09	2762.8	2808.79	2599.97	2773.94
	Cdc37	7333.59	6866.07	4852.5	5005.41	6992.59	7099.49	6137.57	5991.16	6848.66	6866.85	5410.75	5339.87
	Rab4a	515.554	424.483	243.571	235.01	579.249	527.226	425.511	393.883	339.17	324.563	237.273	199.171
	Trip10	1826.02	1733.91	1538.78	1464.75	1849.75	1923.53	1595.38	1633.36	1860.98	1843.27	2434.79	2397.28
	Cops6	3288.64	3217.2	2458.75	2437.3	3133.06	2988.82	2686.96	2580.42	3046.59	2985.36	2541.56	2638.21
	Ubb	13935.9	12932.3	11072.6	11324.1	12336	12230.9	12266.1	12527.9	11805.7	11761.8	11711.3	11588.9
	Ap4m1	1786.27	1616.39	1607.08	1616.25	1538.26	1572.05	1527.3	1498.06	2075.56	1939.21	2028.69	2010.18
	Gyg	420.165	432.877	770.212	795.93	624.052	665.653	1227.74	1198.01	265.007	313.336	633.338	603.938
	Rcn3	4491.23	4164.49	6205.31	6062.96	6098.64	6289.4	9937.66	10081.7	3447.07	3451.79	5231.88	5186.48
	Slc6a8	4426.5	4338.36	2497.43	2443.22	7201.67	7268.01	4391.27	4533.47	3102.96	2929.23	2007.7	2019.01
	Arid3a	1401.31	1386.16	1094.42	1049.42	1301.44	1262.69	1082.5	1011.44	1844.17	1827.96	1523.11	1530.72
	Pdk4	113.558	139.096	389.22	430.112	322.16	298.521	848.752	770.308	123.604	90.8367	274.69	288.316
	Ubxn6	2911.63	2605.65	2675.17	2524.51	2424.74	2379.74	2310.24	2484.41	3091.09	3180.3	2960.44	2973.11
	Mydgf	1018.62	1007.25	736.474	786.322	1027.29	1131.49	958.818	1059.45	741.625	675.662	613.261	649.715
	Cyb561	592.774	532.402	339.848	341.429	416.035	441.762	192.898	238.948	913.682	819.571	663.453	601.528
	Sema6a	241.879	269.799	509.36	498.842	328.561	426.114	870.311	844.502	201.722	213.313	400.627	477.85
	Ccdc12	513.283	498.827	543.098	482.583	442.704	447.781	500.401	528.086	463.763	469.493	586.796	526.839
	Fmc1	82.8975	56.3579	71.5902	76.8586	67.2056	72.2227	64.6776	55.6455	76.1401	64.3001	82.1331	70.6736
	Akt3	1380.87	1455.71	1465.54	1529.78	1431.59	1476.95	1388.87	1423.87	1597.95	1796.32	1722.97	1716.24
	Mrpl24	1491.02	1468.9	1371.73	1472.14	1371.85	1440.84	1545.46	1523.16	1742.32	1628.94	1620.76	1586.14
	Gle1	2535.75	2317.87	2360.01	2404.05	1753.75	1756.22	1918.77	1999.96	2940.79	3032.31	2804.39	2864.69
	L3hypdh	310.014	336.948	327.505	283.046	374.431	376.762	433.454	420.069	172.057	182.694	240.011	220.052
	Lyst	818.754	1024.04	1814.44	1763.31	1179.83	1102.6	1076.83	1100.91	1362.61	1417.66	2129.99	2201.32
	Slc35e1	1822.61	1898.18	1618.6	1526.09	1916.96	1946.4	1885.86	1850.48	1534.67	1461.55	1370.71	1372.51
	Calr3	80.6263	82.7382	89.6935	76.1195	110.943	98.7044	48.7919	76.3761	74.1625	89.816	95.822	118.86
	Tmc4	94.2533	75.5436	120.14	132.285	117.343	138.427	110.065	123.293	89.9838	92.878	86.6961	85.1295
	Syne4	120.372	135.499	102.037	105.681	115.21	89.0747	86.2369	64.3742	276.873	249.035	140.539	122.073
	Polr2i	641.604	556.384	506.069	497.364	516.31	536.856	400.547	470.259	727.781	699.136	589.533	617.59
	Krt10	82.8975	80.34	120.14	106.42	124.81	101.112	100.988	96.0157	72.1848	96.9605	99.4723	102.798
	Rmnd1	419.03	452.062	484.674	491.451	429.903	452.596	498.131	434.253	487.495	508.277	535.691	497.927
	Esr1	38.6098	27.5794	22.2176	25.1268	30.9359	54.1671	66.947	62.192	30.6538	24.4953	38.3288	24.0933
	Fbxo5	272.54	336.948	330.796	349.559	229.353	245.557	212.188	168.028	493.428	506.236	403.365	434.482
	Mtrf1l	173.744	215.839	227.114	254.224	202.684	220.279	194.033	214.944	265.996	316.397	346.784	368.627
	Rgs17	158.981	187.06	116.025	103.463	237.887	245.557	127.086	130.931	99.8721	130.642	102.21	106.01
	Hdac2	3243.22	3646.48	3933.35	4145.93	3097.86	3101.97	3119.28	2965.58	3875.24	3878.42	5451.81	5643.44
	Frk	137.405	160.68	278.132	294.871	282.69	311.761	389.201	338.237	89.9838	107.167	196.207	203.99
	Rwdd1	730.179	724.259	695.33	693.944	707.259	689.727	599.119	600.098	664.496	712.405	625.124	652.927
	Hey2	14.7626	19.1857	67.4758	59.861	8.53405	15.6483	51.0613	21.8218	20.7655	19.3921	50.1925	44.9741
	Stxbp5	1121.95	1223.09	1346.22	1313.99	1501.99	1486.58	1009.88	998.345	1343.82	1393.17	1316.87	1404.64
	Hint3	80.6263	65.9507	108.62	108.637	69.3391	89.0747	157.723	148.388	89.9838	90.8367	114.074	121.269
	Trmt11	299.794	326.156	353.837	368.034	296.558	293.706	307.502	291.32	443.986	493.988	464.508	454.559
	Katna1	1153.75	1190.71	1171.78	1163.96	959.014	935.284	959.952	878.326	1103.54	1214.56	1221.05	1158.89
	Pcmt1	934.584	967.677	844.271	799.625	975.015	942.507	886.197	903.421	772.279	776.705	862.398	777.409
	Lrp11	848.28	773.422	445.999	484.8	907.809	991.859	554.866	565.183	615.054	635.857	375.987	398.342
	1700021F05Rik	499.656	460.456	343.962	390.205	494.975	467.04	605.927	597.916	414.321	454.183	466.334	438.497
	Sec63	3223.92	3588.92	3143.39	3109.82	3958.73	3952.99	3837.54	3414.01	2894.31	3208.88	2527.88	2646.24
	Snx3	3951.82	3699.24	2491.67	2487.56	3786.98	3646.04	2809.51	2830.28	3413.45	3426.28	2331.67	2439.04
	Aig1	613.214	635.525	418.021	393.161	750.996	666.857	618.409	541.18	531.992	569.515	470.897	467.409
	Adat2	168.066	142.693	152.232	185.495	161.08	173.335	148.645	178.938	144.37	161.261	209.896	182.306
	Pex3	431.521	436.474	572.722	600.827	439.503	455.003	406.221	434.253	401.466	447.039	537.516	484.274
	Fuca2	581.418	541.995	501.954	572.005	667.789	653.616	669.47	702.661	305.549	392.945	362.298	422.435
	Cep57l1	147.626	135.499	169.512	164.063	114.143	136.019	119.143	150.57	161.18	170.446	155.14	183.109
	Ltv1	1300.24	1422.14	1319.07	1306.6	983.549	1050.84	1030.3	978.706	1423.92	1458.49	1340.6	1370.1
	Plagl1	319.098	390.908	1262.29	1282.95	492.841	600.652	963.356	992.89	1561.37	1674.87	965.521	1027.18
	Cd164	7481.21	8373.35	6610.98	6578.8	8494.58	8306.82	8183.42	8058.77	7123.55	7471.06	5363.29	5552.69
	Utrn	3044.49	3425.84	4461.63	4471.1	4334.23	4345.4	4830.4	5008.09	3664.62	3778.4	4150.46	4244.43
	Smpd2	910.737	838.174	617.157	603.044	808.601	804.08	742.091	753.942	1004.65	941.027	709.083	677.021
	Mical1	900.516	889.735	459.165	426.417	955.813	889.543	729.609	908.876	946.313	907.346	488.236	476.243
	Zbtb24	573.469	497.628	585.888	586.786	539.779	534.448	575.291	555.364	636.808	607.279	605.047	606.347
	Wasf1	1614.8	1552.84	1469.66	1571.91	1059.29	1163.99	1082.5	1107.45	2019.2	1886.14	1922.83	2077.64
	Rab32	933.448	952.089	685.456	672.512	1162.76	1133.9	1041.65	1138	496.394	508.277	543.904	579.844
	Slc22a16	13.627	7.19463	9.87451	8.12927	4.26702	6.01856	15.8857	10.9109	9.88833	6.12382	26.4651	15.2591
	Gtf3c6	691.569	669.1	536.515	552.79	609.118	633.153	476.572	495.354	489.472	525.628	427.092	472.228
	Slc16a10	158.981	142.693	296.235	297.088	145.079	126.39	131.625	117.837	158.213	158.199	239.099	262.617
	Rev3l	872.127	832.178	2219.3	2101.79	1222.5	1297.6	1518.22	1481.7	1744.3	1757.54	2147.33	2362.75
	Traf3ip2	631.383	671.498	645.135	631.866	793.667	846.21	717.128	842.32	419.265	458.266	425.267	473.031
	Fyn	2340.43	2321.47	1461.43	1420.41	1995.9	2122.14	1812.11	1947.59	3449.05	3198.68	1805.1	1790.93
	Tube1	229.388	243.418	440.239	412.376	185.616	169.723	208.784	223.673	394.544	372.532	496.449	550.932
	Lama4	3766.72	3976.23	4692.04	4654.38	4994.55	5154.3	7432.26	7332.11	2852.78	2914.94	4091.14	3998.68
	Prep	3816.69	3958.24	3188.64	3163.03	3708.04	3366.78	2959.29	3015.77	3102.96	3172.14	3217.79	3245.36
	Tnfaip3	674.536	751.838	1635.88	1616.25	869.406	863.062	1417.23	1408.59	441.02	397.028	675.317	735.647
	Perp	1174.19	1303.43	1084.55	1133.66	1254.51	1143.53	965.626	1024.53	424.209	430.709	486.411	455.363
	Arfgef3	170.337	172.671	586.71	563.137	126.944	113.149	161.127	173.483	305.549	289.861	607.785	606.347
	Hebp2	375.878	387.311	255.092	271.961	409.634	465.837	305.233	381.881	199.744	199.024	183.431	131.71
	Reps1	1286.61	1232.68	1385.72	1316.2	1071.02	1027.97	931.585	923.06	1142.1	1117.6	1360.67	1471.29
	Fam184a	130.592	161.879	227.937	242.4	165.347	164.909	137.298	121.111	268.963	325.583	271.039	347.746
	Asf1a	380.42	462.854	339.025	375.425	385.099	357.503	371.045	345.875	543.858	524.607	449.907	487.487
	Gopc	1111.73	1249.47	1282.04	1277.77	1370.78	1464.92	1274.26	1324.58	1146.06	1163.53	1001.11	1147.64
	Qrsl1	348.624	351.338	367.003	342.168	237.887	286.484	267.788	289.138	397.511	410.296	416.141	431.269
	Rtn4ip1	403.132	411.293	348.076	396.856	348.829	351.484	319.984	350.239	453.874	480.72	400.627	426.451
	Nmbr	17.0337	13.1901	49.3726	35.4732	13.8678	12.0371	26.098	16.3663	54.3858	47.9699	49.2799	77.0984
	Crybg1	589.367	522.81	399.095	408.681	329.628	390.003	307.502	318.598	619.009	650.146	511.051	520.414
	Vta1	907.33	912.518	734.828	698.378	848.071	885.932	713.723	701.569	746.569	754.251	644.289	603.135
	Smpdl3a	340.675	372.921	585.888	538.01	449.104	445.374	931.585	824.862	246.219	232.705	487.323	517.202
	Reep3	1744.25	2096.03	1561	1506.13	2554.88	2456.78	2009.55	2081.8	1591.03	1701.4	1174.5	1278.55
	Serinc1	5111.25	5746.11	5904.96	5980.19	6684.29	6676.99	6934.12	6497.43	3470.8	3689.6	4051.9	4350.44
	Hsf2	705.196	786.613	989.92	951.864	704.059	707.783	802.23	690.659	970.045	1073.71	1305	1313.08
	Rspo3	249.828	233.825	373.586	340.69	193.083	263.613	486.784	435.344	96.9056	109.208	199.857	234.508
	Echdc1	948.211	1095.98	1258.18	1262.25	1043.29	1032.79	1096.12	1001.62	1080.79	1146.18	1207.36	1234.38
	Ptprk	546.215	580.367	1005.55	1025.03	475.773	541.671	929.316	938.336	262.041	292.923	512.876	640.078
	Dcbld1	244.15	219.436	162.107	158.89	259.222	208.242	157.723	153.843	233.365	261.283	150.577	144.56
	Lrriq1	13.627	4.79642	32.0922	22.9098	6.40054	6.01856	15.8857	18.5485	14.8325	16.3302	32.8533	28.9119
	Ccdc59	691.569	823.785	684.633	757.5	709.393	671.671	700.107	684.112	642.741	663.414	616.911	657.746
	Lama2	451.962	496.429	548.035	546.878	653.921	653.616	900.948	900.147	266.985	293.943	481.848	530.052
	Lin7a	43.1521	37.1722	10.6974	9.60732	59.7383	63.7967	40.849	14.1841	17.799	34.7017	10.9511	19.2746
	Ppp1r12a	2426.74	2783.12	3934.17	3916.83	2740.5	2770.95	2857.16	2732.08	2825.1	3059.87	3333.69	3407.59
	Sim1	3.40675	9.59284	23.8634	27.3439	5.33378	9.6297	18.1551	17.4574	7.91066	10.2064	3.65036	11.2435
	P4ha1	3126.26	3015.75	4652.54	4512.48	3349.61	3293.36	5124.28	5111.75	3112.85	3117.03	3729.76	3891.06
	44084	375.878	372.921	471.508	468.542	355.23	334.632	300.694	262.952	320.382	319.459	441.694	414.404
	Lims1	1259.36	1576.82	1743.67	1701.23	1428.39	1587.7	1720.2	1673.73	1052.12	1162.51	1165.38	1279.35
	Zwint	4460.57	4440.28	2999.38	2924.32	4626.52	4746.24	3601.52	3556.95	4228.25	4058.05	2898.39	2934.56
	Ube2d1	632.519	606.747	569.43	557.225	746.729	798.061	700.107	684.112	442.997	453.163	431.655	504.352
	Dcn	18988.1	23562.4	27199.3	27914.4	38258.1	38520	44109	43182	17700.1	19492.1	22219.7	23368.9
	Cdk1	785.823	803.4	592.471	595.654	542.979	576.578	509.478	435.344	1056.07	1009.41	781.177	717.176
	Atp2b1	3494.19	4151.3	3890.56	3844.41	4367.3	4297.25	3830.73	3585.31	4616.86	4940.9	3661.31	3866.16
	Rhobtb1	174.88	195.454	147.295	131.546	232.553	217.872	255.306	264.043	185.901	181.673	115.899	105.207
	Cabcoco1	12.4914	8.39373	11.5203	19.2146	10.6676	7.22227	15.8857	18.5485	4.94417	10.2064	35.591	50.5958
	Arid5b	1504.65	1683.54	1718.99	1682.02	2245.52	2191.96	2227.41	2312.02	999.71	1073.71	1095.11	1128.37
	Actr6	349.759	399.302	444.353	437.503	306.159	328.613	298.425	312.051	466.729	482.761	491.886	509.974
	Uhrf1bp1l	2133.76	2556.49	1892.61	1701.23	2571.95	2495.3	1800.76	1722.83	2090.39	2328.07	1615.28	1714.64
	Poc1b	361.115	359.731	275.663	266.788	349.896	326.206	200.841	212.762	440.031	459.287	250.962	273.86
	Dusp6	6187.79	6381.63	369.471	336.256	6113.58	5563.56	1071.15	1144.55	4539.73	4429.56	242.749	203.186
	Tmpo	2416.52	2413.8	2126.31	1994.63	1919.09	1950.01	1750.84	1695.55	3583.53	3502.83	2742.33	2794.01
	Kitl	412.216	501.226	901.872	882.395	1522.26	1573.25	1447.87	1296.21	752.502	854.273	634.25	648.912
	Psen1	1979.32	1964.13	1800.45	1727.84	2206.05	2152.24	1950.54	1999.96	1250.87	1234.97	1339.68	1320.31
	Sgk1	1476.26	1504.88	446.822	510.666	1088.09	1009.91	1374.12	1306.03	961.146	926.738	495.537	413.601
	Cep290	495.114	491.633	808.887	699.856	680.59	706.579	543.519	465.894	724.815	785.89	802.167	894.663
	Ikbip	1259.36	1458.11	1854.76	1810.61	1912.69	2022.24	2292.08	2121.07	917.637	1080.85	1279.45	1280.16
	Hbs1l	1693.15	1736.3	1657.27	1684.98	1579.87	1580.47	1488.72	1585.35	1693.87	1607.5	1670.04	1751.58
	Epb41l2	4749	5017.05	7169.72	7320.04	4274.49	4357.44	6321.39	6028.26	4809.68	4940.9	6541.45	6830.44
	Apaf1	1453.54	1424.54	1723.92	1772.92	1472.12	1442.05	1421.77	1554.8	1116.39	1157.4	1415.43	1399.82
	Med23	2560.74	2502.53	2871.01	2903.63	1955.36	1954.83	2104.86	2129.8	2939.8	2977.2	3397.57	3455.78
	Ahi1	668.858	810.595	963.588	965.166	678.457	693.338	560.54	498.627	650.652	651.166	950.919	982.202
	Arg1	76.084	94.7293	272.372	311.129	105.609	146.853	249.633	256.406	72.1848	86.7541	103.123	123.679
	Nedd1	409.945	509.619	608.105	631.127	508.843	513.985	603.658	538.997	716.904	716.487	771.139	775.803
	Enpp3	12.4914	20.3848	29.6235	34.7342	17.0681	28.8891	41.9837	33.8237	15.8213	28.5778	37.4162	29.715
	Pde7b	244.15	270.998	237.811	260.876	528.044	535.652	334.735	328.417	241.275	274.551	158.791	183.109
	Mtfr2	273.675	290.183	364.534	363.6	244.287	221.483	231.478	236.766	434.098	423.564	449.907	483.471
	Map7	228.252	195.454	272.372	236.488	224.019	219.076	192.898	154.934	484.528	452.142	363.211	365.414
	Ccn2	2078.11	2025.29	4828.64	4418.63	1640.67	1585.29	5893.61	5882.05	762.39	856.314	3101.89	3155.41
	Stx7	1230.97	1343	1370.09	1394.54	1353.71	1291.58	1633.96	1552.62	1126.28	1197.21	1126.14	1081.79
	Moxd1	161.253	165.476	162.929	180.322	174.948	172.131	215.592	242.221	63.2853	86.7541	104.035	124.482
	Pex7	346.352	357.333	400.741	397.595	329.628	340.651	322.254	367.697	492.439	473.576	393.326	387.098
	Ifngr1	677.942	751.838	2565.73	2595.45	724.327	781.209	2099.19	2345.84	558.691	625.65	1002.02	1020.75
	Vnn3	21.5761	29.9776	37.0294	28.822	14.9346	10.8334	12.4816	22.9128	0.988833	2.04127	10.9511	17.6684
	Cfap54	34.0675	41.9687	18.1033	25.8659	96.008	67.4079	24.9633	52.3722	49.4417	41.8461	31.9407	45.7772
	Cdk17	1925.95	1930.56	1064.8	1081.93	2008.7	1854.92	1241.36	1170.74	1535.66	1568.72	1053.13	1051.27
	Hal	62.457	71.9463	35.3837	43.6025	23.4686	37.3151	24.9633	14.1841	18.7878	11.227	14.6014	20.0777
	Snrpf	1573.92	1486.89	1292.74	1313.99	1191.57	1250.66	1182.35	1214.38	2183.34	1874.91	1874.46	1739.53
	Ntn4	84.0331	76.7427	517.589	508.449	85.3405	58.9819	515.152	526.995	46.4752	47.9699	209.896	252.176
	Usp44	296.387	290.183	129.192	116.027	306.159	338.243	181.551	199.669	620.987	604.217	168.829	176.684
	Fgd6	1403.58	1537.25	1463.07	1477.31	1113.69	1094.17	937.258	1001.62	2716.32	2756.74	2182	2145.1
	Ndufa12	1098.11	997.655	892.82	971.817	1114.76	1176.03	916.834	960.157	755.468	735.879	719.121	749.3
	Tmcc3	1078.8	1124.76	1055.75	1070.85	964.347	941.303	805.634	798.676	726.792	712.405	843.233	917.15
	Cep83	610.943	781.816	896.112	957.776	757.397	659.634	566.213	602.28	1264.72	1318.66	1138.91	1219.92
	Socs2	86.3042	98.3266	55.9556	35.4732	57.6048	37.3151	52.196	40.3702	57.3523	63.2795	47.4547	48.9896
	Nudt4	3288.64	3555.34	3229.79	3139.38	3827.52	3796.51	3320.12	3346.37	3223.6	3051.7	2719.52	2643.03
	Nuak1	833.517	797.404	2317.22	2290.24	1232.1	1333.71	3338.27	3387.83	752.502	701.178	1941.99	1960.39
	Tcp11l2	198.727	181.065	404.032	399.812	349.896	353.891	541.25	514.993	227.432	199.024	433.48	436.891
	Cry1	521.232	599.552	735.651	736.808	412.835	394.818	453.878	494.263	638.786	626.671	1122.49	1011.92
	Btbd11	442.877	389.709	210.656	202.493	434.17	455.003	187.225	180.029	140.414	157.178	196.207	188.731
	Timp3	1916.86	1966.53	4729.07	4670.64	1490.26	1605.75	7435.66	6797.48	973.012	1025.74	4911.56	4804.2
	Hsp90b1	13364.7	15783.8	15198.5	15575.7	17712.4	17701.8	18066.6	17051.5	15903.4	16751.7	13450.7	14296.9
	Igf1	60.1858	59.9552	463.279	464.108	81.0735	79.445	617.274	532.451	52.4082	43.8874	312.106	339.715
	Washc3	479.216	453.261	529.932	521.012	433.103	429.725	529.903	543.362	409.377	434.791	504.662	540.492
	Dram1	576.876	570.774	476.445	491.451	907.809	959.359	895.275	804.132	475.629	504.195	517.439	521.217
	Sycp3	206.676	248.215	829.459	824.013	145.079	170.927	335.87	290.229	253.141	281.696	1224.7	1183.78
	Sirt1	587.096	612.742	980.045	975.513	669.923	654.819	569.617	544.453	1139.14	1188.02	1164.47	1232.77
	Herc4	1431.97	1653.57	1231.85	1203.87	1410.25	1532.33	1374.12	1345.31	1991.51	1974.93	1435.5	1412.67
	Mypn	211.218	175.069	65.0072	60.6	119.477	108.334	285.943	322.962	270.94	237.808	93.0842	130.104
	Hnrnph3	861.907	928.107	965.233	972.556	901.409	846.21	855.56	807.405	1283.51	1294.17	1166.29	1207.88
	Rufy2	487.165	569.575	541.452	493.668	666.723	669.264	579.829	588.096	505.294	534.814	445.344	469.015
	Pbld2	64.7282	65.9507	87.2248	78.3366	64.0054	61.3893	90.7756	94.9246	63.2853	73.4859	67.5317	72.2798
	Ccar1	1807.85	2289.09	2403.62	2559.24	2657.29	2767.33	2100.32	2195.27	2350.46	2654.68	2056.07	2289.66
	Ddx21	6489.85	6884.06	4768.57	4708.33	5340.18	5202.44	4786.15	4521.47	7036.54	7537.4	5304.89	5608.91
	Ddx50	1764.69	2100.83	2602.76	2667.88	2165.51	2259.37	2663.13	2547.69	2381.11	2589.36	2831.77	2828.55
	Srgn	63.5926	86.3355	85.5791	79.8147	23.4686	12.0371	23.8286	27.2772	16.8102	18.3715	34.6784	23.2901
	Vps26a	1888.47	2094.84	1989.71	2188.99	2257.26	2189.55	1888.13	1745.74	2239.71	2291.33	2629.17	2664.71
	Supv3l1	894.838	876.545	699.444	724.983	689.124	698.153	692.164	626.284	861.274	889.995	728.247	764.559
	Fam241b	330.454	305.772	103.682	113.81	236.82	250.372	299.56	309.869	364.879	337.831	182.518	150.181
	Aifm2	885.754	919.713	1228.55	1126.27	902.476	836.58	1275.4	1254.75	954.224	918.573	1196.41	1119.53
	H2afy2	1394.49	1337	451.759	399.073	975.015	893.154	952.009	1021.26	1857.03	1808.57	584.058	524.43
	Tysnd1	807.399	677.494	613.043	595.654	837.403	786.024	790.883	829.227	637.797	547.061	598.659	542.098
	Sar1a	4828.49	4792.82	4127.55	4265.65	5506.59	5534.67	5280.87	5443.44	3718.01	3730.43	3671.35	3601.94
	Ppa1	2203.03	2081.65	1495.17	1553.43	1674.81	1716.49	1673.68	1601.72	2504.71	2438.3	1914.61	1980.47
	Npffr1	101.067	93.5301	97.0994	80.5537	68.2724	52.9633	82.8328	75.2851	79.1066	73.4859	181.605	203.186
	Eif4ebp2	5934.55	5487.1	4739.77	4794.05	5165.23	5147.07	5010.82	5059.37	6280.08	5893.16	4959.93	4819.45
	Pald1	4091.5	3648.87	1072.21	1027.98	2499.41	2388.17	2111.67	2219.27	4958.01	4398.95	1425.47	1341.99
	Sgpl1	7946.8	8199.48	8513.47	8311.07	8315.36	8081.72	9320.39	9453.18	6279.09	6183.02	7057.97	7302.67
	Pcbd1	38.6098	40.7696	25.5092	34.7342	42.6702	48.1485	39.7143	44.7346	55.3746	52.0525	29.2029	21.6839
	Unc5b	5828.94	5410.36	3645.34	3594.62	6221.32	5807.91	4042.92	4100.31	3326.43	3449.75	2986	2854.25
	Slc29a3	992.498	1062.41	1063.16	1121.84	1283.31	1206.12	1485.32	1438.05	718.882	700.157	939.968	951.684
	Vsir	252.099	262.604	1264.76	1328.77	430.969	464.633	1446.74	1471.88	267.974	218.416	727.335	757.331
	Slc16a7	15.8981	29.9776	40.3209	35.4732	76.8064	66.2042	44.2531	29.4594	27.6873	31.6397	19.1644	20.0777
	Lrig3	1229.84	1188.31	919.975	904.566	1005.95	982.229	1292.42	1246.02	961.146	1006.35	783.003	811.943
	Anapc16	853.958	750.639	682.164	637.039	915.277	836.58	814.711	760.488	646.697	605.238	647.027	538.083
	Ddit4	1436.51	1268.65	832.75	858.747	1305.71	1279.55	986.05	1013.62	1657.28	1366.63	608.698	569.404
	Dnajb12	2002.03	1851.42	1492.7	1515.74	1923.36	1860.94	1639.63	1675.91	1452.6	1454.41	1258.46	1273.73
	Micu1	1065.18	1110.37	970.171	992.51	1285.44	1372.23	1362.77	1308.21	765.357	775.684	822.244	781.425
	Cand1	5618.86	5678.96	4900.23	4703.89	5163.1	5232.54	4598.92	4678.58	5383.21	5330.79	4673.38	4688.55
	Tbk1	902.788	979.668	1180.83	1243.78	1111.56	1121.86	1085.9	1127.09	1024.43	1104.33	1122.49	1155.67
	Pno1	1065.18	1094.78	642.666	688.032	919.544	943.71	594.58	647.015	721.848	897.14	605.047	675.414
	Plek	356.573	460.456	586.71	586.786	261.355	239.539	215.592	192.031	117.671	131.662	105.86	96.373
	Srgap1	884.618	894.532	894.466	811.449	769.131	849.821	1126.75	1134.73	562.646	514.401	502.837	465
	Egfr	1379.73	1518.07	4238.63	4169.58	2425.8	2420.67	5655.32	5599.46	1178.69	1244.16	2718.61	2761.09
	Avpr1a	59.0503	82.7382	265.789	233.532	236.82	217.872	584.368	597.916	110.749	136.765	299.33	303.575
	Usp15	1489.88	1694.33	1696.77	1659.85	1631.07	1747.79	1612.4	1585.35	1886.69	2095.37	1517.64	1605.41
	Vps54	676.807	826.183	938.078	1004.33	831.003	752.32	722.801	775.763	935.436	950.213	842.321	1009.51
	Tbc1d15	1405.85	1584.02	1565.11	1612.55	1544.66	1604.55	1623.75	1495.88	1801.65	1906.55	1770.43	1869.64
	Pcsk4	59.0503	53.9597	69.1216	75.3805	38.4032	57.7782	64.6776	63.2831	69.2183	80.6303	137.801	123.679
	Rab21	2260.94	2561.29	1961.74	2027.14	2967.72	2967.15	2523.56	2537.87	1452.6	1572.8	1384.4	1468.08
[truncated: 12,946 more rows]

## Sheet: Figure 4d
	1437	1114	731	706	408
	WT NRRA FC>2	STRA8KO NRRA FC>2	Only in WT	Both WT and STRA8 KO	Only in STRA8 KO
	Stra8	Sprr3	Fam135b	Stra8	Ambp
	Cyp26a1	Ogn	Flg	Cyp26a1	Kndc1
	Sprr3	Prl3a1	Grm5	Sprr3	Hsd17b6
	Fam135b	Stra8	Mal	Sprr2b	Galnt15
	Sprr2b	Fam107a	Tnfsf8	Ogn	Krt73
	Ogn	Ambp	Hhip	Dio3	Nkx1-1
	Dio3	2610528A11Rik	Pak7	Rarb	Pdcd1lg2
	Rarb	Ccl20	Plk5	Prlr	Sowahb
	Prlr	Csn3	Mal2	Foxn4	Gdap1l1
	Foxn4	Ptf1a	Atp12a	Ptf1a	Ramp1
	Ptf1a	1700031F05Rik	Nrxn3	1700031F05Rik	Oprd1
	Flg	Rarb	5330417C22Rik	Fhl5	Mymk
	1700031F05Rik	Kndc1	Rbm11	Rassf9	Sox8
	Fhl5	Gfra3	Paqr5	Kit	Dtx1
	Rassf9	Rgs4	Ppp4r4	Ffar2	Lefty2
	Kit	Kit	Hmx3	Grpr	Mobp
	Ffar2	Hsd17b6	Fam83b	Ccl20	Nanog
	Grpr	Kcnc4	Lhx8	Cacng6	Sgcg
	Ccl20	Dipk1c	Ttc6	Adamts15	Apod
	Cacng6	Galnt15	Zfp804a	Cd19	Fcrls
	Grm5	Fmo3	Fer1l4	Scel	Wnt2
	Adamts15	Gna14	Krt12	Dipk1c	Myh14
	Cd19	Cyp26a1	Galnt14	2610528A11Rik	Prodh2
	Scel	Ptn	Duox2	Sfrp4	Slc10a4
	Dipk1c	Neto1	Matn3	Plch1	Ntsr1
	2610528A11Rik	Tm4sf5	Stk33	Cc2d2b	Sh2d2a
	Sfrp4	Krt73	Ppp1r1b	Apol10b	Folr1
	Plch1	Chrnb3	Minar1	Cmah	Spata31d1a
	Cc2d2b	Cnpy1	Dpp6	Kcnc4	Sidt1
	Apol10b	Nkx1-1	Spata16	Rgs4	Alpl
	Cmah	Dio3	Cfap206	Alox12b	Umodl1
	Kcnc4	Olfml1	Chrdl2	Neto1	Utf1
	Rgs4	Ptx3	Kcnj2	Kng1	Trim67
	Alox12b	Ccdc88b	Prom2	Cdx1	Cbs
	Neto1	C1qtnf3	Klhl32	Scube2	Selplg
	Kng1	Grpr	Gprin3	Prl3a1	Upb1
	Cdx1	Scel	Ntrk3	Bpifb5	Mbp
	Scube2	Acta2	Arhgef26	Gabrq	Lpo
	Prl3a1	Cd19	Dleu7	Plscr2	Coro1a
	Bpifb5	Pdcd1lg2	Phf24	Cavin2	Qprt
	Gabrq	Adamts5	Saa1	Cyp26c1	Meig1
	Plscr2	Tgm2	Pip5k1b	Btn1a1	Aqp6
	Cavin2	Aspn	Esyt3	Npr3	Slc18a1
	Cyp26c1	Gm5930	P2ry1	Csn3	Dmkn
	Btn1a1	Cxcl9	Gm5592	Fap	Gltpd2
	Npr3	Sowahb	D430041D05Rik	Fmo2	Ldhc
	Csn3	Gdap1l1	Cntn3	Tmprss6	Kif19a
	Fap	Bpifb5	Ankrd34b	Adra1b	Lgsn
	Fmo2	Tgtp1	Gm8369	Fmo3	Ecrg4
	Tmprss6	Cacng6	Fbxo2	Tgm2	Kcns2
	Adra1b	A2m	Fibcd1	Aspn	Dppa2
	Fmo3	Adamtsl1	Ccna1	Tgtp1	Calcoco2
	Tgm2	Btn1a1	Fhad1	Elavl3	Mgarp
	Aspn	Cdh8	Dmbx1	Cdh8	Fmod
	Mal	Phf11a	Wdr17	Tcerg1l	Gjc2
	Tgtp1	Cavin2	Tnfrsf13c	Vsnl1	Neurog3
	Elavl3	Ccnjl	Eef1a2	Cfap99	Npr1
	Cdh8	Ramp1	Lepr	Dhrs3	Tbc1d30
	Tnfsf8	Adamts15	Khdrbs2	Cfap100	Gm14419
	Tcerg1l	Bco1	Fmn2	Zim1	Tex21
	Vsnl1	Rec8	Hoxa2	Kng2	Cd300c2
	Cfap99	Rasgrp3	Slc6a1	Frmd3	Gprc5c
	Dhrs3	Fap	4930524B15Rik	Adamtsl1	Gm17657
	Cfap100	Adra1b	Evpl	Dpp4	Slc35f3
	Zim1	Crxos	Abca12	Noxa1	Pik3r6
	Kng2	Prss23	Cntnap2	Crxos	Galnt17
	Hhip	Sfrp4	Syt2	Ptn	Bhlha15
	Frmd3	Ffar2	Dmd	Fa2h	Tspear
	Adamtsl1	Gucy1a1	Pclo	Lmod1	Hif3a
	Dpp4	Sprr2b	Ablim2	Srms	Clic6
	Noxa1	Map3k7cl	Ttc39a	Fgl2	Slc5a4b
	Crxos	Plscr2	Atp2b2	A730049H05Rik	Btbd17
	Ptn	Foxn4	Tfcp2l1	Kynu	Afap1l2
	Fa2h	Dhrs3	Bche	Fam107a	Nos1
	Lmod1	1810020O05Rik	Cyp46a1	Tgtp2	Rab19
	Pak7	Chst13	Gbx2	Peg3	Pramef12
	Srms	Gm13178	Osbp2	Cfh	Irf8
	Plk5	Arsi	Slc2a2	Acta2	Disc1
	Fgl2	Dpp4	Nxnl1	Pde8b	Ap1m2
	A730049H05Rik	Fgl2	Klhl31	Ano4	Adamts16
	Kynu	Lbp	Dgkk	Zfp488	Esrrb
	Fam107a	Spta1	Arhgap20	Doxl2	Cd300a
	Tgtp2	Tgtp2	Nrip3	Chrdl1	Megf11
	Peg3	Akr1c14	Lrrc36	Ccdc88b	Adcy10
	Cfh	Adra1d	Lipo2	Rec8	Chd5
	Acta2	Cmah	Sycp3	Sncaip	Ltb
	Pde8b	Kynu	Gm42372	Tgfb2	Mpeg1
	Ano4	Prlr	Muc6	Prss23	Nrap
	Zfp488	Oprd1	Slc24a2	Gm4969	Prtn3
	Doxl2	Ccdc27	Stk32c	Fbxl13	Cyp2c55
	Chrdl1	Fbln7	Alx1	St8sia5	Bik
	Ccdc88b	Vipr2	Abca6	Stra6	Asb9
	Rec8	Sorcs3	Itga1	Adamts5	Col6a4
	Sncaip	Lmod1	Plagl1	Ifi27l2b	Casq1
	Tgfb2	Rtl3	Mfsd2b	Ptx3	Ptprcap
	Prss23	Me3	Pnpla3	Xkr4	Cenpm
	Gm4969	Gadd45g	Kcna2	Cnpy1	Kcng4
	Fbxl13	Mymk	Ttbk1	F830016B08Rik	1700010B08Rik
	St8sia5	Cd69	Zfp711	Adgrb3	Sohlh1
	Stra6	Abi3bp	Tc2n	1810020O05Rik	Grk3
	Mal2	Gabra3	Tbx1	Gfra3	Arhgap33os
	Adamts5	Frmd3	Klk10	Kcnd2	Slc1a7
	Ifi27l2b	Sox8	Nrip1	Akr1c14	Ccn4
	Ptx3	Dtx1	Samd12	Htr7	Susd2
	Xkr4	Lrrc17	Plaat1	Gabra3	Slc37a1
	Atp12a	Tcerg1l	Adgrv1	Brinp2	Slc22a7
	Nrxn3	Tmprss6	Gm11639	Dlk2	Sox2
	Cnpy1	Kng2	Ttn	Vipr2	Gpr179
	F830016B08Rik	Vsnl1	Slc13a4	Unc80	Lgals2
	5330417C22Rik	Cstad	Astn1	Cdhr1	Naip6
	Adgrb3	Stra6	Wnt7b	Rasgrp3	Col10a1
	Rbm11	Krt20	Otud6a	Gucy1b1	Ush1c
	1810020O05Rik	Npr3	Kcnt2	Wnt10b	Rtn4r
	Paqr5	Lefty2	Tmem274	Paqr6	Cbln3
	Gfra3	Cdhr1	Nkain4	Cxcl9	Dusp2
	Kcnd2	Mobp	Rims4	Fndc5	Tmem45a2
	Akr1c14	Rhox10	Arfgef3	Map3k7cl	Rasgrp1
	Htr7	Alox8	Tmc5	Ifi205	Pgbd5
	Gabra3	Col14a1	Zfp872	Tnfsf15	Myo1a
	Brinp2	Nanog	Mei1	Rad51ap2	Pim1
	Dlk2	Stmn4	Nrxn1	Fbln7	Cacna1i
	Vipr2	Fbxl13	Cp	H2-Aa	Npw
	Unc80	Frmpd1	Slc9a7	Slc24a4	Ryr1
	Cdhr1	Sgcg	Snca	Lrrc17	Gml
	Ppp4r4	Ifi27l2a	Asb2	Clca3a2	Susd3
	Rasgrp3	Peg3	Map2	Igf1	Ackr3
	Gucy1b1	Krt7	Rasgef1a	Gm4951	Vwf
	Wnt10b	Pde8b	Sparcl1	Gulp1	Krt75
	Paqr6	Ces1g	Ppara	Sema3d	H2-M2
	Cxcl9	Ano4	Hmcn1	Stk26	Sprr2k
	Fndc5	Phf11b	Slain1	Ccn3	Wt1
	Map3k7cl	Themis2	Mageb3	Synpo2	Nell2
	Ifi205	Apod	Pax8	Arsi	4931428L18Rik
	Hmx3	Myrip	Fam167a	Lbp	Ly6h
	Tnfsf15	Cpm	Caskin1	Folh1	Ttll6
	Rad51ap2	Ntn4	Slc44a4	Igfbp3	Pacsin1
	Fam83b	Aoc3	Morc4	Pmp22	St8sia6
	Fbln7	Igf1	Zfyve28	Dpy19l2	Il27ra
	Lhx8	Gbp10	Dll4	Srpx	Tex26
	H2-Aa	Lrat	Mme	Me3	Slc29a4
	Slc24a4	Chrdl1	Akap17b	Lurap1l	Tent5b
	Lrrc17	Pamr1	Gm6268	Mrvi1	Mgat4a
	Clca3a2	Erg	Aspa	Gcgr	Iqsec3
	Igf1	Doxl2	Clstn3	Sorcs3	Cfap65
	Gm4951	Srrm3	Ppp1r16b	Kbtbd11	1810010H24Rik
	Gulp1	Fcrls	Reps2	Rhcg	Fcgr1
	Ttc6	Wnt2	Aqp3	Ttll11	Gulo
	Zfp804a	Tnxb	Tecta	Greb1l	Jag1
	Sema3d	Myh14	Pwwp3b	C1qtnf3	Wnt11
	Stk26	Tgfb2	Fam90a1b	Ntn4	Ebi3
	Ccn3	Prodh2	Asxl3	Gbp10	Tbc1d8
	Fer1l4	Edn1	4932415D10Rik	Gdf6	Rbfox3
	Synpo2	Slc10a4	Clcnka	Col14a1	Scd4
	Arsi	Cdh23	Zdbf2	Abi3bp	Mgll
	Krt12	Fmo2	Nr3c2	Ntf3	Gm49396
	Galnt14	Tnmd	Sertm1	Gpr50	Fgd2
	Duox2	Ntsr1	Gm11992	Gbp6	Robo2
	Lbp	Sncaip	Car8	Coro2b	Slc13a3
	Matn3	Sh2d2a	Zswim5	Angpt4	Vmn1r4
	Folh1	Folr1	Hpcal4	Krt20	Golga7b
	Igfbp3	Fhod3	1700067K01Rik	Mat1a	Lpar3
	Pmp22	Srpx	Wdr72	Cyp7b1	Htr3a
	Dpy19l2	Itga11	Rnf112	Rtl3	Reln
	Stk33	Slc1a6	Adcyap1r1	Wnt7a	Kcne1
	Srpx	St6gal2	Tjp3	Ltc4s	Nfam1
	Me3	Spata31d1a	Ccdc68	Clca3a1	Nphs1
	Lurap1l	Myl9	Ebf4	Zfp791	Gm14569
	Mrvi1	Sidt1	Sbk2	Cmbl	Siah2
	Gcgr	Synpo2	Mpped1	Crabp2	Fam163b
	Ppp1r1b	Alpl	Tox3	Plac8	Cd52
	Sorcs3	Ltc4s	Pabpc4l	Tmem252	Lbhd2
	Kbtbd11	Zim1	Insc	Wnt9a	Slc45a1
	Rhcg	Umodl1	6720489N17Rik	Serpinb6b	Ptprq
	Ttll11	Tnfsf15	Kcnh7	Cxcl10	Elmo1
	Greb1l	D630003M21Rik	Stard8	Spon2	E230025N22Rik
	Minar1	Coro2b	Dnah1	Phf11a	Hsh2d
	C1qtnf3	Fhl5	Fgfr3	Wnt2b	Dlgap3
	Ntn4	Plch1	Radx	Sprr2e	Lsr
	Gbp10	Kng1	Zmat4	Magel2	Capsl
	Dpp6	Serpinb9e	Zmat1	Pamr1	Schip1
	Gdf6	Tbxa2r	Glrb	Ccdc27	Fam71e1
	Col14a1	Myo18b	Gabrb3	Foxp2	Il2rb
	Abi3bp	Ifi205	Meis2	Elovl2	Gpr182
	Ntf3	Utf1	Hoxa3	Efemp1	Mypn
	Gpr50	Trim67	Snap91	Pdgfrl	Sstr5
	Gbp6	Siglecf	Erbb4	Gadd45g	Clec4a3
	Coro2b	A730049H05Rik	Zfp667	Dner	Tekt1
	Spata16	Rhox6	Epha8	Svep1	Bach2
	Angpt4	Muc4	Slc38a3	Col11a1	Plcl1
	Krt20	Lurap1l	Meioc	Phyhd1	Atp2b4
	Mat1a	Cbs	Magea4	Myrip	Sstr2
	Cyp7b1	Ripor2	Rbm46	Gbp4	Camk2n1
	Rtl3	Gbp4	Camk2b	Il15	Gm11627
	Wnt7a	Pmp22	Hoxa6	Pappa	Olfr1349
	Ltc4s	Pirb	Spns2	Col22a1	Ttc34
	Clca3a1	Kcnd2	Gm3055	Tmem119	Slc22a16
	Zfp791	Pdlim3	Fras1	Npy1r	Kirrel2
	Cmbl	Adh1	Dgki	Dusp27	Car2
	Crabp2	Selplg	B3gat1	Fibin	Ces2e
	Cfap206	Pdgfrl	Myl7	Zfp853	Col5a2
	Plac8	Colq	Mafa	Kcnma1	2020-03-01
	Tmem252	Zfp488	Stxbp6	Gbp5	Rnf39
	Wnt9a	Upb1	Gpr160	Rbp1	Col1a2
	Serpinb6b	Mbp	Zfp229	Edn1	Fxyd1
	Cxcl10	Spon2	Cspg5	Adra1d	Slc5a4a
	Spon2	Pde4c	Lrrc2	Gbp9	Myo7a
	Phf11a	Lpo	Adam1a	Serping1	Gpr17
	Chrdl2	Coro1a	Tent5d	Jakmip2	Art1
	Kcnj2	Qprt	Olfr1420	Adm	Fbxo47
	Wnt2b	Svep1	Gnaz	Nhs	Irf7
	Sprr2e	Abca9	Lpar4	Col9a2	Ptchd4
	Magel2	Meig1	Glcci1	Cd69	Bcan
	Prom2	Aqp6	Cdh17	Vsir	Ushbp1
	Pamr1	Gcgr	Xk	Tppp	Sorbs1
	Ccdc27	Gm4969	Prdm9	Gucy1a1	Stkld1
	Foxp2	Tnfsf13b	Nmbr	Thbs4	Pax7
	Klhl32	Sprr2e	Elf3	Actg2	Stat1
	Elovl2	Slc18a1	2010315B03Rik	Nrep	Sec14l4
	Gprin3	C1rb	Prss38	Pex5l	Xkrx
	Efemp1	Slc24a3	Nap1l3	Htra1	Plch2
	Pdgfrl	Cfh	Cacna1e	Lrrc9	Mipep
	Gadd45g	Dmkn	Lrrc4b	Gvin1	Cpxm2
	Ntrk3	Gbp2b	Gm14322	Plppr1	Mbd1
	Dner	Col11a1	Slc19a3	Egfl6	Prkcz
	Arhgef26	Fa2h	Cdkl1	Tinagl1	Ap3b2
	Svep1	St8sia5	Dhdh	Cyp26b1	Trim38
	Dleu7	Grm8	Cntn1	Myl9	Mef2b
	Col11a1	Cfap99	Shank2	Shisa8	Cnn2
	Phyhd1	Plac8	Tspan15	Themis2	Stpg1
	Phf24	Adgrd1	Coro6	Atp6v1c2	Chga
	Myrip	Gucy1b1	Kcne1l	Opcml	Ms4a6c
	Gbp4	Nkain3	Nkx2-4	Gbp2b	Cyp4a12b
	Il15	Gltpd2	Pappa2	Itih2	Pcsk6
	Pappa	Fndc5	Magea2	Tmeff2	Unc93a
	Col22a1	Plppr1	Cdh20	Nkain3	Cdh15
	Tmem119	Sema3d	Ikzf1	Gm4070	Jsrp1
	Npy1r	Slc23a4	Dok7	Colq	Id4
	Dusp27	Vnn1	Fank1	Flrt3	Fam163a
	Fibin	Iqgap3	Klf17	Stmn4	Cacng5
	Zfp853	Ldhc	Fam13a	Prrt2	Acap1
	Kcnma1	Igfbp3	Frrs1l	B3gnt7	Irf6
	Gbp5	Tph1	Ago4	A2m	Vav1
	Rbp1	Kif19a	0610040J01Rik	Ccn5	Marcks
	Saa1	Heg1	Lonrf3	Gabrb1	Smoc1
	Edn1	Lgsn	1700013H16Rik	Kcnq3	Pheta2
	Adra1d	Siglecg	Myh7b	Slc2a4	Dnah5
	Gbp9	Agtr1a	Axin2	Limch1	Sema3b
	Serping1	Adm	Zfp712	Pcdh10	Cybb
	Jakmip2	Fmo1	Muc2	Srcin1	Cdh1
	Adm	S1pr3	Cdk5r1	Dock10	Pycard
	Nhs	Tril	Mroh5	Gm4841	Plcg2
	Col9a2	Efcc1	Wdr91	C4b	Ddit3
	Cd69	Fam20a	Tex16	C1ra	Rasgef1c
	Vsir	Ecrg4	Gm45194	Tmem200b	Adrb3
	Pip5k1b	Grip2	Vstm4	Cpm	Sdr42e1
	Tppp	Kcns2	Tmem220	Ddx60	Mroh7
	Gucy1a1	Rbp1	Il21r	Art3	C130074G19Rik
	Thbs4	Dppa2	Gdap1	Armh4	Aass
	Actg2	Entpd2	1700020D05Rik	Fhod3	H2-Oa
	Nrep	Calcoco2	Plekha7	Rhox6	Arhgap25
	Esyt3	Drd4	Mylip	Adcy1	En1
	P2ry1	Ifi208	Npas3	Itga11	F3
	Pex5l	Clca3a1	Lrp2	Fmo1	Sult6b1
	Htra1	Timp3	Nrk	Abcc9	Klhl35
	Lrrc9	Wnt2b	Phf11c	Olfml3	Crtam
	Gm5592	Tox	Tmem56	Alox8	Faim2
	D430041D05Rik	Rspo1	Syt14	Vdr	Pparg
	Cntn3	Syn3	Nap1l5	Lgr5	Fabp5
	Gvin1	Angpt4	D3Ertd751e	Gna14	Clec4a1
	Ankrd34b	Mgarp	Zfp619	Csrnp3	Cdkl4
	Plppr1	Mrvi1	Angpt2	Cdh26	Dnah11
	Egfl6	Fmod	Fbxo43	Iigp1	Misp
	Tinagl1	Cfap100	Zfp114	Piezo2	Sult1a1
	Cyp26b1	Gjc2	D130040H23Rik	Sytl5	Tnf
	Myl9	Dner	Neurl3	Cyp1b1	Smoc2
	Shisa8	Csrnp3	Fzd9	Cemip	Pde9a
	Gm8369	Neurog3	Chd9	Iqgap3	Arhgap18
	Fbxo2	Tox2	Slfn9	Aoc3	Htr1b
	Themis2	Wnt9a	Dmc1	Scn5a	Prr33
	Atp6v1c2	Vdr	Unc5d	Pdzrn4	Zan
	Opcml	Amotl2	Rasef	Lrat	H2-T23
	Gbp2b	Scn5a	Zfy1	Chst13	Elovl7
	Itih2	Npr1	Cep112	Ano5	Psmb9
	Fibcd1	Rgcc	Eln	Sh3gl2	Pik3ap1
	Ccna1	Tbc1d30	Gprasp2	Pdgfd	Spry1
	Tmeff2	Serping1	Slc44a3	Apol6	H2-Q10
	Nkain3	Ripor3	Bcl2a1d	Dscam	Ntrk1
	Fhad1	Kcnt1	Ncan	Itih5	Oas1g
	Dmbx1	Slc2a4	Ankrd35	Ifi208	Sik1
	Gm4070	Gm14419	Crb3	Col8a2	Sema6a
	Colq	Ifi47	Plekhb1	Pdlim3	Larp1b
	Wdr17	C1ra	3425401B19Rik	Ildr2	Hpse
	Flrt3	Adgrb3	Rhpn2	Chrnb3	1700016K19Rik
	Tnfrsf13c	Pappa	Cobl	Lrch2	Ppef1
	Eef1a2	Tagln	Frmpd3	Maats1	Prl8a9
	Stmn4	Gm4951	Gm17655	Colec10	Zmym3
	Prrt2	Sept4	Slc16a12	Cited4	Lyl1
	B3gnt7	C4b	Cadps2	Gm13178	Zfp541
	A2m	Tex21	Zfp39	2020-09-04	Card9
	Ccn5	Cxcl10	Igsf1	Slc1a6	Col12a1
	Gabrb1	Cacna1d	Tgm1	Olfr56	Slc9a3r2
	Lepr	Rgl3	Rev3l	Ripor3	Cercam
	Kcnq3	Cd300c2	Cbfa2t3	Sim1	L3mbtl4
	Slc2a4	Stox1	Mlf1	Veph1	Lsp1
	Limch1	Gprc5c	Pacrg	Rnd1	Stra6l
	Pcdh10	Gpc6	Fam126b	Krt7	Prelid2
	Srcin1	Parm1	Zfp809	Lax1	Fgd3
	Dock10	Gm17657	Trpc1	Stox1	Avil
	Gm4841	Cdx1	Gpr63	Tbxa2r	Hcn4
	C4b	Cemip	Eppk1	Runx1t1	Ctf1
	C1ra	Olfml3	Clec2g	Ces1g	Naga
	Tmem200b	Slc35f3	Luzp2	Spag16	Atf5
	Cpm	Pik3r6	Bbof1	Hoxd3	Gm44
	Ddx60	Galnt17	Jag2	Siglecg	Mbl2
	Art3	Bhlha15	Tnni2	Cyp4f39	Ptpn18
	Armh4	Serpinb6b	Cux2	Hfm1	Rgs9
	Khdrbs2	Tspear	Slc7a9	Ghr	Fam169b
	Fmn2	Ccn5	Slco1a5	Fgf13	Sntg2
	Fhod3	Klf15	Sycp2	Phf11b	Nos3
	Rhox6	Syt1	Tsga10	Fgfr4	Fam222a
	Adcy1	Hif3a	Ifi44	Ifi47	Ctsc
	Itga11	Mag	Fam131c	Hey2	1700001L19Rik
	Fmo1	Cyp26c1	Kcnk9	S1pr3	Fhl1
	Abcc9	Gm4841	Ngef	Adamts19	B3galt4
	Olfml3	Olfr56	Lvrn	Gm15448	Arhgap28
	Alox8	Clic6	Zfp40	Prss35	Cgref1
	Vdr	Dact2	Zfp78	Clstn2	Ccdc13
	Lgr5	Cyp1b1	Mak	C1s1	Slc26a8
	Gna14	Atoh8	Kcnh6	F8	Lgals12
	Csrnp3	Prelp	Gm9903	Col19a1	Phf11d
	Cdh26	Slc5a4b	N4bp2	Lpl	Cox7a1
	Iigp1	Col19a1	Zkscan2	Adh1	Sp140
	Piezo2	Gbp5	Armh1	C1rb	Enpep
	Sytl5	Nrep	Aox4	Mag	Acod1
	Hoxa2	Nedd9	Dnah9	P2ry14	Lrba
	Cyp1b1	Cited4	Hoxa5	Abca9	Sp110
	Slc6a1	Sprr1a	Phyhip	Omd	Nmi
	Cemip	Lgr5	Ccno	Rtn1	Pxt1
	Iqgap3	Clca3a2	Lrrc29	Eya4	Cox8c
	Aoc3	Npy1r	Letmd1	Slx1b	Spn
	Scn5a	Tmem119	Rgs5	Wnt4	Isoc2b
	Pdzrn4	Brinp2	Mesp2	Akap5	Phlda2
	4930524B15Rik	Efemp1	Gm15262	Pyroxd2	Toporsl
	Lrat	Dock10	Osr1	Nedd9	Slc22a18
	Evpl	C2cd4a	Nipal2	Gm5431	H2-Q4
	Abca12	Art3	Porcn	Ifngr1	Kcnh3
	Chst13	Kcnab1	Tlr9	Pcdh8	Cenpp
	Cntnap2	Kcnn3	Duox1	Calml4	Fgfr2
	Ano5	F830016B08Rik	Lrrn1	Ly6k	Csmd2
	Sh3gl2	Htra1	Cd300e	Adra2a	Necab1
	Syt2	Foxp2	Elavl4	Tm4sf5	Serpina3g
	Pdgfd	Btbd17	Pax5	D630003M21Rik	Rin3
	Dmd	Afap1l2	Gm5128	Tnfsf13b	Ntm
	Apol6	Nos1	Adap2	Pgm5	Dkk3
	Pclo	E130114P18Rik	Pgm2l1	Rgs10	Ern2
	Dscam	Pgr	Slc2a13	Cfi	Aipl1
	Itih5	Gulp1	Fat3	Eya2	Spo11
	Ifi208	Apol10b	9930111J21Rik2	Prelp	Tmem44
	Col8a2	Alox12b	Hr	Avpr1a	Sync
	Pdlim3	Folh1	Zfp456	Podn	Efcab10
	Ablim2	Adcy1	Zpbp2	Clu	Rapgef4
	Ttc39a	Rab19	Fam171b	Atp8a2	Fbxo40
	Atp2b2	Cited1	4933428M09Rik	Sec14l5	Tap1
	Ildr2	B3gnt7	Klhl15	Sfrp1	Isoc1
	Chrnb3	Gstm1	Ror1	Bco1	Fas
	Lrch2	Gdf6	Bank1	Kcnab1	Itga9
	Maats1	Pramef12	Crb2	C1s2	Hoxb1
	Tfcp2l1	Phactr1	Lrmp	Ppp1r12b	Gpc4
	Colec10	Irf8	4921507P07Rik	Chrna5	Mst1
	Cited4	Adamts1	Smc1b	Rasl10b	Hoxb13
	Gm13178	Bmp6	Ttll13	Setbp1	Dyrk4
	Sept4	Disc1	Ebf3	Camk2a	Ifit1bl2
	Slc1a6	Ap1m2	Ankef1	Ttc28	Hepacam
	Olfr56	Gbp9	Zfand4	Arg1	Dscaml1
	Ripor3	Ttc28	Celf2	4933403O08Rik	Abcg2
	Sim1	Noxa1	Vwce	Agbl2	Styk1
	Veph1	Adamts16	Crebrf	Cited1	Nek5
	Bche	Serpinb9	Tle6	E130114P18Rik	Wfikkn2
	Cyp46a1	Bmp4	1700080O16Rik	Cps1	Egr4
	Gbx2	Gadd45b	Plag1	Amy1	Fhl4
	Rnd1	Gpc3	Zbtb20	Serpinb9	Cntn2
	Osbp2	Itih5	Trp63	Kcnh4	Irgm1
	Krt7	Oas3	Pag1	Acp5	Ncmap
	Slc2a2	Ak5	Zfp937	Angpt1	Smad3
	Lax1	Phyhd1	Myo15b	Gm5930	Sall4
	Stox1	Cmbl	Ndnf	Larp6	Atcay
	Nxnl1	Lox	Zfy2	Ppl	Gm17651
	Tbxa2r	Ttll11	Ugt8a	Smim40	Lrrc15
	Runx1t1	Dscam	Btnl9	Gadd45b	Gypc
	Ces1g	Icosl	Manea	Oas3	Ndst4
	Spag16	Fbxl7	Ric3	C2cd4a	H2-Q7
	Klhl31	Esrrb	Il12rb2	2610008E11Rik	Cygb
	Hoxd3	Ccn2	Naaladl2	Adamts1	Metrnl
	Dgkk	Cd300a	Emilin3	Ppp1r3c	Nlrp14
	Siglecg	Il15	Gucy1a2	Fads6	Anxa1
	Cyp4f39	Megf11	Gck	Heg1	Dppa4
	Hfm1	Cpz	Zfp53	Herc6	Rspo3
	Ghr	Rgl1	Slfn8	Gbp7	Pcdh12
	Fgf13	Ifi27l2b	Xlr4c	Ankrd29	Snx31
	Phf11b	Adcy10	Rundc3b	Kcnt1	Ubxn10
	Fgfr4	Pex5l	Flrt1	Cpz	Sdsl
	Ifi47	Cplane2	Olfr1317	Pdk4	Tnp1
	Hey2	Fyb2	Tmem74	Zfp970	Mfap5
	S1pr3	Cdh26	Grid1	Fbxl7	Nid2
	Adamts19	Chd5	Nefh	Lrrc32	Gm128
	Gm15448	Ltb	Clgn	Gmfg	Jph2
	Prss35	Kank4	Slfn5	Mill2	A530084C06Rik
	Clstn2	Mpeg1	Arhgef10	Rsad2	Lama1
	C1s1	Lax1	Hoxa1	Slc14a2
	F8	Nrap	Nova1	Synpr
	Col19a1	Dennd1c	Clec2l	Ms4a4d
	Lpl	Rnd1	Bcl2a1a	Icosl
	Adh1	Prtn3	Npc1l1	Kank4
	Arhgap20	Cyp2c55	Rab27a	Hcn3
	C1rb	Bik	Rab26	Zfp469
	Mag	Asb9	Csf3r	Olfml1
	P2ry14	Mesp1	Lmo7	Pgr
	Abca9	Gpr157	Pkd2l1	Lox
	Nrip3	H2-Aa	Fzd4	Crim1
	Omd	Col6a4	Dmxl1	Myo15
	Rtn1	Hrct1	Zfp185	Ednrb
	Lrrc36	Rad51ap2	Efcab12	Sobp
	Eya4	Srcin1	Cfap47	Prrg3
	Slx1b	Ms4a4d	Pet2	Srrm3
	Wnt4	C1s2	Mycbpap	Gabra4
	Akap5	P2ry14	Hcn2	Paqr9
	Pyroxd2	Loxl2	Rab40b	Slc24a3
	Lipo2	Ppl	Ccnb3	Vipr1
	Sycp3	Actg2	Lypd10	Dact2
	Gm42372	Atp6v1c2	Pou4f1	Tmc3
	Muc6	Ptprz1	Tmem86a	Prkg1
	Nedd9	Sfrp1	Ly86	Glt8d2
	Slc24a2	Rab11fip4	Ccdc82	Ifit3b
	Gm5431	Casq1	Rsph10b	Tox
	Stk32c	Ptprcap	Sla	Filip1
	Ifngr1	Pdzrn4	Sim2	Dpep1
	Pcdh8	Cenpm	Abcg4	Postn
	Calml4	Setbp1	Slc16a4	5430403G16Rik
	Alx1	Islr	Gnmt	Glb1l2
	Abca6	Sigirr	Slc26a1	Slc23a4
	Ly6k	Kcng4	Zfp108	Mfap4
	Adra2a	Sh3gl2	Tex15	Aff2
	Itga1	1700010B08Rik	3830417A13Rik	Cstad
	Plagl1	Sohlh1	Phactr2	Sp100
	Tm4sf5	Grk3	Cntln	Cplane2
	D630003M21Rik	Col22a1	Spock3	C1qtnf1
	Mfsd2b	Cyp7b1	Ikzf3	Tmem221
	Tnfsf13b	Slx1b	Ifit2	Pcdh11x
	Pgm5	Col8a2	Vmn1r43	Smtnl2
	Pnpla3	Arhgap33os	Magee2	Ano9
	Kcna2	Col3a1	Ppm1k	Gpr39
	Rgs10	Slc1a7	Nr6a1	Llgl2
	Ttbk1	Cyp26b1	Ppp2r3a	B3galt1
	Cfi	Pdgfd	Arxes1	Sigirr
	Zfp711	Isg20	Adap1	Casp12
	Eya2	Creb3l1	Irak2	Muc4
	Tc2n	Ano9	Medag	Lrriq1
	Prelp	Ccn4	Tnfaip3	Trim30a
	Avpr1a	Susd2	Ccdc150	Cpa6
	Podn	Slc37a1	Gm49359	Serpinb9e
	Tbx1	Slc22a7	Prss44	Gbp3
	Klk10	Rhoj	Dpysl4	Bmp4
	Clu	Sorl1	Tspyl4	Rtl1
	Atp8a2	Ghr	Obscn	Gas1
	Nrip1	Zfp853	Tmtc1	Cxcl12
	Sec14l5	Spaca9	Rims1	Erg
	Samd12	Acp5	Zfp709	Fam20a
	Sfrp1	Fgfr4	Irs4	Mylk
	Bco1	Sox2	Bcl2l14	Rgcc
	Kcnab1	Gpr179	C1qb	Saa3
	Plaat1	Col4a5	Pax9	Egfr
	C1s2	Prss35	Pkp2	Dact1
	Ppp1r12b	Gbp8	Foxa1	Loxl2
	Chrna5	Lgals2	Mlxipl	Rgl1
	Rasl10b	Naip6	Zfp442	Rab11fip4
	Setbp1	Vsir	AU041133	Sertad4
	Adgrv1	Zbtb7c	Gm3468	Mpped2
	Camk2a	Nhs	C1qc	Etl4
	Gm11639	Hacd4	Creb3l4	Ascl2
	Ttc28	Col10a1	Trim36	Rbks
	Ttn	Sp100	Gm2381	Hpgds
	Slc13a4	Ush1c	D6Ertd527e	Sec16b
	Arg1	Gbp6	Knl1	Galnt5
	4933403O08Rik	Ifit3b	Top2b	Ifit3
	Agbl2	Itih2	Slfn4	Dtx4
	Astn1	Magel2	Unc13d	Nuak1
	Wnt7b	Rtn4r	Ccdc159	Aurkc
	Otud6a	Cbln3	Phldb2	Zfhx4
	Kcnt2	Dusp2	Mei4	Hs6st2
	Cited1	Tmem45a2	Svip	Hic1
	E130114P18Rik	Ascl2	Vps13a	Rhoj
	Tmem274	Rasgrp1	Tbc1d8b	Oas2
	Nkain4	Lpl	Rida	Dcaf12l1
	Cps1	Pgbd5	Gm5141	Ccrl2
	Amy1	Spag16	Jph1	Cdh23
	Rims4	Gbp2	Ribc2	P3h2
	Serpinb9	Myo1a	BC005561	Rspo1
	Kcnh4	Pim1	Rab39b	Ankrd23
	Acp5	Aldh1a1	Rnf208	Igfbp6
	Angpt1	Cacna1i	Trpc3	St6gal2
	Gm5930	Npw	Fbxo44	Syt1
	Arfgef3	Tmeff2	Hp	Rhox9
	Larp6	Crabp2	Ccdc89	Isg20
	Ppl	Ryr1	2810408A11Rik	Ddc
	Tmc5	Colec10	Kctd19	Slf2
	Smim40	Igfbp6	Megf9	Scube1
	Gadd45b	Fibin	Neb	Nlgn3
	Oas3	Ppp1r3c	Uvssa	Selenop
	C2cd4a	Gstm2	Klf1	Parm1
	2610008E11Rik	Ada	Il31ra	Mab21l3
	Adamts1	Gml	Capns2	Kcng1
	Ppp1r3c	Susd3	Apob	Tph1
	Zfp872	Ablim1	Nkapl	Cacna1d
	Fads6	Wnt10b	Oasl1	Fyb2
	Mei1	Marco	Akap9	Trim30d
	Heg1	Ackr3	Spata48	Arxes2
	Nrxn1	C1s1	Ppfia2	Agtr1a
	Cp	Vwf	Runx3	Rerg
	Herc6	Krt75	Dmpk	Slc17a9
	Slc9a7	H2-M2	Abca17	Cyp2d22
	Gbp7	Ednrb	Stxbp5l	Ecm2
	Snca	Sprr2k	Plin5	Islr
	Ankrd29	Wt1	Fndc3c1	Cnn1
	Kcnt1	Hic1	Cep350	C1rl
	Cpz	Nell2	Shisa7	Col3a1
	Asb2	Iigp1	Slc8b1	Amotl2
	Map2	4931428L18Rik	Gml2	Gatm
	Rasgef1a	Hs6st2	Lpp	Tnmd
	Pdk4	Ly6h	Klhl30	Ak5
	Zfp970	Ttll6	Notum	Atoh8
	Sparcl1	Pacsin1	Mageb18	Meox2
	Fbxl7	Hey2	Usp29	Abca1
	Ppara	Ldb2	Flvcr2	Tpm1
	Hmcn1	St8sia6	Fsip1	Gpc6
	Slain1	Aplnr	Tnfrsf14	Bmp6
	Lrrc32	Il27ra	Impg2	Itpka
	Gmfg	Tex26	Ppm1e	Rflnb
	Mageb3	Apol6	Abcc8	Klhl13
	Mill2	Saa3	4931406B18Rik	Ripor2
	Rsad2	Slc29a4	Dmxl2	Spta1
	Slc14a2	Ccn3	Mblac2	Ovol1
	Synpr	Opcml	Tek	Magea10
	Ms4a4d	Tent5b	Hs3st6	Klf15
	Icosl	Tmem200b	Dpt	Lgi2
	Pax8	Cplx2	Tgfb3	Klhdc7a
	Kank4	Mgat4a	Wipf3	Lgalsl
	Hcn3	Rassf9	Pard3b	Tox2
	Fam167a	Ovol1	Zfp879	Hs3st1
	Zfp469	Egfl6	Macrod2	Atp2a3
	Olfml1	Iqsec3	Ms4a14	Lypd1
	Caskin1	Zfp469	Zfp81	Samsn1
	Slc44a4	Veph1	Otud7a	Col4a6
	Morc4	Mpped2	Topaz1	Rnf152
	Zfyve28	Lrrc32	Kcnq4	Kalrn
	Dll4	Cfap65	Tmtc2	Nhsl2
	Pgr	1810010H24Rik	Sned1	Creb3l1
	Lox	Gabrb1	Kif6	Siglecf
	Crim1	Fcgr1	Slamf9	Sh3bp5
	Mme	Cfb	Tnfrsf9	Fndc1
	Myo15	Mfap4	Rock2	Hacd4
	Ednrb	Ifngr1	Hck	Fzd8
	Akap17b	Tlr5	Itga8	Galnt18
	Sobp	Gbp3	Phactr3	Pld6
	Gm6268	Gm4070	Selenbp1	Ncam1
	Prrg3	Gulo	Tfpi	Ablim1
	Aspa	Gmfg	Usp51	Gstm2
	Clstn3	Elavl3	Zkscan16	Pde1a
	Ppp1r16b	Gm12248	Mbnl3	Skap1
	Reps2	Jag1	Dzip3	Vnn1
	Aqp3	Wnt11	Sowahc	Plekhf1
	Srrm3	Tinagl1	Cftr	Gm12185
	Tecta	Foxs1	Acss3	Drd4
	Gabra4	Ebi3	Fbxo48	Tenm3
	Pwwp3b	Cxcl12	Suco	Fam129a
	Paqr9	Galnt5	Izumo4	Gbp8
	Fam90a1b	Cps1	Catspere2	Tagln
	Asxl3	Kalrn	Hnf1b	Mycl
	Slc24a3	Sobp	Cpne7	Foxs1
	Vipr1	Tbc1d8	Tcp11l2	Cd38
	4932415D10Rik	Ddc	Kbtbd6	Epha4
	Clcnka	Rbfox3	Vash1	Oasl2
	Dact2	Scd4	Tmem30b	Htra3
	Zdbf2	Dusp27	Myo9a	Aldh1a1
	Nr3c2	Col4a6	Gm10226	Hrct1
	Tmc3	Larp6	Accs	Kcnn3
	Sertm1	Ncam1	Cep162	Slc47a2
	Prkg1	Mgll	Gm14443	Csprs
	Gm11992	Rasl10b	Flt3l	Thsd4
	Car8	Klhdc7a	Herc3	Timp3
	Glt8d2	Fbn2	Podxl2	Itm2a
	Zswim5	Tmem252	Atxn7l1	Nfia
	Ifit3b	Tpm1	Eaf2	Syn3
	Tox	Ecm2	Aqp11	Grm8
	Filip1	Gm49396	Elmod2	C3
	Hpcal4	Fgd2	Prok2	Ccdc152
	Dpep1	Robo2	Rasl11b	Ikzf2
	Postn	H2-Q2	Cma2	Zbtb7c
	1700067K01Rik	Slc13a3	Hivep3	Scn3b
	Wdr72	Runx1t1	Igip	Grip2
	5430403G16Rik	C1rl	Aatk	Phactr1
	Glb1l2	Kcng1	Rab3d	Cmpk2
	Slc23a4	Ly6k	Fmo5	Igtp
	Mfap4	Vmn1r4	Kcnip3	Nek10
	Aff2	Golga7b	Scai	AU015836
	Cstad	Lpar3	Catsperg2	Ptprz1
	Rnf112	Htr3a	Tbxas1	Ldb2
	Sp100	Rerg	Zfp788	Adhfe1
	Cplane2	Slc14a2	Grin3a	Tnxb
	Adcyap1r1	Ggt5	Magea5	Gdpd4
	C1qtnf1	Sec16b	Zbp1	Col4a5
	Tjp3	Minar2	Platr25	Tlr5
	Ccdc68	Reln	Zfp800	Ifi27l2a
	Ebf4	Slc47a2	Gabre	Plekhg1
	Sbk2	Kcne1	Prkd1	Pawr
	Tmem221	Cnn1	Serpinc1	BC051142
	Pcdh11x	Lgalsl	Kiss1r	Isg15
	Smtnl2	Ankrd23	Oprl1	Abat
	Ano9	Piezo2	Kncn	Mesp1
	Mpped1	Nfam1	Luzp4	Gstm1
	Gpr39	Nphs1	Sox3	Gpr157
	Llgl2	Gm14569	Acan	Frmpd1
	B3galt1	Rtn1	H2-T24	Mndal
	Tox3	Siah2	Efhc1	Ggt5
	Pabpc4l	Fam163b	Gm4131	4833427G06Rik
	Insc	Lgi2	Akap12	Irgm2
	Sigirr	Fbxo32	Rel	Fat4
	6720489N17Rik	Csprs	Sfxn4	Fbn2
	Kcnh7	Smim40	Akap7	Efcc1
	Casp12	Ankrd39	Senp7	Rpl3l
	Muc4	Cd52	Acvr2a	Adgrd1
	Lrriq1	Lbhd2	Smarca1	Dennd1c
	Trim30a	Col9a2	Ces2g	Ccnjl
	Cpa6	Lrriq1	Dnm3	Six5
	Serpinb9e	Slc45a1	Ybx2	Pde4c
	Stard8	Fbln5	Ptprj	Marco
	Gbp3	Ptprq	Adamts3	Ccn2
	Dnah1	Ddx60	Acaa1b	Myo18b
	Bmp4	Ifit3	Yod1	Kcnq2
	Fgfr3	Hoxa10	Trim14	Padi2
	Radx	Camk2a	Adh6b	Prrt3
	Rtl1	Elmo1	Tlr8	Ada
	Zmat4	Kcnq2	Zfp950	Rab39
	Zmat1	Chrna5	Zfp385b	Tril
	Glrb	Glt8d2	Tet3	Spaca9
	Gas1	E230025N22Rik	Pls1	Fbln5
	Gabrb3	Hsh2d	Rfx2	Gm12248
	Meis2	Dlgap3	Cd164l2	Cfap53
	Cxcl12	Col1a1	Bex2	Tmem176a
	Erg	Cpa6	Bdnf	Rab3il1
	Hoxa3	Samsn1	Gm14685	Htra4
	Fam20a	Lsr	Cnksr2	Grb10
	Mylk	Capsl	Cmc4	Siglece
	Snap91	Schip1	Ism2	P4ha3
	Erbb4	Mat1a	Dync2h1	Ankrd39
	Zfp667	Fgf13	Kif17	G430095P16Rik
	Rgcc	Crim1	Gca	Tlr3
	Epha8	Fam71e1	Gpr137c	Gbp2
	Saa3	Paqr6	Ahrr	Rassf4
	Egfr	Podn	Gab3	Cdon
	Dact1	Il2rb	Pmch	Foxq1
	Slc38a3	Selenop	Agbl3	Maml2
	Loxl2	Emcn	Gm45871	Samd7
	Rgl1	Ccrl2	Madd	Aplnr
	Rab11fip4	Gpr182	Fcho1	Pirb
	Sertad4	Rab39	Aif1	Rhox10
	Meioc	Mypn	Zfp820	Nxpe2
	Magea4	Sstr5	Klrg2	Fbxo32
	Rbm46	Clec4a3	Dcst1	Maob
	Mpped2	Tekt1	Slc16a8	Dlgap2
	Etl4	Gm15448	AW146154	Sprr1a
	Ascl2	Bach2	Ceacam1	Hoxa10
	Camk2b	Plcl1	4930452B06Rik	Abhd18
	Hoxa6	Fzd8	Tent5a	Sorl1
	Spns2	Fat4	Insrr	Nrp1
	Gm3055	Atp2b4	Kbtbd7	Fam187b
	Fras1	Sstr2	Hectd2	Cfb
	Dgki	Rnf152	Foxc1	Eps8l1
	B3gat1	Tlr3	Rac2	Emcn
	Myl7	Camk2n1	P2rx6	Scara5
	Mafa	Gm11627	Gm15446	Minar2
	Stxbp6	Olfr1349	Eif5a2	Adam23
	Rbks	Ttc34	Nupr1	Zkscan4
	Gpr160	Isg15	Abcb9	Gpc3
	Hpgds	Tppp	Erbin	H2-Q2
	Sec16b	Nuak1	Zfp605	Unc5c
	Zfp229	H2-Q6	Fmr1	Csrp1
	Galnt5	Lrch2	Pde5a	Pycr1
	Cspg5	Prrt2	Pck1	Lhfpl4
	Lrrc2	Postn	Chil1	Nfix
	Adam1a	Slc22a16	Gm10324	Bst2
	Ifit3	Ppp1r12b	Cables1	Pla2r1
	Dtx4	Kirrel2	Nrbp2	Gask1b
	Nuak1	Igtp	Meiob	Ifnar2
	Aurkc	Car2	Gm8113	Plekha2
	Zfhx4	Ces2e	Zfp867	Entpd2
	Tent5d	Synpr	Steap4	Col1a1
	Hs6st2	Col5a2	Als2cl	Trim34b
	Hic1	Htr7	Zup1	Pitpnm3
	Rhoj	Abat	Gm15023	H2-Q6
	Olfr1420	Pdk4	Efcab2	Mrc2
	Gnaz	Rhox9	Dnah10	Trim34a
	Lpar4	Limch1	Enpp4	Cplx2
	Oas2	Avpr1a	Ccdc151	Zc2hc1a
	Glcci1	March1	Chst3	Mmp23
	Dcaf12l1	Rnf39	Shpk	Ccdc80
	Ccrl2	Col1a2	Lrrc55	Rgl3
	Cdh17	Fxyd1	Dhx58
	Cdh23	Gvin1	Ago3
	Xk	Dcaf12l1	Zfp345
	Prdm9	Slc5a4a	Gm38393
	P3h2	Galnt18	Fam228b
	Nmbr	Myo7a	Phf20l1
	Rspo1	Gpr17	Entpd4
	Elf3	Art1	Prokr2
	2010315B03Rik	Rsad2	Bmpr2
	Prss38	Maats1	Cd2ap
	Nap1l3	Fbxo47	1700008O03Rik
	Ankrd23	Gm12185	Plcb1
	Igfbp6	Shisa8	Dcst2
	St6gal2	Smtnl2	4933415F23Rik
	Cacna1e	Irf7	Cd27
	Syt1	Dact1	Rbm12b1
	Rhox9	Ptchd4	Prickle2
	Lrrc4b	Adra2a	Zfp518a
	Gm14322	Bcan	Pou2f1
	Isg20	Flrt3	Cfap70
	Slc19a3	Ushbp1	A930002H24Rik
	Ddc	Pyroxd2	Stag3
	Slf2	Sorbs1	Trpt1
	Scube1	Tmc3	Kdm7a
	Nlgn3	AU015836	1700094D03Rik
	Cdkl1	Ntf3
	Dhdh	Stkld1
	Cntn1	Srms
	Selenop	Hpgds
	Shank2	Pax7
	Tspan15	Gpr39
	Parm1	4833427G06Rik
	Coro6	Stat1
	Kcne1l	Sec14l4
	Mab21l3	Xkrx
	Nkx2-4	Plch2
	Pappa2	Prrg3
	Magea2	Mipep
	Kcng1	Cpxm2
	Tph1	Mbd1
	Cdh20	C1qtnf1
	Ikzf1	Prkcz
	Dok7	Epha4
	Cacna1d	Ap3b2
	Fank1	Trim38
	Klf17	Mef2b
	Fam13a	Cnn2
	Frrs1l	Fndc1
	Fyb2	Pcdh10
	Ago4	Stpg1
	Trim30d	Rflnb
	Arxes2	Foxq1
	0610040J01Rik	Chga
	Agtr1a	Ms4a6c
	Lonrf3	Wnt4
	Rerg	Thsd4
	1700013H16Rik	Cyp4a12b
	Myh7b	Pcsk6
	Axin2	Unc93a
	Zfp712	Gabra4
	Slc17a9	Cdh15
	Muc2	Xkr4
	Cyp2d22	Greb1l
	Cdk5r1	Jsrp1
	Mroh5	Id4
	Wdr91	Herc6
	Tex16	Fam163a
	Ecm2	Klhl13
	Islr	Cacng5
	Cnn1	Irgm2
	Gm45194	Ankrd29
	C1rl	Acap1
	Col3a1	Ildr2
	Amotl2	Irf6
	Vstm4	Scube2
	Tmem220	Elovl2
	Il21r	Vav1
	Gdap1	Nhsl2
	Gatm	Marcks
	1700020D05Rik	Smoc1
	Plekha7	Wnt7a
	Mylip	Llgl2
	Npas3	Pheta2
	Tnmd	B3galt1
	Ak5	Oasl2
	Atoh8	Kbtbd11
	Meox2	Dnah5
	Lrp2	Sema3b
	Nrk	Gas1
	Abca1	Maml2
	Phf11c	Glb1l2
	Tpm1	Pcdh11x
	Gpc6	Cybb
	Tmem56	Cdh1
	Bmp6	Pycard
	Syt14	Plcg2
	Nap1l5	Samd7
	D3Ertd751e	Ddit3
	Zfp619	Rgs10
	Itpka	Hcn3
	Angpt2	Rasgef1c
	Fbxo43	Ano5
	Rflnb	P4ha3
	Klhl13	Sim1
	Zfp114	Nfia
	Ripor2	Adrb3
	D130040H23Rik	Sdr42e1
	Neurl3	Sh3bp5
	Spta1	Agbl2
	Ovol1	Ccdc80
	Fzd9	Jakmip2
	Magea10	Mroh7
	Klf15	Adhfe1
	Chd9	C130074G19Rik
	Slfn9	Aass
	Lgi2	Htra3
	Dmc1	H2-Oa
	Unc5d	Cfap53
	Rasef	G430095P16Rik
	Klhdc7a	Arhgap25
	Lgalsl	Eya2
	Zfy1	En1
	Tox2	F3
	Cep112	Sertad4
	Eln	Sult6b1
	Gprasp2	Klhl35
	Slc44a3	Cyp2d22
	Hs3st1	Csrp1
	Atp2a3	Crtam
	Lypd1	Zc2hc1a
	Bcl2a1d	Faim2
	Ncan	Pparg
	Samsn1	Gpr50
	Ankrd35	Fabp5
	Crb3	Clec4a1
	Col4a6	Zkscan4
	Rnf152	Abca1
	Kalrn	Cdkl4
	Plekhb1	Dnah11
	Nhsl2	Maob
	Creb3l1	Ikzf2
	3425401B19Rik	Slc24a4
	Rhpn2	P3h2
	Siglecf	Calml4
	Cobl	Misp
	Sh3bp5	Sult1a1
	Frmpd3	Oas2
	Gm17655	Tnf
	Slc16a12	Plekhf1
	Cadps2	Egfr
	Fndc1	Bst2
	Zfp39	Smoc2
	Igsf1	Pde9a
	Tgm1	Arhgap18
	Hacd4	Fam129a
	Rev3l	Htr1b
	Fzd8	Prr33
	Galnt18	Mab21l3
	Cbfa2t3	Zan
	Mlf1	2610008E11Rik
	Pld6	H2-T23
	Ncam1	Mylk
	Pacrg	Rhcg
	Fam126b	Elovl7
	Zfp809	Psmb9
	Ablim1	Zfp970
	Trpc1	Pik3ap1
	Gpr63	Spry1
	Eppk1	H2-Q10
	Clec2g	Ntrk1
	Luzp2	Oas1g
	Bbof1	Nlgn3
	Gstm2	Sik1
	Pde1a	Sema6a
	Jag2	Abcc9
	Tnni2	Itm2a
	Cux2	Meox2
	Slc7a9	Nxpe2
	Skap1	Angpt1
	Slco1a5	C3
	Sycp2	Larp1b
	Tsga10	Dtx4
	Ifi44	Gbp7
	Vnn1	Slf2
	Fam131c	Hpse
	Kcnk9	1700016K19Rik
	Plekhf1	Ccdc152
	Ngef	Zfhx4
	Gm12185	Fads6
	Lvrn	Ppef1
	Drd4	Prl8a9
	Tenm3	Zmym3
	Zfp40	Vipr1
	Fam129a	Adamts19
	Zfp78	Dpy19l2
	Mak	F8
	Kcnh6	Lyl1
	Gbp8	Prrt3
	Gm9903	Zfp541
	N4bp2	Card9
	Zkscan2	Nfix
	Armh1	Col12a1
	Tagln	Slc9a3r2
	Aox4	Ifnar2
	Dnah9	Hoxd3
	Hoxa5	Lypd1
	Phyhip	Adam23
	Ccno	Omd
	Mycl	Cercam
	Lrrc29	L3mbtl4
	Letmd1	Plekhg1
	Rgs5	Lsp1
	Foxs1	Stra6l
	Mesp2	Lrrc9
	Gm15262	Prelid2
	Osr1	Fgd3
	Cd38	Avil
	Nipal2	Tenm3
	Epha4	Rbks
	Oasl2	Hcn4
	Porcn	Ctf1
	Htra3	Cdon
	Tlr9	Atp8a2
	Duox1	Rpl3l
	Lrrn1	Arxes2
	Cd300e	Pla2r1
	Aldh1a1	Naga
	Elavl4	Pawr
	Pax5	Casp12
	Gm5128	Amy1
	Adap2	Atf5
	Pgm2l1	Gm44
	Slc2a13	Mbl2
	Fat3	Ptpn18
	9930111J21Rik2	Rgs9
	Hr	Fam169b
	Hrct1	Sntg2
	Kcnn3	Zfp791
	Slc47a2	Scara5
	Zfp456	Nos3
	Zpbp2	Fam222a
	Fam171b	Ctsc
	Csprs	1700001L19Rik
	4933428M09Rik	Slc17a9
	Klhl15	Scn3b
	Ror1	Fhl1
	Thsd4	B3galt4
	Timp3	Gm5431
	Itm2a	Clstn2
	Nfia	Gabrq
	Syn3	Mndal
	Bank1	Arhgap28
	Crb2	Gdpd4
	Lrmp	Atp2a3
	4921507P07Rik	Cgref1
	Grm8	Gask1b
	C3	Ccdc13
	Ccdc152	Slc26a8
	Smc1b	Mrc2
	Ttll13	Kcnh4
	Ebf3	5430403G16Rik
	Ikzf2	Lgals12
	Ankef1	Phf11d
	Zfand4	Itpka
	Zbtb7c	Aff2
	Celf2	Six5
	Scn3b	Cox7a1
	Vwce	Sp140
	Crebrf	Enpep
	Grip2	Mycl
	Tle6	Pgm5
	Phactr1	Unc80
	1700080O16Rik	Acod1
	Cmpk2	Lrba
	Plag1	Paqr9
	Zbtb20	Trim34b
	Igtp	Sp110
	Trp63	Nmi
	Pag1	Pxt1
	Zfp937	Cox8c
	Nek10	Spn
	Myo15b	Pcdh8
	Ndnf	Stk26
	Zfy2	Pycr1
	Ugt8a	Isoc2b
	AU015836	Phlda2
	Btnl9	Toporsl
	Ptprz1	Slc22a18
	Manea	Trim30a
	Ric3	Tmem176a
	Il12rb2	H2-Q4
	Ldb2	Kcnh3
	Naaladl2	Cenpp
	Emilin3	Fgfr2
	Gucy1a2	Dpep1
	Gck	Csmd2
	Zfp53	Mmp23
	Slfn8	Hs3st1
	Xlr4c	Myo15
	Rundc3b	Cd38
	Flrt1	Necab1
	Olfr1317	Grb10
	Tmem74	Cfi
	Adhfe1	Serpina3g
	Grid1	Rin3
	Nefh	Ntm
	Clgn	Etl4
	Tnxb	Dkk3
	Slfn5	Kcnma1
	Gdpd4	Ern2
	Arhgef10	Cc2d2b
	Col4a5	Aipl1
	Hoxa1	Spo11
	Nova1	Tmem44
	Clec2l	Sync
	Bcl2a1a	Efcab10
	Npc1l1	Nek10
	Tlr5	Rapgef4
	Rab27a	Prkg1
	Rab26	Fbxo40
	Csf3r	Tap1
	Lmo7	Isoc1
	Ifi27l2a	Pld6
	Pkd2l1	Plekha2
	Fzd4	Fas
	Dmxl1	Itga9
	Plekhg1	Hoxb1
	Zfp185	Rtl1
	Pawr	Gpc4
	Efcab12	Mst1
	BC051142	Hoxb13
	Cfap47	Dyrk4
	Pet2	Ifit1bl2
	Mycbpap	Htra4
	Hcn2	Hfm1
	Rab40b	Kcnq3
	Ccnb3	Hepacam
	Lypd10	Skap1
	Pou4f1	Rassf4
	Isg15	Pde1a
	Abat	Trim30d
	Tmem86a	Trim34a
	Mesp1	Dscaml1
	Ly86	Unc5c
	Ccdc82	Abcg2
	Rsph10b	Styk1
	Sla	Nek5
	Sim2	Cmpk2
	Abcg4	Wfikkn2
	Gstm1	Egr4
	Slc16a4	Sytl5
	Gnmt	Lhfpl4
	Gpr157	Fhl4
	Slc26a1	Cntn2
	Zfp108	Irgm1
	Frmpd1	Padi2
	Tex15	Ncmap
	Mndal	Smad3
	3830417A13Rik	Armh4
	Phactr2	Sall4
	Ggt5	Atcay
	Cntln	Gm17651
	Spock3	Thbs4
	Ikzf3	Lrrc15
	Ifit2	Gypc
	4833427G06Rik	Aurkc
	Irgm2	Ndst4
	Vmn1r43	H2-Q7
	Magee2	Cygb
	Ppm1k	Clu
	Fat4	Pitpnm3
	Nr6a1	4933403O08Rik
	Ppp2r3a	Metrnl
	Arxes1	Nlrp14
	Adap1	Abhd18
	Irak2	Mill2
	Fbn2	Anxa1
	Medag	Dppa4
	Tnfaip3	Akap5
	Ccdc150	Rspo3
	Gm49359	Pcdh12
	Prss44	Nrp1
	Dpysl4	Dlgap2
	Tspyl4	Snx31
	Obscn	Ubxn10
	Tmtc1	Sdsl
	Rims1	Siglece
	Efcc1	BC051142
	Rpl3l	Tnp1
	Adgrd1	Mfap5
	Zfp709	Fam187b
	Dennd1c	Eya4
	Irs4	Nid2
	Ccnjl	Arg1
	Bcl2l14	Gm128
	C1qb	Jph2
	Six5	Cyp4f39
	Pax9	Gatm
	Pkp2	A530084C06Rik
	Foxa1	Lama1
	Pde4c	Scube1
	Marco	Rab3il1
	Ccn2	Sec14l5
	Mlxipl	Tmem221
	Zfp442	Dlk2
	AU041133	Filip1
	Gm3468	Magea10
	Myo18b	Eps8l1
	Kcnq2
	C1qc
	Creb3l4
	Trim36
	Gm2381
	D6Ertd527e
	Knl1
	Top2b
	Slfn4
	Unc13d
	Ccdc159
	Phldb2
	Mei4
	Svip
	Vps13a
	Tbc1d8b
	Rida
	Gm5141
	Jph1
	Padi2
	Ribc2
	BC005561
	Rab39b
	Rnf208
	Trpc3
	Fbxo44
	Hp
	Prrt3
	Ccdc89
	Ada
	2810408A11Rik
	Kctd19
	Megf9
	Neb
	Rab39
	Tril
	Spaca9
	Uvssa
	Klf1
	Fbln5
	Il31ra
	Gm12248
	Cfap53
	Tmem176a
	Rab3il1
	Capns2
	Htra4
	Apob
	Nkapl
	Oasl1
	Akap9
	Grb10
	Spata48
	Siglece
	Ppfia2
	Runx3
	Dmpk
	Abca17
	Stxbp5l
	Plin5
	P4ha3
	Fndc3c1
	Cep350
	Shisa7
	Slc8b1
	Gml2
	Lpp
	Klhl30
	Notum
	Mageb18
	Usp29
	Flvcr2
	Ankrd39
	Fsip1
	Tnfrsf14
	G430095P16Rik
	Tlr3
	Impg2
	Ppm1e
	Abcc8
	4931406B18Rik
	Gbp2
	Dmxl2
	Rassf4
	Mblac2
	Tek
	Hs3st6
	Dpt
	Tgfb3
	Wipf3
	Pard3b
	Cdon
	Foxq1
	Zfp879
	Maml2
	Macrod2
	Ms4a14
	Samd7
	Aplnr
	Zfp81
	Otud7a
	Topaz1
	Kcnq4
	Tmtc2
	Pirb
	Sned1
	Kif6
	Slamf9
	Tnfrsf9
	Rhox10
	Rock2
	Nxpe2
	Hck
	Itga8
	Fbxo32
	Phactr3
	Maob
	Selenbp1
	Tfpi
	Usp51
	Dlgap2
	Zkscan16
	Sprr1a
	Mbnl3
	Dzip3
	Hoxa10
	Abhd18
	Sowahc
	Cftr
	Acss3
	Fbxo48
	Suco
	Izumo4
	Catspere2
	Hnf1b
	Cpne7
	Sorl1
	Tcp11l2
	Nrp1
	Fam187b
	Cfb
	Kbtbd6
	Vash1
	Tmem30b
	Myo9a
	Gm10226
	Accs
	Cep162
	Gm14443
	Flt3l
	Herc3
	Podxl2
	Atxn7l1
	Eaf2
	Aqp11
	Elmod2
	Prok2
	Rasl11b
	Cma2
	Hivep3
	Igip
	Aatk
	Rab3d
	Fmo5
	Kcnip3
	Scai
	Catsperg2
	Tbxas1
	Zfp788
	Grin3a
	Magea5
	Eps8l1
	Emcn
	Zbp1
	Platr25
	Scara5
	Zfp800
	Gabre
	Prkd1
	Serpinc1
	Kiss1r
	Oprl1
	Minar2
	Kncn
	Luzp4
	Sox3
	Acan
	Adam23
	Zkscan4
	H2-T24
	Gpc3
	Efhc1
	H2-Q2
	Gm4131
	Unc5c
	Akap12
	Rel
	Sfxn4
	Akap7
	Senp7
	Acvr2a
	Smarca1
	Csrp1
	Ces2g
	Dnm3
	Ybx2
	Pycr1
	Ptprj
	Adamts3
	Acaa1b
	Yod1
	Trim14
	Adh6b
	Tlr8
	Zfp950
	Lhfpl4
	Zfp385b
	Tet3
	Pls1
	Rfx2
	Nfix
	Bst2
	Cd164l2
	Bex2
	Bdnf
	Gm14685
	Cnksr2
	Cmc4
	Ism2
	Dync2h1
	Kif17
	Gca
	Gpr137c
	Ahrr
	Gab3
	Pmch
	Agbl3
	Gm45871
	Madd
	Fcho1
	Aif1
	Zfp820
	Pla2r1
	Gask1b
	Ifnar2
	Klrg2
	Dcst1
	Plekha2
	Slc16a8
	AW146154
	Ceacam1
	4930452B06Rik
	Tent5a
	Insrr
	Entpd2
	Col1a1
	Kbtbd7
	Hectd2
	Trim34b
	Foxc1
	Pitpnm3
	Rac2
	P2rx6
	Gm15446
	Eif5a2
	Nupr1
	Abcb9
	Erbin
	Zfp605
	Fmr1
	Pde5a
	H2-Q6
	Pck1
	Chil1
	Gm10324
	Cables1
	Nrbp2
	Meiob
	Gm8113
	Zfp867
	Steap4
	Als2cl
	Zup1
	Gm15023
	Efcab2
	Dnah10
	Enpp4
	Ccdc151
	Chst3
	Shpk
	Lrrc55
	Dhx58
	Ago3
	Mrc2
	Zfp345
	Gm38393
	Fam228b
	Trim34a
	Phf20l1
	Cplx2
	Entpd4
	Prokr2
	Bmpr2
	Cd2ap
	1700008O03Rik
	Plcb1
	Dcst2
	Zc2hc1a
	Mmp23
	4933415F23Rik
	Cd27
	Rbm12b1
	Prickle2
	Ccdc80
	Zfp518a
	Rgl3
	Pou2f1
	Cfap70
	A930002H24Rik
	Stag3
	Trpt1
	Kdm7a
	1700094D03Rik

[truncated: 12 more sheets: Figure 4e, Figure 5b, Figure 5d, Figure 6, Figure 7b, Figure 7d, Supplementary Figure 1, Supplementary Figure 2, Supplementary Figure 6, Supplementary Figure 11, Supplementary Figure 22, Supplementary Figure 23]
